# Supplementary material for: HSF1Base: A Comprehensive Database of HSF1 (Heat Shock Factor 1) Target Genes
Source: Int J Mol Sci. 2019 Nov 19;20(22):5815. doi: 10.3390/ijms20225815 (PMC6888953; doi:10.3390/ijms20225815)
Supplement: Supplementary file 1 [file ijms-20-05815-s001.zip › Table_S10.xlsx]

## Sheet: All mouse HSF1 targets
HSF-1 target genes related to ageing
	Ensembl ID	Official gene symbol	Description	Cell type	Novelty (target not characterized in detail)	Regulatory information
	ENSMUSG00000000182	FGF23	fibroblast growth factor 23(Fgf23)	Hepatocyte	Yes	N/D
	ENSMUSG00000000568	HNRNPD	heterogeneous nuclear ribonucleoprotein D(Hnrnpd)	Spermatocyte	Yes	N/D
	ENSMUSG00000001517	FOXM1	forkhead box M1(Foxm1)	Spermatocyte	No	activated
	ENSMUSG00000005533	IGF1R	insulin-like growth factor I receptor(Igf1r)	Oocyte|Spermatocyte	Yes	activated
	ENSMUSG00000005534	INSR	insulin receptor(Insr)	Hepatocyte	Yes	N/D
	ENSMUSG00000013663	PTEN	phosphatase and tensin homolog(Pten)	Spermatocyte	Yes	N/D
	ENSMUSG00000017146	BRCA1	breast cancer 1, early onset(Brca1)	Spermatocyte|Hepatocyte	Yes	N/D
	ENSMUSG00000020063	SIRT1	sirtuin 1(Sirt1)	Spermatocyte|Hepatocyte	Yes	inhibited
	ENSMUSG00000020516	RPS6KB1	ribosomal protein S6 kinase, polypeptide 1(Rps6kb1)	Spermatocyte	Yes	N/D
	ENSMUSG00000020525	PPM1D	protein phosphatase 1D magnesium-dependent, delta isoform(Ppm1d)	Oocyte	Yes	N/D
	ENSMUSG00000020713	GH	growth hormone(Gh)	Hepatocyte	Yes	N/D
	ENSMUSG00000021611	TERT	telomerase reverse transcriptase(Tert)	Spermatocyte	Yes	N/D
	ENSMUSG00000022369	MTBP	Mdm2, transformed 3T3 cell double minute p53 binding protein(Mtbp)	Spermatocyte	Yes	N/D
	ENSMUSG00000022471	XRCC6	X-ray repair complementing defective repair in Chinese hamster cells 6(Xrcc6)	Spermatocyte	Yes	N/D
	ENSMUSG00000022510	Trp63	transformation related protein 63(Trp63)	Spermatocyte	Yes	N/D
	ENSMUSG00000022545	ERCC4	excision repair cross-complementing rodent repair deficiency, complementation group 4(Ercc4)	Hepatocyte	Yes	N/D
	ENSMUSG00000022779	TOP3B	topoisomerase (DNA) III beta(Top3b)	Spermatocyte|Hepatocyte	Yes	N/D
	ENSMUSG00000024151	MSH2	mutS homolog 2(Msh2)	Spermatocyte	Yes	N/D
	ENSMUSG00000025001	HELLS	helicase, lymphoid specific(Hells)	Spermatocyte	Yes	inhibited
	ENSMUSG00000027247	ARHGAP1	Rho GTPase activating protein 1(Arhgap1)	Spermatocyte|Hepatocyte	Yes	N/D
	ENSMUSG00000027510	RBM38	RNA binding motif protein 38(Rbm38)	Spermatocyte	Yes	N/D
	ENSMUSG00000028329	XPA	xeroderma pigmentosum, complementation group A(Xpa)	Spermatocyte|Hepatocyte	Yes	N/D
	ENSMUSG00000028691	PRDX1	peroxiredoxin 1(Prdx1)	Spermatocyte	Yes	N/D
	ENSMUSG00000028991	MTOR	mechanistic target of rapamycin (serine/threonine kinase)(Mtor)	Hepatocyte	Yes	N/D
	ENSMUSG00000029104	HTT	huntingtin(Htt)	Spermatocyte	Yes	N/D
	ENSMUSG00000029238	CLOCK	circadian locomotor output cycles kaput(Clock)	Spermatocyte	Yes	N/D
	ENSMUSG00000032298	NEIL1	nei endonuclease VIII-like 1 (E. coli)(Neil1)	Hepatocyte	Yes	N/D
	ENSMUSG00000032348	GSTA4	glutathione S-transferase, alpha 4(Gsta4)	Hepatocyte	Yes	N/D
	ENSMUSG00000034218	ATM	ataxia telangiectasia mutated(Atm)	Hepatocyte	Yes	N/D
	ENSMUSG00000036155	MGAT5	mannoside acetylglucosaminyltransferase 5(Mgat5)	Spermatocyte	Yes	N/D
	ENSMUSG00000036639	NUDT1	nudix (nucleoside diphosphate linked moiety X)-type motif 1(Nudt1)	Spermatocyte|Hepatocyte	Yes	N/D
	ENSMUSG00000036822	TOPORS	topoisomerase I binding, arginine/serine-rich(Topors)	Hepatocyte	Yes	N/D
	ENSMUSG00000040084	BUB1B	BUB1B, mitotic checkpoint serine/threonine kinase(Bub1b)	Oocyte	Yes	N/D
	ENSMUSG00000043207	ZMPSTE24	zinc metallopeptidase, STE24(Zmpste24)	Spermatocyte	Yes	N/D
	ENSMUSG00000043909	Trp53bp1	transformation related protein 53 binding protein 1(Trp53bp1)	Spermatocyte|Hepatocyte	Yes	N/D
	ENSMUSG00000045103	DMD	dystrophin, muscular dystrophy(Dmd)	Spermatocyte	No	activated
	ENSMUSG00000047959	KCNA3	potassium voltage-gated channel, shaker-related subfamily, member 3(Kcna3)	Spermatocyte	Yes	N/D
	ENSMUSG00000050192	EIF5A2	eukaryotic translation initiation factor 5A2(Eif5a2)	Spermatocyte	Yes	N/D
	ENSMUSG00000055737	GHR	growth hormone receptor(Ghr)	Spermatocyte	Yes	N/D
	ENSMUSG00000055980	IRS1	insulin receptor substrate 1(Irs1)	Spermatocyte	Yes	N/D
	ENSMUSG00000058488	KL	klotho(Kl)	Spermatocyte	Yes	N/D
	ENSMUSG00000059552	Trp53	transformation related protein 53(Trp53)	Spermatocyte	Yes	N/D
	ENSMUSG00000066979	BUB3	BUB3 mitotic checkpoint protein(Bub3)	Spermatocyte	Yes	N/D
	ENSMUSG00000069089	CDK7	cyclin-dependent kinase 7(Cdk7)	Hepatocyte	Yes	N/D

## Sheet: Directly regulated HSF1 targets
HSF-1 target genes related to ageing
	Ensembl ID	Official gene symbol	Description	Cell type	Novelty (target not characterized in detail)	Regulatory information
	ENSMUSG00000001517	FOXM1	forkhead box M1(Foxm1)	Spermatocyte	No	activated
	ENSMUSG00000025001	HELLS	helicase, lymphoid specific(Hells)	Spermatocyte	Yes	inhibited
	ENSMUSG00000005533	IGF1R	insulin-like growth factor I receptor(Igf1r)	Spermatocyte	Yes	activated
	ENSMUSG00000045103	DMD	dystrophin, muscular dystrophy(Dmd)	Spermatocyte	No	activated
	ENSMUSG00000020063	SIRT1	sirtuin 1(Sirt1)	Spermatocyte|Hepatocyte	Yes	inhibited
