# Supplementary material for: HSF1Base: A Comprehensive Database of HSF1 (Heat Shock Factor 1) Target Genes
Source: Int J Mol Sci. 2019 Nov 19;20(22):5815. doi: 10.3390/ijms20225815 (PMC6888953; doi:10.3390/ijms20225815)
Supplement: Supplementary file 1 [file ijms-20-05815-s001.zip › Table_S11.xlsx]

## Sheet: Vertebrate
	PANTHER GO-Slim Biological Process	#	#	expected	Fold Enrichment	+/-	raw P value	FDR
	regulation of cellular metabolic process	473	279	200.43	1.39	+	1.24E-05	6.37E-04
	regulation of biological process	2673	1279	1132.68	1.13	+	1.39E-04	6.74E-03
	biological regulation	3089	1465	1308.96	1.12	+	1.24E-04	6.20E-03
	regulation of metabolic process	1347	725	570.79	1.27	+	1.09E-07	7.56E-06
	cellular response to stress	336	196	142.38	1.38	+	3.94E-04	1.77E-02
	cellular response to stimulus	1977	990	837.75	1.18	+	7.25E-06	3.83E-04
	cellular process	6070	2855	2572.15	1.11	+	4.74E-08	4.26E-06
	intracellular signal transduction	777	405	329.25	1.23	+	6.49E-04	2.85E-02
	signal transduction	1685	826	714.01	1.16	+	3.74E-04	1.72E-02
	transcription, DNA-templated	1251	635	530.11	1.2	+	1.60E-04	7.57E-03
	metabolic process	4072	1942	1725.5	1.13	+	1.88E-06	1.09E-04
	macromolecule metabolic process	2419	1244	1025.04	1.21	+	4.41E-09	4.96E-07
	organic substance metabolic process	3338	1644	1414.47	1.16	+	5.55E-08	4.75E-06
	gene expression	1842	960	780.54	1.23	+	6.39E-08	5.22E-06
	PANTHER GO-Slim Molecular Function	#	#	expected	Fold Enrichment	+/-	raw P value	FDR
	cell adhesion molecule binding	55	44	23.31	1.89	+	1.95E-03	4.93E-02
	binding	5173	2416	2192.05	1.1	+	5.38E-06	2.72E-04
	mRNA binding	151	100	63.99	1.56	+	6.53E-04	1.94E-02
	RNA binding	558	321	236.45	1.36	+	1.35E-05	5.70E-04
	nucleic acid binding	1649	867	698.76	1.24	+	1.08E-07	1.36E-05
	heterocyclic compound binding	1738	896	736.47	1.22	+	8.02E-07	6.75E-05
	protein serine/threonine kinase activity	368	217	155.94	1.39	+	1.22E-04	4.11E-03
	protein kinase activity	540	311	228.82	1.36	+	1.67E-05	6.48E-04
	catalytic activity	4490	2176	1902.63	1.14	+	6.98E-09	1.76E-06
	transferase activity, transferring phosphorus-containing groups	796	441	337.3	1.31	+	5.43E-06	2.49E-04
	transferase activity	1649	845	698.76	1.21	+	3.38E-06	2.14E-04
	phosphotransferase activity, alcohol group as acceptor	631	361	267.38	1.35	+	5.06E-06	2.84E-04
	pyrophosphatase activity	736	378	311.88	1.21	+	2.12E-03	5.10E-02
	hydrolase activity, acting on acid anhydrides, in phosphorus-containing anhydrides	738	379	312.73	1.21	+	2.14E-03	4.92E-02
	hydrolase activity, acting on acid anhydrides	738	379	312.73	1.21	+	2.14E-03	4.71E-02
	hydrolase activity	1963	937	831.82	1.13	+	1.68E-03	4.47E-02
	DNA binding	996	508	422.05	1.2	+	5.70E-04	1.80E-02
	transcription regulator activity	925	468	391.97	1.19	+	1.62E-03	4.54E-02
	PANTHER Protein Class	#	#	expected	Fold Enrichment	+/-	raw P value	FDR
	immunoglobulin	101	1	42.8	0.02	-	1.22E-14	2.63E-12
	defense/immunity protein	386	70	163.57	0.43	-	9.01E-13	9.69E-11
	immunoglobulin receptor superfamily	130	13	55.09	0.24	-	3.40E-09	2.44E-07
	Unclassified	12714	5065	5387.52	0.94	-	5.74E-09	3.09E-07
	nucleic acid binding	1567	813	664.01	1.22	+	1.46E-06	6.26E-05
	RNA binding protein	632	337	267.81	1.26	+	6.03E-04	2.16E-02
	transferase	867	431	367.39	1.17	+	6.29E-03	1.93E-01
	enzyme modulator	1079	519	457.22	1.14	+	1.56E-02	4.19E-01
	non-receptor serine/threonine protein kinase	202	113	85.6	1.32	+	1.86E-02	4.43E-01
	protein kinase	259	140	109.75	1.28	+	2.06E-02	4.43E-01
	mRNA processing factor	153	88	64.83	1.36	+	2.35E-02	4.60E-01
	G-protein modulator	284	151	120.34	1.25	+	2.64E-02	4.73E-01
	transcription cofactor	164	93	69.49	1.34	+	2.81E-02	4.65E-01
	ligase	250	134	105.94	1.26	+	2.85E-02	4.37E-01
	transcription factor	1138	539	482.22	1.12	+	2.99E-02	4.28E-01
	membrane traffic protein	280	148	118.65	1.25	+	3.30E-02	4.44E-01
	tubulin	24	3	10.17	0.29	-	3.46E-02	4.38E-01
	G-protein	162	90	68.65	1.31	+	4.45E-02	5.32E-01
	cytoskeletal protein	497	246	210.6	1.17	+	4.64E-02	5.25E-01
	kinase modulator	135	76	57.21	1.33	+	4.95E-02	5.32E-01
	PANTHER Pathways	#	#	expected	Fold Enrichment	+/-	raw P value	FDR
	Unclassified	18383	7559	7789.75	0.97	-	2.23E-09	3.65E-07
	Angiogenesis	173	106	73.31	1.45	+	3.04E-03	2.49E-01
	CCKR signaling map	174	105	73.73	1.42	+	4.62E-03	2.52E-01
	EGF receptor signaling pathway	134	84	56.78	1.48	+	5.81E-03	2.38E-01
	Integrin signalling pathway	193	113	81.78	1.38	+	6.83E-03	2.24E-01
	Gonadotropin-releasing hormone receptor pathway	230	130	97.46	1.33	+	9.03E-03	2.47E-01
	Apoptosis signaling pathway	118	73	50	1.46	+	1.36E-02	3.18E-01
	p53 pathway	87	56	36.87	1.52	+	1.69E-02	3.46E-01
	FGF signaling pathway	120	73	50.85	1.44	+	1.75E-02	3.20E-01
	PDGF signaling pathway	148	87	62.71	1.39	+	1.79E-02	2.93E-01
	p53 pathway feedback loops 2	51	36	21.61	1.67	+	2.49E-02	3.71E-01
	Ras Pathway	74	46	31.36	1.47	+	4.51E-02	6.17E-01
	Reactome pathways	#	#	expected	Fold Enrichment	+/-	raw P value	FDR
	Signaling by Receptor Tyrosine Kinases	440	272	186.45	1.46	+	1.13E-06	2.07E-04
	Processing of Capped Intron-Containing Pre-mRNA	237	145	100.43	1.44	+	5.75E-04	3.82E-02
	Chromatin modifying enzymes	241	146	102.12	1.43	+	7.65E-04	4.93E-02
	Diseases of signal transduction	360	208	152.55	1.36	+	4.20E-04	2.87E-02
	Signaling by Rho GTPases	408	232	172.89	1.34	+	3.92E-04	2.77E-02
	Membrane Trafficking	621	346	263.15	1.31	+	4.48E-05	4.09E-03
	Post-translational protein modification	1390	722	589.01	1.23	+	5.48E-06	6.67E-04
	Unclassified	10452	3879	4429.01	0.88	-	1.23E-22	1.35E-19
	Immunoregulatory interactions between a Lymphoid and a non-Lymphoid cell	194	37	82.21	0.45	-	1.55E-06	2.43E-04
	Keratinization	217	39	91.95	0.42	-	9.23E-08	2.53E-05
	Regulation of Complement cascade	110	18	46.61	0.39	-	4.08E-05	3.88E-03
	Complement cascade	120	19	50.85	0.37	-	1.48E-05	1.70E-03
	Role of phospholipids in phagocytosis	88	14	37.29	0.38	-	1.98E-04	1.61E-02
	Role of LAT2/NTAL/LAB on calcium mobilization	75	11	31.78	0.35	-	3.32E-04	2.43E-02
	Olfactory Signaling Pathway	432	47	183.06	0.26	-	4.46E-26	9.77E-23
	G alpha (s) signalling events	575	103	243.65	0.42	-	6.19E-19	4.52E-16
	GPCR downstream signalling	1138	368	482.22	0.76	-	2.73E-06	3.98E-04
	Signaling by GPCR	1198	385	507.65	0.76	-	8.61E-07	1.89E-04
	FCGR activation	74	8	31.36	0.26	-	2.69E-05	2.80E-03
	Scavenging of heme from plasma	74	4	31.36	0.13	-	7.71E-08	2.41E-05
	Binding and Uptake of Ligands by Scavenger Receptors	102	13	43.22	0.3	-	3.17E-06	4.34E-04
	Beta defensins	37	2	15.68	0.13	-	2.96E-04	2.24E-02
	Defensins	46	2	19.49	0.1	-	1.97E-05	2.16E-03
	Antimicrobial peptides	90	13	38.14	0.34	-	5.42E-05	4.75E-03
	Classical antibody-mediated complement activation	70	3	29.66	0.1	-	4.85E-08	1.77E-05
	Creation of C4 and C2 activators	77	4	32.63	0.12	-	3.13E-08	1.37E-05
	Initial triggering of complement	85	8	36.02	0.22	-	1.10E-06	2.18E-04
	CD22 mediated BCR regulation	67	2	28.39	0.07	-	1.66E-08	9.10E-06

## Sheet: Non-vertebrate
	PANTHER GO-Slim Biological Process	#	#	expected	Fold Enrichment	+/-	raw P value	FDR
	cellular response to nitrogen starvation	14	5	0.18	28.19	+	2.97E-06	5.93E-04
	cellular response to starvation	33	5	0.42	11.96	+	1.06E-04	1.19E-02
	cellular process	6070	117	76.9	1.52	+	2.71E-07	1.22E-04
	autophagy of mitochondrion	31	7	0.39	17.82	+	4.02E-07	1.44E-04
	autophagy	48	7	0.61	11.51	+	5.39E-06	9.68E-04
	catabolic process	262	15	3.32	4.52	+	2.36E-06	5.31E-04
	process utilizing autophagic mechanism	48	7	0.61	11.51	+	5.39E-06	8.80E-04
	cellular amino acid catabolic process	56	8	0.71	11.28	+	1.30E-06	3.35E-04
	organic substance catabolic process	196	14	2.48	5.64	+	4.41E-07	1.32E-04
	carboxylic acid catabolic process	94	11	1.19	9.24	+	8.43E-08	1.51E-04
	organic acid catabolic process	94	11	1.19	9.24	+	8.43E-08	7.57E-05
	Atg1/ULK1 kinase complex assembly	59	7	0.75	9.36	+	1.84E-05	2.54E-03
	autophagosome assembly	59	7	0.75	9.36	+	1.84E-05	2.36E-03
	organelle assembly	130	10	1.65	6.07	+	1.09E-05	1.64E-03
	exocytosis	66	7	0.84	8.37	+	3.57E-05	4.28E-03
	canonical Wnt signaling pathway	63	6	0.8	7.52	+	2.25E-04	2.02E-02
	Wnt signaling pathway	98	7	1.24	5.64	+	3.56E-04	2.90E-02
	cell-cell signaling by wnt	99	7	1.25	5.58	+	3.77E-04	2.94E-02
	monosaccharide metabolic process	90	7	1.14	6.14	+	2.18E-04	2.06E-02
	transmembrane transport	115	8	1.46	5.49	+	1.61E-04	1.70E-02
	protein folding	117	8	1.48	5.4	+	1.80E-04	1.80E-02
	microtubule cytoskeleton organization	108	7	1.37	5.12	+	6.16E-04	4.10E-02
	mitotic nuclear division	209	10	2.65	3.78	+	4.58E-04	3.42E-02
	mitotic cell cycle process	213	10	2.7	3.71	+	5.27E-04	3.64E-02
	mitotic cell cycle	213	10	2.7	3.71	+	5.27E-04	3.79E-02
	cell cycle	605	19	7.66	2.48	+	3.49E-04	2.98E-02
	Unclassified	10588	91	134.14	0.68	-	1.28E-07	7.67E-05
	PANTHER GO-Slim Molecular Function	#	#	expected	Fold Enrichment	+/-	raw P value	FDR
	Hsp90 protein binding	7	3	0.09	33.83	+	2.18E-04	7.85E-03
	TBP-class protein binding	8	3	0.1	29.6	+	2.97E-04	9.98E-03
	Wnt-protein binding	25	4	0.32	12.63	+	4.45E-04	1.40E-02
	Atg12 conjugating enzyme activity	59	7	0.75	9.36	+	1.84E-05	1.33E-03
	ubiquitin-like protein transferase activity	307	12	3.89	3.09	+	7.28E-04	1.67E-02
	transferase activity	1649	47	20.89	2.25	+	2.54E-07	3.21E-05
	catalytic activity	4490	105	56.88	1.85	+	3.20E-11	8.09E-09
	ubiquitin-like protein conjugating enzyme activity	100	8	1.27	6.31	+	6.46E-05	2.51E-03
	Atg8-specific protease activity	59	7	0.75	9.36	+	1.84E-05	1.16E-03
	peptidase activity, acting on L-amino acid peptides	498	16	6.31	2.54	+	8.05E-04	1.77E-02
	peptidase activity	538	16	6.82	2.35	+	2.60E-03	4.86E-02
	hydrolase activity	1963	42	24.87	1.69	+	9.50E-04	2.00E-02
	Atg12 activating enzyme activity	59	7	0.75	9.36	+	1.84E-05	1.03E-03
	ubiquitin-like modifier activating enzyme activity	66	7	0.84	8.37	+	3.57E-05	1.50E-03
	ligase activity, forming carbon-sulfur bonds	100	9	1.27	7.1	+	9.40E-06	9.49E-04
	ligase activity	232	10	2.94	3.4	+	9.88E-04	1.99E-02
	Atg12 ligase activity	59	7	0.75	9.36	+	1.84E-05	9.29E-04
	ubiquitin-like protein ligase activity	59	7	0.75	9.36	+	1.84E-05	8.44E-04
	structural constituent of ribosome	128	10	1.62	6.17	+	9.63E-06	8.10E-04
	structural molecule activity	495	30	6.27	4.78	+	4.57E-12	2.31E-09
	GTP binding	111	7	1.41	4.98	+	7.18E-04	2.01E-02
	purine ribonucleoside binding	111	7	1.41	4.98	+	7.18E-04	1.91E-02
	nucleoside binding	111	7	1.41	4.98	+	7.18E-04	1.73E-02
	ribonucleoside binding	111	7	1.41	4.98	+	7.18E-04	1.81E-02
	transferase activity, transferring phosphorus-containing groups	796	21	10.08	2.08	+	1.85E-03	3.60E-02
	Unclassified	11177	95	141.6	0.67	-	1.37E-08	2.31E-06
	G-protein coupled receptor activity	666	0	8.44	< 0.01	-	4.92E-04	1.46E-02
	PANTHER Protein Class	#	#	expected	Fold Enrichment	+/-	raw P value	FDR
	transketolase	4	2	0.05	39.47	+	2.26E-03	3.47E-02
	transferase	867	33	10.98	3	+	3.32E-08	3.57E-06
	hydroxylase	6	2	0.08	26.31	+	4.15E-03	4.96E-02
	oxidoreductase	424	13	5.37	2.42	+	3.59E-03	4.83E-02
	tubulin	24	7	0.3	23.02	+	9.02E-08	4.85E-06
	microtubule family cytoskeletal protein	200	13	2.53	5.13	+	3.06E-06	8.22E-05
	cytoskeletal protein	497	22	6.3	3.49	+	7.03E-07	2.52E-05
	actin and actin related protein	31	5	0.39	12.73	+	8.10E-05	1.74E-03
	ribosomal protein	160	14	2.03	6.91	+	4.30E-08	3.08E-06
	RNA binding protein	632	21	8.01	2.62	+	8.03E-05	1.92E-03
	non-motor microtubule binding protein	65	5	0.82	6.07	+	1.84E-03	3.30E-02
	acetyltransferase	69	5	0.87	5.72	+	2.35E-03	3.37E-02
	guanyl-nucleotide exchange factor	77	5	0.98	5.13	+	3.68E-03	4.65E-02
	lyase	97	6	1.23	4.88	+	1.88E-03	3.11E-02
	non-receptor serine/threonine protein kinase	202	9	2.56	3.52	+	1.41E-03	2.75E-02
	protein kinase	259	15	3.28	4.57	+	2.07E-06	6.35E-05
	kinase	374	19	4.74	4.01	+	5.94E-07	2.55E-05
	Unclassified	12714	105	161.07	0.65	-	7.52E-12	1.62E-09
	PANTHER Pathways	#	#	expected	Fold Enrichment	+/-	raw P value	FDR
	Alzheimer disease-presenilin pathway	126	12	1.6	7.52	+	1.73E-07	2.84E-05
	Cytoskeletal regulation by Rho GTPase	87	8	1.1	7.26	+	2.57E-05	2.10E-03
	Cadherin signaling pathway	158	9	2	4.5	+	2.63E-04	1.44E-02
	Unclassified	18383	212	232.9	0.91	-	3.55E-04	1.46E-02
	Wnt signaling pathway	312	11	3.95	2.78	+	2.62E-03	8.60E-02
	Glycolysis	20	3	0.25	11.84	+	2.85E-03	7.79E-02
	Huntington disease	147	7	1.86	3.76	+	3.31E-03	7.76E-02
	Gamma-aminobutyric acid synthesis	6	2	0.08	26.31	+	4.15E-03	8.52E-02
	Nicotinic acetylcholine receptor signaling pathway	106	5	1.34	3.72	+	1.29E-02	2.36E-01
	5HT3 type receptor mediated signaling pathway	16	2	0.2	9.87	+	2.09E-02	3.43E-01
	Tyrosine biosynthesis	1	1	0.01	78.93	+	2.49E-02	3.71E-01
	Anandamide degradation	1	1	0.01	78.93	+	2.49E-02	3.40E-01
	Histidine biosynthesis	1	1	0.01	78.93	+	2.49E-02	3.14E-01
	GBB signaling pathway	2	1	0.03	39.47	+	3.71E-02	4.34E-01
	Activin beta signaling pathway	2	1	0.03	39.47	+	3.71E-02	4.05E-01
	ALP23B signaling pathway	2	1	0.03	39.47	+	3.71E-02	3.80E-01
	MYO signaling pathway	3	1	0.04	26.31	+	4.91E-02	4.74E-01
	Ascorbate degradation	3	1	0.04	26.31	+	4.91E-02	4.47E-01
	Reactome pathways	#	#	expected	Fold Enrichment	+/-	raw P value	FDR
	GABA synthesis	2	2	0.03	78.93	+	9.20E-04	2.37E-02
	TWIK-releated acid-sensitive K+ channel (TASK)	2	2	0.03	78.93	+	9.20E-04	2.34E-02
	Digestion of dietary carbohydrate	9	4	0.11	35.08	+	1.57E-05	5.92E-04
	Digestion	21	4	0.27	15.03	+	2.46E-04	7.49E-03
	RUNX3 regulates YAP1-mediated transcription	8	3	0.1	29.6	+	2.97E-04	8.66E-03
	Transcriptional regulation by RUNX3	94	6	1.19	5.04	+	1.62E-03	3.77E-02
	Histidine catabolism	8	3	0.1	29.6	+	2.97E-04	8.55E-03
	Histidine, lysine, phenylalanine, tyrosine, proline and tryptophan catabolism	46	6	0.58	10.3	+	4.55E-05	1.54E-03
	Metabolism of amino acids and derivatives	365	25	4.62	5.41	+	2.69E-11	2.94E-08
	Microtubule-dependent trafficking of connexons from Golgi to the plasma membrane	19	7	0.24	29.08	+	2.38E-08	1.53E-06
	Transport of connexons to the plasma membrane	20	7	0.25	27.63	+	3.18E-08	1.88E-06
	Gap junction assembly	37	7	0.47	14.93	+	1.14E-06	5.45E-05
	Gap junction trafficking	48	10	0.61	16.44	+	2.44E-09	2.14E-07
	Gap junction trafficking and regulation	49	10	0.62	16.11	+	2.91E-09	2.36E-07
	Formation of tubulin folding intermediates by CCT/TriC	25	8	0.32	25.26	+	5.72E-09	4.18E-07
	Cooperation of Prefoldin and TriC/CCT in actin and tubulin folding	32	9	0.41	22.2	+	1.62E-09	1.48E-07
	Chaperonin-mediated protein folding	94	9	1.19	7.56	+	5.91E-06	2.49E-04
	Protein folding	100	9	1.27	7.1	+	9.40E-06	3.74E-04
	Post-chaperonin tubulin folding pathway	22	7	0.28	25.11	+	5.47E-08	3.15E-06
	Prefoldin mediated transfer of substrate to CCT/TriC	27	8	0.34	23.39	+	9.49E-09	6.71E-07
	RHO GTPases activate IQGAPs	31	9	0.39	22.92	+	1.28E-09	1.33E-07
	Reduction of cytosolic Ca++ levels	12	3	0.15	19.73	+	7.88E-04	2.11E-02
	Gap junction degradation	12	3	0.15	19.73	+	7.88E-04	2.08E-02
	Regulation of pyruvate dehydrogenase (PDH) complex	16	4	0.2	19.73	+	9.91E-05	3.10E-03
	Pyruvate metabolism	30	6	0.38	15.79	+	5.15E-06	2.26E-04
	Pyruvate metabolism and Citric Acid (TCA) cycle	54	6	0.68	8.77	+	1.03E-04	3.18E-03
	The citric acid (TCA) cycle and respiratory electron transport	173	8	2.19	3.65	+	2.06E-03	4.60E-02
	YAP1- and WWTR1 (TAZ)-stimulated gene expression	14	3	0.18	16.91	+	1.16E-03	2.81E-02
	Recycling pathway of L1	47	9	0.6	15.11	+	2.97E-08	1.86E-06
	L1CAM interactions	118	10	1.49	6.69	+	4.93E-06	2.20E-04
	Axon guidance	550	28	6.97	4.02	+	1.08E-09	1.24E-07
	Carboxyterminal post-translational modifications of tubulin	42	8	0.53	15.03	+	1.84E-07	1.01E-05
	Detoxification of Reactive Oxygen Species	35	6	0.44	13.53	+	1.13E-05	4.34E-04
	Cellular responses to stress	393	20	4.98	4.02	+	2.90E-07	1.51E-05
	HSP90 chaperone cycle for steroid hormone receptors (SHR)	56	9	0.71	12.69	+	1.14E-07	6.39E-06
	Viral mRNA Translation	89	14	1.13	12.42	+	4.17E-11	3.05E-08
	Influenza Viral RNA Transcription and Replication	131	14	1.66	8.44	+	4.14E-09	3.13E-07
	Influenza Life Cycle	140	15	1.77	8.46	+	1.11E-09	1.21E-07
	Influenza Infection	151	15	1.91	7.84	+	2.87E-09	2.42E-07
	Infectious disease	370	19	4.69	4.05	+	5.09E-07	2.54E-05
	Peptide chain elongation	89	14	1.13	12.42	+	4.17E-11	2.28E-08
	Eukaryotic Translation Elongation	94	14	1.19	11.76	+	8.01E-11	2.19E-08
	Translation	293	14	3.71	3.77	+	3.53E-05	1.21E-03
	Selenocysteine synthesis	93	14	1.18	11.88	+	7.05E-11	3.09E-08
	Selenoamino acid metabolism	116	15	1.47	10.21	+	1.02E-10	2.22E-08
	Eukaryotic Translation Termination	93	14	1.18	11.88	+	7.05E-11	2.57E-08
	Nonsense Mediated Decay (NMD) independent of the Exon Junction Complex (EJC)	95	14	1.2	11.63	+	9.09E-11	2.21E-08
	Nonsense-Mediated Decay (NMD)	115	14	1.46	9.61	+	8.85E-10	1.14E-07
	Formation of a pool of free 40S subunits	101	14	1.28	10.94	+	1.89E-10	3.45E-08
	Cap-dependent Translation Initiation	119	14	1.51	9.29	+	1.33E-09	1.27E-07
	Eukaryotic Translation Initiation	119	14	1.51	9.29	+	1.33E-09	1.32E-07
	Formation of the ternary complex, and subsequently, the 43S complex	51	7	0.65	10.83	+	7.73E-06	3.20E-04
	COPI-independent Golgi-to-ER retrograde traffic	52	7	0.66	10.63	+	8.68E-06	3.52E-04
	Golgi-to-ER retrograde transport	134	8	1.7	4.71	+	4.28E-04	1.19E-02
	Intraflagellar transport	53	7	0.67	10.43	+	9.72E-06	3.80E-04
	Kinesins	61	8	0.77	10.35	+	2.34E-06	1.07E-04
	Factors involved in megakaryocyte development and platelet production	157	9	1.99	4.52	+	2.52E-04	7.55E-03
	Translocation of SLC2A4 (GLUT4) to the plasma membrane	71	9	0.9	10.01	+	7.01E-07	3.41E-05
	L13a-mediated translational silencing of Ceruloplasmin expression	111	14	1.41	9.96	+	5.81E-10	9.10E-08
	GTP hydrolysis and joining of the 60S ribosomal subunit	112	14	1.42	9.87	+	6.47E-10	9.45E-08
	SRP-dependent cotranslational protein targeting to membrane	112	14	1.42	9.87	+	6.47E-10	8.86E-08
	Nonsense Mediated Decay (NMD) enhanced by the Exon Junction Complex (EJC)	115	14	1.46	9.61	+	8.85E-10	1.08E-07
	Ribosomal scanning and start codon recognition	58	7	0.73	9.53	+	1.66E-05	6.17E-04
	Translation initiation complex formation	58	7	0.73	9.53	+	1.66E-05	6.07E-04
	Activation of the mRNA upon binding of the cap-binding complex and eIFs, and subsequent binding to 43S	59	7	0.75	9.36	+	1.84E-05	6.50E-04
	The role of GTSE1 in G2/M progression after G2 checkpoint	78	9	0.99	9.11	+	1.44E-06	6.70E-05
	G2/M Transition	195	9	2.47	3.64	+	1.11E-03	2.74E-02
	Mitotic G2-G2/M phases	197	9	2.5	3.61	+	1.19E-03	2.87E-02
	Major pathway of rRNA processing in the nucleolus and cytosol	181	18	2.29	7.85	+	7.12E-11	2.23E-08
	rRNA processing in the nucleus and cytosol	191	18	2.42	7.44	+	1.60E-10	3.19E-08
	rRNA processing	201	18	2.55	7.07	+	3.44E-10	5.80E-08
	Macroautophagy	68	6	0.86	6.96	+	3.29E-04	9.37E-03
	Regulation of expression of SLITs and ROBOs	170	15	2.15	6.96	+	1.27E-08	8.67E-07
	Signaling by ROBO receptors	216	15	2.74	5.48	+	2.39E-07	1.28E-05
	Hedgehog 'off' state	112	9	1.42	6.34	+	2.19E-05	7.60E-04
	Signaling by Hedgehog	148	11	1.88	5.87	+	5.39E-06	2.32E-04
	COPI-dependent Golgi-to-ER retrograde traffic	100	8	1.27	6.31	+	6.46E-05	2.08E-03
	Asymmetric localization of PCP proteins	64	5	0.81	6.17	+	1.73E-03	3.90E-02
	PCP/CE pathway	92	6	1.17	5.15	+	1.46E-03	3.44E-02
	Recruitment of NuMA to mitotic centrosomes	93	7	1.18	5.94	+	2.64E-04	7.81E-03
	MHC class II antigen presentation	125	9	1.58	5.68	+	4.90E-05	1.63E-03
	COPI-mediated anterograde transport	101	7	1.28	5.47	+	4.22E-04	1.19E-02
	Asparagine N-linked glycosylation	304	12	3.85	3.12	+	6.70E-04	1.81E-02
	RHO GTPases Activate Formins	135	9	1.71	5.26	+	8.58E-05	2.72E-03
	Metabolism of nucleotides	94	6	1.19	5.04	+	1.62E-03	3.73E-02
	Resolution of Sister Chromatid Cohesion	122	7	1.55	4.53	+	1.21E-03	2.89E-02
	Separation of Sister Chromatids	186	9	2.36	3.82	+	8.11E-04	2.11E-02
	Mitotic Anaphase	194	9	2.46	3.66	+	1.08E-03	2.71E-02
	Mitotic Metaphase and Anaphase	195	9	2.47	3.64	+	1.11E-03	2.77E-02
	Unclassified	10452	87	132.42	0.66	-	2.99E-08	1.82E-06
	G alpha (s) signalling events	575	0	7.28	< 0.01	-	1.63E-03	3.72E-02
