# Supplementary material for: HSF1Base: A Comprehensive Database of HSF1 (Heat Shock Factor 1) Target Genes
Source: Int J Mol Sci. 2019 Nov 19;20(22):5815. doi: 10.3390/ijms20225815 (PMC6888953; doi:10.3390/ijms20225815)
Supplement: Supplementary file 1 [file ijms-20-05815-s001.zip › Table_S12.xlsx]

## Sheet: Human
Ensemble ID	Official Gene Symbol	Description	Cell type	Regulatory information	Novelty (target not characterized in detail)	lifespan effect	longevity influence
ENSG00000001084	GCLC	glutamate-cysteine ligase catalytic subunit(GCLC)	breast epithelium	N/D	Yes	Increase	Pro-Longevity
ENSG00000002016	RAD52	RAD52 homolog, DNA repair protein(RAD52)	cervix adenocarcinoma	inhibited	Yes	Decrease	Necessary for fitness
ENSG00000012061	ercc1	ERCC excision repair 1, endonuclease non-catalytic subunit(ERCC1)	cervix adenocarcinoma	activated	Yes	Decrease	Pro-Longevity
ENSG00000023909	GCLM	glutamate-cysteine ligase modifier subunit(GCLM)	cervix adenocarcinoma|breast epithelium	activated	Yes	Increase	Pro-Longevity
ENSG00000026103	FAS	Fas cell surface death receptor(FAS)	breast epithelium	activated	No	Unannotated	Unannotated
ENSG00000051382	pik3cb	phosphatidylinositol-4,5-bisphosphate 3-kinase catalytic subunit beta(PIK3CB)	cervix adenocarcinoma	inhibited	Yes	Decrease	Pro-Longevity
ENSG00000059728	MXD1	MAX dimerization protein 1(MXD1)	cervix adenocarcinoma	inhibited	Yes	Unannotated	Unannotated
ENSG00000062822	POLD1	DNA polymerase delta 1, catalytic subunit(POLD1)	erythroleukemia cells	N/D	Yes	Unannotated	Unannotated
ENSG00000064300	NGFR	nerve growth factor receptor(NGFR)	breast epithelium	N/D	Yes	Unannotated	Unannotated
ENSG00000067369	TP53BP1	tumor protein p53 binding protein 1(TP53BP1)	erythroleukemia cells	N/D	Yes	Increase	Anti-Longevity
ENSG00000071564	TCF3	transcription factor 3(TCF3)	erythroleukemia cells	N/D	Yes	Unannotated	Unannotated
ENSG00000073282	TP63	tumor protein p63(TP63)	breast epithelium	N/D	Yes	Decrease	Pro-Longevity
ENSG00000073756	PTGS2	prostaglandin-endoperoxide synthase 2(PTGS2)	cervix adenocarcinoma|breast epithelium	activated	No	Unannotated	Unannotated
ENSG00000076242	MLH1	mutL homolog 1(MLH1)	erythroleukemia cells|breast epithelium	N/D	Yes	Unannotated	Unannotated
ENSG00000077150	NFKB2	nuclear factor kappa B subunit 2(NFKB2)	cervix adenocarcinoma|breast epithelium	activated	Yes	Unannotated	Unannotated
ENSG00000077782	FGFR1	fibroblast growth factor receptor 1(FGFR1)	cervix adenocarcinoma	activated	Yes	Unannotated	Unannotated
ENSG00000080824	HSP90AA1	heat shock protein 90 alpha family class A member 1(HSP90AA1)	cervix adenocarcinoma|erythroleukemia cells|breast epithelium	activated	Yes	Unannotated	Unannotated
ENSG00000081479	LRP2	LDL receptor related protein 2(LRP2)	erythroleukemia cells	N/D	Yes	Unannotated	Unannotated
ENSG00000082701	GSK3B	glycogen synthase kinase 3 beta(GSK3B)	breast epithelium	N/D	Yes	Unannotated	Unannotated
ENSG00000084073	ZMPSTE24	zinc metallopeptidase STE24(ZMPSTE24)	breast epithelium	N/D	Yes	Decrease	Pro-Longevity
ENSG00000087088	BAX	BCL2 associated X, apoptosis regulator(BAX)	breast epithelium	N/D	Yes	Increase	Anti-Longevity
ENSG00000091831	ESR1	estrogen receptor 1(ESR1)	erythroleukemia cells|breast epithelium	N/D	Yes	Decrease	Necessary for fitness
ENSG00000096717	SIRT1	sirtuin 1(SIRT1)	cervix adenocarcinoma	inhibited	Yes	Increase	Pro-Longevity
ENSG00000100311	PDGFB	platelet derived growth factor subunit B(PDGFB)	cervix adenocarcinoma	activated	Yes	Unannotated	Unannotated
ENSG00000100983	GSS	glutathione synthetase(GSS)	breast epithelium	N/D	Yes	Unannotated	Unannotated
ENSG00000101868	POLA1	DNA polymerase alpha 1, catalytic subunit(POLA1)	breast epithelium	N/D	Yes	Decrease	Pro-Longevity
ENSG00000102755	FLT1	fms related tyrosine kinase 1(FLT1)	breast epithelium	N/D	Yes	Unannotated	Unannotated
ENSG00000103275	UBE2I	ubiquitin conjugating enzyme E2 I(UBE2I)	cervix adenocarcinoma|erythroleukemia cells|breast epithelium	inhibited	Yes	Unannotated	Unannotated
ENSG00000104320	NBN	nibrin(NBN)	breast epithelium	inhibited	Yes	Unannotated	Unannotated
ENSG00000105329	TGFB1	transforming growth factor beta 1(TGFB1)	cervix adenocarcinoma	activated	Yes	Unannotated	Unannotated
ENSG00000106366	SERPINE1	serpin family E member 1(SERPINE1)	cervix adenocarcinoma|breast epithelium	activated	No	Increase	Anti-Longevity
ENSG00000107643	MAPK8	mitogen-activated protein kinase 8(MAPK8)	cervix adenocarcinoma	inhibited	Yes	Unannotated	Unannotated
ENSG00000109471	IL2	interleukin 2(IL2)	cervix adenocarcinoma	N/D	Yes	Unannotated	Unannotated
ENSG00000109971	HSPA8	heat shock protein family A (Hsp70) member 8(HSPA8)	cervix adenocarcinoma|erythroleukemia cells|breast epithelium	activated	Yes	Unannotated	Unannotated
ENSG00000110245	Apoc3	apolipoprotein C3(APOC3)	cervix adenocarcinoma	activated	Yes	Unannotated	Unannotated
ENSG00000112062	MAPK14	mitogen-activated protein kinase 14(MAPK14)	breast epithelium	N/D	Yes	Unannotated	Unannotated
ENSG00000112964	GHR	growth hormone receptor(GHR)	breast epithelium	N/D	Yes	Increase	Anti-Longevity
ENSG00000113013	HSPA9	heat shock protein family A (Hsp70) member 9(HSPA9)	cervix adenocarcinoma|erythroleukemia cells	N/D	Yes	Increase	Pro-Longevity
ENSG00000113580	NR3C1	nuclear receptor subfamily 3 group C member 1(NR3C1)	breast epithelium	N/D	Yes	Unannotated	Unannotated
ENSG00000113721	PDGFRB	platelet derived growth factor receptor beta(PDGFRB)	breast epithelium	N/D	Yes	Unannotated	Unannotated
ENSG00000113758	DBN1	drebrin 1(DBN1)	breast epithelium	N/D	Yes	Unannotated	Unannotated
ENSG00000115380	EFEMP1	EGF containing fibulin like extracellular matrix protein 1(EFEMP1)	cervix adenocarcinoma|erythroleukemia cells|breast epithelium	activated|inhibited	Yes	Decrease	Pro-Longevity
ENSG00000115457	IGFBP2	insulin like growth factor binding protein 2(IGFBP2)	cervix adenocarcinoma	N/D	Yes	Unannotated	Unannotated
ENSG00000115966	atf2	activating transcription factor 2(ATF2)	cervix adenocarcinoma|breast epithelium	inhibited	Yes	Unannotated	Unannotated
ENSG00000116678	LEPR	leptin receptor(LEPR)	cervix adenocarcinoma|breast epithelium	inhibited	Yes	Unannotated	Unannotated
ENSG00000117450	PRDX1	peroxiredoxin 1(PRDX1)	erythroleukemia cells|breast epithelium	N/D	Yes	Increase and Decrease	Pro-Longevity
ENSG00000118046	STK11	serine/threonine kinase 11(STK11)	breast epithelium	N/D	Yes	Unannotated	Unannotated
ENSG00000118523	CTGF	connective tissue growth factor(CTGF)	cervix adenocarcinoma	activated	Yes	Unannotated	Unannotated
ENSG00000119969	HELLS	helicase, lymphoid-specific(HELLS)	cervix adenocarcinoma	inhibited	Yes	Decrease	Pro-Longevity
ENSG00000120738	EGR1	early growth response 1(EGR1)	cervix adenocarcinoma	activated	Yes	Unannotated	Unannotated
ENSG00000120833	SOCS2	suppressor of cytokine signaling 2(SOCS2)	cervix adenocarcinoma	activated	Yes	Decrease	Pro-Longevity
ENSG00000121879	PIK3CA	phosphatidylinositol-4,5-bisphosphate 3-kinase catalytic subunit alpha(PIK3CA)	breast epithelium	N/D	Yes	Unannotated	Unannotated
ENSG00000124762	CDKN1A	cyclin dependent kinase inhibitor 1A(CDKN1A)	cervix adenocarcinoma	activated	Yes	Increase	Anti-Longevity
ENSG00000130522	jund	JunD proto-oncogene, AP-1 transcription factor subunit(JUND)	cervix adenocarcinoma	activated	Yes	Decrease	Pro-Longevity
ENSG00000131747	TOP2A	topoisomerase (DNA) II alpha(TOP2A)	cervix adenocarcinoma	inhibited	Yes	Unannotated	Unannotated
ENSG00000132383	RPA1	replication protein A1(RPA1)	breast epithelium	N/D	Yes	Increase	Anti-Longevity
ENSG00000132604	TERF2	telomeric repeat binding factor 2(TERF2)	breast epithelium	N/D	Yes	Decrease	Anti-Longevity
ENSG00000133794	ARNTL	aryl hydrocarbon receptor nuclear translocator like(ARNTL)	cervix adenocarcinoma|breast epithelium	inhibited	Yes	Decrease	Pro-Longevity
ENSG00000134259	NGF	nerve growth factor(NGF)	cervix adenocarcinoma|breast epithelium	activated	Yes	Unannotated	Unannotated
ENSG00000134852	CLOCK	clock circadian regulator(CLOCK)	breast epithelium	N/D	Yes	Decrease	Pro-Longevity
ENSG00000135679	MDM2	MDM2 proto-oncogene(MDM2)	cervix adenocarcinoma	activated	Yes	Unannotated	Unannotated
ENSG00000136244	IL6	interleukin 6(IL6)	cervix adenocarcinoma	activated	Yes	Unannotated	Unannotated
ENSG00000137074	APTX	aprataxin(APTX)	cervix adenocarcinoma	activated	Yes	Decrease	Necessary for fitness
ENSG00000139618	brca2	BRCA2, DNA repair associated(BRCA2)	breast epithelium	N/D	Yes	Unannotated	Unannotated
ENSG00000139687	RB1	RB transcriptional corepressor 1(RB1)	cervix adenocarcinoma	inhibited	Yes	Unannotated	Unannotated
ENSG00000140443	IGF1R	insulin like growth factor 1 receptor(IGF1R)	breast epithelium	N/D	Yes	Increase	Anti-Longevity
ENSG00000140521	POLG	DNA polymerase gamma, catalytic subunit(POLG)	erythroleukemia cells|breast epithelium	inhibited	Yes	Decrease	Pro-Longevity
ENSG00000140992	PDPK1	3-phosphoinositide dependent protein kinase 1(PDPK1)	cervix adenocarcinoma	inhibited	Yes	Unannotated	Unannotated
ENSG00000141027	NCOR1	nuclear receptor corepressor 1(NCOR1)	breast epithelium	N/D	Yes	Unannotated	Unannotated
ENSG00000141837	CACNA1A	calcium voltage-gated channel subunit alpha1 A(CACNA1A)	cervix adenocarcinoma|erythroleukemia cells|breast epithelium	activated	Yes	Unannotated	Unannotated
ENSG00000142082	SIRT3	sirtuin 3(SIRT3)	erythroleukemia cells|breast epithelium	N/D	Yes	Unannotated	Unannotated
ENSG00000142168	SOD1	superoxide dismutase 1, soluble(SOD1)	erythroleukemia cells|breast epithelium	N/D	Yes	Increase and Decrease	Pro-Longevity
ENSG00000142192	APP	amyloid beta precursor protein(APP)	cervix adenocarcinoma|breast epithelium	activated	Yes	Unannotated	Unannotated
ENSG00000144381	HSPD1	heat shock protein family D (Hsp60) member 1(HSPD1)	cervix adenocarcinoma|erythroleukemia cells|breast epithelium	activated	Yes	Unannotated	Unannotated
ENSG00000145386	CCNA2	cyclin A2(CCNA2)	breast epithelium	N/D	Yes	Unannotated	Unannotated
ENSG00000145675	PIK3R1	phosphoinositide-3-kinase regulatory subunit 1(PIK3R1)	breast epithelium	N/D	Yes	Unannotated	Unannotated
ENSG00000146648	EGFR	epidermal growth factor receptor(EGFR)	breast epithelium	inhibited	Yes	Unannotated	Unannotated
ENSG00000147883	CDKN2B	cyclin dependent kinase inhibitor 2B(CDKN2B)	cervix adenocarcinoma	activated	Yes	Unannotated	Unannotated
ENSG00000150281	CTF1	cardiotrophin 1(CTF1)	breast epithelium	N/D	Yes	Increase	Anti-Longevity
ENSG00000150907	FOXO1	forkhead box O1(FOXO1)	cervix adenocarcinoma|breast epithelium	activated	Yes	Decrease	Pro-Longevity
ENSG00000154229	PRKCA	protein kinase C alpha(PRKCA)	erythroleukemia cells|breast epithelium	N/D	Yes	Unannotated	Unannotated
ENSG00000154277	UCHL1	ubiquitin C-terminal hydrolase L1(UCHL1)	cervix adenocarcinoma	N/D	Yes	Decrease	Necessary for fitness
ENSG00000157168	NRG1	neuregulin 1(NRG1)	erythroleukemia cells|breast epithelium	N/D	Yes	Unannotated	Unannotated
ENSG00000160691	SHC1	SHC adaptor protein 1(SHC1)	erythroleukemia cells|breast epithelium	N/D	Yes	Increase	Anti-Longevity
ENSG00000160789	LMNA	lamin A/C(LMNA)	cervix adenocarcinoma|breast epithelium	activated	Yes	Decrease	Pro-Longevity
ENSG00000160957	RECQL4	RecQ like helicase 4(RECQL4)	erythroleukemia cells	N/D	Yes	Unannotated	Unannotated
ENSG00000168036	CTNNB1	catenin beta 1(CTNNB1)	breast epithelium	N/D	Yes	Unannotated	Unannotated
ENSG00000168685	IL7R	interleukin 7 receptor(IL7R)	cervix adenocarcinoma|breast epithelium	activated	Yes	Unannotated	Unannotated
ENSG00000169398	PTK2	protein tyrosine kinase 2(PTK2)	breast epithelium	N/D	Yes	Decrease	Necessary for fitness
ENSG00000170315	UBB	ubiquitin B(UBB)	cervix adenocarcinoma|erythroleukemia cells|breast epithelium	activated	No	Unannotated	Unannotated
ENSG00000170345	FOS	Fos proto-oncogene, AP-1 transcription factor subunit(FOS)	cervix adenocarcinoma|breast epithelium	activated	Yes	Unannotated	Unannotated
ENSG00000171105	INSR	insulin receptor(INSR)	erythroleukemia cells|breast epithelium	N/D	Yes	Increase	Anti-Longevity
ENSG00000171791	BCL2	BCL2, apoptosis regulator(BCL2)	cervix adenocarcinoma	inhibited	Yes	Unannotated	Unannotated
ENSG00000171862	PTEN	phosphatase and tensin homolog(PTEN)	breast epithelium	inhibited	Yes	Increase and Decrease	Pro-Longevity
ENSG00000173267	SNCG	synuclein gamma(SNCG)	cervix adenocarcinoma	activated	Yes	Unannotated	Unannotated
ENSG00000173757	STAT5B	signal transducer and activator of transcription 5B(STAT5B)	breast epithelium	N/D	Yes	Unannotated	Unannotated
ENSG00000175054	ATR	ATR serine/threonine kinase(ATR)	breast epithelium	N/D	Yes	Decrease	Necessary for fitness
ENSG00000175197	DDIT3	DNA damage inducible transcript 3(DDIT3)	cervix adenocarcinoma	activated	Yes	Unannotated	Unannotated
ENSG00000175595	ERCC4	ERCC excision repair 4, endonuclease catalytic subunit(ERCC4)	cervix adenocarcinoma|breast epithelium	inhibited	Yes	Decrease	Pro-Longevity
ENSG00000177606	JUN	Jun proto-oncogene, AP-1 transcription factor subunit(JUN)	cervix adenocarcinoma|erythroleukemia cells|breast epithelium	activated	No	Unannotated	Unannotated
ENSG00000179295	PTPN11	protein tyrosine phosphatase, non-receptor type 11(PTPN11)	cervix adenocarcinoma	inhibited	Yes	Unannotated	Unannotated
ENSG00000185950	IRS2	insulin receptor substrate 2(IRS2)	cervix adenocarcinoma	activated	Yes	Increase	Anti-Longevity
ENSG00000186868	MAPT	microtubule associated protein tau(MAPT)	erythroleukemia cells|breast epithelium	N/D	Yes	Unannotated	Unannotated
ENSG00000188486	H2AFX	H2A histone family member X(H2AFX)	cervix adenocarcinoma|breast epithelium	activated	Yes	Unannotated	Unannotated
ENSG00000196396	PTPN1	protein tyrosine phosphatase, non-receptor type 1(PTPN1)	breast epithelium	N/D	Yes	Unannotated	Unannotated
ENSG00000196498	NCOR2	nuclear receptor corepressor 2(NCOR2)	breast epithelium	N/D	Yes	Decrease	Pro-Longevity
ENSG00000196591	HDAC2	histone deacetylase 2(HDAC2)	breast epithelium	N/D	Yes	Unannotated	Unannotated
ENSG00000196689	TRPV1	transient receptor potential cation channel subfamily V member 1(TRPV1)	cervix adenocarcinoma	activated	Yes	Increase	Anti-Longevity
ENSG00000197442	MAP3K5	mitogen-activated protein kinase kinase kinase 5(MAP3K5)	cervix adenocarcinoma	inhibited	Yes	Unannotated	Unannotated
ENSG00000198900	TOP1	topoisomerase (DNA) I(TOP1)	cervix adenocarcinoma|breast epithelium	inhibited	Yes	Decrease	Necessary for fitness
ENSG00000204388	hspa1b	heat shock protein family A (Hsp70) member 1B(HSPA1B)	cervix adenocarcinoma|erythroleukemia cells|breast epithelium	activated	No	Unannotated	Unannotated
ENSG00000204389	HSPA1A	heat shock protein family A (Hsp70) member 1A(HSPA1A)	cervix adenocarcinoma|erythroleukemia cells|breast epithelium	activated	No	Unannotated	Unannotated
ENSG00000225830	ERCC6	ERCC excision repair 6, chromatin remodeling factor(ERCC6)	cervix adenocarcinoma	inhibited	Yes	Unannotated	Unannotated
ENSG00000232810	TNF	tumor necrosis factor(TNF)	cervix adenocarcinoma	activated|inhibited	No	Unannotated	Unannotated
ENSG00000245848	CEBPA	CCAAT/enhancer binding protein alpha(CEBPA)	cervix adenocarcinoma	activated	Yes	Increase	Unannotated
ENSG00000253729	PRKDC	protein kinase, DNA-activated, catalytic polypeptide(PRKDC)	breast epithelium	N/D	Yes	Unannotated	Unannotated
ENSG00000260027	HOXB7	homeobox B7(HOXB7)	cervix adenocarcinoma	activated	Yes	Unannotated	Unannotated

## Sheet: Mouse
EnsembleID	Official Gene Symbol	Description	Cell type	Regulatory information	Novelty (target not characterized in detail)	lifespan effect	longevity influence
ENSMUSG00000000182	FGF23	Fibroblast growth factor 23	Hepatocyte	N/D	Yes	Decrease	Pro-Longevity
ENSMUSG00000000568	HNRNPD	heterogeneous nuclear ribonucleoprotein D	Spermatocyte	N/D	Yes	Decrease	Pro-Longevity
ENSMUSG00000001517	FOXM1	Forkhead box M1	Spermatocyte	activated	No	Decrease	Pro-Longevity
ENSMUSG00000005533	IGF1R	Insulin-like growth factor 1 receptor	Oocyte|Spermatocyte	activated	Yes	Increase	Anti-Longevity
ENSMUSG00000005534	INSR	Insulin receptor	Hepatocyte	N/D	Yes	Increase	Anti-Longevity
ENSMUSG00000013663	PTEN	Phosphatase and tensin homolog	Spermatocyte	N/D	Yes	Increase and Decrease	Pro-Longevity
ENSMUSG00000017146	BRCA1	Breast cancer 1	Spermatocyte|Hepatocyte	N/D	Yes	Decrease	Pro-Longevity
ENSMUSG00000020063	SIRT1	Sirtuin 1 ((silent mating type information regulation 2, homolog) 1 (S. cerevisiae)	Spermatocyte|Hepatocyte	inhibited	Yes	Increase and Decrease	Pro-Longevity
ENSMUSG00000020516	RPS6KB1	ribosomal protein S6 kinase, polypeptide 1	Spermatocyte	N/D	Yes	Increase	Anti-Longevity
ENSMUSG00000020525	PPM1D	protein phosphatase 1D magnesium-dependent, delta isoform	Oocyte	activated	Yes	Decrease	Pro-Longevity
ENSMUSG00000020713	GH	Growth hormone	Hepatocyte	N/D	Yes	Decrease	Anti-Longevity
ENSMUSG00000021611	TERT	Telomerase reverse transcriptase	Spermatocyte	N/D	Yes	Increase	Pro-Longevity
ENSMUSG00000022369	MTBP	Mdm2, transformed 3T3 cell double minute p53 binding protein	Spermatocyte	N/D	Yes	Increase	Anti-Longevity
ENSMUSG00000022471	XRCC6	X-ray repair complementing defective repair in Chinese hamster cells 6	Spermatocyte	N/D	Yes	Decrease	Pro-Longevity
ENSMUSG00000022510	Trp63	Transformation related protein 63	Spermatocyte	N/D	Yes	Decrease	Pro-Longevity
ENSMUSG00000022545	ERCC4	Excision repair cross-complementing rodent repair deficiency, complementation group 4	Hepatocyte	N/D	Yes	Decrease	Pro-Longevity
ENSMUSG00000022779	TOP3B	Topoisomerase (DNA) III beta	Spermatocyte|Hepatocyte	N/D	Yes	Decrease	Pro-Longevity
ENSMUSG00000024151	MSH2	mutS homolog 2, colon cancer, nonpolyposis type 1 (E. coli)	Spermatocyte	N/D	Yes	Decrease	Pro-Longevity
ENSMUSG00000025001	HELLS	Proliferation associated SNF-2-like gene	Spermatocyte	inhibited	Yes	Decrease	Pro-Longevity
ENSMUSG00000027247	ARHGAP1	Rho GTPase activating protein 1	Spermatocyte|Hepatocyte	N/D	Yes	Decrease	Pro-Longevity
ENSMUSG00000027510	RBM38	RNA binding motif protein 38	Spermatocyte	N/D	Yes	Decrease	Pro-Longevity
ENSMUSG00000028329	XPA	Xeroderma pigmentosum, complementation group A	Spermatocyte|Hepatocyte	N/D	Yes	Decrease	Pro-Longevity
ENSMUSG00000028691	PRDX1	Peroxiredoxin 1	Spermatocyte	N/D	Yes	Decrease	Pro-Longevity
ENSMUSG00000028991	MTOR	mechanistic target of rapamycin (serine/threonine kinase)	Hepatocyte	N/D	Yes	Increase	Anti-Longevity
ENSMUSG00000029104	HTT	Huntingtin	Spermatocyte	N/D	Yes	Increase	Anti-Longevity
ENSMUSG00000029238	CLOCK	Circadian locomotor output cycles kaput	Spermatocyte	N/D	Yes	Decrease	Pro-Longevity
ENSMUSG00000032298	NEIL1	nei endonuclease VIII-like 1 (E. coli)	Hepatocyte	N/D	Yes	Decrease	Pro-Longevity
ENSMUSG00000032348	GSTA4	glutathione S-transferase, alpha 4	Hepatocyte	N/D	Yes	Increase	Anti-Longevity
ENSMUSG00000034218	ATM	Ataxia telangiectasia mutated homolog (human)	Hepatocyte	N/D	Yes	Decrease	Pro-Longevity
ENSMUSG00000036155	MGAT5	mannoside acetylglucosaminyltransferase 5	Spermatocyte	N/D	Yes	Decrease	Pro-Longevity
ENSMUSG00000036639	NUDT1	nudix (nucleoside diphosphate linked moiety X)-type motif 1	Spermatocyte|Hepatocyte	N/D	Yes	Increase	Pro-Longevity
ENSMUSG00000036822	TOPORS	Topoisomerase I binding, arginine/serine-rich	Hepatocyte	N/D	Yes	Decrease	Pro-Longevity
ENSMUSG00000040084	BUB1B	budding uninhibited by benzimidazoles 1 homolog, beta (S. cerevisiae)	Oocyte	activated	Yes	Increase and Decrease	Pro-Longevity
ENSMUSG00000043207	ZMPSTE24	zinc metallopeptidase, STE24 homolog (S. cerevisiae)	Spermatocyte	N/D	Yes	Decrease	Pro-Longevity
ENSMUSG00000043909	Trp53bp1	Transformation related protein 53 binding protein 1	Spermatocyte|Hepatocyte	N/D	Yes	Increase	Anti-Longevity
ENSMUSG00000045103	DMD	Dystrophin, muscular dystrophy	Spermatocyte	activated	No	Decrease	Pro-Longevity
ENSMUSG00000047959	KCNA3	Potassium voltage-gated channel, shaker-related subfamily, member 3	Spermatocyte	N/D	Yes	Increase	Anti-Longevity
ENSMUSG00000050192	EIF5A2	eukaryotic translation initiation factor 5A2	Spermatocyte	N/D	Yes	Decrease	Anti-Longevity
ENSMUSG00000055737	GHR	Growth hormone receptor	Spermatocyte	N/D	Yes	Increase	Anti-Longevity
ENSMUSG00000055980	IRS1	insulin receptor substrate 1	Spermatocyte	N/D	Yes	Increase	Anti-Longevity
ENSMUSG00000058488	KL	Klotho	Spermatocyte	N/D	Yes	Increase and Decrease	Pro-Longevity
ENSMUSG00000059552	Trp53	Transformation related protein 53	Spermatocyte	N/D	Yes	Decrease	Pro-Longevity
ENSMUSG00000066979	BUB3	budding uninhibited by benzimidazoles 3 homolog (S. cerevisiae)	Spermatocyte	N/D	Yes	Decrease	Pro-Longevity
ENSMUSG00000069089	CDK7	cyclin-dependent kinase 7	Hepatocyte	N/D	Yes	Decrease	Pro-Longevity

## Sheet: Worm
Ensemble ID	Official Gene Symbol	Description	Regulatory information	Novelty (target not characterized in detail)	lifespan effect	longevity influence
WBGene00000210	asg-2	ATP synthase subunit	activated	Yes	Increase	Anti-Longevity
WBGene00000213	asm-3	Acid SphingoMyelinase	activated	Yes	Increase	Anti-Longevity
WBGene00007192	B0491.5	Protein B0491.5	activated	Yes	Increase	Anti-Longevity
WBGene00015499	C06A5.1	Protein C06A5.1	inhibited	Yes	Decrease	Pro-Longevity
WBGene00016115	mdt-26	Protein MDT-26	activated	Yes	Decrease	Pro-Longevity
WBGene00016125	C26B2.2	Protein C26B2.2	activated	Yes	Increase	Anti-Longevity
WBGene00016358	C33F10.12	Protein C33F10.12	activated	Yes	Increase	Anti-Longevity
WBGene00000381	cct-6	Chaperonin Containing TCP-1	activated	Yes	Increase	Anti-Longevity
WBGene00000668	col-93	COLlagen	activated	Yes	Increase	Anti-Longevity
WBGene00013585	cyp-42A1	CYtochrome P450 family	activated	Yes	Decrease	Pro-Longevity
WBGene00000910	daf-14	abnormal DAuer Formation	activated	Yes	Increase	Anti-Longevity
WBGene00000898	daf-2	abnormal DAuer Formation DAF-2, fork head-related transcription factor (daf-2)	inhibited	Yes	Increase	Anti-Longevity
WBGene00000903	daf-7	abnormal DAuer Formation	inhibited	No	Increase	Anti-Longevity
WBGene00000905	daf-9	abnormal DAuer Formation	activated	No	Increase	Anti-Longevity
WBGene00010745	dod-17	Downstream Of DAF-16 (regulated by DAF-16)	activated	Yes	Increase	Anti-Longevity
WBGene00007875	dod-24	Downstream Of DAF-16 (regulated by DAF-16)	activated	Yes	Increase	Anti-Longevity
WBGene00017123	maoc-1	MAO-C-like dehydratase domain	activated	No	Increase	Anti-Longevity
WBGene00001172	egl-3	EGg Laying defective	activated	Yes	Increase	Anti-Longevity
WBGene00008506	tkt-1	Protein TKT-1	activated	Yes	Increase	Anti-Longevity
WBGene00008593	clec-227	C-type LECtin	activated	Yes	Increase	Anti-Longevity
WBGene00009142	F26A3.4	Protein F26A3.4	activated	Yes	Increase	Anti-Longevity
WBGene00017886	F28B3.5	Protein F28B3.5	inhibited	Yes	Increase	Anti-Longevity
WBGene00017926	CELE_F29C4.2	Protein F29C4.2	activated	Yes	Increase	Anti-Longevity
WBGene00009595	CELE_F40F12.7	Protein F40F12.7	activated|inhibited	Yes	Decrease	Pro-Longevity
WBGene00001502	ftt-2	Fourteen-Three-Three family	inhibited	Yes	Increase and Decrease	Pro-Longevity
WBGene00001684	gpd-2	GPD (glyceraldehyde 3-phosphate dehydrogenase)	activated	Yes	Increase	Anti-Longevity
WBGene00001994	hpk-1	Homeodomain interacting Protein Kinase	inhibited	Yes	Decrease	Pro-Longevity
WBGene00002015	hsp-16.1	Heat Shock Protein	activated	Yes	Increase and Decrease	Pro-Longevity
WBGene00002019	hsp-16.48	Heat Shock Protein	activated	Yes	Increase	Pro-Longevity
WBGene00002020	hsp-16.49	Heat Shock Protein	activated	Yes	Increase and Decrease	Pro-Longevity
WBGene00002008	hsp-4	Heat Shock Protein	activated	Yes	Decrease	Pro-Longevity
WBGene00002060	ife-2	Initiation Factor 4E (eIF4E) family	activated	Yes	Increase	Anti-Longevity
WBGene00002090	ins-7	INSulin related	activated	Yes	Increase	Anti-Longevity
WBGene00019530	scrm-8	SCRaMblase (phospholipid scramblase)	activated	Yes	Increase	Anti-Longevity
WBGene00002259	lbp-7	Lipid Binding Protein	activated	Yes	Increase	Anti-Longevity
WBGene00003009	lin-23	abnormal cell LINeage	inhibited	Yes	Decrease	Pro-Longevity
WBGene00003143	max-1	Motor AXon guidance	activated	Yes	Increase	Anti-Longevity
WBGene00003387	mod-5	Modulation Of locomotion Defective	activated	Yes	Decrease	Pro-Longevity
WBGene00003778	nnt-1	Nicotinamide Nucleotide Transhydrogenase	activated	Yes	Decrease	Pro-Longevity
WBGene00003931	pat-4	Paralysed Arrest at Two-fold	activated	Yes	Increase	Anti-Longevity
WBGene00004013	pha-4	defective PHArynx development	activated	Yes	Decrease	Pro-Longevity
WBGene00011110	prdx-3	PeRoxireDoXin	activated	Yes	Decrease	Pro-Longevity
WBGene00004237	ptr-23	PaTched Related family	activated	Yes	Decrease	Pro-Longevity
WBGene00004491	rps-22	Ribosomal Protein, Small subunit	activated	Yes	Increase	Anti-Longevity
WBGene00004495	rps-26	Ribosomal Protein, Small subunit	activated	Yes	Increase	Anti-Longevity
WBGene00004472	rps-3	Ribosomal Protein, Small subunit	activated	Yes	Increase	Anti-Longevity
WBGene00008205	sams-1	S-Adenosyl Methionine Synthetase	activated	Yes	Increase	Anti-Longevity
WBGene00011392	sbt-1	Seven B Two (mammalian 7BT prohormone convertase chaperone) homolog	activated	Yes	Decrease	Pro-Longevity
WBGene00004740	scd-2	Suppressor of Constitutive Dauer formation	inhibited	Yes	Decrease	Pro-Longevity
WBGene00018285	smk-1	suppressor of MEK null	inhibited	Yes	Decrease	Pro-Longevity
WBGene00004972	spe-26	Defective SPErmatogenesis	activated	Yes	Increase	Anti-Longevity
WBGene00011831	T19B10.2	Protein T19B10.2	activated	Yes	Decrease	Pro-Longevity
WBGene00006519	tag-174	Temporarily Assigned Gene name	activated	Yes	Increase	Anti-Longevity
WBGene00006527	tax-6	abnormal CHEmotaxis	inhibited	Yes	Increase	Anti-Longevity
WBGene00006752	unc-13	UNCoordinated	activated	Yes	Increase	Anti-Longevity
WBGene00020915	nol-5	NucleOLar protein	activated	Yes	Increase	Anti-Longevity
WBGene00013169	CELE_Y53F4B.23	Protein Y53F4B.23	activated	Yes	Increase	Anti-Longevity
WBGene00022090	CELE_Y69A2AR.19	Protein Y69A2AR.19	activated	Yes	Increase	Anti-Longevity
WBGene00022144	pghm-1	Protein PGHM-1	activated	Yes	Increase	Anti-Longevity
WBGene00022189	Y71H2AR.2	Protein Y71H2AR.2	inhibited	Yes	Increase	Anti-Longevity
WBGene00000097	aip-1	Arsenite Inducible Protein	activated	No	Decrease	Pro-Longevity
WBGene00018294	atg-18	AuTophaGy (yeast Atg homolog)	inhibited	Yes	Decrease	Unclear
WBGene00020706	atg-9	AuTophaGy (yeast Atg homolog)	inhibited	Yes	Increase and Decrease	Pro-Longevity
WBGene00007228	acs-7	hypothetical protein	activated	Yes	Increase	Anti-Longevity
WBGene00016848	klo-1	hypothetical protein	activated	Yes	Decrease	Pro-Longevity
WBGene00008519	cyp-13B1	CYtochrome P450 family	activated	Yes	Increase	Anti-Longevity
WBGene00008411	D2030.1	Alpha-1,2-mannosidase I	inhibited	Yes	Increase	Anti-Longevity
WBGene00001178	egl-9	EGg Laying defective	inhibited	Yes	Increase	Anti-Longevity
WBGene00009102	F25B3.5	hypothetical protein	inhibited	Yes	Increase	Anti-Longevity
WBGene00009739	F45H10.2	hypothetical protein	activated	Yes	Increase	Anti-Longevity
WBGene00019060	F58F9.7	hypothetical protein	activated	Yes	Increase	Anti-Longevity
WBGene00009839	fbxa-188	F-box A protein	activated	Yes	Increase	Anti-Longevity
WBGene00003476	mtm-3	MTM (myotubularin) famil	inhibited	Yes	Decrease	Pro-Longevity
WBGene00019937	R07E4.3	hypothetical protein	activated	Yes	Increase	Anti-Longevity
WBGene00020031	R12E2.2	hypothetical protein	inhibited	Yes	Increase	Anti-Longevity
WBGene00020649	sma-10	hypothetical protein	activated	Yes	Increase	Anti-Longevity
WBGene00005002	spp-17	SaPosin-like Protein family	activated	Yes	Increase	Anti-Longevity
WBGene00021237	crtc-1	hypothetical protein	inhibited	Yes	Increase	Anti-Longevity
WBGene00012783	Y43C5A.3	hypothetical protein	activated	Yes	Increase	Anti-Longevity
WBGene00012910	CELE_Y46G5A.20	hypothetical protein	activated	Yes	Increase	Anti-Longevity
WBGene00004483	rps-14	Protein RPS-14	activated	Yes	Increase	Anti-Longevity
WBGene00004481	rps-12	Protein RPS-12	activated	Yes	Increase	Anti-Longevity
WBGene00001685	gpd-3	Protein GPD-3	activated	Yes	Increase	Anti-Longevity
WBGene00003623	nhr-25	Protein NHR-25	activated	Yes	Decrease	Pro-Longevity
WBGene00016201	C28H8.11	Protein C28H8.11	activated	Yes	Increase	Anti-Longevity
WBGene00002260	lbp-8	Lipid Binding Protein	activated	Yes	Increase	Pro-Longevity
WBGene00003607	nhr-8	Nuclear hormone receptor family member nhr-8	inhibited	Yes	Decrease	Pro-Longevity
WBGene00003934	pat-10	Paralysed Arrest at Two-fold	activated	No	Increase	Pro-Longevity
WBGene00009048	cth-1	CystaTHionine gamma lyase	inhibited	Yes	Decrease	Pro-Longevity
WBGene00000112	alh-6	ALdehyde deHydrogenase	activated	Yes	Increase and Decrease	Pro-Longevity
WBGene00009628	tatn-1	Tyrosine AminoTraNsferase	activated	Yes	Increase	Anti-Longevity
WBGene00007016	mdt-15	Mediator of RNA polymerase II transcription subunit 15	inhibited	Yes	Decrease	Pro-Longevity
WBGene00004485	rps-16	40S ribosomal protein S16	activated	Yes	Increase	Anti-Longevity
WBGene00004445	rpl-31	60S ribosomal protein L31	activated	Yes	Increase	Anti-Longevity
WBGene00000377	cct-1	T-complex protein 1 subunit alpha	activated	Yes	Increase	Anti-Longevity
WBGene00001240	elo-2	fatty acid ELOngation	activated	Yes	Increase	Anti-Longevity
WBGene00012007	T25B9.1	hypothetical protein	activated	Yes	Increase	Anti-Longevity
WBGene00009119	ndk-1	Nucleoside diphosphate kinase	activated	Yes	Increase	Anti-Longevity
WBGene00002067	ifp-1	Intermediate filament protein ifp-1	activated	Yes	Increase	Anti-Longevity
WBGene00001439	fkh-7	ForKHead transcription factor family	inhibited	Yes	Increase	Anti-Longevity
WBGene00020930	hlh-30	Helix Loop Helix	inhibited	Yes	Increase	Pro-Longevity
WBGene00001477	fmo-2	Dimethylaniline monooxygenase [N-oxide-forming]	activated	Yes	Increase	Pro-Longevity
WBGene00000899	daf-3	abnormal DAuer Formation	inhibited	Yes	Decrease	Anti-Longevity
WBGene00001399	fat-7	FATty acid desaturase	inhibited	Yes	Decrease	Pro-Longevity
WBGene00022861	dve-1	DVE (Defective proVEntriculus in Drosophila) homolog	inhibited	Yes	Decrease	Pro-Longevity
WBGene00002694	let-502	LEThal	inhibited	Yes	Decrease	Pro-Longevity
WBGene00002980	lgg-1	LC3, GABARAP and GATE-16 family	inhibited	Yes	Decrease	Pro-Longevity
WBGene00007987	C36H8.1	Protein C36H8.1	activated	Yes	Increase	Anti-Longevity
WBGene00017112	CELE_E03H12.5	Protein E03H12.5	activated	Yes	Increase	Anti-Longevity
WBGene00001243	elo-5	fatty acid ELOngation	activated	Yes	Decrease	Pro-Longevity
WBGene00006787	unc-52	UNCoordinated	activated	Yes	Increase	Anti-Longevity
WBGene00000779	cpn-3	CalPoNin	activated	Yes	Increase	Anti-Longevity

## Sheet: Fly
Ensemble ID	Official Gene Symbol	Description	Regulatory information	Novelty (target not characterized in detail)	lifespan effect	longevity influence
FBgn0001225	Hsp26	Heat shock protein 26	activated	Yes	Increase	Pro-Longevity
FBgn0001226	Hsp27	Heat shock protein 27	activated	Yes	Increase	Pro-Longevity
FBgn0024291	Sir2	CG5216-PA	activated	Yes	Increase and Decrease	Pro-Longevity
FBgn0040070	Trx-2	thioredoxin-2	activated	Yes	Decrease	Pro-Longevity
FBgn0031263	CG2789	CG2789	inhibited	Yes	Increase	Anti-Longevity

## Sheet: Yeast
Ensemble ID	Official Gene Symbol	Description	Regulatory information	Novelty (target not characterized in detail)	lifespan effect	longevity influence
YAL039C	CYC3	CYtochrome C	activated	Yes	Decrease	Unannotated
YBL075C	SSA3	Stress-Seventy subfamily A	activated	Yes	Increase	Anti-Longevity
YBR085W	AAC3	ADP/ATP Carrier	N/D	Yes	Increase	Anti-Longevity
YBR275C	RIF1	RAP1-Interacting Factor	N/D	Yes	Decrease	Pro-Longevity
YDL007W	RPT2	proteasome regulatory particle base subunit RPT2	N/D	Yes	Decrease	Unannotated
YDL020C	RPN4	Regulatory Particle Non-ATPase	activated	Yes	Decrease	Unannotated
YDL037C	BSC1	Bypass of Stop Codon	activated	Yes	Increase	Anti-Longevity
YDR071C	PAA1	PolyAmine Acetyltransferase	activated	Yes	Decrease	Unannotated
YDR124W	YDR124W	hypothetical protein	N/D	Yes	Increase and Decrease	Anti-Longevity
YDR151C	CTH1	Cysteine-Three-Histidine	N/D	Yes	Increase	Anti-Longevity
YDR247W	VHS1	Viable in a Hal3 Sit4 background	activated	Yes	Increase and Decrease	Anti-Longevity
YDR275W	BSC2	Bypass of Stop Codon	activated	Yes	Increase	Anti-Longevity
YDR313C	PIB1	PhosphatidylInositol(3)-phosphate Binding	activated	Yes	Increase	Anti-Longevity
YER017C	AFG3	ATPase Family Gene	N/D	Yes	Increase	Anti-Longevity
YER103W	SSA4	Stress-Seventy subfamily A	activated	Yes	Decrease	Unannotated
YGL037C	PNC1	Pyrazinamidase and NiCotinamidase	activated	Yes	Increase and Decrease	Pro-Longevity
YGL056C	SDS23	homolog of S. pombe SDS23	N/D	Yes	Increase	Anti-Longevity
YGL167C	PMR1	Plasma Membrane ATPase Related	N/D	Yes	Increase	Anti-Longevity
YGR141W	VPS62	Vacuolar Protein Sorting	activated	Yes	Decrease	Unannotated
YGR250C	YGR250C	hypothetical protein	activated	Yes	Decrease	Unannotated
YHR104W	GRE3	trifunctional aldehyde reductase/xylose reductase/glucose 1-dehydrogenase (NADP(+))	activated	Yes	Increase	Anti-Longevity
YJR045C	SSC1	Hsp70 family ATPase SSC1	activated	No	Increase	Anti-Longevity
YJR048W	CYC1	CYtochrome C	N/D	Yes	Decrease	Unannotated
YKL009W	MRT4	mRNA Turnover 4	activated	Yes	Decrease	Unannotated
YKL109W	HAP4	Hap4p	activated	Yes	Increase and Decrease	Pro-Longevity
YLL026W	HSP104	chaperone ATPase HSP104	activated	Yes	Decrease	Unannotated
YLL028W	TPO1	Transporter of POlyamines	N/D	Yes	Increase and Decrease	Pro-Longevity
YLL039C	UBI4	Ubiquitin	activated	Yes	Decrease	Unannotated
YML130C	ERO1	ER oxidoreductin	activated	No	Increase	Anti-Longevity
YMR069W	NAT4	Nat4p	N/D	Yes	Increase	Anti-Longevity
YMR258C	ROY1	Repressor Of Ypt52	N/D	Yes	Decrease	Unannotated
YNR070W	PDR18	Pleiotropic Drug Resistance	activated	Yes	Increase	Anti-Longevity
YOR007C	SGT2	Small Glutamine-rich Tetratricopeptide repeat-containing protein	activated	Yes	Decrease	Unannotated
YPL150W	YPL150W	non-specific serine/threonine protein kinase	N/D	Yes	Decrease	Unannotated
YPR153W	YPR153W	hypothetical protein	N/D	Yes	Decrease	Unannotated
YPR154W	PIN3	Psi+ INducibility	activated	Yes	Increase	Anti-Longevity
