# Supplementary material for: HSF1Base: A Comprehensive Database of HSF1 (Heat Shock Factor 1) Target Genes
Source: Int J Mol Sci. 2019 Nov 19;20(22):5815. doi: 10.3390/ijms20225815 (PMC6888953; doi:10.3390/ijms20225815)
Supplement: Supplementary file 1 [file ijms-20-05815-s001.zip › Table_S2.xlsx]

## Sheet: Statistics
			Activated	Inhibited	Activated/Inhibited	N/D	All
			SUMM
		All records	5258	1942	4	17435	24639
		Direct HSF1 targets	577	344	4	17435	18360
		Targets with HSF1 dependent expression	4681	1598	0	0	6279
		Directly regulated HSF1 targets 1	577	344	4	0	925
		Directly regulated HSF1 targets 2	1292	679	0	0	1971
		Directly regulated HSF1 targets SUMM	1869	1023	4	0	2896
			UNIQUE
		All records	3869	1272	169	10500	15810
		Direct HSF1 targets	404	207	42	10499	11152
		Targets with HSF1 dependent expression	3877	1325	166	0	5368
		Directly regulated HSF1 targets 1	429	304	15	0	748
		Directly regulated HSF1 targets 2	435	391	32	0	858
		Directly regulated HSF1 targets SUMM	774	547	42	0	1363
			Activated	Inhibited	Activated/Inhibited	N/D	All
			SUMM
		H. sapiens	1685	958	4	7955	10602
		M. musculus	135	279	2	9315	9731
		R. norvegicus	465	166	0	0	631
		C. elegans	2662	492	0	0	3154
		D. melanogaster	99	38	0	54	191
		S. cerevisiae	211	5	0	111	327
		other	0	3	0	0	3
			UNIQUE
		H. sapiens	876	562	74	4182	5694
		M. musculus	83	143	2	6153	6381
		R. norvegicus	454	146	0	0	600
		C. elegans	2218	375	93	0	2686
		D. melanogaster	98	38	0	54	190
		S. cerevisiae	140	5	0	111	256
		other	0	3	0	0	3

## Sheet: Putative HSF1 targets
Ensemble ID	Official Gene Symbol	Regulatory information	Description	Novelty (target not characterized in detail)
ENSCGRG00000000739	IL1B	inhibited	interleukin 1 beta	No
ENSCGRG00000002655	Fos	inhibited	Fos proto-oncogene, AP-1 transcription factor subunit	No
ENSCGRG00000007535	Csf1	inhibited	colony stimulating factor 1 (macrophage)	No
ENSG00000000457	SCYL3	N/D	SCY1 like pseudokinase 3(SCYL3)	Yes
ENSG00000001084	GCLC	N/D	glutamate-cysteine ligase catalytic subunit(GCLC)	Yes
ENSG00000001167	NFYA	N/D	nuclear transcription factor Y subunit alpha(NFYA)	Yes
ENSG00000001461	NIPAL3	N/D	NIPA like domain containing 3(NIPAL3)	Yes
ENSG00000001631	KRIT1	inhibited	KRIT1, ankyrin repeat containing(KRIT1)	Yes
ENSG00000002016	RAD52	inhibited	RAD52 homolog, DNA repair protein(RAD52)	Yes
ENSG00000002746	HECW1	N/D	HECT, C2 and WW domain containing E3 ubiquitin protein ligase 1(HECW1)	Yes
ENSG00000002822	MAD1L1	N/D	MAD1 mitotic arrest deficient like 1(MAD1L1)	Yes
ENSG00000002834	LASP1	N/D	LIM and SH3 protein 1(LASP1)	Yes
ENSG00000002919	SNX11	N/D	sorting nexin 11(SNX11)	Yes
ENSG00000003056	M6PR	N/D	mannose-6-phosphate receptor, cation dependent(M6PR)	Yes
ENSG00000003400	CASP10	N/D	caspase 10(CASP10)	Yes
ENSG00000003402	CFLAR	N/D	CASP8 and FADD like apoptosis regulator(CFLAR)	Yes
ENSG00000003436	TFPI	N/D	tissue factor pathway inhibitor(TFPI)	Yes
ENSG00000004478	FKBP4	activated	FK506 binding protein 4(FKBP4)	No
ENSG00000004487	KDM1A	N/D	lysine demethylase 1A(KDM1A)	Yes
ENSG00000004700	RECQL	activated	RecQ like helicase(RECQL)	Yes
ENSG00000004864	SLC25A13	N/D	solute carrier family 25 member 13(SLC25A13)	Yes
ENSG00000004866	MIR6132	N/D	microRNA 6132(MIR6132)	Yes
ENSG00000004897	CDC27	N/D	cell division cycle 27(CDC27)	Yes
ENSG00000004948	CALCR	N/D	calcitonin receptor(CALCR)	Yes
ENSG00000005059	MCUB	N/D	mitochondrial calcium uniporter dominant negative beta subunit(MCUB)	Yes
ENSG00000005073	HOXA11	inhibited	homeobox A11(HOXA11)	Yes
ENSG00000005189	LOC81691	activated	exonuclease NEF-sp(LOC81691)	Yes
ENSG00000005194	CIAPIN1	N/D	cytokine induced apoptosis inhibitor 1(CIAPIN1)	Yes
ENSG00000005302	MSL3	activated	male-specific lethal 3 homolog (Drosophila)(MSL3)	Yes
ENSG00000005471	ABCB4	activated	ATP binding cassette subfamily B member 4(ABCB4)	Yes
ENSG00000005483	KMT2E	N/D	lysine methyltransferase 2E(KMT2E)	Yes
ENSG00000005486	rhbdd2	N/D	rhomboid domain containing 2(RHBDD2)	Yes
ENSG00000005844	ITGAL	N/D	integrin subunit alpha L(ITGAL)	Yes
ENSG00000005884	ITGA3	activated	integrin subunit alpha 3(ITGA3)	Yes
ENSG00000005889	ZFX	N/D	zinc finger protein, X-linked(ZFX)	Yes
ENSG00000006025	OSBPL7	activated	oxysterol binding protein like 7(OSBPL7)	Yes
ENSG00000006062	MAP3K14	N/D	mitogen-activated protein kinase kinase kinase 14(MAP3K14)	Yes
ENSG00000006071	ABCC8	activated	ATP binding cassette subfamily C member 8(ABCC8)	Yes
ENSG00000006118	tmem132a	activated	transmembrane protein 132A(TMEM132A)	Yes
ENSG00000006125	AP2B1	N/D	adaptor related protein complex 2 beta 1 subunit(AP2B1)	Yes
ENSG00000006282	SPATA20	activated	spermatogenesis associated 20(SPATA20)	Yes
ENSG00000006283	CACNA1G	N/D	calcium voltage-gated channel subunit alpha1 G(CACNA1G)	Yes
ENSG00000006432	MAP3K9	N/D	mitogen-activated protein kinase kinase kinase 9(MAP3K9)	Yes
ENSG00000006530	AGK	N/D	acylglycerol kinase(AGK)	Yes
ENSG00000006534	ALDH3B1	N/D	aldehyde dehydrogenase 3 family member B1(ALDH3B1)	Yes
ENSG00000006576	PHTF2	inhibited	putative homeodomain transcription factor 2(PHTF2)	Yes
ENSG00000006652	IFRD1	N/D	interferon related developmental regulator 1(IFRD1)	Yes
ENSG00000006704	GTF2IRD1	N/D	GTF2I repeat domain containing 1(GTF2IRD1)	Yes
ENSG00000006715	VPS41	N/D	VPS41, HOPS complex subunit(VPS41)	Yes
ENSG00000006831	ADIPOR2	N/D	adiponectin receptor 2(ADIPOR2)	Yes
ENSG00000006837	CDKL3	N/D	cyclin dependent kinase like 3(CDKL3)	Yes
ENSG00000007001	UPP2	N/D	uridine phosphorylase 2(UPP2)	Yes
ENSG00000007062	PROM1	N/D	prominin 1(PROM1)	Yes
ENSG00000007174	DNAH9	N/D	dynein axonemal heavy chain 9(DNAH9)	Yes
ENSG00000007341	ST7L	N/D	suppression of tumorigenicity 7 like(ST7L)	Yes
ENSG00000007384	RHBDF1	activated	rhomboid 5 homolog 1(RHBDF1)	Yes
ENSG00000007392	LUC7L	inhibited	LUC7 like(LUC7L)	Yes
ENSG00000007520	TSR3	activated	TSR3, acp transferase ribosome maturation factor(TSR3)	Yes
ENSG00000007944	MYLIP	inhibited	myosin regulatory light chain interacting protein(MYLIP)	Yes
ENSG00000008056	SYN1	N/D	synapsin I(SYN1)	Yes
ENSG00000008083	JARID2	N/D	jumonji and AT-rich interaction domain containing 2(JARID2)	Yes
ENSG00000008130	NADK	N/D	NAD kinase(NADK)	Yes
ENSG00000008294	SPAG9	inhibited	sperm associated antigen 9(SPAG9)	Yes
ENSG00000008300	MIR4793	inhibited	microRNA 4793(MIR4793)	Yes
ENSG00000008382	MPND	N/D	MPN domain containing(MPND)	Yes
ENSG00000008394	MGST1	N/D	microsomal glutathione S-transferase 1(MGST1)	Yes
ENSG00000008405	CRY1	N/D	cryptochrome circadian clock 1(CRY1)	Yes
ENSG00000008441	NFIX	activated	nuclear factor I X(NFIX)	No
ENSG00000008516	MMP25	activated	matrix metallopeptidase 25(MMP25)	Yes
ENSG00000008517	IL32	activated	interleukin 32(IL32)	Yes
ENSG00000008735	MAPK8IP2	activated	mitogen-activated protein kinase 8 interacting protein 2(MAPK8IP2)	Yes
ENSG00000008838	MIR6884	N/D	microRNA 6884(MIR6884)	Yes
ENSG00000008869	HEATR5B	N/D	HEAT repeat containing 5B(HEATR5B)	Yes
ENSG00000008988	RPS20	activated	ribosomal protein S20(RPS20)	Yes
ENSG00000009413	REV3L	N/D	REV3 like, DNA directed polymerase zeta catalytic subunit(REV3L)	Yes
ENSG00000009709	PAX7	N/D	paired box 7(PAX7)	Yes
ENSG00000009830	POMT2	N/D	protein O-mannosyltransferase 2(POMT2)	Yes
ENSG00000010165	METTL13	N/D	methyltransferase like 13(METTL13)	Yes
ENSG00000010219	DYRK4	activated	dual specificity tyrosine phosphorylation regulated kinase 4(DYRK4)	Yes
ENSG00000010244	Mir632	N/D	microRNA 632(MIR632)	Yes
ENSG00000010379	SLC6A13	activated	solute carrier family 6 member 13(SLC6A13)	Yes
ENSG00000010404	IDS	N/D	iduronate 2-sulfatase(IDS)	Yes
ENSG00000010626	LRRC23	N/D	leucine rich repeat containing 23(LRRC23)	Yes
ENSG00000010671	BTK	activated	Bruton tyrosine kinase(BTK)	Yes
ENSG00000010810	FYN	N/D	FYN proto-oncogene, Src family tyrosine kinase(FYN)	Yes
ENSG00000010818	HIVEP2	N/D	human immunodeficiency virus type I enhancer binding protein 2(HIVEP2)	Yes
ENSG00000011009	LYPLA2	N/D	lysophospholipase II(LYPLA2)	Yes
ENSG00000011105	TSPAN9	N/D	tetraspanin 9(TSPAN9)	Yes
ENSG00000011132	APBA3	N/D	amyloid beta precursor protein binding family A member 3(APBA3)	Yes
ENSG00000011198	ABHD5	N/D	abhydrolase domain containing 5(ABHD5)	Yes
ENSG00000011275	RNF216	activated	ring finger protein 216(RNF216)	Yes
ENSG00000011347	SYT7	N/D	synaptotagmin 7(SYT7)	Yes
ENSG00000011376	LARS2	N/D	leucyl-tRNA synthetase 2, mitochondrial(LARS2)	Yes
ENSG00000011422	PLAUR	activated	plasminogen activator, urokinase receptor(PLAUR)	Yes
ENSG00000011426	ANLN	N/D	anillin actin binding protein(ANLN)	Yes
ENSG00000011454	RABGAP1	inhibited	RAB GTPase activating protein 1(RABGAP1)	Yes
ENSG00000011566	MAP4K3	inhibited	mitogen-activated protein kinase kinase kinase kinase 3(MAP4K3)	Yes
ENSG00000012061	ercc1	activated	ERCC excision repair 1, endonuclease non-catalytic subunit(ERCC1)	Yes
ENSG00000012223	LTF	activated	lactotransferrin(LTF)	Yes
ENSG00000012660	ELOVL5	N/D	ELOVL fatty acid elongase 5(ELOVL5)	Yes
ENSG00000012963	UBR7	activated	ubiquitin protein ligase E3 component n-recognin 7 (putative)(UBR7)	Yes
ENSG00000012983	MAP4K5	inhibited	mitogen-activated protein kinase kinase kinase kinase 5(MAP4K5)	Yes
ENSG00000013441	CLK1	activated|inhibited	CDC like kinase 1(CLK1)	Yes
ENSG00000013503	POLR3B	N/D	RNA polymerase III subunit B(POLR3B)	Yes
ENSG00000013523	ANGEL1	N/D	angel homolog 1(ANGEL1)	Yes
ENSG00000013588	MIR614	N/D	microRNA 614(MIR614)	Yes
ENSG00000014123	UFL1	N/D	UFM1 specific ligase 1(UFL1)	Yes
ENSG00000014138	POLA2	N/D	DNA polymerase alpha 2, accessory subunit(POLA2)	Yes
ENSG00000014164	ZC3H3	N/D	zinc finger CCCH-type containing 3(ZC3H3)	Yes
ENSG00000014824	SLC30A9	N/D	solute carrier family 30 member 9(SLC30A9)	Yes
ENSG00000014914	MTMR11	inhibited	myotubularin related protein 11(MTMR11)	Yes
ENSG00000015171	ZMYND11	inhibited	zinc finger MYND-type containing 11(ZMYND11)	Yes
ENSG00000015475	BID	N/D	BH3 interacting domain death agonist(BID)	Yes
ENSG00000015479	MATR3	N/D	matrin 3(MATR3)	Yes
ENSG00000015520	NPC1L1	activated	NPC1 like intracellular cholesterol transporter 1(NPC1L1)	Yes
ENSG00000015568	RGPD5	N/D	RANBP2-like and GRIP domain containing 5(RGPD5)	Yes
ENSG00000015592	STMN4	activated	stathmin 4(STMN4)	Yes
ENSG00000015676	NUDCD3	N/D	NudC domain containing 3(NUDCD3)	Yes
ENSG00000016082	ISL1	N/D	ISL LIM homeobox 1(ISL1)	Yes
ENSG00000016402	IL20RA	N/D	interleukin 20 receptor subunit alpha(IL20RA)	Yes
ENSG00000017260	ATP2C1	N/D	ATPase secretory pathway Ca2+ transporting 1(ATP2C1)	Yes
ENSG00000017483	SLC38A5	N/D	solute carrier family 38 member 5(SLC38A5)	Yes
ENSG00000018189	RUFY3	inhibited	RUN and FYVE domain containing 3(RUFY3)	Yes
ENSG00000018280	SLC11A1	N/D	solute carrier family 11 member 1(SLC11A1)	Yes
ENSG00000018610	cxorf56	N/D	chromosome X open reading frame 56(CXorf56)	Yes
ENSG00000019144	MIR6716	N/D	microRNA 6716(MIR6716)	Yes
ENSG00000019186	cyp24a1	N/D	cytochrome P450 family 24 subfamily A member 1(CYP24A1)	Yes
ENSG00000019549	SNAI2	N/D	snail family transcriptional repressor 2(SNAI2)	Yes
ENSG00000020129	NCDN	N/D	neurochondrin(NCDN)	Yes
ENSG00000020181	ADGRA2	N/D	adhesion G protein-coupled receptor A2(ADGRA2)	Yes
ENSG00000020426	MNAT1	N/D	MNAT1, CDK activating kinase assembly factor(MNAT1)	Yes
ENSG00000020577	SAMD4A	activated	sterile alpha motif domain containing 4A(SAMD4A)	Yes
ENSG00000021574	SPAST	inhibited	spastin(SPAST)	Yes
ENSG00000021645	NRXN3	N/D	neurexin 3(NRXN3)	Yes
ENSG00000021826	CPS1	N/D	carbamoyl-phosphate synthase 1(CPS1)	Yes
ENSG00000022567	SLC45A4	N/D	solute carrier family 45 member 4(SLC45A4)	Yes
ENSG00000023287	RB1CC1	N/D	RB1 inducible coiled-coil 1(RB1CC1)	Yes
ENSG00000023318	ERP44	N/D	endoplasmic reticulum protein 44(ERP44)	Yes
ENSG00000023330	ALAS1	N/D	5'-aminolevulinate synthase 1(ALAS1)	Yes
ENSG00000023445	BIRC3	N/D	baculoviral IAP repeat containing 3(BIRC3)	Yes
ENSG00000023839	ABCC2	N/D	ATP binding cassette subfamily C member 2(ABCC2)	Yes
ENSG00000023909	GCLM	N/D	glutamate-cysteine ligase modifier subunit(GCLM)	Yes
ENSG00000024048	UBR2	N/D	ubiquitin protein ligase E3 component n-recognin 2(UBR2)	Yes
ENSG00000024422	EHD2	N/D	EH domain containing 2(EHD2)	Yes
ENSG00000024526	DEPDC1	inhibited	DEP domain containing 1(DEPDC1)	Yes
ENSG00000025039	RRAGD	N/D	Ras related GTP binding D(RRAGD)	Yes
ENSG00000025156	HSF2	inhibited	heat shock transcription factor 2(HSF2)	Yes
ENSG00000025293	PHF20	N/D	PHD finger protein 20(PHF20)	Yes
ENSG00000025770	NCAPH2	N/D	non-SMC condensin II complex subunit H2(NCAPH2)	Yes
ENSG00000025800	KPNA6	N/D	karyopherin subunit alpha 6(KPNA6)	Yes
ENSG00000026103	FAS	activated	Fas cell surface death receptor(FAS)	No
ENSG00000026508	CD44	N/D	CD44 molecule (Indian blood group)(CD44)	Yes
ENSG00000026751	SLAMF7	N/D	SLAM family member 7(SLAMF7)	Yes
ENSG00000026950	BTN3A1	N/D	butyrophilin subfamily 3 member A1(BTN3A1)	Yes
ENSG00000027869	SH2D2A	activated	SH2 domain containing 2A(SH2D2A)	Yes
ENSG00000028203	VEZT	N/D	vezatin, adherens junctions transmembrane protein(VEZT)	Yes
ENSG00000028310	BRD9	N/D	bromodomain containing 9(BRD9)	Yes
ENSG00000028839	TBPL1	N/D	TATA-box binding protein like 1(TBPL1)	Yes
ENSG00000029153	ARNTL2	N/D	aryl hydrocarbon receptor nuclear translocator like 2(ARNTL2)	Yes
ENSG00000029363	BCLAF1	inhibited	BCL2 associated transcription factor 1(BCLAF1)	Yes
ENSG00000029364	SLC39A9	N/D	solute carrier family 39 member 9(SLC39A9)	Yes
ENSG00000029534	ANK1	N/D	ankyrin 1(ANK1)	Yes
ENSG00000029725	RABEP1	inhibited	rabaptin, RAB GTPase binding effector protein 1(RABEP1)	Yes
ENSG00000030066	NUP160	activated	nucleoporin 160(NUP160)	Yes
ENSG00000031823	RANBP3	N/D	RAN binding protein 3(RANBP3)	Yes
ENSG00000032389	TSSC1	N/D	tumor suppressing subtransferable candidate 1(TSSC1)	Yes
ENSG00000033122	LRRC7	N/D	leucine rich repeat containing 7(LRRC7)	Yes
ENSG00000033170	FUT8	N/D	fucosyltransferase 8(FUT8)	Yes
ENSG00000033800	PIAS1	N/D	protein inhibitor of activated STAT 1(PIAS1)	Yes
ENSG00000033867	SLC4A7	inhibited	solute carrier family 4 member 7(SLC4A7)	Yes
ENSG00000034152	MAP2K3	activated	mitogen-activated protein kinase kinase 3(MAP2K3)	Yes
ENSG00000034677	RNF19A	N/D	ring finger protein 19A, RBR E3 ubiquitin protein ligase(RNF19A)	Yes
ENSG00000034693	PEX3	N/D	peroxisomal biogenesis factor 3(PEX3)	Yes
ENSG00000035115	SH3YL1	N/D	SH3 and SYLF domain containing 1(SH3YL1)	Yes
ENSG00000035403	VCL	inhibited	vinculin(VCL)	No
ENSG00000035664	DAPK2	N/D	death associated protein kinase 2(DAPK2)	Yes
ENSG00000035681	NSMAF	N/D	neutral sphingomyelinase activation associated factor(NSMAF)	Yes
ENSG00000035862	TIMP2	N/D	TIMP metallopeptidase inhibitor 2(TIMP2)	Yes
ENSG00000036257	CUL3	N/D	cullin 3(CUL3)	Yes
ENSG00000036549	ZZZ3	N/D	zinc finger ZZ-type containing 3(ZZZ3)	Yes
ENSG00000036828	CASR	N/D	calcium sensing receptor(CASR)	Yes
ENSG00000037241	RPL26L1	N/D	ribosomal protein L26 like 1(RPL26L1)	Yes
ENSG00000037637	FBXO42	N/D	F-box protein 42(FBXO42)	Yes
ENSG00000038295	TLL1	N/D	tolloid like 1(TLL1)	Yes
ENSG00000038382	TRIO	N/D	trio Rho guanine nucleotide exchange factor(TRIO)	Yes
ENSG00000038427	VCAN	activated	versican(VCAN)	Yes
ENSG00000038532	CLEC16A	N/D	C-type lectin domain family 16 member A(CLEC16A)	Yes
ENSG00000039560	RAI14	N/D	retinoic acid induced 14(RAI14)	Yes
ENSG00000040341	STAU2	N/D	staufen double-stranded RNA binding protein 2(STAU2)	Yes
ENSG00000040487	PQLC2	N/D	PQ loop repeat containing 2(PQLC2)	Yes
ENSG00000040933	INPP4A	inhibited	inositol polyphosphate-4-phosphatase type I A(INPP4A)	Yes
ENSG00000041353	RAB27B	N/D	RAB27B, member RAS oncogene family(RAB27B)	Yes
ENSG00000041515	MYO16	N/D	myosin XVI(MYO16)	Yes
ENSG00000041982	TNC	N/D	tenascin C(TNC)	Yes
ENSG00000042429	MED17	inhibited	mediator complex subunit 17(MED17)	Yes
ENSG00000042781	USH2A	N/D	usherin(USH2A)	Yes
ENSG00000042832	TG	N/D	thyroglobulin(TG)	Yes
ENSG00000043514	TRIT1	N/D	tRNA isopentenyltransferase 1(TRIT1)	Yes
ENSG00000043591	ADRB1	activated	adrenoceptor beta 1(ADRB1)	Yes
ENSG00000044115	CTNNA1	N/D	catenin alpha 1(CTNNA1)	Yes
ENSG00000044459	CNTLN	N/D	centlein(CNTLN)	Yes
ENSG00000044524	EPHA3	N/D	EPH receptor A3(EPHA3)	Yes
ENSG00000046604	DSG2	N/D	desmoglein 2(DSG2)	Yes
ENSG00000046651	OFD1	N/D	OFD1, centriole and centriolar satellite protein(OFD1)	Yes
ENSG00000047056	WDR37	inhibited	WD repeat domain 37(WDR37)	Yes
ENSG00000047346	FAM214A	N/D	family with sequence similarity 214 member A(FAM214A)	Yes
ENSG00000047365	ARAP2	inhibited	ArfGAP with RhoGAP domain, ankyrin repeat and PH domain 2(ARAP2)	Yes
ENSG00000047410	TPR	inhibited	translocated promoter region, nuclear basket protein(TPR)	Yes
ENSG00000047579	DTNBP1	N/D	dystrobrevin binding protein 1(DTNBP1)	Yes
ENSG00000047597	XK	activated	X-linked Kx blood group(XK)	Yes
ENSG00000047621	c12orf4	N/D	chromosome 12 open reading frame 4(C12orf4)	Yes
ENSG00000047648	ARHGAP6	N/D	Rho GTPase activating protein 6(ARHGAP6)	Yes
ENSG00000047849	MAP4	N/D	microtubule associated protein 4(MAP4)	Yes
ENSG00000047932	GOPC	N/D	golgi associated PDZ and coiled-coil motif containing(GOPC)	Yes
ENSG00000048028	USP28	N/D	ubiquitin specific peptidase 28(USP28)	Yes
ENSG00000048052	HDAC9	N/D	histone deacetylase 9(HDAC9)	Yes
ENSG00000048162	NOP16	N/D	NOP16 nucleolar protein(NOP16)	Yes
ENSG00000048471	SNX29	N/D	sorting nexin 29(SNX29)	Yes
ENSG00000048540	LMO3	N/D	LIM domain only 3(LMO3)	Yes
ENSG00000048649	RSF1	inhibited	remodeling and spacing factor 1(RSF1)	Yes
ENSG00000048707	VPS13D	N/D	vacuolar protein sorting 13 homolog D(VPS13D)	Yes
ENSG00000048991	R3HDM1	N/D	R3H domain containing 1(R3HDM1)	Yes
ENSG00000049130	KITLG	N/D	KIT ligand(KITLG)	Yes
ENSG00000049323	LTBP1	N/D	latent transforming growth factor beta binding protein 1(LTBP1)	Yes
ENSG00000049449	DKFZp686K1684	N/D	uncharacterized LOC440034(DKFZp686K1684)	Yes
ENSG00000049618	ARID1B	N/D	AT-rich interaction domain 1B(ARID1B)	Yes
ENSG00000049759	NEDD4L	N/D	neural precursor cell expressed, developmentally down-regulated 4-like, E3 ubiquitin protein ligase(NEDD4L)	Yes
ENSG00000050767	COL23A1	N/D	collagen type XXIII alpha 1 chain(COL23A1)	Yes
ENSG00000051108	HERPUD1	activated	homocysteine inducible ER protein with ubiquitin like domain 1(HERPUD1)	Yes
ENSG00000051382	pik3cb	inhibited	phosphatidylinositol-4,5-bisphosphate 3-kinase catalytic subunit beta(PIK3CB)	Yes
ENSG00000052126	PLEKHA5	N/D	pleckstrin homology domain containing A5(PLEKHA5)	Yes
ENSG00000052723	SIKE1	inhibited	suppressor of IKBKE 1(SIKE1)	Yes
ENSG00000052850	ALX4	N/D	ALX homeobox 4(ALX4)	Yes
ENSG00000053108	FSTL4	N/D	follistatin like 4(FSTL4)	Yes
ENSG00000053254	FOXN3	inhibited	forkhead box N3(FOXN3)	Yes
ENSG00000053372	MRTO4	N/D	MRT4 homolog, ribosome maturation factor(MRTO4)	Yes
ENSG00000053438	NNAT	N/D	neuronatin(NNAT)	Yes
ENSG00000053524	MCF2L2	N/D	MCF.2 cell line derived transforming sequence-like 2(MCF2L2)	Yes
ENSG00000053747	LAMA3	N/D	laminin subunit alpha 3(LAMA3)	Yes
ENSG00000053918	KCNQ1	N/D	potassium voltage-gated channel subfamily Q member 1(KCNQ1)	Yes
ENSG00000054116	TRAPPC3	N/D	trafficking protein particle complex 3(TRAPPC3)	Yes
ENSG00000054267	ARID4B	inhibited	AT-rich interaction domain 4B(ARID4B)	Yes
ENSG00000054277	OPN3	N/D	opsin 3(OPN3)	Yes
ENSG00000054282	SDCCAG8	N/D	serologically defined colon cancer antigen 8(SDCCAG8)	Yes
ENSG00000054356	PTPRN	N/D	protein tyrosine phosphatase, receptor type N(PTPRN)	Yes
ENSG00000054611	TBC1D22A	N/D	TBC1 domain family member 22A(TBC1D22A)	Yes
ENSG00000054654	SYNE2	N/D	spectrin repeat containing nuclear envelope protein 2(SYNE2)	Yes
ENSG00000054793	ATP9A	N/D	ATPase phospholipid transporting 9A (putative)(ATP9A)	Yes
ENSG00000054796	SPO11	N/D	SPO11, initiator of meiotic double stranded breaks(SPO11)	Yes
ENSG00000054967	RELT	N/D	RELT tumor necrosis factor receptor(RELT)	Yes
ENSG00000055044	NOP58	N/D	NOP58 ribonucleoprotein(NOP58)	Yes
ENSG00000055070	SZRD1	N/D	SUZ RNA binding domain containing 1(SZRD1)	Yes
ENSG00000055130	CUL1	N/D	cullin 1(CUL1)	Yes
ENSG00000055211	GINM1	N/D	glycoprotein integral membrane 1(GINM1)	Yes
ENSG00000055609	KMT2C	N/D	lysine methyltransferase 2C(KMT2C)	Yes
ENSG00000055732	MCOLN3	N/D	mucolipin 3(MCOLN3)	Yes
ENSG00000055917	PUM2	N/D	pumilio RNA binding family member 2(PUM2)	Yes
ENSG00000056097	ZFR	N/D	zinc finger RNA binding protein(ZFR)	Yes
ENSG00000056487	PHF21B	N/D	PHD finger protein 21B(PHF21B)	Yes
ENSG00000056586	RC3H2	N/D	ring finger and CCCH-type domains 2(RC3H2)	Yes
ENSG00000057019	DCBLD2	N/D	discoidin, CUB and LCCL domain containing 2(DCBLD2)	Yes
ENSG00000057294	PKP2	N/D	plakophilin 2(PKP2)	Yes
ENSG00000057468	MSH4	activated	mutS homolog 4(MSH4)	Yes
ENSG00000057663	ATG5	N/D	autophagy related 5(ATG5)	Yes
ENSG00000057935	mta3	N/D	metastasis associated 1 family member 3(MTA3)	Yes
ENSG00000058063	ATP11B	N/D	ATPase phospholipid transporting 11B (putative)(ATP11B)	Yes
ENSG00000058091	CDK14	N/D	cyclin dependent kinase 14(CDK14)	Yes
ENSG00000058272	PPP1R12A	inhibited	protein phosphatase 1 regulatory subunit 12A(PPP1R12A)	Yes
ENSG00000058335	RASGRF1	N/D	Ras protein specific guanine nucleotide releasing factor 1(RASGRF1)	Yes
ENSG00000058404	CAMK2B	activated	calcium/calmodulin dependent protein kinase II beta(CAMK2B)	Yes
ENSG00000058453	CROCC	activated	ciliary rootlet coiled-coil, rootletin(CROCC)	Yes
ENSG00000058600	POLR3E	N/D	RNA polymerase III subunit E(POLR3E)	Yes
ENSG00000058668	ATP2B4	N/D	ATPase plasma membrane Ca2+ transporting 4(ATP2B4)	Yes
ENSG00000058673	ZC3H11A	N/D	zinc finger CCCH-type containing 11A(ZC3H11A)	Yes
ENSG00000059145	UNKL	N/D	unkempt family like zinc finger(UNKL)	Yes
ENSG00000059377	TBXAS1	N/D	thromboxane A synthase 1(TBXAS1)	Yes
ENSG00000059378	PARP12	activated|inhibited	poly(ADP-ribose) polymerase family member 12(PARP12)	Yes
ENSG00000059588	TARBP1	N/D	TAR (HIV-1) RNA binding protein 1(TARBP1)	Yes
ENSG00000059728	MXD1	inhibited	MAX dimerization protein 1(MXD1)	Yes
ENSG00000059915	PSD	N/D	pleckstrin and Sec7 domain containing(PSD)	Yes
ENSG00000060558	GNA15	activated|inhibited	G protein subunit alpha 15(GNA15)	Yes
ENSG00000060718	COL11A1	N/D	collagen type XI alpha 1 chain(COL11A1)	Yes
ENSG00000061794	MRPS35	N/D	mitochondrial ribosomal protein S35(MRPS35)	Yes
ENSG00000061938	TNK2	N/D	tyrosine kinase non receptor 2(TNK2)	Yes
ENSG00000062038	CDH3	N/D	cadherin 3(CDH3)	Yes
ENSG00000062194	GPBP1	N/D	GC-rich promoter binding protein 1(GPBP1)	Yes
ENSG00000062598	elmo2	N/D	engulfment and cell motility 2(ELMO2)	Yes
ENSG00000062716	MIR21	N/D	microRNA 21(MIR21)	Yes
ENSG00000062725	APPBP2	N/D	amyloid beta precursor protein binding protein 2(APPBP2)	Yes
ENSG00000062822	POLD1	N/D	DNA polymerase delta 1, catalytic subunit(POLD1)	Yes
ENSG00000063169	GLTSCR1	N/D	glioma tumor suppressor candidate region gene 1(GLTSCR1)	Yes
ENSG00000063176	SPHK2	N/D	sphingosine kinase 2(SPHK2)	Yes
ENSG00000063177	RPL18	N/D	ribosomal protein L18(RPL18)	Yes
ENSG00000063180	CA11	N/D	carbonic anhydrase 11(CA11)	Yes
ENSG00000063587	LOC105373378	N/D	uncharacterized LOC105373378(LOC105373378)	Yes
ENSG00000063601	MTMR1	inhibited	myotubularin related protein 1(MTMR1)	Yes
ENSG00000063660	GPC1	N/D	glypican 1(GPC1)	Yes
ENSG00000063978	RNF4	N/D	ring finger protein 4(RNF4)	Yes
ENSG00000064195	DLX3	activated	distal-less homeobox 3(DLX3)	Yes
ENSG00000064201	TSPAN32	N/D	tetraspanin 32(TSPAN32)	Yes
ENSG00000064225	ST3GAL6	N/D	ST3 beta-galactoside alpha-2,3-sialyltransferase 6(ST3GAL6)	Yes
ENSG00000064300	NGFR	N/D	nerve growth factor receptor(NGFR)	Yes
ENSG00000064393	HIPK2	N/D	homeodomain interacting protein kinase 2(HIPK2)	Yes
ENSG00000064419	TNPO3	N/D	transportin 3(TNPO3)	Yes
ENSG00000064545	TMEM161A	N/D	transmembrane protein 161A(TMEM161A)	Yes
ENSG00000064655	EYA2	N/D	EYA transcriptional coactivator and phosphatase 2(EYA2)	Yes
ENSG00000064666	CNN2	N/D	calponin 2(CNN2)	Yes
ENSG00000064687	ABCA7	N/D	ATP binding cassette subfamily A member 7(ABCA7)	Yes
ENSG00000064703	DDX20	N/D	DEAD-box helicase 20(DDX20)	Yes
ENSG00000064726	BTBD1	N/D	BTB domain containing 1(BTBD1)	Yes
ENSG00000064787	BCAS1	N/D	breast carcinoma amplified sequence 1(BCAS1)	Yes
ENSG00000064932	SBNO2	N/D	strawberry notch homolog 2(SBNO2)	Yes
ENSG00000064933	PMS1	inhibited	PMS1 homolog 1, mismatch repair system component(PMS1)	Yes
ENSG00000064961	HMG20B	N/D	high mobility group 20B(HMG20B)	Yes
ENSG00000064999	ANKS1A	N/D	ankyrin repeat and sterile alpha motif domain containing 1A(ANKS1A)	Yes
ENSG00000065000	AP3D1	N/D	adaptor related protein complex 3 delta 1 subunit(AP3D1)	Yes
ENSG00000065060	UHRF1BP1	N/D	UHRF1 binding protein 1(UHRF1BP1)	Yes
ENSG00000065135	gnai3	activated	G protein subunit alpha i3(GNAI3)	Yes
ENSG00000065183	WDR3	activated	WD repeat domain 3(WDR3)	Yes
ENSG00000065243	PKN2	inhibited	protein kinase N2(PKN2)	Yes
ENSG00000065325	GLP2R	inhibited	glucagon like peptide 2 receptor(GLP2R)	Yes
ENSG00000065413	ANKRD44	N/D	ankyrin repeat domain 44(ANKRD44)	Yes
ENSG00000065485	MIR7110	N/D	microRNA 7110(MIR7110)	Yes
ENSG00000065491	TBC1D22B	N/D	TBC1 domain family member 22B(TBC1D22B)	Yes
ENSG00000065518	NDUFB4	N/D	NADH:ubiquinone oxidoreductase subunit B4(NDUFB4)	Yes
ENSG00000065526	SPEN	inhibited	spen family transcriptional repressor(SPEN)	Yes
ENSG00000065534	MYLK	N/D	myosin light chain kinase(MYLK)	Yes
ENSG00000065548	ZC3H15	N/D	zinc finger CCCH-type containing 15(ZC3H15)	Yes
ENSG00000065559	MAP2K4	N/D	mitogen-activated protein kinase kinase 4(MAP2K4)	Yes
ENSG00000065615	CYB5R4	N/D	cytochrome b5 reductase 4(CYB5R4)	Yes
ENSG00000065809	FAM107B	N/D	family with sequence similarity 107 member B(FAM107B)	Yes
ENSG00000065833	ME1	N/D	malic enzyme 1(ME1)	Yes
ENSG00000065882	TBC1D1	N/D	TBC1 domain family member 1(TBC1D1)	Yes
ENSG00000065883	CDK13	inhibited	cyclin dependent kinase 13(CDK13)	Yes
ENSG00000066027	PPP2R5A	N/D	protein phosphatase 2 regulatory subunit B'alpha(PPP2R5A)	Yes
ENSG00000066032	CTNNA2	N/D	catenin alpha 2(CTNNA2)	Yes
ENSG00000066084	DIP2B	N/D	disco interacting protein 2 homolog B(DIP2B)	Yes
ENSG00000066135	KDM4A	inhibited	lysine demethylase 4A(KDM4A)	Yes
ENSG00000066136	NFYC	N/D	nuclear transcription factor Y subunit gamma(NFYC)	Yes
ENSG00000066230	SLC9A3	N/D	solute carrier family 9 member A3(SLC9A3)	Yes
ENSG00000066248	NGEF	N/D	neuronal guanine nucleotide exchange factor(NGEF)	Yes
ENSG00000066279	ASPM	inhibited	abnormal spindle microtubule assembly(ASPM)	Yes
ENSG00000066294	CD84	N/D	CD84 molecule(CD84)	Yes
ENSG00000066422	ZBTB11	N/D	zinc finger and BTB domain containing 11(ZBTB11)	Yes
ENSG00000066468	FGFR2	activated	fibroblast growth factor receptor 2(FGFR2)	Yes
ENSG00000066557	LRRC40	N/D	leucine rich repeat containing 40(LRRC40)	Yes
ENSG00000066739	atg2b	inhibited	autophagy related 2B(ATG2B)	Yes
ENSG00000066777	ARFGEF1	inhibited	ADP ribosylation factor guanine nucleotide exchange factor 1(ARFGEF1)	Yes
ENSG00000066827	ZFAT	N/D	zinc finger and AT-hook domain containing(ZFAT)	Yes
ENSG00000066933	MYO9A	N/D	myosin IXA(MYO9A)	Yes
ENSG00000067082	KLF6	activated	Kruppel like factor 6(KLF6)	Yes
ENSG00000067167	TRAM1	N/D	translocation associated membrane protein 1(TRAM1)	Yes
ENSG00000067191	CACNB1	activated	calcium voltage-gated channel auxiliary subunit beta 1(CACNB1)	Yes
ENSG00000067221	STOML1	activated	stomatin like 1(STOML1)	Yes
ENSG00000067225	PKM	activated	pyruvate kinase, muscle(PKM)	Yes
ENSG00000067334	DNTTIP2	N/D	deoxynucleotidyltransferase terminal interacting protein 2(DNTTIP2)	Yes
ENSG00000067369	TP53BP1	N/D	tumor protein p53 binding protein 1(TP53BP1)	Yes
ENSG00000067596	DHX8	N/D	DEAH-box helicase 8(DHX8)	Yes
ENSG00000067606	PRKCZ	N/D	protein kinase C zeta(PRKCZ)	Yes
ENSG00000067646	ZFY	inhibited	zinc finger protein, Y-linked(ZFY)	Yes
ENSG00000067715	SYT1	N/D	synaptotagmin 1(SYT1)	Yes
ENSG00000067798	NAV3	N/D	neuron navigator 3(NAV3)	Yes
ENSG00000067842	ATP2B3	N/D	ATPase plasma membrane Ca2+ transporting 3(ATP2B3)	Yes
ENSG00000068024	HDAC4	inhibited	histone deacetylase 4(HDAC4)	Yes
ENSG00000068097	HEATR6	N/D	HEAT repeat containing 6(HEATR6)	Yes
ENSG00000068120	COASY	N/D	Coenzyme A synthase(COASY)	Yes
ENSG00000068366	ACSL4	activated	acyl-CoA synthetase long-chain family member 4(ACSL4)	Yes
ENSG00000068489	PRR11	N/D	proline rich 11(PRR11)	Yes
ENSG00000068615	REEP1	inhibited	receptor accessory protein 1(REEP1)	Yes
ENSG00000068650	ATP11A	N/D	ATPase phospholipid transporting 11A(ATP11A)	Yes
ENSG00000068697	laptm4a	N/D	lysosomal protein transmembrane 4 alpha(LAPTM4A)	Yes
ENSG00000068724	TTC7A	N/D	tetratricopeptide repeat domain 7A(TTC7A)	Yes
ENSG00000068796	KIF2A	N/D	kinesin family member 2A(KIF2A)	Yes
ENSG00000068878	PSME4	inhibited	proteasome activator subunit 4(PSME4)	Yes
ENSG00000068903	SIRT2	N/D	sirtuin 2(SIRT2)	Yes
ENSG00000068912	ERLEC1	N/D	endoplasmic reticulum lectin 1(ERLEC1)	Yes
ENSG00000069011	PITX1	activated	paired like homeodomain 1(PITX1)	Yes
ENSG00000069018	TRPC7	N/D	transient receptor potential cation channel subfamily C member 7(TRPC7)	Yes
ENSG00000069020	MAST4	N/D	microtubule associated serine/threonine kinase family member 4(MAST4)	Yes
ENSG00000069188	SDK2	N/D	sidekick cell adhesion molecule 2(SDK2)	Yes
ENSG00000069248	NUP133	N/D	nucleoporin 133(NUP133)	Yes
ENSG00000069275	NUCKS1	activated	nuclear casein kinase and cyclin dependent kinase substrate 1(NUCKS1)	Yes
ENSG00000069329	VPS35	activated	VPS35, retromer complex component(VPS35)	Yes
ENSG00000069399	MIR8085	activated	microRNA 8085(MIR8085)	Yes
ENSG00000069424	KCNAB2	N/D	potassium voltage-gated channel subfamily A regulatory beta subunit 2(KCNAB2)	Yes
ENSG00000069482	GAL	activated	galanin and GMAP prepropeptide(GAL)	Yes
ENSG00000069535	MAOB	activated	monoamine oxidase B(MAOB)	Yes
ENSG00000069667	RORA	N/D	RAR related orphan receptor A(RORA)	Yes
ENSG00000069696	DRD4	inhibited	dopamine receptor D4(DRD4)	Yes
ENSG00000069702	TGFBR3	N/D	transforming growth factor beta receptor 3(TGFBR3)	Yes
ENSG00000069764	PLA2G10	activated	phospholipase A2 group X(PLA2G10)	Yes
ENSG00000069812	HES2	N/D	hes family bHLH transcription factor 2(HES2)	Yes
ENSG00000069849	ATP1B3	N/D	ATPase Na+/K+ transporting subunit beta 3(ATP1B3)	Yes
ENSG00000069974	RAB27A	N/D	RAB27A, member RAS oncogene family(RAB27A)	Yes
ENSG00000070019	GUCY2C	N/D	guanylate cyclase 2C(GUCY2C)	Yes
ENSG00000070081	LOC105376575	activated	uncharacterized LOC105376575(LOC105376575)	Yes
ENSG00000070087	PFN2	N/D	profilin 2(PFN2)	Yes
ENSG00000070269	TMEM260	inhibited	transmembrane protein 260(TMEM260)	Yes
ENSG00000070367	EXOC5	inhibited	exocyst complex component 5(EXOC5)	Yes
ENSG00000070495	JMJD6	N/D	arginine demethylase and lysine hydroxylase(JMJD6)	Yes
ENSG00000070718	AP3M2	N/D	adaptor related protein complex 3 mu 2 subunit(AP3M2)	Yes
ENSG00000070729	CNGB1	N/D	cyclic nucleotide gated channel beta 1(CNGB1)	Yes
ENSG00000070748	CHAT	N/D	choline O-acetyltransferase(CHAT)	Yes
ENSG00000070756	MIR7705	N/D	microRNA 7705(MIR7705)	Yes
ENSG00000070759	TESK2	N/D	testis-specific kinase 2(TESK2)	Yes
ENSG00000070785	EIF2B3	N/D	eukaryotic translation initiation factor 2B subunit gamma(EIF2B3)	Yes
ENSG00000070882	OSBPL3	N/D	oxysterol binding protein like 3(OSBPL3)	Yes
ENSG00000070950	RAD18	N/D	RAD18, E3 ubiquitin protein ligase(RAD18)	Yes
ENSG00000071051	NCK2	N/D	NCK adaptor protein 2(NCK2)	Yes
ENSG00000071054	map4k4	N/D	mitogen-activated protein kinase kinase kinase kinase 4(MAP4K4)	Yes
ENSG00000071073	MGAT4A	N/D	mannosyl (alpha-1,3-)-glycoprotein beta-1,4-N-acetylglucosaminyltransferase, isozyme A(MGAT4A)	Yes
ENSG00000071082	RPL31	inhibited	ribosomal protein L31(RPL31)	Yes
ENSG00000071205	ARHGAP10	N/D	Rho GTPase activating protein 10(ARHGAP10)	Yes
ENSG00000071564	TCF3	N/D	transcription factor 3(TCF3)	Yes
ENSG00000071655	MBD3	N/D	methyl-CpG binding domain protein 3(MBD3)	Yes
ENSG00000071677	PRLH	activated	prolactin releasing hormone(PRLH)	Yes
ENSG00000071894	MIR939	N/D	microRNA 939(MIR939)	Yes
ENSG00000071967	CYBRD1	N/D	cytochrome b reductase 1(CYBRD1)	Yes
ENSG00000072041	SLC6A15	N/D	solute carrier family 6 member 15(SLC6A15)	Yes
ENSG00000072135	PTPN18	N/D	protein tyrosine phosphatase, non-receptor type 18(PTPN18)	Yes
ENSG00000072182	ASIC4	N/D	acid sensing ion channel subunit family member 4(ASIC4)	Yes
ENSG00000072210	ALDH3A2	inhibited	aldehyde dehydrogenase 3 family member A2(ALDH3A2)	Yes
ENSG00000072401	UBE2D1	N/D	ubiquitin conjugating enzyme E2 D1(UBE2D1)	Yes
ENSG00000072682	P4HA2	N/D	prolyl 4-hydroxylase subunit alpha 2(P4HA2)	Yes
ENSG00000072694	Fcgr2b	N/D	Fc fragment of IgG receptor IIb(FCGR2B)	Yes
ENSG00000072736	NFATC3	N/D	nuclear factor of activated T-cells 3(NFATC3)	Yes
ENSG00000072803	FBXW11	N/D	F-box and WD repeat domain containing 11(FBXW11)	Yes
ENSG00000072818	ACAP1	N/D	ArfGAP with coiled-coil, ankyrin repeat and PH domains 1(ACAP1)	Yes
ENSG00000072840	EVC	N/D	EvC ciliary complex subunit 1(EVC)	Yes
ENSG00000072864	NDE1	N/D	nudE neurodevelopment protein 1(NDE1)	Yes
ENSG00000072952	MRVI1	N/D	murine retrovirus integration site 1 homolog(MRVI1)	Yes
ENSG00000073008	PVR	activated	poliovirus receptor(PVR)	Yes
ENSG00000073282	TP63	N/D	tumor protein p63(TP63)	Yes
ENSG00000073584	SMARCE1	activated	SWI/SNF related, matrix associated, actin dependent regulator of chromatin, subfamily e, member 1(SMARCE1)	Yes
ENSG00000073614	KDM5A	N/D	lysine demethylase 5A(KDM5A)	Yes
ENSG00000073712	FERMT2	N/D	fermitin family member 2(FERMT2)	Yes
ENSG00000073734	ABCB11	N/D	ATP binding cassette subfamily B member 11(ABCB11)	Yes
ENSG00000073756	PTGS2	activated	prostaglandin-endoperoxide synthase 2(PTGS2)	No
ENSG00000073792	IGF2BP2	N/D	insulin like growth factor 2 mRNA binding protein 2(IGF2BP2)	Yes
ENSG00000073803	MAP3K13	N/D	mitogen-activated protein kinase kinase kinase 13(MAP3K13)	Yes
ENSG00000073849	st6gal1	N/D	ST6 beta-galactoside alpha-2,6-sialyltransferase 1(ST6GAL1)	Yes
ENSG00000073910	FRY	N/D	FRY microtubule binding protein(FRY)	Yes
ENSG00000074047	GLI2	N/D	GLI family zinc finger 2(GLI2)	Yes
ENSG00000074054	CLASP1	N/D	cytoplasmic linker associated protein 1(CLASP1)	Yes
ENSG00000074410	CA12	N/D	carbonic anhydrase 12(CA12)	Yes
ENSG00000074416	MGLL	N/D	monoglyceride lipase(MGLL)	Yes
ENSG00000074527	NTN4	N/D	netrin 4(NTN4)	Yes
ENSG00000074590	NUAK1	N/D	NUAK family kinase 1(NUAK1)	Yes
ENSG00000074621	SLC24A1	N/D	solute carrier family 24 member 1(SLC24A1)	Yes
ENSG00000074695	LMAN1	inhibited	lectin, mannose binding 1(LMAN1)	Yes
ENSG00000074696	HACD3	N/D	3-hydroxyacyl-CoA dehydratase 3(HACD3)	Yes
ENSG00000074755	ZZEF1	N/D	zinc finger ZZ-type and EF-hand domain containing 1(ZZEF1)	Yes
ENSG00000074855	ANO8	N/D	anoctamin 8(ANO8)	Yes
ENSG00000074964	ARHGEF10L	N/D	Rho guanine nucleotide exchange factor 10 like(ARHGEF10L)	Yes
ENSG00000075043	KCNQ2	N/D	potassium voltage-gated channel subfamily Q member 2(KCNQ2)	Yes
ENSG00000075142	SRI	inhibited	sorcin(SRI)	Yes
ENSG00000075151	EIF4G3	N/D	eukaryotic translation initiation factor 4 gamma 3(EIF4G3)	Yes
ENSG00000075188	NUP37	N/D	nucleoporin 37(NUP37)	Yes
ENSG00000075213	SEMA3A	N/D	semaphorin 3A(SEMA3A)	Yes
ENSG00000075218	GTSE1	inhibited	G2 and S-phase expressed 1(GTSE1)	Yes
ENSG00000075223	SEMA3C	inhibited	semaphorin 3C(SEMA3C)	Yes
ENSG00000075240	GRAMD4	N/D	GRAM domain containing 4(GRAMD4)	Yes
ENSG00000075275	CELSR1	N/D	cadherin EGF LAG seven-pass G-type receptor 1(CELSR1)	Yes
ENSG00000075292	ZNF638	N/D	zinc finger protein 638(ZNF638)	Yes
ENSG00000075303	SLC25A40	N/D	solute carrier family 25 member 40(SLC25A40)	Yes
ENSG00000075336	TIMM21	N/D	translocase of inner mitochondrial membrane 21(TIMM21)	Yes
ENSG00000075391	RASAL2	N/D	RAS protein activator like 2(RASAL2)	Yes
ENSG00000075420	FNDC3B	N/D	fibronectin type III domain containing 3B(FNDC3B)	Yes
ENSG00000075426	FOSL2	N/D	FOS like 2, AP-1 transcription factor subunit(FOSL2)	Yes
ENSG00000075539	FRYL	N/D	FRY like transcription coactivator(FRYL)	Yes
ENSG00000075568	TMEM131	N/D	transmembrane protein 131(TMEM131)	Yes
ENSG00000075618	FSCN1	N/D	fascin actin-bundling protein 1(FSCN1)	Yes
ENSG00000075651	PLD1	N/D	phospholipase D1(PLD1)	Yes
ENSG00000075711	DLG1	inhibited	discs large MAGUK scaffold protein 1(DLG1)	Yes
ENSG00000075785	RAB7A	N/D	RAB7A, member RAS oncogene family(RAB7A)	Yes
ENSG00000075856	SART3	inhibited	squamous cell carcinoma antigen recognized by T-cells 3(SART3)	Yes
ENSG00000075884	arhgap15	activated	Rho GTPase activating protein 15(ARHGAP15)	Yes
ENSG00000075886	TUBA3D	N/D	tubulin alpha 3d(TUBA3D)	Yes
ENSG00000075975	MKRN2	N/D	makorin ring finger protein 2(MKRN2)	Yes
ENSG00000076053	RBM7	N/D	RNA binding motif protein 7(RBM7)	Yes
ENSG00000076067	RBMS2	N/D	RNA binding motif single stranded interacting protein 2(RBMS2)	Yes
ENSG00000076108	BAZ2A	N/D	bromodomain adjacent to zinc finger domain 2A(BAZ2A)	Yes
ENSG00000076242	MLH1	N/D	mutL homolog 1(MLH1)	Yes
ENSG00000076321	KLHL20	N/D	kelch like family member 20(KLHL20)	Yes
ENSG00000076356	PLXNA2	N/D	plexin A2(PLXNA2)	Yes
ENSG00000076554	TPD52	N/D	tumor protein D52(TPD52)	Yes
ENSG00000076641	PAG1	N/D	phosphoprotein membrane anchor with glycosphingolipid microdomains 1(PAG1)	Yes
ENSG00000076685	NT5C2	N/D	5'-nucleotidase, cytosolic II(NT5C2)	Yes
ENSG00000076924	XAB2	activated	XPA binding protein 2(XAB2)	Yes
ENSG00000076928	LOC100505585	N/D	uncharacterized LOC100505585(LOC100505585)	Yes
ENSG00000076944	STXBP2	activated	syntaxin binding protein 2(STXBP2)	Yes
ENSG00000077009	NMRK2	activated	nicotinamide riboside kinase 2(NMRK2)	Yes
ENSG00000077044	DGKD	N/D	diacylglycerol kinase delta(DGKD)	Yes
ENSG00000077097	MIR4442	activated	microRNA 4442(MIR4442)	Yes
ENSG00000077150	NFKB2	N/D	nuclear factor kappa B subunit 2(NFKB2)	Yes
ENSG00000077264	PAK3	inhibited	p21 (RAC1) activated kinase 3(PAK3)	Yes
ENSG00000077327	SPAG6	N/D	sperm associated antigen 6(SPAG6)	Yes
ENSG00000077380	DYNC1I2	N/D	dynein cytoplasmic 1 intermediate chain 2(DYNC1I2)	Yes
ENSG00000077420	APBB1IP	N/D	amyloid beta precursor protein binding family B member 1 interacting protein(APBB1IP)	Yes
ENSG00000077549	CAPZB	N/D	capping actin protein of muscle Z-line beta subunit(CAPZB)	Yes
ENSG00000077616	NAALAD2	N/D	N-acetylated alpha-linked acidic dipeptidase 2(NAALAD2)	Yes
ENSG00000077713	SLC25A43	N/D	solute carrier family 25 member 43(SLC25A43)	Yes
ENSG00000077782	FGFR1	activated	fibroblast growth factor receptor 1(FGFR1)	Yes
ENSG00000078018	MAP2	N/D	microtubule associated protein 2(MAP2)	Yes
ENSG00000078043	PIAS2	inhibited	protein inhibitor of activated STAT 2(PIAS2)	Yes
ENSG00000078053	AMPH	N/D	amphiphysin(AMPH)	Yes
ENSG00000078070	MCCC1	N/D	methylcrotonoyl-CoA carboxylase 1(MCCC1)	Yes
ENSG00000078269	SYNJ2	inhibited	synaptojanin 2(SYNJ2)	Yes
ENSG00000078369	GNB1	N/D	G protein subunit beta 1(GNB1)	Yes
ENSG00000078401	EDN1	activated	endothelin 1(EDN1)	Yes
ENSG00000078403	MLLT10	inhibited	myeloid/lymphoid or mixed-lineage leukemia; translocated to, 10(MLLT10)	Yes
ENSG00000078618	MIR761	N/D	microRNA 761(MIR761)	Yes
ENSG00000078674	PCM1	N/D	pericentriolar material 1(PCM1)	Yes
ENSG00000078699	CBFA2T2	N/D	CBFA2/RUNX1 translocation partner 2(CBFA2T2)	Yes
ENSG00000079102	RUNX1T1	activated	RUNX1 translocation partner 1(RUNX1T1)	Yes
ENSG00000079156	osbpl6	N/D	oxysterol binding protein like 6(OSBPL6)	Yes
ENSG00000079263	SP140	N/D	SP140 nuclear body protein(SP140)	Yes
ENSG00000079308	TNS1	N/D	tensin 1(TNS1)	Yes
ENSG00000079335	CDC14A	N/D	cell division cycle 14A(CDC14A)	Yes
ENSG00000079385	CEACAM1	activated	carcinoembryonic antigen related cell adhesion molecule 1(CEACAM1)	Yes
ENSG00000079387	SENP1	N/D	SUMO1/sentrin specific peptidase 1(SENP1)	Yes
ENSG00000079689	SCGN	N/D	secretagogin, EF-hand calcium binding protein(SCGN)	Yes
ENSG00000079691	CARMIL1	N/D	capping protein regulator and myosin 1 linker 1(CARMIL1)	Yes
ENSG00000079805	DNM2	N/D	dynamin 2(DNM2)	Yes
ENSG00000080189	SLC35C2	N/D	solute carrier family 35 member C2(SLC35C2)	Yes
ENSG00000080200	CRYBG3	N/D	crystallin beta-gamma domain containing 3(CRYBG3)	Yes
ENSG00000080224	epha6	N/D	EPH receptor A6(EPHA6)	Yes
ENSG00000080293	SCTR	N/D	secretin receptor(SCTR)	Yes
ENSG00000080298	RFX3	N/D	regulatory factor X3(RFX3)	Yes
ENSG00000080503	SMARCA2	N/D	SWI/SNF related, matrix associated, actin dependent regulator of chromatin, subfamily a, member 2(SMARCA2)	Yes
ENSG00000080608	PUM3	N/D	pumilio RNA binding family member 3(PUM3)	Yes
ENSG00000080802	CNOT4	N/D	CCR4-NOT transcription complex subunit 4(CNOT4)	Yes
ENSG00000080822	CLDND1	N/D	claudin domain containing 1(CLDND1)	Yes
ENSG00000080823	MOK	activated	MOK protein kinase(MOK)	Yes
ENSG00000080824	HSP90AA1	N/D	heat shock protein 90 alpha family class A member 1(HSP90AA1)	Yes
ENSG00000081014	AP4E1	N/D	adaptor related protein complex 4 epsilon 1 subunit(AP4E1)	Yes
ENSG00000081019	RSBN1	inhibited	round spermatid basic protein 1(RSBN1)	Yes
ENSG00000081026	MAGI3	N/D	membrane associated guanylate kinase, WW and PDZ domain containing 3(MAGI3)	Yes
ENSG00000081041	CXCL2	activated|inhibited	C-X-C motif chemokine ligand 2(CXCL2)	No
ENSG00000081052	COL4A4	inhibited	collagen type IV alpha 4 chain(COL4A4)	Yes
ENSG00000081154	PCNP	N/D	PEST proteolytic signal containing nuclear protein(PCNP)	Yes
ENSG00000081181	ARG2	activated	arginase 2(ARG2)	Yes
ENSG00000081189	MEF2C	inhibited	myocyte enhancer factor 2C(MEF2C)	Yes
ENSG00000081237	PTPRC	N/D	protein tyrosine phosphatase, receptor type C(PTPRC)	Yes
ENSG00000081277	pkp1	N/D	plakophilin 1(PKP1)	Yes
ENSG00000081479	LRP2	N/D	LDL receptor related protein 2(LRP2)	Yes
ENSG00000081803	CADPS2	N/D	calcium dependent secretion activator 2(CADPS2)	Yes
ENSG00000081853	PCDHGA2	N/D	protocadherin gamma subfamily A, 2(PCDHGA2)	Yes
ENSG00000081870	HSPB11	N/D	heat shock protein family B (small) member 11(HSPB11)	Yes
ENSG00000081913	PHLPP1	N/D	PH domain and leucine rich repeat protein phosphatase 1(PHLPP1)	Yes
ENSG00000081923	ATP8B1	N/D	ATPase phospholipid transporting 8B1(ATP8B1)	Yes
ENSG00000082068	WDR70	N/D	WD repeat domain 70(WDR70)	Yes
ENSG00000082074	FYB	N/D	FYN binding protein(FYB)	Yes
ENSG00000082153	BZW1	N/D	basic leucine zipper and W2 domains 1(BZW1)	Yes
ENSG00000082212	ME2	N/D	malic enzyme 2(ME2)	Yes
ENSG00000082293	COL19A1	N/D	collagen type XIX alpha 1 chain(COL19A1)	Yes
ENSG00000082701	GSK3B	N/D	glycogen synthase kinase 3 beta(GSK3B)	Yes
ENSG00000082805	ERC1	N/D	ELKS/RAB6-interacting/CAST family member 1(ERC1)	Yes
ENSG00000082898	XPO1	N/D	exportin 1(XPO1)	Yes
ENSG00000082929	LINC01587	N/D	long intergenic non-protein coding RNA 1587(LINC01587)	Yes
ENSG00000083290	ULK2	N/D	unc-51 like autophagy activating kinase 2(ULK2)	Yes
ENSG00000083307	GRHL2	N/D	grainyhead like transcription factor 2(GRHL2)	Yes
ENSG00000083444	PLOD1	N/D	procollagen-lysine,2-oxoglutarate 5-dioxygenase 1(PLOD1)	Yes
ENSG00000083635	NUFIP1	N/D	NUFIP1, FMR1 interacting protein 1(NUFIP1)	Yes
ENSG00000083642	PDS5B	inhibited	PDS5 cohesin associated factor B(PDS5B)	Yes
ENSG00000083807	SLC27A5	N/D	solute carrier family 27 member 5(SLC27A5)	Yes
ENSG00000083844	ZNF264	inhibited	zinc finger protein 264(ZNF264)	Yes
ENSG00000083845	RPS5	N/D	ribosomal protein S5(RPS5)	Yes
ENSG00000083937	CHMP2B	N/D	charged multivesicular body protein 2B(CHMP2B)	Yes
ENSG00000084073	ZMPSTE24	N/D	zinc metallopeptidase STE24(ZMPSTE24)	Yes
ENSG00000084112	SSH1	N/D	slingshot protein phosphatase 1(SSH1)	Yes
ENSG00000084234	APLP2	N/D	amyloid beta precursor like protein 2(APLP2)	Yes
ENSG00000084623	EIF3I	N/D	eukaryotic translation initiation factor 3 subunit I(EIF3I)	Yes
ENSG00000084636	COL16A1	activated	collagen type XVI alpha 1 chain(COL16A1)	Yes
ENSG00000084693	AGBL5	N/D	ATP/GTP binding protein like 5(AGBL5)	Yes
ENSG00000084710	EFR3B	activated	EFR3 homolog B(EFR3B)	Yes
ENSG00000084733	RAB10	N/D	RAB10, member RAS oncogene family(RAB10)	Yes
ENSG00000085063	CD59	N/D	CD59 molecule(CD59)	Yes
ENSG00000085224	ATRX	inhibited	ATRX, chromatin remodeler(ATRX)	Yes
ENSG00000085274	MYNN	N/D	myoneurin(MYNN)	Yes
ENSG00000085276	MECOM	N/D	MDS1 and EVI1 complex locus(MECOM)	Yes
ENSG00000085365	SCAMP1	N/D	secretory carrier membrane protein 1(SCAMP1)	Yes
ENSG00000085433	WDR47	N/D	WD repeat domain 47(WDR47)	Yes
ENSG00000085465	OVGP1	activated	oviductal glycoprotein 1(OVGP1)	Yes
ENSG00000085563	ABCB1	activated	ATP binding cassette subfamily B member 1(ABCB1)	No
ENSG00000085644	ZNF213	N/D	zinc finger protein 213(ZNF213)	Yes
ENSG00000085662	AKR1B1	N/D	aldo-keto reductase family 1 member B(AKR1B1)	Yes
ENSG00000085721	RRN3	N/D	RRN3 homolog, RNA polymerase I transcription factor(RRN3)	Yes
ENSG00000085741	WNT11	activated	Wnt family member 11(WNT11)	Yes
ENSG00000085832	EPS15	N/D	epidermal growth factor receptor pathway substrate 15(EPS15)	Yes
ENSG00000085840	ORC1	N/D	origin recognition complex subunit 1(ORC1)	Yes
ENSG00000085871	MGST2	N/D	microsomal glutathione S-transferase 2(MGST2)	Yes
ENSG00000086015	mast2	N/D	microtubule associated serine/threonine kinase 2(MAST2)	Yes
ENSG00000086061	DNAJA1	N/D	DnaJ heat shock protein family (Hsp40) member A1(DNAJA1)	Yes
ENSG00000086062	B4GALT1	activated	beta-1,4-galactosyltransferase 1(B4GALT1)	Yes
ENSG00000086544	ITPKC	N/D	inositol-trisphosphate 3-kinase C(ITPKC)	Yes
ENSG00000086619	ERO1B	N/D	endoplasmic reticulum oxidoreductase 1 beta(ERO1B)	Yes
ENSG00000086696	HSD17B2	N/D	hydroxysteroid 17-beta dehydrogenase 2(HSD17B2)	Yes
ENSG00000086712	TXLNG	N/D	taxilin gamma(TXLNG)	Yes
ENSG00000086848	ALG9	N/D	ALG9, alpha-1,2-mannosyltransferase(ALG9)	Yes
ENSG00000087008	ACOX3	N/D	acyl-CoA oxidase 3, pristanoyl(ACOX3)	Yes
ENSG00000087053	MTMR2	N/D	myotubularin related protein 2(MTMR2)	Yes
ENSG00000087074	PPP1R15A	N/D	protein phosphatase 1 regulatory subunit 15A(PPP1R15A)	Yes
ENSG00000087076	HSD17B14	N/D	hydroxysteroid 17-beta dehydrogenase 14(HSD17B14)	Yes
ENSG00000087085	ACHE	N/D	acetylcholinesterase (Cartwright blood group)(ACHE)	Yes
ENSG00000087086	FTL	N/D	ferritin light chain(FTL)	Yes
ENSG00000087087	SRRT	N/D	serrate, RNA effector molecule(SRRT)	Yes
ENSG00000087088	BAX	N/D	BCL2 associated X, apoptosis regulator(BAX)	Yes
ENSG00000087095	NLK	inhibited	nemo like kinase(NLK)	Yes
ENSG00000087111	PIGS	N/D	phosphatidylinositol glycan anchor biosynthesis class S(PIGS)	Yes
ENSG00000087116	ADAMTS2	N/D	ADAM metallopeptidase with thrombospondin type 1 motif 2(ADAMTS2)	Yes
ENSG00000087157	PGS1	N/D	phosphatidylglycerophosphate synthase 1(PGS1)	Yes
ENSG00000087191	PSMC5	N/D	proteasome 26S subunit, ATPase 5(PSMC5)	Yes
ENSG00000087245	MMP2	N/D	matrix metallopeptidase 2(MMP2)	Yes
ENSG00000087258	GNAO1	N/D	G protein subunit alpha o1(GNAO1)	Yes
ENSG00000087269	NOP14	N/D	NOP14 nucleolar protein(NOP14)	Yes
ENSG00000087274	ADD1	N/D	adducin 1(ADD1)	Yes
ENSG00000087301	TXNDC16	N/D	thioredoxin domain containing 16(TXNDC16)	Yes
ENSG00000087460	GNAS	activated	GNAS complex locus(GNAS)	Yes
ENSG00000087494	PTHLH	N/D	parathyroid hormone like hormone(PTHLH)	Yes
ENSG00000087586	AURKA	inhibited	aurora kinase A(AURKA)	Yes
ENSG00000087589	cass4	N/D	Cas scaffolding protein family member 4(CASS4)	Yes
ENSG00000087842	PIR	N/D	pirin(PIR)	Yes
ENSG00000087884	AAMDC	N/D	adipogenesis associated Mth938 domain containing(AAMDC)	Yes
ENSG00000087903	RFX2	N/D	regulatory factor X2(RFX2)	Yes
ENSG00000088179	PTPN4	N/D	protein tyrosine phosphatase, non-receptor type 4(PTPN4)	Yes
ENSG00000088256	GNA11	N/D	G protein subunit alpha 11(GNA11)	Yes
ENSG00000088305	DNMT3B	N/D	DNA methyltransferase 3 beta(DNMT3B)	Yes
ENSG00000088367	EPB41L1	N/D	erythrocyte membrane protein band 4.1 like 1(EPB41L1)	Yes
ENSG00000088387	DOCK9	N/D	dedicator of cytokinesis 9(DOCK9)	Yes
ENSG00000088448	ANKRD10	activated|inhibited	ankyrin repeat domain 10(ANKRD10)	Yes
ENSG00000088451	TGDS	activated|inhibited	TDP-glucose 4,6-dehydratase(TGDS)	Yes
ENSG00000088538	DOCK3	N/D	dedicator of cytokinesis 3(DOCK3)	Yes
ENSG00000088682	COQ9	N/D	coenzyme Q9(COQ9)	Yes
ENSG00000088826	SMOX	N/D	spermine oxidase(SMOX)	Yes
ENSG00000088833	NSFL1C	N/D	NSFL1 cofactor(NSFL1C)	Yes
ENSG00000088836	SLC4A11	N/D	solute carrier family 4 member 11(SLC4A11)	Yes
ENSG00000088854	c20orf194	N/D	chromosome 20 open reading frame 194(C20orf194)	Yes
ENSG00000088876	ZNF343	N/D	zinc finger protein 343(ZNF343)	Yes
ENSG00000088930	XRN2	N/D	5'-3' exoribonuclease 2(XRN2)	Yes
ENSG00000088970	KIZ	N/D	kizuna centrosomal protein(KIZ)	Yes
ENSG00000089048	ESF1	inhibited	ESF1 nucleolar pre-rRNA processing protein homolog(ESF1)	Yes
ENSG00000089057	SLC23A2	N/D	solute carrier family 23 member 2(SLC23A2)	Yes
ENSG00000089060	SLC8B1	N/D	solute carrier family 8 member B1(SLC8B1)	Yes
ENSG00000089101	cfap61	N/D	cilia and flagella associated protein 61(CFAP61)	Yes
ENSG00000089116	LHX5	N/D	LIM homeobox 5(LHX5)	Yes
ENSG00000089123	TASP1	N/D	taspase 1(TASP1)	Yes
ENSG00000089127	OAS1	N/D	2'-5'-oligoadenylate synthetase 1(OAS1)	Yes
ENSG00000089159	PXN	activated	paxillin(PXN)	Yes
ENSG00000089169	RPH3A	N/D	rabphilin 3A(RPH3A)	Yes
ENSG00000089177	KIF16B	N/D	kinesin family member 16B(KIF16B)	Yes
ENSG00000089327	FXYD5	activated	FXYD domain containing ion transport regulator 5(FXYD5)	Yes
ENSG00000089356	MIR6887	N/D	microRNA 6887(MIR6887)	Yes
ENSG00000089682	RBM41	N/D	RNA binding motif protein 41(RBM41)	Yes
ENSG00000089692	LAG3	activated	lymphocyte activating 3(LAG3)	Yes
ENSG00000089775	ZBTB25	N/D	zinc finger and BTB domain containing 25(ZBTB25)	Yes
ENSG00000089876	DHX32	N/D	DEAH-box helicase 32 (putative)(DHX32)	Yes
ENSG00000089902	RCOR1	N/D	REST corepressor 1(RCOR1)	Yes
ENSG00000090006	LTBP4	N/D	latent transforming growth factor beta binding protein 4(LTBP4)	Yes
ENSG00000090013	BLVRB	N/D	biliverdin reductase B(BLVRB)	Yes
ENSG00000090020	SLC9A1	N/D	solute carrier family 9 member A1(SLC9A1)	Yes
ENSG00000090060	PAPOLA	N/D	poly(A) polymerase alpha(PAPOLA)	Yes
ENSG00000090273	NUDC	N/D	nuclear distribution C, dynein complex regulator(NUDC)	Yes
ENSG00000090339	ICAM1	activated	intercellular adhesion molecule 1(ICAM1)	Yes
ENSG00000090372	STRN4	N/D	striatin 4(STRN4)	Yes
ENSG00000090432	MUL1	N/D	mitochondrial E3 ubiquitin protein ligase 1(MUL1)	Yes
ENSG00000090565	RAB11FIP3	N/D	RAB11 family interacting protein 3(RAB11FIP3)	Yes
ENSG00000090615	GOLGA3	N/D	golgin A3(GOLGA3)	Yes
ENSG00000090686	USP48	N/D	ubiquitin specific peptidase 48(USP48)	Yes
ENSG00000090776	EFNB1	activated	ephrin B1(EFNB1)	Yes
ENSG00000090863	GLG1	N/D	golgi glycoprotein 1(GLG1)	Yes
ENSG00000091039	OSBPL8	N/D	oxysterol binding protein like 8(OSBPL8)	Yes
ENSG00000091073	DTX2	N/D	deltex E3 ubiquitin ligase 2(DTX2)	Yes
ENSG00000091127	PUS7	N/D	pseudouridylate synthase 7 (putative)(PUS7)	Yes
ENSG00000091129	NRCAM	N/D	neuronal cell adhesion molecule(NRCAM)	Yes
ENSG00000091136	LAMB1	N/D	laminin subunit beta 1(LAMB1)	Yes
ENSG00000091137	SLC26A4	N/D	solute carrier family 26 member 4(SLC26A4)	Yes
ENSG00000091140	DLD	N/D	dihydrolipoamide dehydrogenase(DLD)	Yes
ENSG00000091262	ABCC6	activated	ATP binding cassette subfamily C member 6(ABCC6)	Yes
ENSG00000091317	CMTM6	N/D	CKLF like MARVEL transmembrane domain containing 6(CMTM6)	Yes
ENSG00000091428	RAPGEF4	N/D	Rap guanine nucleotide exchange factor 4(RAPGEF4)	Yes
ENSG00000091542	ALKBH5	N/D	alkB homolog 5, RNA demethylase(ALKBH5)	Yes
ENSG00000091831	ESR1	N/D	estrogen receptor 1(ESR1)	Yes
ENSG00000092068	SLC7A8	N/D	solute carrier family 7 member 8(SLC7A8)	Yes
ENSG00000092108	SCFD1	N/D	sec1 family domain containing 1(SCFD1)	Yes
ENSG00000092140	G2E3	N/D	G2/M-phase specific E3 ubiquitin protein ligase(G2E3)	Yes
ENSG00000092208	GEMIN2	inhibited	gem nuclear organelle associated protein 2(GEMIN2)	Yes
ENSG00000092345	DAZL	N/D	deleted in azoospermia like(DAZL)	Yes
ENSG00000092470	WDR76	N/D	WD repeat domain 76(WDR76)	Yes
ENSG00000092531	SNAP23	N/D	synaptosome associated protein 23(SNAP23)	Yes
ENSG00000092820	EZR	inhibited	ezrin(EZR)	Yes
ENSG00000092841	MYL6	N/D	myosin light chain 6(MYL6)	Yes
ENSG00000092847	Ago1	N/D	argonaute 1, RISC catalytic component(AGO1)	Yes
ENSG00000092929	UNC13D	N/D	unc-13 homolog D(UNC13D)	Yes
ENSG00000092964	DPYSL2	N/D	dihydropyrimidinase like 2(DPYSL2)	Yes
ENSG00000092969	TGFB2	activated	transforming growth factor beta 2(TGFB2)	Yes
ENSG00000092978	GPATCH2	N/D	G-patch domain containing 2(GPATCH2)	Yes
ENSG00000093000	NUP50	inhibited	nucleoporin 50(NUP50)	Yes
ENSG00000093167	LRRFIP2	inhibited	LRR binding FLII interacting protein 2(LRRFIP2)	Yes
ENSG00000094804	CDC6	N/D	cell division cycle 6(CDC6)	Yes
ENSG00000094841	UPRT	N/D	uracil phosphoribosyltransferase homolog(UPRT)	Yes
ENSG00000094914	AAAS	N/D	aladin WD repeat nucleoporin(AAAS)	Yes
ENSG00000094975	SUCO	N/D	SUN domain containing ossification factor(SUCO)	Yes
ENSG00000095002	MSH2	N/D	mutS homolog 2(MSH2)	Yes
ENSG00000095139	ARCN1	N/D	archain 1(ARCN1)	Yes
ENSG00000095203	EPB41L4B	N/D	erythrocyte membrane protein band 4.1 like 4B(EPB41L4B)	Yes
ENSG00000095303	PTGS1	N/D	prostaglandin-endoperoxide synthase 1(PTGS1)	Yes
ENSG00000095383	TBC1D2	N/D	TBC1 domain family member 2(TBC1D2)	Yes
ENSG00000095397	WHRN	N/D	whirlin(WHRN)	Yes
ENSG00000095464	PDE6C	N/D	phosphodiesterase 6C(PDE6C)	Yes
ENSG00000095539	SEMA4G	activated	semaphorin 4G(SEMA4G)	Yes
ENSG00000095627	TDRD1	N/D	tudor domain containing 1(TDRD1)	Yes
ENSG00000095637	sorbs1	N/D	sorbin and SH3 domain containing 1(SORBS1)	Yes
ENSG00000095739	BAMBI	activated	BMP and activin membrane bound inhibitor(BAMBI)	Yes
ENSG00000095787	WAC	N/D	WW domain containing adaptor with coiled-coil(WAC)	Yes
ENSG00000095951	hivep1	activated	human immunodeficiency virus type I enhancer binding protein 1(HIVEP1)	Yes
ENSG00000096063	SRPK1	N/D	SRSF protein kinase 1(SRPK1)	Yes
ENSG00000096384	HSP90AB1	activated	heat shock protein 90 alpha family class B member 1(HSP90AB1)	Yes
ENSG00000096401	CDC5L	N/D	cell division cycle 5 like(CDC5L)	Yes
ENSG00000096696	DSP	N/D	desmoplakin(DSP)	Yes
ENSG00000096717	SIRT1	inhibited	sirtuin 1(SIRT1)	Yes
ENSG00000096746	HNRNPH3	N/D	heterogeneous nuclear ribonucleoprotein H3(HNRNPH3)	Yes
ENSG00000097021	ACOT7	N/D	acyl-CoA thioesterase 7(ACOT7)	Yes
ENSG00000099139	PCSK5	N/D	proprotein convertase subtilisin/kexin type 5(PCSK5)	Yes
ENSG00000099194	SCD	inhibited	stearoyl-CoA desaturase(SCD)	Yes
ENSG00000099204	ABLIM1	N/D	actin binding LIM protein 1(ABLIM1)	Yes
ENSG00000099251	HSD17B7P2	N/D	hydroxysteroid 17-beta dehydrogenase 7 pseudogene 2(HSD17B7P2)	Yes
ENSG00000099308	MAST3	N/D	microtubule associated serine/threonine kinase 3(MAST3)	Yes
ENSG00000099331	MYO9B	N/D	myosin IXB(MYO9B)	Yes
ENSG00000099385	BCL7C	N/D	BCL tumor suppressor 7C(BCL7C)	Yes
ENSG00000099617	EFNA2	activated	ephrin A2(EFNA2)	Yes
ENSG00000099622	CIRBP	activated	cold inducible RNA binding protein(CIRBP)	Yes
ENSG00000099624	ATP5D	activated	ATP synthase, H+ transporting, mitochondrial F1 complex, delta subunit(ATP5D)	Yes
ENSG00000099725	PRKY	inhibited	protein kinase, Y-linked, pseudogene(PRKY)	Yes
ENSG00000099797	MIR639	N/D	microRNA 639(MIR639)	Yes
ENSG00000099810	MTAP	activated|inhibited	methylthioadenosine phosphorylase(MTAP)	Yes
ENSG00000099812	MISP	activated	mitotic spindle positioning(MISP)	Yes
ENSG00000099821	POLRMT	N/D	RNA polymerase mitochondrial(POLRMT)	Yes
ENSG00000099822	HCN2	N/D	hyperpolarization activated cyclic nucleotide gated potassium channel 2(HCN2)	Yes
ENSG00000099860	GADD45B	activated	growth arrest and DNA damage inducible beta(GADD45B)	Yes
ENSG00000099869	IGF2-AS	activated	IGF2 antisense RNA(IGF2-AS)	Yes
ENSG00000099875	MKNK2	N/D	MAP kinase interacting serine/threonine kinase 2(MKNK2)	Yes
ENSG00000099889	arvcf	N/D	armadillo repeat gene deleted in velocardiofacial syndrome(ARVCF)	Yes
ENSG00000099940	SNAP29	N/D	synaptosome associated protein 29(SNAP29)	Yes
ENSG00000099942	CRKL	inhibited	CRK like proto-oncogene, adaptor protein(CRKL)	Yes
ENSG00000099953	MMP11	N/D	matrix metallopeptidase 11(MMP11)	Yes
ENSG00000099968	BCL2L13	N/D	BCL2 like 13(BCL2L13)	Yes
ENSG00000099991	CABIN1	N/D	calcineurin binding protein 1(CABIN1)	Yes
ENSG00000100028	SNRPD3	N/D	small nuclear ribonucleoprotein D3 polypeptide(SNRPD3)	Yes
ENSG00000100031	GGT1	N/D	gamma-glutamyltransferase 1(GGT1)	Yes
ENSG00000100034	PPM1F	N/D	protein phosphatase, Mg2+/Mn2+ dependent 1F(PPM1F)	Yes
ENSG00000100095	SEZ6L	N/D	seizure related 6 homolog like(SEZ6L)	Yes
ENSG00000100097	LGALS1	N/D	galectin 1(LGALS1)	Yes
ENSG00000100099	HPS4	N/D	HPS4, biogenesis of lysosomal organelles complex 3 subunit 2(HPS4)	Yes
ENSG00000100104	SRRD	inhibited	SRR1 domain containing(SRRD)	Yes
ENSG00000100106	TRIOBP	N/D	TRIO and F-actin binding protein(TRIOBP)	Yes
ENSG00000100122	CRYBB1	N/D	crystallin beta B1(CRYBB1)	Yes
ENSG00000100139	MICALL1	N/D	MICAL like 1(MICALL1)	Yes
ENSG00000100201	DDX17	inhibited	DEAD-box helicase 17(DDX17)	Yes
ENSG00000100209	HSCB	N/D	HscB mitochondrial iron-sulfur cluster cochaperone(HSCB)	Yes
ENSG00000100211	CBY1	N/D	chibby family member 1, beta catenin antagonist(CBY1)	Yes
ENSG00000100219	XBP1	activated	X-box binding protein 1(XBP1)	Yes
ENSG00000100221	JOSD1	N/D	Josephin domain containing 1(JOSD1)	Yes
ENSG00000100226	GTPBP1	N/D	GTP binding protein 1(GTPBP1)	Yes
ENSG00000100249	C22orf31	activated	chromosome 22 open reading frame 31(C22orf31)	Yes
ENSG00000100258	LMF2	N/D	lipase maturation factor 2(LMF2)	Yes
ENSG00000100263	RHBDD3	N/D	rhomboid domain containing 3(RHBDD3)	Yes
ENSG00000100266	PACSIN2	N/D	protein kinase C and casein kinase substrate in neurons 2(PACSIN2)	Yes
ENSG00000100276	rasl10a	activated	RAS like family 10 member A(RASL10A)	Yes
ENSG00000100290	BIK	activated	BCL2 interacting killer(BIK)	Yes
ENSG00000100292	HMOX1	N/D	heme oxygenase 1(HMOX1)	Yes
ENSG00000100311	PDGFB	activated	platelet derived growth factor subunit B(PDGFB)	Yes
ENSG00000100314	CABP7	N/D	calcium binding protein 7(CABP7)	Yes
ENSG00000100319	ZMAT5	N/D	zinc finger matrin-type 5(ZMAT5)	Yes
ENSG00000100324	TAB1	N/D	TGF-beta activated kinase 1 (MAP3K7) binding protein 1(TAB1)	Yes
ENSG00000100325	ASCC2	N/D	activating signal cointegrator 1 complex subunit 2(ASCC2)	Yes
ENSG00000100341	PNPLA5	N/D	patatin like phospholipase domain containing 5(PNPLA5)	Yes
ENSG00000100345	MYH9	N/D	myosin heavy chain 9(MYH9)	Yes
ENSG00000100354	TNRC6B	N/D	trinucleotide repeat containing 6B(TNRC6B)	Yes
ENSG00000100364	KIAA0930	N/D	KIAA0930(KIAA0930)	Yes
ENSG00000100365	NCF4	N/D	neutrophil cytosolic factor 4(NCF4)	Yes
ENSG00000100380	ST13	activated	suppression of tumorigenicity 13 (colon carcinoma) (Hsp70 interacting protein)(ST13)	Yes
ENSG00000100393	MIR1281	N/D	microRNA 1281(MIR1281)	Yes
ENSG00000100399	CHADL	activated	chondroadherin like(CHADL)	Yes
ENSG00000100401	RANGAP1	N/D	Ran GTPase activating protein 1(RANGAP1)	Yes
ENSG00000100412	ACO2	N/D	aconitase 2(ACO2)	Yes
ENSG00000100422	CERK	N/D	ceramide kinase(CERK)	Yes
ENSG00000100426	zbed4	inhibited	zinc finger BED-type containing 4(ZBED4)	Yes
ENSG00000100433	KCNK10	N/D	potassium two pore domain channel subfamily K member 10(KCNK10)	Yes
ENSG00000100445	SDR39U1	inhibited	short chain dehydrogenase/reductase family 39U member 1(SDR39U1)	Yes
ENSG00000100461	RBM23	N/D	RNA binding motif protein 23(RBM23)	Yes
ENSG00000100462	PRMT5	N/D	protein arginine methyltransferase 5(PRMT5)	Yes
ENSG00000100479	POLE2	inhibited	DNA polymerase epsilon 2, accessory subunit(POLE2)	Yes
ENSG00000100485	SOS2	inhibited	SOS Ras/Rho guanine nucleotide exchange factor 2(SOS2)	Yes
ENSG00000100490	CDKL1	N/D	cyclin dependent kinase like 1(CDKL1)	Yes
ENSG00000100505	TRIM9	N/D	tripartite motif containing 9(TRIM9)	Yes
ENSG00000100528	CNIH1	N/D	cornichon family AMPA receptor auxiliary protein 1(CNIH1)	Yes
ENSG00000100558	PLEK2	N/D	pleckstrin 2(PLEK2)	Yes
ENSG00000100567	PSMA3	N/D	proteasome subunit alpha 3(PSMA3)	Yes
ENSG00000100591	AHSA1	activated	activator of Hsp90 ATPase activity 1(AHSA1)	Yes
ENSG00000100592	DAAM1	activated	dishevelled associated activator of morphogenesis 1(DAAM1)	Yes
ENSG00000100599	rin3	N/D	Ras and Rab interactor 3(RIN3)	Yes
ENSG00000100604	CHGA	N/D	chromogranin A(CHGA)	Yes
ENSG00000100605	ITPK1	N/D	inositol-tetrakisphosphate 1-kinase(ITPK1)	Yes
ENSG00000100614	PPM1A	N/D	protein phosphatase, Mg2+/Mn2+ dependent 1A(PPM1A)	Yes
ENSG00000100632	ERH	N/D	enhancer of rudimentary homolog (Drosophila)(ERH)	Yes
ENSG00000100647	SUSD6	N/D	sushi domain containing 6(SUSD6)	Yes
ENSG00000100650	SRSF5	activated	serine and arginine rich splicing factor 5(SRSF5)	Yes
ENSG00000100664	EIF5	N/D	eukaryotic translation initiation factor 5(EIF5)	Yes
ENSG00000100697	DICER1	inhibited	dicer 1, ribonuclease III(DICER1)	Yes
ENSG00000100711	zfyve21	N/D	zinc finger FYVE-type containing 21(ZFYVE21)	Yes
ENSG00000100731	PCNX1	N/D	pecanex homolog 1 (Drosophila)(PCNX1)	Yes
ENSG00000100739	BDKRB1	N/D	bradykinin receptor B1(BDKRB1)	Yes
ENSG00000100749	VRK1	N/D	vaccinia related kinase 1(VRK1)	Yes
ENSG00000100784	RPS6KA5	inhibited	ribosomal protein S6 kinase A5(RPS6KA5)	Yes
ENSG00000100796	PPP4R3A	inhibited	protein phosphatase 4 regulatory subunit 3A(PPP4R3A)	Yes
ENSG00000100813	ACIN1	N/D	apoptotic chromatin condensation inducer 1(ACIN1)	Yes
ENSG00000100815	TRIP11	inhibited	thyroid hormone receptor interactor 11(TRIP11)	Yes
ENSG00000100865	cinp	inhibited	cyclin dependent kinase 2 interacting protein(CINP)	Yes
ENSG00000100867	DHRS2	activated	dehydrogenase/reductase 2(DHRS2)	Yes
ENSG00000100888	CHD8	N/D	chromodomain helicase DNA binding protein 8(CHD8)	Yes
ENSG00000100889	PCK2	activated	phosphoenolpyruvate carboxykinase 2, mitochondrial(PCK2)	Yes
ENSG00000100934	SEC23A	N/D	Sec23 homolog A, coat complex II component(SEC23A)	Yes
ENSG00000100983	GSS	N/D	glutathione synthetase(GSS)	Yes
ENSG00000101019	UQCC1	N/D	ubiquinol-cytochrome c reductase complex assembly factor 1(UQCC1)	Yes
ENSG00000101040	ZMYND8	N/D	zinc finger MYND-type containing 8(ZMYND8)	Yes
ENSG00000101104	PABPC1L	N/D	poly(A) binding protein cytoplasmic 1 like(PABPC1L)	Yes
ENSG00000101109	STK4	N/D	serine/threonine kinase 4(STK4)	Yes
ENSG00000101132	PFDN4	activated	prefoldin subunit 4(PFDN4)	Yes
ENSG00000101134	DOK5	N/D	docking protein 5(DOK5)	Yes
ENSG00000101144	BMP7	N/D	bone morphogenetic protein 7(BMP7)	Yes
ENSG00000101150	TPD52L2	N/D	tumor protein D52 like 2(TPD52L2)	Yes
ENSG00000101160	CTSZ	N/D	cathepsin Z(CTSZ)	Yes
ENSG00000101162	TUBB1	N/D	tubulin beta 1 class VI(TUBB1)	Yes
ENSG00000101181	mtg2	N/D	mitochondrial ribosome associated GTPase 2(MTG2)	Yes
ENSG00000101188	NTSR1	N/D	neurotensin receptor 1(NTSR1)	Yes
ENSG00000101191	DIDO1	activated	death inducer-obliterator 1(DIDO1)	Yes
ENSG00000101210	EEF1A2	activated	eukaryotic translation elongation factor 1 alpha 2(EEF1A2)	Yes
ENSG00000101213	PTK6	activated	protein tyrosine kinase 6(PTK6)	Yes
ENSG00000101222	SPEF1	N/D	sperm flagellar 1(SPEF1)	Yes
ENSG00000101224	cdc25b	N/D	cell division cycle 25B(CDC25B)	Yes
ENSG00000101236	RNF24	inhibited	ring finger protein 24(RNF24)	Yes
ENSG00000101255	TRIB3	activated|inhibited	tribbles pseudokinase 3(TRIB3)	Yes
ENSG00000101280	ANGPT4	N/D	angiopoietin 4(ANGPT4)	Yes
ENSG00000101282	RSPO4	N/D	R-spondin 4(RSPO4)	Yes
ENSG00000101323	HAO1	N/D	hydroxyacid oxidase 1(HAO1)	Yes
ENSG00000101333	PLCB4	N/D	phospholipase C beta 4(PLCB4)	Yes
ENSG00000101336	HCK	N/D	HCK proto-oncogene, Src family tyrosine kinase(HCK)	Yes
ENSG00000101337	TM9SF4	N/D	transmembrane 9 superfamily member 4(TM9SF4)	Yes
ENSG00000101346	MIR1825	N/D	microRNA 1825(MIR1825)	Yes
ENSG00000101361	MIR1292	N/D	microRNA 1292(MIR1292)	Yes
ENSG00000101367	MAPRE1	N/D	microtubule associated protein RP/EB family member 1(MAPRE1)	Yes
ENSG00000101407	TTI1	N/D	TELO2 interacting protein 1(TTI1)	Yes
ENSG00000101421	CHMP4B	N/D	charged multivesicular body protein 4B(CHMP4B)	Yes
ENSG00000101442	ACTR5	inhibited	ARP5 actin-related protein 5 homolog(ACTR5)	Yes
ENSG00000101452	DHX35	N/D	DEAH-box helicase 35(DHX35)	Yes
ENSG00000101489	CELF4	N/D	CUGBP, Elav-like family member 4(CELF4)	Yes
ENSG00000101544	ADNP2	N/D	ADNP homeobox 2(ADNP2)	Yes
ENSG00000101558	VAPA	N/D	VAMP associated protein A(VAPA)	Yes
ENSG00000101574	METTL4	inhibited	methyltransferase like 4(METTL4)	Yes
ENSG00000101577	LPIN2	N/D	lipin 2(LPIN2)	Yes
ENSG00000101624	CEP76	inhibited	centrosomal protein 76(CEP76)	Yes
ENSG00000101639	CEP192	N/D	centrosomal protein 192(CEP192)	Yes
ENSG00000101654	RNMT	activated	RNA guanine-7 methyltransferase(RNMT)	Yes
ENSG00000101665	SMAD7	activated	SMAD family member 7(SMAD7)	Yes
ENSG00000101680	LAMA1	N/D	laminin subunit alpha 1(LAMA1)	Yes
ENSG00000101745	ANKRD12	N/D	ankyrin repeat domain 12(ANKRD12)	Yes
ENSG00000101782	RIOK3	activated	RIO kinase 3(RIOK3)	Yes
ENSG00000101849	TBL1X	N/D	transducin beta like 1X-linked(TBL1X)	Yes
ENSG00000101868	POLA1	N/D	DNA polymerase alpha 1, catalytic subunit(POLA1)	Yes
ENSG00000101871	MID1	N/D	midline 1(MID1)	Yes
ENSG00000101888	NXT2	activated	nuclear transport factor 2 like export factor 2(NXT2)	Yes
ENSG00000101911	PRPS2	N/D	phosphoribosyl pyrophosphate synthetase 2(PRPS2)	Yes
ENSG00000101940	WDR13	N/D	WD repeat domain 13(WDR13)	Yes
ENSG00000101972	STAG2	N/D	stromal antigen 2(STAG2)	Yes
ENSG00000101986	ABCD1	N/D	ATP binding cassette subfamily D member 1(ABCD1)	Yes
ENSG00000102010	BMX	N/D	BMX non-receptor tyrosine kinase(BMX)	Yes
ENSG00000102043	MTMR8	activated	myotubularin related protein 8(MTMR8)	Yes
ENSG00000102048	ASB9	N/D	ankyrin repeat and SOCS box containing 9(ASB9)	Yes
ENSG00000102100	SLC35A2	activated	solute carrier family 35 member A2(SLC35A2)	Yes
ENSG00000102144	PGK1	N/D	phosphoglycerate kinase 1(PGK1)	Yes
ENSG00000102172	SMS	N/D	spermine synthase(SMS)	Yes
ENSG00000102174	PHEX	activated	phosphate regulating endopeptidase homolog, X-linked(PHEX)	Yes
ENSG00000102189	EEA1	inhibited	early endosome antigen 1(EEA1)	Yes
ENSG00000102195	GPR50	activated	G protein-coupled receptor 50(GPR50)	Yes
ENSG00000102271	KLHL4	inhibited	kelch like family member 4(KLHL4)	Yes
ENSG00000102287	GABRE	N/D	gamma-aminobutyric acid type A receptor epsilon subunit(GABRE)	Yes
ENSG00000102384	CENPI	inhibited	centromere protein I(CENPI)	Yes
ENSG00000102393	GLA	N/D	galactosidase alpha(GLA)	Yes
ENSG00000102452	NALCN	N/D	sodium leak channel, non-selective(NALCN)	Yes
ENSG00000102471	NDFIP2	N/D	Nedd4 family interacting protein 2(NDFIP2)	Yes
ENSG00000102531	FNDC3A	N/D	fibronectin type III domain containing 3A(FNDC3A)	Yes
ENSG00000102547	CAB39L	N/D	calcium binding protein 39 like(CAB39L)	Yes
ENSG00000102595	UGGT2	N/D	UDP-glucose glycoprotein glucosyltransferase 2(UGGT2)	Yes
ENSG00000102606	ARHGEF7	N/D	Rho guanine nucleotide exchange factor 7(ARHGEF7)	Yes
ENSG00000102683	SGCG	N/D	sarcoglycan gamma(SGCG)	Yes
ENSG00000102753	KPNA3	N/D	karyopherin subunit alpha 3(KPNA3)	Yes
ENSG00000102755	FLT1	N/D	fms related tyrosine kinase 1(FLT1)	Yes
ENSG00000102763	MIR5006	N/D	microRNA 5006(MIR5006)	Yes
ENSG00000102780	DGKH	N/D	diacylglycerol kinase eta(DGKH)	Yes
ENSG00000102786	INTS6	activated|inhibited	integrator complex subunit 6(INTS6)	Yes
ENSG00000102796	DHRS12	N/D	dehydrogenase/reductase 12(DHRS12)	Yes
ENSG00000102804	TSC22D1	N/D	TSC22 domain family member 1(TSC22D1)	Yes
ENSG00000102858	MGRN1	N/D	mahogunin ring finger 1(MGRN1)	Yes
ENSG00000102879	coro1a	activated	coronin 1A(CORO1A)	Yes
ENSG00000102886	GDPD3	activated	glycerophosphodiester phosphodiesterase domain containing 3(GDPD3)	Yes
ENSG00000102897	LYRM1	activated	LYR motif containing 1(LYRM1)	Yes
ENSG00000102898	NUTF2	N/D	nuclear transport factor 2(NUTF2)	Yes
ENSG00000102901	CENPT	N/D	centromere protein T(CENPT)	Yes
ENSG00000102904	TSNAXIP1	N/D	translin associated factor X interacting protein 1(TSNAXIP1)	Yes
ENSG00000102908	NFAT5	N/D	nuclear factor of activated T-cells 5(NFAT5)	Yes
ENSG00000102934	PLLP	activated	plasmolipin(PLLP)	Yes
ENSG00000102974	CTCF	N/D	CCCTC-binding factor(CTCF)	Yes
ENSG00000103035	PSMD7	N/D	proteasome 26S subunit, non-ATPase 7(PSMD7)	Yes
ENSG00000103037	SETD6	inhibited	SET domain containing 6(SETD6)	Yes
ENSG00000103043	VAC14	N/D	Vac14, PIKFYVE complex component(VAC14)	Yes
ENSG00000103056	SMPD3	N/D	sphingomyelin phosphodiesterase 3(SMPD3)	Yes
ENSG00000103064	SLC7A6	inhibited	solute carrier family 7 member 6(SLC7A6)	Yes
ENSG00000103154	NECAB2	N/D	N-terminal EF-hand calcium binding protein 2(NECAB2)	Yes
ENSG00000103160	HSDL1	activated	hydroxysteroid dehydrogenase like 1(HSDL1)	Yes
ENSG00000103175	WFDC1	N/D	WAP four-disulfide core domain 1(WFDC1)	Yes
ENSG00000103187	COTL1	activated	coactosin like F-actin binding protein 1(COTL1)	Yes
ENSG00000103194	USP10	inhibited	ubiquitin specific peptidase 10(USP10)	Yes
ENSG00000103196	CRISPLD2	activated	cysteine rich secretory protein LCCL domain containing 2(CRISPLD2)	Yes
ENSG00000103222	abcc1	N/D	ATP binding cassette subfamily C member 1(ABCC1)	Yes
ENSG00000103227	LMF1	N/D	lipase maturation factor 1(LMF1)	Yes
ENSG00000103257	SLC7A5	N/D	solute carrier family 7 member 5(SLC7A5)	Yes
ENSG00000103264	FBXO31	N/D	F-box protein 31(FBXO31)	Yes
ENSG00000103275	UBE2I	N/D	ubiquitin conjugating enzyme E2 I(UBE2I)	Yes
ENSG00000103313	MEFV	N/D	Mediterranean fever(MEFV)	Yes
ENSG00000103316	CRYM	N/D	crystallin mu(CRYM)	Yes
ENSG00000103353	UBFD1	N/D	ubiquitin family domain containing 1(UBFD1)	Yes
ENSG00000103356	EARS2	N/D	glutamyl-tRNA synthetase 2, mitochondrial(EARS2)	Yes
ENSG00000103363	TCEB2	N/D	transcription elongation factor B subunit 2(TCEB2)	Yes
ENSG00000103381	CPPED1	inhibited	calcineurin like phosphoesterase domain containing 1(CPPED1)	Yes
ENSG00000103479	RBL2	activated	RB transcriptional corepressor like 2(RBL2)	Yes
ENSG00000103489	XYLT1	N/D	xylosyltransferase 1(XYLT1)	Yes
ENSG00000103494	RPGRIP1L	inhibited	RPGRIP1 like(RPGRIP1L)	Yes
ENSG00000103495	MAZ	activated	MYC associated zinc finger protein(MAZ)	Yes
ENSG00000103507	BCKDK	N/D	branched chain ketoacid dehydrogenase kinase(BCKDK)	Yes
ENSG00000103510	kat8	N/D	lysine acetyltransferase 8(KAT8)	Yes
ENSG00000103544	c16orf62	N/D	chromosome 16 open reading frame 62(C16orf62)	Yes
ENSG00000103550	KNOP1	N/D	lysine rich nucleolar protein 1(KNOP1)	Yes
ENSG00000103591	AAGAB	N/D	alpha- and gamma-adaptin binding protein(AAGAB)	Yes
ENSG00000103599	IQCH	N/D	IQ motif containing H(IQCH)	Yes
ENSG00000103642	LACTB	activated	lactamase beta(LACTB)	Yes
ENSG00000103740	acsbg1	N/D	acyl-CoA synthetase bubblegum family member 1(ACSBG1)	Yes
ENSG00000103742	IGDCC4	N/D	immunoglobulin superfamily DCC subclass member 4(IGDCC4)	Yes
ENSG00000103811	CTSH	N/D	cathepsin H(CTSH)	Yes
ENSG00000103852	TTC23	N/D	tetratricopeptide repeat domain 23(TTC23)	Yes
ENSG00000103888	cemip	N/D	cell migration inducing hyaluronan binding protein(CEMIP)	Yes
ENSG00000103942	HOMER2	N/D	homer scaffolding protein 2(HOMER2)	Yes
ENSG00000103994	ZNF106	activated	zinc finger protein 106(ZNF106)	Yes
ENSG00000104043	ATP8B4	N/D	ATPase phospholipid transporting 8B4 (putative)(ATP8B4)	Yes
ENSG00000104059	FAM189A1	N/D	family with sequence similarity 189 member A1(FAM189A1)	Yes
ENSG00000104064	GABPB1	N/D	GA binding protein transcription factor beta subunit 1(GABPB1)	Yes
ENSG00000104067	TJP1	N/D	tight junction protein 1(TJP1)	Yes
ENSG00000104081	BMF	N/D	Bcl2 modifying factor(BMF)	Yes
ENSG00000104093	DMXL2	N/D	Dmx like 2(DMXL2)	Yes
ENSG00000104142	vps18	inhibited	VPS18, CORVET/HOPS core subunit(VPS18)	Yes
ENSG00000104218	CSPP1	inhibited	centrosome and spindle pole associated protein 1(CSPP1)	Yes
ENSG00000104221	BRF2	N/D	BRF2, RNA polymerase III transcription initiation factor 50 kDa subunit(BRF2)	Yes
ENSG00000104228	TRIM35	N/D	tripartite motif containing 35(TRIM35)	Yes
ENSG00000104299	INTS9	N/D	integrator complex subunit 9(INTS9)	Yes
ENSG00000104313	EYA1	N/D	EYA transcriptional coactivator and phosphatase 1(EYA1)	Yes
ENSG00000104320	NBN	inhibited	nibrin(NBN)	Yes
ENSG00000104324	CPQ	N/D	carboxypeptidase Q(CPQ)	Yes
ENSG00000104356	POP1	N/D	POP1 homolog, ribonuclease P/MRP subunit(POP1)	Yes
ENSG00000104375	stk3	N/D	serine/threonine kinase 3(STK3)	Yes
ENSG00000104388	RAB2A	inhibited	RAB2A, member RAS oncogene family(RAB2A)	Yes
ENSG00000104419	NDRG1	N/D	N-myc downstream regulated 1(NDRG1)	Yes
ENSG00000104447	TRPS1	inhibited	transcriptional repressor GATA binding 1(TRPS1)	Yes
ENSG00000104450	SPAG1	N/D	sperm associated antigen 1(SPAG1)	Yes
ENSG00000104490	NCALD	N/D	neurocalcin delta(NCALD)	Yes
ENSG00000104497	SNX16	N/D	sorting nexin 16(SNX16)	Yes
ENSG00000104499	GML	activated	glycosylphosphatidylinositol anchored molecule like(GML)	Yes
ENSG00000104517	UBR5	N/D	ubiquitin protein ligase E3 component n-recognin 5(UBR5)	Yes
ENSG00000104524	PYCRL	activated	pyrroline-5-carboxylate reductase-like(PYCRL)	Yes
ENSG00000104529	EEF1D	inhibited	eukaryotic translation elongation factor 1 delta(EEF1D)	Yes
ENSG00000104537	ANXA13	N/D	annexin A13(ANXA13)	Yes
ENSG00000104549	SQLE	N/D	squalene epoxidase(SQLE)	Yes
ENSG00000104689	TNFRSF10A	N/D	TNF receptor superfamily member 10a(TNFRSF10A)	Yes
ENSG00000104695	PPP2CB	N/D	protein phosphatase 2 catalytic subunit beta(PPP2CB)	Yes
ENSG00000104728	ARHGEF10	N/D	Rho guanine nucleotide exchange factor 10(ARHGEF10)	Yes
ENSG00000104738	MCM4	inhibited	minichromosome maintenance complex component 4(MCM4)	Yes
ENSG00000104783	KCNN4	N/D	potassium calcium-activated channel subfamily N member 4(KCNN4)	Yes
ENSG00000104804	TULP2	N/D	tubby like protein 2(TULP2)	Yes
ENSG00000104805	NUCB1	N/D	nucleobindin 1(NUCB1)	Yes
ENSG00000104808	DHDH	activated	dihydrodiol dehydrogenase(DHDH)	Yes
ENSG00000104812	GYS1	N/D	glycogen synthase 1(GYS1)	Yes
ENSG00000104814	MAP4K1	N/D	mitogen-activated protein kinase kinase kinase kinase 1(MAP4K1)	Yes
ENSG00000104856	RELB	activated	RELB proto-oncogene, NF-kB subunit(RELB)	Yes
ENSG00000104859	CLASRP	activated	CLK4 associating serine/arginine rich protein(CLASRP)	Yes
ENSG00000104863	LIN7B	activated	lin-7 homolog B, crumbs cell polarity complex component(LIN7B)	Yes
ENSG00000104870	FCGRT	activated	Fc fragment of IgG receptor and transporter(FCGRT)	Yes
ENSG00000104880	ARHGEF18	N/D	Rho/Rac guanine nucleotide exchange factor 18(ARHGEF18)	Yes
ENSG00000104881	PPP1R13L	activated	protein phosphatase 1 regulatory subunit 13 like(PPP1R13L)	Yes
ENSG00000104885	DOT1L	N/D	DOT1 like histone lysine methyltransferase(DOT1L)	Yes
ENSG00000104897	SF3A2	activated	splicing factor 3a subunit 2(SF3A2)	Yes
ENSG00000104899	MIR4321	N/D	microRNA 4321(MIR4321)	Yes
ENSG00000104903	LYL1	activated	LYL1, basic helix-loop-helix family member(LYL1)	Yes
ENSG00000104904	OAZ1	N/D	ornithine decarboxylase antizyme 1(OAZ1)	Yes
ENSG00000104960	PTOV1	N/D	prostate tumor overexpressed 1(PTOV1)	Yes
ENSG00000105053	VRK3	N/D	vaccinia related kinase 3(VRK3)	Yes
ENSG00000105063	PPP6R1	N/D	protein phosphatase 6 regulatory subunit 1(PPP6R1)	Yes
ENSG00000105088	OLFM2	N/D	olfactomedin 2(OLFM2)	Yes
ENSG00000105127	AKAP8	inhibited	A-kinase anchoring protein 8(AKAP8)	Yes
ENSG00000105137	SYDE1	activated	synapse defective Rho GTPase homolog 1(SYDE1)	Yes
ENSG00000105143	SLC1A6	inhibited	solute carrier family 1 member 6(SLC1A6)	Yes
ENSG00000105227	PRX	N/D	periaxin(PRX)	Yes
ENSG00000105246	EBI3	activated	Epstein-Barr virus induced 3(EBI3)	Yes
ENSG00000105278	ZFR2	N/D	zinc finger RNA binding protein 2(ZFR2)	Yes
ENSG00000105287	prkd2	N/D	protein kinase D2(PRKD2)	Yes
ENSG00000105289	TJP3	N/D	tight junction protein 3(TJP3)	Yes
ENSG00000105323	HNRNPUL1	N/D	heterogeneous nuclear ribonucleoprotein U like 1(HNRNPUL1)	Yes
ENSG00000105329	TGFB1	activated	transforming growth factor beta 1(TGFB1)	Yes
ENSG00000105339	DENND3	N/D	DENN domain containing 3(DENND3)	Yes
ENSG00000105355	PLIN3	N/D	perilipin 3(PLIN3)	Yes
ENSG00000105379	ETFB	N/D	electron transfer flavoprotein beta subunit(ETFB)	Yes
ENSG00000105401	MIR1181	N/D	microRNA 1181(MIR1181)	Yes
ENSG00000105426	PTPRS	N/D	protein tyrosine phosphatase, receptor type S(PTPRS)	Yes
ENSG00000105443	CYTH2	inhibited	cytohesin 2(CYTH2)	Yes
ENSG00000105464	GRIN2D	N/D	glutamate ionotropic receptor NMDA type subunit 2D(GRIN2D)	Yes
ENSG00000105483	CARD8	N/D	caspase recruitment domain family member 8(CARD8)	Yes
ENSG00000105516	DBP	N/D	D-box binding PAR bZIP transcription factor(DBP)	Yes
ENSG00000105523	FAM83E	N/D	family with sequence similarity 83 member E(FAM83E)	Yes
ENSG00000105556	MIER2	inhibited	MIER family member 2(MIER2)	Yes
ENSG00000105559	PLEKHA4	N/D	pleckstrin homology domain containing A4(PLEKHA4)	Yes
ENSG00000105576	TNPO2	N/D	transportin 2(TNPO2)	Yes
ENSG00000105617	LENG1	activated	leukocyte receptor cluster member 1(LENG1)	Yes
ENSG00000105641	slc5a5	activated	solute carrier family 5 member 5(SLC5A5)	Yes
ENSG00000105642	KCNN1	N/D	potassium calcium-activated channel subfamily N member 1(KCNN1)	Yes
ENSG00000105649	RAB3A	N/D	RAB3A, member RAS oncogene family(RAB3A)	Yes
ENSG00000105650	PDE4C	activated	phosphodiesterase 4C(PDE4C)	Yes
ENSG00000105656	ELL	N/D	elongation factor for RNA polymerase II(ELL)	Yes
ENSG00000105668	UPK1A	activated	uroplakin 1A(UPK1A)	Yes
ENSG00000105699	LSR	activated	lipolysis stimulated lipoprotein receptor(LSR)	Yes
ENSG00000105717	PBX4	N/D	PBX homeobox 4(PBX4)	Yes
ENSG00000105732	ZNF574	inhibited	zinc finger protein 574(ZNF574)	Yes
ENSG00000105738	SIPA1L3	N/D	signal induced proliferation associated 1 like 3(SIPA1L3)	Yes
ENSG00000105767	CADM4	N/D	cell adhesion molecule 4(CADM4)	Yes
ENSG00000105771	SMG9	N/D	SMG9, nonsense mediated mRNA decay factor(SMG9)	Yes
ENSG00000105792	CFAP69	N/D	cilia and flagella associated protein 69(CFAP69)	Yes
ENSG00000105808	rasa4	activated|inhibited	RAS p21 protein activator 4(RASA4)	Yes
ENSG00000105810	CDK6	N/D	cyclin dependent kinase 6(CDK6)	Yes
ENSG00000105829	BET1	N/D	Bet1 golgi vesicular membrane trafficking protein(BET1)	Yes
ENSG00000105865	DUS4L	activated	dihydrouridine synthase 4 like(DUS4L)	Yes
ENSG00000105875	WDR91	N/D	WD repeat domain 91(WDR91)	Yes
ENSG00000105894	PTN	N/D	pleiotrophin(PTN)	Yes
ENSG00000105929	ATP6V0A4	N/D	ATPase H+ transporting V0 subunit a4(ATP6V0A4)	Yes
ENSG00000105939	ZC3HAV1	N/D	zinc finger CCCH-type containing, antiviral 1(ZC3HAV1)	Yes
ENSG00000105948	TTC26	N/D	tetratricopeptide repeat domain 26(TTC26)	Yes
ENSG00000105963	ADAP1	N/D	ArfGAP with dual PH domains 1(ADAP1)	Yes
ENSG00000105971	CAV2	N/D	caveolin 2(CAV2)	Yes
ENSG00000105974	CAV1	N/D	caveolin 1(CAV1)	Yes
ENSG00000105976	MET	N/D	MET proto-oncogene, receptor tyrosine kinase(MET)	Yes
ENSG00000105989	WNT2	N/D	Wnt family member 2(WNT2)	Yes
ENSG00000105991	HOXA1	N/D	homeobox A1(HOXA1)	Yes
ENSG00000105993	DNAJB6	activated	DnaJ heat shock protein family (Hsp40) member B6(DNAJB6)	Yes
ENSG00000105996	HOXA2	N/D	homeobox A2(HOXA2)	Yes
ENSG00000105997	HOXA3	N/D	homeobox A3(HOXA3)	Yes
ENSG00000106003	LFNG	N/D	LFNG O-fucosylpeptide 3-beta-N-acetylglucosaminyltransferase(LFNG)	Yes
ENSG00000106012	IQCE	N/D	IQ motif containing E(IQCE)	Yes
ENSG00000106034	CPED1	N/D	cadherin like and PC-esterase domain containing 1(CPED1)	Yes
ENSG00000106052	TAX1BP1	N/D	Tax1 binding protein 1(TAX1BP1)	Yes
ENSG00000106066	CPVL	N/D	carboxypeptidase, vitellogenic like(CPVL)	Yes
ENSG00000106069	LOC101928168	N/D	uncharacterized LOC101928168(LOC101928168)	Yes
ENSG00000106070	GRB10	N/D	growth factor receptor bound protein 10(GRB10)	Yes
ENSG00000106077	ABHD11	N/D	abhydrolase domain containing 11(ABHD11)	Yes
ENSG00000106078	COBL	N/D	cordon-bleu WH2 repeat protein(COBL)	Yes
ENSG00000106080	FKBP14	N/D	FK506 binding protein 14(FKBP14)	Yes
ENSG00000106086	PLEKHA8	N/D	pleckstrin homology domain containing A8(PLEKHA8)	Yes
ENSG00000106123	EPHB6	N/D	EPH receptor B6(EPHB6)	Yes
ENSG00000106125	FAM188B	N/D	family with sequence similarity 188 member B(FAM188B)	Yes
ENSG00000106211	HSPB1	activated	heat shock protein family B (small) member 1(HSPB1)	Yes
ENSG00000106261	ZKSCAN1	N/D	zinc finger with KRAB and SCAN domains 1(ZKSCAN1)	Yes
ENSG00000106266	MIR6836	N/D	microRNA 6836(MIR6836)	Yes
ENSG00000106299	WASL	inhibited	Wiskott-Aldrich syndrome like(WASL)	Yes
ENSG00000106366	SERPINE1	activated	serpin family E member 1(SERPINE1)	No
ENSG00000106367	AP1S1	N/D	adaptor related protein complex 1 sigma 1 subunit(AP1S1)	Yes
ENSG00000106392	C1GALT1	N/D	core 1 synthase, glycoprotein-N-acetylgalactosamine 3-beta-galactosyltransferase 1(C1GALT1)	Yes
ENSG00000106397	PLOD3	N/D	procollagen-lysine,2-oxoglutarate 5-dioxygenase 3(PLOD3)	Yes
ENSG00000106399	RPA3	N/D	replication protein A3(RPA3)	Yes
ENSG00000106400	ZNHIT1	N/D	zinc finger HIT-type containing 1(ZNHIT1)	Yes
ENSG00000106459	NRF1	inhibited	nuclear respiratory factor 1(NRF1)	Yes
ENSG00000106526	ACTR3C	N/D	ARP3 actin-related protein 3 homolog C(ACTR3C)	Yes
ENSG00000106554	CHCHD3	N/D	coiled-coil-helix-coiled-coil-helix domain containing 3(CHCHD3)	Yes
ENSG00000106571	GLI3	N/D	GLI family zinc finger 3(GLI3)	Yes
ENSG00000106603	coa1	N/D	cytochrome c oxidase assembly factor 1 homolog(COA1)	Yes
ENSG00000106617	PRKAG2	activated|inhibited	protein kinase AMP-activated non-catalytic subunit gamma 2(PRKAG2)	Yes
ENSG00000106624	MIR4649	activated	microRNA 4649(MIR4649)	Yes
ENSG00000106631	MYL7	N/D	myosin light chain 7(MYL7)	Yes
ENSG00000106665	CLIP2	N/D	CAP-Gly domain containing linker protein 2(CLIP2)	Yes
ENSG00000106688	SLC1A1	inhibited	solute carrier family 1 member 1(SLC1A1)	Yes
ENSG00000106723	SPIN1	inhibited	spindlin 1(SPIN1)	Yes
ENSG00000106771	tmem245	N/D	transmembrane protein 245(TMEM245)	Yes
ENSG00000106772	PRUNE2	N/D	prune homolog 2(PRUNE2)	Yes
ENSG00000106780	MEGF9	inhibited	multiple EGF like domains 9(MEGF9)	Yes
ENSG00000106799	TGFBR1	inhibited	transforming growth factor beta receptor 1(TGFBR1)	Yes
ENSG00000106819	ASPN	N/D	asporin(ASPN)	Yes
ENSG00000106823	ECM2	activated	extracellular matrix protein 2(ECM2)	Yes
ENSG00000106852	LHX6	activated	LIM homeobox 6(LHX6)	Yes
ENSG00000106868	SUSD1	N/D	sushi domain containing 1(SUSD1)	Yes
ENSG00000106991	ENG	activated	endoglin(ENG)	Yes
ENSG00000107018	RLN1	activated	relaxin 1(RLN1)	Yes
ENSG00000107021	TBC1D13	N/D	TBC1 domain family member 13(TBC1D13)	Yes
ENSG00000107099	DOCK8	N/D	dedicator of cytokinesis 8(DOCK8)	Yes
ENSG00000107105	ELAVL2	N/D	ELAV like RNA binding protein 2(ELAVL2)	Yes
ENSG00000107140	TESK1	N/D	testis-specific kinase 1(TESK1)	Yes
ENSG00000107187	LHX3	activated	LIM homeobox 3(LHX3)	Yes
ENSG00000107249	GLIS3	N/D	GLIS family zinc finger 3(GLIS3)	Yes
ENSG00000107281	NPDC1	activated	neural proliferation, differentiation and control 1(NPDC1)	Yes
ENSG00000107290	SETX	N/D	senataxin(SETX)	Yes
ENSG00000107338	SHB	activated	SH2 domain containing adaptor protein B(SHB)	Yes
ENSG00000107341	UBE2R2	N/D	ubiquitin conjugating enzyme E2 R2(UBE2R2)	Yes
ENSG00000107362	ABHD17B	inhibited	abhydrolase domain containing 17B(ABHD17B)	Yes
ENSG00000107404	MIR6808	N/D	microRNA 6808(MIR6808)	Yes
ENSG00000107443	CCNJ	inhibited	cyclin J(CCNJ)	Yes
ENSG00000107518	ATRNL1	N/D	attractin like 1(ATRNL1)	Yes
ENSG00000107537	PHYH	N/D	phytanoyl-CoA 2-hydroxylase(PHYH)	Yes
ENSG00000107566	ERLIN1	N/D	ER lipid raft associated 1(ERLIN1)	Yes
ENSG00000107581	EIF3A	inhibited	eukaryotic translation initiation factor 3 subunit A(EIF3A)	Yes
ENSG00000107614	TRDMT1	N/D	tRNA aspartic acid methyltransferase 1(TRDMT1)	Yes
ENSG00000107643	MAPK8	inhibited	mitogen-activated protein kinase 8(MAPK8)	Yes
ENSG00000107651	SEC23IP	N/D	SEC23 interacting protein(SEC23IP)	Yes
ENSG00000107679	PLEKHA1	N/D	pleckstrin homology domain containing A1(PLEKHA1)	Yes
ENSG00000107736	CDH23	N/D	cadherin related 23(CDH23)	Yes
ENSG00000107738	c10orf54	N/D	chromosome 10 open reading frame 54(C10orf54)	Yes
ENSG00000107745	MICU1	N/D	mitochondrial calcium uptake 1(MICU1)	Yes
ENSG00000107771	CCSER2	inhibited	coiled-coil serine rich protein 2(CCSER2)	Yes
ENSG00000107779	BMPR1A	N/D	bone morphogenetic protein receptor type 1A(BMPR1A)	Yes
ENSG00000107789	MINPP1	N/D	multiple inositol-polyphosphate phosphatase 1(MINPP1)	Yes
ENSG00000107819	SFXN3	activated	sideroflexin 3(SFXN3)	Yes
ENSG00000107821	KAZALD1	N/D	Kazal type serine peptidase inhibitor domain 1(KAZALD1)	Yes
ENSG00000107854	TNKS2	N/D	tankyrase 2(TNKS2)	Yes
ENSG00000107864	cpeb3	N/D	cytoplasmic polyadenylation element binding protein 3(CPEB3)	Yes
ENSG00000107872	FBXL15	activated	F-box and leucine rich repeat protein 15(FBXL15)	Yes
ENSG00000107890	ANKRD26	inhibited	ankyrin repeat domain 26(ANKRD26)	Yes
ENSG00000107951	MIR7162	inhibited	microRNA 7162(MIR7162)	Yes
ENSG00000107957	SH3PXD2A	N/D	SH3 and PX domains 2A(SH3PXD2A)	Yes
ENSG00000107968	MAP3K8	activated	mitogen-activated protein kinase kinase kinase 8(MAP3K8)	Yes
ENSG00000108001	EBF3	N/D	early B-cell factor 3(EBF3)	Yes
ENSG00000108018	SORCS1	N/D	sortilin related VPS10 domain containing receptor 1(SORCS1)	Yes
ENSG00000108055	SMC3	inhibited	structural maintenance of chromosomes 3(SMC3)	Yes
ENSG00000108061	SHOC2	N/D	SHOC2, leucine rich repeat scaffold protein(SHOC2)	Yes
ENSG00000108175	ZMIZ1	N/D	zinc finger MIZ-type containing 1(ZMIZ1)	Yes
ENSG00000108187	pbld	N/D	phenazine biosynthesis like protein domain containing(PBLD)	Yes
ENSG00000108219	TSPAN14	N/D	tetraspanin 14(TSPAN14)	Yes
ENSG00000108242	CYP2C18	activated	cytochrome P450 family 2 subfamily C member 18(CYP2C18)	Yes
ENSG00000108244	KRT23	N/D	keratin 23(KRT23)	Yes
ENSG00000108342	CSF3	N/D	colony stimulating factor 3(CSF3)	Yes
ENSG00000108344	PSMD3	N/D	proteasome 26S subunit, non-ATPase 3(PSMD3)	Yes
ENSG00000108375	RNF43	N/D	ring finger protein 43(RNF43)	Yes
ENSG00000108379	LOC101929777	N/D	uncharacterized LOC101929777(LOC101929777)	Yes
ENSG00000108384	RAD51C	N/D	RAD51 paralog C(RAD51C)	Yes
ENSG00000108395	TRIM37	N/D	tripartite motif containing 37(TRIM37)	Yes
ENSG00000108417	KRT37	N/D	keratin 37(KRT37)	Yes
ENSG00000108423	TUBD1	N/D	tubulin delta 1(TUBD1)	Yes
ENSG00000108424	KPNB1	N/D	karyopherin subunit beta 1(KPNB1)	Yes
ENSG00000108443	RPS6KB1	N/D	ribosomal protein S6 kinase B1(RPS6KB1)	Yes
ENSG00000108469	RECQL5	activated	RecQ like helicase 5(RECQL5)	Yes
ENSG00000108474	PIGL	N/D	phosphatidylinositol glycan anchor biosynthesis class L(PIGL)	Yes
ENSG00000108506	INTS2	N/D	integrator complex subunit 2(INTS2)	Yes
ENSG00000108509	CAMTA2	activated	calmodulin binding transcription activator 2(CAMTA2)	Yes
ENSG00000108510	MED13	N/D	mediator complex subunit 13(MED13)	Yes
ENSG00000108557	RAI1	N/D	retinoic acid induced 1(RAI1)	Yes
ENSG00000108559	NUP88	N/D	nucleoporin 88(NUP88)	Yes
ENSG00000108578	BLMH	activated	bleomycin hydrolase(BLMH)	Yes
ENSG00000108582	CPD	inhibited	carboxypeptidase D(CPD)	Yes
ENSG00000108590	MED31	N/D	mediator complex subunit 31(MED31)	Yes
ENSG00000108592	FTSJ3	N/D	FtsJ homolog 3(FTSJ3)	Yes
ENSG00000108604	SMARCD2	N/D	SWI/SNF related, matrix associated, actin dependent regulator of chromatin, subfamily d, member 2(SMARCD2)	Yes
ENSG00000108639	SYNGR2	N/D	synaptogyrin 2(SYNGR2)	Yes
ENSG00000108641	B9D1	N/D	B9 domain containing 1(B9D1)	Yes
ENSG00000108666	c17orf75	N/D	chromosome 17 open reading frame 75(C17orf75)	Yes
ENSG00000108669	CYTH1	activated	cytohesin 1(CYTH1)	Yes
ENSG00000108671	PSMD11	N/D	proteasome 26S subunit, non-ATPase 11(PSMD11)	Yes
ENSG00000108679	LGALS3BP	N/D	galectin 3 binding protein(LGALS3BP)	Yes
ENSG00000108684	ASIC2	N/D	acid sensing ion channel subunit 2(ASIC2)	Yes
ENSG00000108773	KAT2A	N/D	lysine acetyltransferase 2A(KAT2A)	Yes
ENSG00000108774	RAB5C	N/D	RAB5C, member RAS oncogene family(RAB5C)	Yes
ENSG00000108786	HSD17B1	inhibited	hydroxysteroid 17-beta dehydrogenase 1(HSD17B1)	Yes
ENSG00000108788	MLX	N/D	MLX, MAX dimerization protein(MLX)	Yes
ENSG00000108821	COL1A1	N/D	collagen type I alpha 1 chain(COL1A1)	Yes
ENSG00000108829	LRRC59	N/D	leucine rich repeat containing 59(LRRC59)	Yes
ENSG00000108830	RND2	activated	Rho family GTPase 2(RND2)	Yes
ENSG00000108839	ALOX12	N/D	arachidonate 12-lipoxygenase, 12S type(ALOX12)	Yes
ENSG00000108848	LUC7L3	inhibited	LUC7 like 3 pre-mRNA splicing factor(LUC7L3)	Yes
ENSG00000108849	PPY	activated	pancreatic polypeptide(PPY)	Yes
ENSG00000108932	SLC16A6	activated	solute carrier family 16 member 6(SLC16A6)	Yes
ENSG00000109046	WSB1	inhibited	WD repeat and SOCS box containing 1(WSB1)	Yes
ENSG00000109065	NAT9	inhibited	N-acetyltransferase 9 (putative)(NAT9)	Yes
ENSG00000109084	TMEM97	N/D	transmembrane protein 97(TMEM97)	Yes
ENSG00000109099	PMP22	N/D	peripheral myelin protein 22(PMP22)	Yes
ENSG00000109103	UNC119	N/D	unc-119 lipid binding chaperone(UNC119)	Yes
ENSG00000109171	SLAIN2	N/D	SLAIN motif family member 2(SLAIN2)	Yes
ENSG00000109180	OCIAD1	N/D	OCIA domain containing 1(OCIAD1)	Yes
ENSG00000109184	DCUN1D4	N/D	defective in cullin neddylation 1 domain containing 4(DCUN1D4)	Yes
ENSG00000109189	USP46	activated|inhibited	ubiquitin specific peptidase 46(USP46)	Yes
ENSG00000109193	SULT1E1	inhibited	sulfotransferase family 1E member 1(SULT1E1)	Yes
ENSG00000109220	CHIC2	N/D	cysteine rich hydrophobic domain 2(CHIC2)	Yes
ENSG00000109321	AREG	activated	amphiregulin(AREG)	Yes
ENSG00000109323	MANBA	N/D	mannosidase beta(MANBA)	Yes
ENSG00000109332	UBE2D3	N/D	ubiquitin conjugating enzyme E2 D3(UBE2D3)	Yes
ENSG00000109452	INPP4B	N/D	inositol polyphosphate-4-phosphatase type II B(INPP4B)	Yes
ENSG00000109471	IL2	N/D	interleukin 2(IL2)	Yes
ENSG00000109472	CPE	N/D	carboxypeptidase E(CPE)	Yes
ENSG00000109475	RPL34	N/D	ribosomal protein L34(RPL34)	Yes
ENSG00000109511	ANXA10	N/D	annexin A10(ANXA10)	Yes
ENSG00000109572	CLCN3	N/D	chloride voltage-gated channel 3(CLCN3)	Yes
ENSG00000109654	TRIM2	activated	tripartite motif containing 2(TRIM2)	Yes
ENSG00000109667	SLC2A9	N/D	solute carrier family 2 member 9(SLC2A9)	Yes
ENSG00000109674	NEIL3	inhibited	nei like DNA glycosylase 3(NEIL3)	Yes
ENSG00000109685	whsc1	N/D	Wolf-Hirschhorn syndrome candidate 1(WHSC1)	Yes
ENSG00000109689	STIM2	N/D	stromal interaction molecule 2(STIM2)	Yes
ENSG00000109736	MFSD10	N/D	major facilitator superfamily domain containing 10(MFSD10)	Yes
ENSG00000109738	GLRB	N/D	glycine receptor beta(GLRB)	Yes
ENSG00000109771	LRP2BP	activated	LRP2 binding protein(LRP2BP)	Yes
ENSG00000109775	UFSP2	N/D	UFM1 specific peptidase 2(UFSP2)	Yes
ENSG00000109846	CRYAB	N/D	crystallin alpha B(CRYAB)	Yes
ENSG00000109854	HTATIP2	N/D	HIV-1 Tat interactive protein 2(HTATIP2)	Yes
ENSG00000109861	CTSC	N/D	cathepsin C(CTSC)	Yes
ENSG00000109906	ZBTB16	N/D	zinc finger and BTB domain containing 16(ZBTB16)	Yes
ENSG00000109971	HSPA8	N/D	heat shock protein family A (Hsp70) member 8(HSPA8)	Yes
ENSG00000110011	DNAJC4	activated	DnaJ heat shock protein family (Hsp40) member C4(DNAJC4)	Yes
ENSG00000110042	DTX4	N/D	deltex E3 ubiquitin ligase 4(DTX4)	Yes
ENSG00000110047	EHD1	N/D	EH domain containing 1(EHD1)	Yes
ENSG00000110060	PUS3	inhibited	pseudouridylate synthase 3(PUS3)	Yes
ENSG00000110063	DCPS	N/D	decapping enzyme, scavenger(DCPS)	Yes
ENSG00000110066	KMT5B	inhibited	lysine methyltransferase 5B(KMT5B)	Yes
ENSG00000110075	PPP6R3	N/D	protein phosphatase 6 regulatory subunit 3(PPP6R3)	Yes
ENSG00000110077	MS4A6A	N/D	membrane spanning 4-domains A6A(MS4A6A)	Yes
ENSG00000110092	CCND1	activated	cyclin D1(CCND1)	Yes
ENSG00000110169	HPX	activated	hemopexin(HPX)	Yes
ENSG00000110172	CHORDC1	activated|inhibited	cysteine and histidine rich domain containing 1(CHORDC1)	Yes
ENSG00000110218	PANX1	activated	pannexin 1(PANX1)	Yes
ENSG00000110237	ARHGEF17	N/D	Rho guanine nucleotide exchange factor 17(ARHGEF17)	Yes
ENSG00000110245	Apoc3	activated	apolipoprotein C3(APOC3)	Yes
ENSG00000110315	RNF141	N/D	ring finger protein 141(RNF141)	Yes
ENSG00000110321	EIF4G2	N/D	eukaryotic translation initiation factor 4 gamma 2(EIF4G2)	Yes
ENSG00000110330	BIRC2	activated	baculoviral IAP repeat containing 2(BIRC2)	Yes
ENSG00000110395	CBL	N/D	Cbl proto-oncogene(CBL)	Yes
ENSG00000110400	NECTIN1	N/D	nectin cell adhesion molecule 1(NECTIN1)	Yes
ENSG00000110422	HIPK3	inhibited	homeodomain interacting protein kinase 3(HIPK3)	Yes
ENSG00000110429	FBXO3	inhibited	F-box protein 3(FBXO3)	Yes
ENSG00000110583	NAA40	inhibited	N(alpha)-acetyltransferase 40, NatD catalytic subunit(NAA40)	Yes
ENSG00000110619	CARS	N/D	cysteinyl-tRNA synthetase(CARS)	Yes
ENSG00000110713	NUP98	N/D	nucleoporin 98(NUP98)	Yes
ENSG00000110717	MIR4691	N/D	microRNA 4691(MIR4691)	Yes
ENSG00000110841	PPFIBP1	N/D	PPFIA binding protein 1(PPFIBP1)	Yes
ENSG00000110848	CD69	N/D	CD69 molecule(CD69)	Yes
ENSG00000110851	prdm4	activated	PR/SET domain 4(PRDM4)	Yes
ENSG00000110852	CLEC2B	activated	C-type lectin domain family 2 member B(CLEC2B)	Yes
ENSG00000110876	SELPLG	activated	selectin P ligand(SELPLG)	Yes
ENSG00000110880	CORO1C	N/D	coronin 1C(CORO1C)	Yes
ENSG00000110888	CAPRIN2	N/D	caprin family member 2(CAPRIN2)	Yes
ENSG00000110906	KCTD10	N/D	potassium channel tetramerization domain containing 10(KCTD10)	Yes
ENSG00000110911	SLC11A2	inhibited	solute carrier family 11 member 2(SLC11A2)	Yes
ENSG00000110917	MLEC	N/D	malectin(MLEC)	Yes
ENSG00000110925	csrnp2	N/D	cysteine and serine rich nuclear protein 2(CSRNP2)	Yes
ENSG00000110931	CAMKK2	N/D	calcium/calmodulin dependent protein kinase kinase 2(CAMKK2)	Yes
ENSG00000110955	ATP5B	N/D	ATP synthase, H+ transporting, mitochondrial F1 complex, beta polypeptide(ATP5B)	Yes
ENSG00000110958	PTGES3	N/D	prostaglandin E synthase 3(PTGES3)	Yes
ENSG00000110975	SYT10	N/D	synaptotagmin 10(SYT10)	Yes
ENSG00000111011	RSRC2	N/D	arginine and serine rich coiled-coil 2(RSRC2)	Yes
ENSG00000111057	KRT18	N/D	keratin 18(KRT18)	Yes
ENSG00000111110	PPM1H	N/D	protein phosphatase, Mg2+/Mn2+ dependent 1H(PPM1H)	Yes
ENSG00000111145	ELK3	N/D	ELK3, ETS transcription factor(ELK3)	Yes
ENSG00000111203	LOC100507424	activated	uncharacterized LOC100507424(LOC100507424)	Yes
ENSG00000111215	PRR4	N/D	proline rich 4 (lacrimal)(PRR4)	Yes
ENSG00000111224	PARP11	N/D	poly(ADP-ribose) polymerase family member 11(PARP11)	Yes
ENSG00000111237	VPS29	N/D	VPS29, retromer complex component(VPS29)	Yes
ENSG00000111249	CUX2	N/D	cut like homeobox 2(CUX2)	Yes
ENSG00000111266	DUSP16	activated	dual specificity phosphatase 16(DUSP16)	Yes
ENSG00000111271	ACAD10	N/D	acyl-CoA dehydrogenase family member 10(ACAD10)	Yes
ENSG00000111348	ARHGDIB	activated	Rho GDP dissociation inhibitor beta(ARHGDIB)	Yes
ENSG00000111364	DDX55	inhibited	DEAD-box helicase 55(DDX55)	Yes
ENSG00000111371	SLC38A1	N/D	solute carrier family 38 member 1(SLC38A1)	Yes
ENSG00000111450	STX2	inhibited	syntaxin 2(STX2)	Yes
ENSG00000111452	ADGRD1	N/D	adhesion G protein-coupled receptor D1(ADGRD1)	Yes
ENSG00000111530	CAND1	activated	cullin associated and neddylation dissociated 1(CAND1)	Yes
ENSG00000111554	MDM1	inhibited	Mdm1 nuclear protein(MDM1)	Yes
ENSG00000111581	NUP107	N/D	nucleoporin 107(NUP107)	Yes
ENSG00000111641	NOP2	N/D	NOP2 nucleolar protein(NOP2)	Yes
ENSG00000111642	CHD4	N/D	chromodomain helicase DNA binding protein 4(CHD4)	Yes
ENSG00000111652	COPS7A	N/D	COP9 signalosome subunit 7A(COPS7A)	Yes
ENSG00000111669	TPI1	inhibited	triosephosphate isomerase 1(TPI1)	Yes
ENSG00000111670	GNPTAB	N/D	N-acetylglucosamine-1-phosphate transferase alpha and beta subunits(GNPTAB)	Yes
ENSG00000111674	ENO2	activated	enolase 2(ENO2)	Yes
ENSG00000111726	CMAS	activated	cytidine monophosphate N-acetylneuraminic acid synthetase(CMAS)	Yes
ENSG00000111727	HCFC2	N/D	host cell factor C2(HCFC2)	Yes
ENSG00000111785	RIC8B	inhibited	RIC8 guanine nucleotide exchange factor B(RIC8B)	Yes
ENSG00000111816	FRK	activated	fyn related Src family tyrosine kinase(FRK)	Yes
ENSG00000111846	gcnt2	inhibited	glucosaminyl (N-acetyl) transferase 2, I-branching enzyme (I blood group)(GCNT2)	Yes
ENSG00000111859	NEDD9	activated	neural precursor cell expressed, developmentally down-regulated 9(NEDD9)	Yes
ENSG00000111879	FAM184A	N/D	family with sequence similarity 184 member A(FAM184A)	Yes
ENSG00000111880	RNGTT	inhibited	RNA guanylyltransferase and 5'-phosphatase(RNGTT)	Yes
ENSG00000111912	NCOA7	N/D	nuclear receptor coactivator 7(NCOA7)	Yes
ENSG00000111913	FAM65B	N/D	family with sequence similarity 65 member B(FAM65B)	Yes
ENSG00000111961	SASH1	N/D	SAM and SH3 domain containing 1(SASH1)	Yes
ENSG00000111962	UST	N/D	uronyl 2-sulfotransferase(UST)	Yes
ENSG00000111981	ULBP1	activated	UL16 binding protein 1(ULBP1)	Yes
ENSG00000112029	FBXO5	inhibited	F-box protein 5(FBXO5)	Yes
ENSG00000112041	TULP1	activated	tubby like protein 1(TULP1)	Yes
ENSG00000112053	SLC26A8	N/D	solute carrier family 26 member 8(SLC26A8)	Yes
ENSG00000112062	MAPK14	N/D	mitogen-activated protein kinase 14(MAPK14)	Yes
ENSG00000112078	KCTD20	inhibited	potassium channel tetramerization domain containing 20(KCTD20)	Yes
ENSG00000112110	MRPL18	activated	mitochondrial ribosomal protein L18(MRPL18)	Yes
ENSG00000112137	PHACTR1	N/D	phosphatase and actin regulator 1(PHACTR1)	Yes
ENSG00000112139	MDGA1	N/D	MAM domain containing glycosylphosphatidylinositol anchor 1(MDGA1)	Yes
ENSG00000112146	FBXO9	inhibited	F-box protein 9(FBXO9)	Yes
ENSG00000112175	BMP5	N/D	bone morphogenetic protein 5(BMP5)	Yes
ENSG00000112186	CAP2	N/D	CAP, adenylate cyclase-associated protein, 2 (yeast)(CAP2)	Yes
ENSG00000112200	ZNF451	N/D	zinc finger protein 451(ZNF451)	Yes
ENSG00000112208	BAG2	N/D	BCL2 associated athanogene 2(BAG2)	Yes
ENSG00000112234	FBXL4	N/D	F-box and leucine rich repeat protein 4(FBXL4)	Yes
ENSG00000112237	CCNC	N/D	cyclin C(CCNC)	Yes
ENSG00000112242	E2F3	N/D	E2F transcription factor 3(E2F3)	Yes
ENSG00000112249	ASCC3	N/D	activating signal cointegrator 1 complex subunit 3(ASCC3)	Yes
ENSG00000112280	COL9A1	activated	collagen type IX alpha 1 chain(COL9A1)	Yes
ENSG00000112282	MED23	N/D	mediator complex subunit 23(MED23)	Yes
ENSG00000112290	wasf1	N/D	WAS protein family member 1(WASF1)	Yes
ENSG00000112297	AIM1	N/D	absent in melanoma 1(AIM1)	Yes
ENSG00000112319	EYA4	N/D	EYA transcriptional coactivator and phosphatase 4(EYA4)	Yes
ENSG00000112335	SNX3	N/D	sorting nexin 3(SNX3)	Yes
ENSG00000112343	TRIM38	N/D	tripartite motif containing 38(TRIM38)	Yes
ENSG00000112365	ZBTB24	activated	zinc finger and BTB domain containing 24(ZBTB24)	Yes
ENSG00000112367	FIG4	N/D	FIG4 phosphoinositide 5-phosphatase(FIG4)	Yes
ENSG00000112378	PERP	N/D	PERP, TP53 apoptosis effector(PERP)	Yes
ENSG00000112379	ARFGEF3	N/D	ARFGEF family member 3(ARFGEF3)	Yes
ENSG00000112414	ADGRG6	N/D	adhesion G protein-coupled receptor G6(ADGRG6)	Yes
ENSG00000112486	CCR6	N/D	C-C motif chemokine receptor 6(CCR6)	Yes
ENSG00000112531	QKI	N/D	QKI, KH domain containing RNA binding(QKI)	Yes
ENSG00000112561	TFEB	activated	transcription factor EB(TFEB)	Yes
ENSG00000112624	GLTSCR1L	N/D	GLTSCR1 like(GLTSCR1L)	Yes
ENSG00000112640	PPP2R5D	N/D	protein phosphatase 2 regulatory subunit B'delta(PPP2R5D)	Yes
ENSG00000112651	MRPL2	activated	mitochondrial ribosomal protein L2(MRPL2)	Yes
ENSG00000112659	CUL9	N/D	cullin 9(CUL9)	Yes
ENSG00000112667	DNPH1	N/D	2'-deoxynucleoside 5'-phosphate N-hydrolase 1(DNPH1)	Yes
ENSG00000112685	exoc2	N/D	exocyst complex component 2(EXOC2)	Yes
ENSG00000112695	COX7A2	N/D	cytochrome c oxidase subunit 7A2(COX7A2)	Yes
ENSG00000112699	GMDS	N/D	GDP-mannose 4,6-dehydratase(GMDS)	Yes
ENSG00000112701	SENP6	activated	SUMO1/sentrin specific peptidase 6(SENP6)	Yes
ENSG00000112739	PRPF4B	inhibited	pre-mRNA processing factor 4B(PRPF4B)	Yes
ENSG00000112742	TTK	inhibited	TTK protein kinase(TTK)	Yes
ENSG00000112773	FAM46A	activated|inhibited	family with sequence similarity 46 member A(FAM46A)	Yes
ENSG00000112812	PRSS16	N/D	protease, serine 16(PRSS16)	Yes
ENSG00000112874	NUDT12	inhibited	nudix hydrolase 12(NUDT12)	Yes
ENSG00000112902	SEMA5A	N/D	semaphorin 5A(SEMA5A)	Yes
ENSG00000112941	PAPD7	inhibited	poly(A) RNA polymerase D7, non-canonical(PAPD7)	Yes
ENSG00000112964	GHR	N/D	growth hormone receptor(GHR)	Yes
ENSG00000112981	NME5	N/D	NME/NM23 family member 5(NME5)	Yes
ENSG00000112983	BRD8	N/D	bromodomain containing 8(BRD8)	Yes
ENSG00000113013	HSPA9	N/D	heat shock protein family A (Hsp70) member 9(HSPA9)	Yes
ENSG00000113048	MRPS27	N/D	mitochondrial ribosomal protein S27(MRPS27)	Yes
ENSG00000113068	PFDN1	N/D	prefoldin subunit 1(PFDN1)	Yes
ENSG00000113070	HBEGF	N/D	heparin binding EGF like growth factor(HBEGF)	Yes
ENSG00000113108	MIR6831	activated	microRNA 6831(MIR6831)	Yes
ENSG00000113161	HMGCR	inhibited	3-hydroxy-3-methylglutaryl-CoA reductase(HMGCR)	Yes
ENSG00000113163	COL4A3BP	N/D	collagen type IV alpha 3 binding protein(COL4A3BP)	Yes
ENSG00000113194	FAF2	N/D	Fas associated factor family member 2(FAF2)	Yes
ENSG00000113240	CLK4	N/D	CDC like kinase 4(CLK4)	Yes
ENSG00000113282	CLINT1	N/D	clathrin interactor 1(CLINT1)	Yes
ENSG00000113319	RASGRF2	N/D	Ras protein specific guanine nucleotide releasing factor 2(RASGRF2)	Yes
ENSG00000113356	polr3g	inhibited	RNA polymerase III subunit G(POLR3G)	Yes
ENSG00000113360	DROSHA	N/D	drosha ribonuclease III(DROSHA)	Yes
ENSG00000113391	MIR2277	N/D	microRNA 2277(MIR2277)	Yes
ENSG00000113441	LNPEP	N/D	leucyl and cystinyl aminopeptidase(LNPEP)	Yes
ENSG00000113448	PDE4D	N/D	phosphodiesterase 4D(PDE4D)	Yes
ENSG00000113456	RAD1	N/D	RAD1 checkpoint DNA exonuclease(RAD1)	Yes
ENSG00000113460	BRIX1	N/D	BRX1, biogenesis of ribosomes(BRIX1)	Yes
ENSG00000113504	SLC12A7	activated	solute carrier family 12 member 7(SLC12A7)	Yes
ENSG00000113522	RAD50	N/D	RAD50 double strand break repair protein(RAD50)	Yes
ENSG00000113558	SKP1	N/D	S-phase kinase associated protein 1(SKP1)	Yes
ENSG00000113578	FGF1	N/D	fibroblast growth factor 1(FGF1)	Yes
ENSG00000113580	NR3C1	N/D	nuclear receptor subfamily 3 group C member 1(NR3C1)	Yes
ENSG00000113595	TRIM23	inhibited	tripartite motif containing 23(TRIM23)	Yes
ENSG00000113597	TRAPPC13	N/D	trafficking protein particle complex 13(TRAPPC13)	Yes
ENSG00000113615	sec24a	inhibited	SEC24 homolog A, COPII coat complex component(SEC24A)	Yes
ENSG00000113638	TTC33	N/D	tetratricopeptide repeat domain 33(TTC33)	Yes
ENSG00000113645	WWC1	N/D	WW and C2 domain containing 1(WWC1)	Yes
ENSG00000113648	h2afy	N/D	H2A histone family member Y(H2AFY)	Yes
ENSG00000113712	CSNK1A1	N/D	casein kinase 1 alpha 1(CSNK1A1)	Yes
ENSG00000113719	ERGIC1	N/D	endoplasmic reticulum-golgi intermediate compartment 1(ERGIC1)	Yes
ENSG00000113721	PDGFRB	N/D	platelet derived growth factor receptor beta(PDGFRB)	Yes
ENSG00000113739	STC2	activated	stanniocalcin 2(STC2)	Yes
ENSG00000113742	CPEB4	N/D	cytoplasmic polyadenylation element binding protein 4(CPEB4)	Yes
ENSG00000113758	DBN1	N/D	drebrin 1(DBN1)	Yes
ENSG00000113811	SELENOK	activated	selenoprotein K(SELENOK)	Yes
ENSG00000113916	BCL6	N/D	B-cell CLL/lymphoma 6(BCL6)	Yes
ENSG00000113966	ARL6	N/D	ADP ribosylation factor like GTPase 6(ARL6)	Yes
ENSG00000114019	AMOTL2	activated	angiomotin like 2(AMOTL2)	Yes
ENSG00000114023	FAM162A	N/D	family with sequence similarity 162 member A(FAM162A)	Yes
ENSG00000114030	KPNA1	N/D	karyopherin subunit alpha 1(KPNA1)	Yes
ENSG00000114062	UBE3A	N/D	ubiquitin protein ligase E3A(UBE3A)	Yes
ENSG00000114098	ARMC8	inhibited	armadillo repeat containing 8(ARMC8)	Yes
ENSG00000114107	CEP70	N/D	centrosomal protein 70(CEP70)	Yes
ENSG00000114120	SLC25A36	N/D	solute carrier family 25 member 36(SLC25A36)	Yes
ENSG00000114124	GRK7	N/D	G protein-coupled receptor kinase 7(GRK7)	Yes
ENSG00000114166	KAT2B	N/D	lysine acetyltransferase 2B(KAT2B)	Yes
ENSG00000114268	PFKFB4	N/D	6-phosphofructo-2-kinase/fructose-2,6-biphosphatase 4(PFKFB4)	Yes
ENSG00000114270	MIR711	N/D	microRNA 711(MIR711)	Yes
ENSG00000114315	HES1	activated	hes family bHLH transcription factor 1(HES1)	Yes
ENSG00000114353	GNAI2	activated	G protein subunit alpha i2(GNAI2)	Yes
ENSG00000114378	HYAL1	activated	hyaluronoglucosaminidase 1(HYAL1)	Yes
ENSG00000114391	RPL24	N/D	ribosomal protein L24(RPL24)	Yes
ENSG00000114395	CYB561D2	N/D	cytochrome b561 family member D2(CYB561D2)	Yes
ENSG00000114416	FXR1	activated	FMR1 autosomal homolog 1(FXR1)	Yes
ENSG00000114423	CBLB	inhibited	Cbl proto-oncogene B(CBLB)	Yes
ENSG00000114439	bbx	inhibited	BBX, HMG-box containing(BBX)	Yes
ENSG00000114473	IQCG	N/D	IQ motif containing G(IQCG)	Yes
ENSG00000114480	GBE1	N/D	1,4-alpha-glucan branching enzyme 1(GBE1)	Yes
ENSG00000114503	NCBP2	N/D	nuclear cap binding protein subunit 2(NCBP2)	Yes
ENSG00000114520	SNX4	activated|inhibited	sorting nexin 4(SNX4)	Yes
ENSG00000114529	c3orf52	activated	chromosome 3 open reading frame 52(C3orf52)	Yes
ENSG00000114544	SLC41A3	N/D	solute carrier family 41 member 3(SLC41A3)	Yes
ENSG00000114573	ATP6V1A	activated|inhibited	ATPase H+ transporting V1 subunit A(ATP6V1A)	Yes
ENSG00000114646	CSPG5	activated	chondroitin sulfate proteoglycan 5(CSPG5)	Yes
ENSG00000114656	KIAA1257	N/D	KIAA1257(KIAA1257)	Yes
ENSG00000114686	MRPL3	N/D	mitochondrial ribosomal protein L3(MRPL3)	Yes
ENSG00000114735	HEMK1	activated	HemK methyltransferase family member 1(HEMK1)	Yes
ENSG00000114738	MAPKAPK3	N/D	mitogen-activated protein kinase-activated protein kinase 3(MAPKAPK3)	Yes
ENSG00000114744	COMMD2	N/D	COMM domain containing 2(COMMD2)	Yes
ENSG00000114757	PEX5L	N/D	peroxisomal biogenesis factor 5 like(PEX5L)	Yes
ENSG00000114767	RRP9	N/D	ribosomal RNA processing 9, small subunit (SSU) processome component, homolog (yeast)(RRP9)	Yes
ENSG00000114770	ABCC5	N/D	ATP binding cassette subfamily C member 5(ABCC5)	Yes
ENSG00000114779	ABHD14B	N/D	abhydrolase domain containing 14B(ABHD14B)	Yes
ENSG00000114790	ARHGEF26	N/D	Rho guanine nucleotide exchange factor 26(ARHGEF26)	Yes
ENSG00000114853	ZBTB47	N/D	zinc finger and BTB domain containing 47(ZBTB47)	Yes
ENSG00000114854	TNNC1	activated	troponin C1, slow skeletal and cardiac type(TNNC1)	Yes
ENSG00000114857	NKTR	inhibited	natural killer cell triggering receptor(NKTR)	Yes
ENSG00000114861	FOXP1	N/D	forkhead box P1(FOXP1)	Yes
ENSG00000114867	EIF4G1	inhibited	eukaryotic translation initiation factor 4 gamma 1(EIF4G1)	Yes
ENSG00000114904	NEK4	activated	NIMA related kinase 4(NEK4)	Yes
ENSG00000114942	EEF1B2	N/D	eukaryotic translation elongation factor 1 beta 2(EEF1B2)	Yes
ENSG00000114956	dguok	N/D	deoxyguanosine kinase(DGUOK)	Yes
ENSG00000114978	mob1a	N/D	MOB kinase activator 1A(MOB1A)	Yes
ENSG00000114982	KANSL3	N/D	KAT8 regulatory NSL complex subunit 3(KANSL3)	Yes
ENSG00000114988	LMAN2L	N/D	lectin, mannose binding 2 like(LMAN2L)	Yes
ENSG00000115008	IL1A	activated	interleukin 1 alpha(IL1A)	Yes
ENSG00000115009	CCL20	N/D	C-C motif chemokine ligand 20(CCL20)	Yes
ENSG00000115020	PIKFYVE	inhibited	phosphoinositide kinase, FYVE-type zinc finger containing(PIKFYVE)	Yes
ENSG00000115041	KCNIP3	N/D	potassium voltage-gated channel interacting protein 3(KCNIP3)	Yes
ENSG00000115042	FAHD2A	N/D	fumarylacetoacetate hydrolase domain containing 2A(FAHD2A)	Yes
ENSG00000115084	SLC35F5	activated	solute carrier family 35 member F5(SLC35F5)	Yes
ENSG00000115085	ZAP70	N/D	zeta chain of T cell receptor associated protein kinase 70(ZAP70)	Yes
ENSG00000115145	STAM2	N/D	signal transducing adaptor molecule 2(STAM2)	Yes
ENSG00000115155	OTOF	N/D	otoferlin(OTOF)	Yes
ENSG00000115159	GPD2	N/D	glycerol-3-phosphate dehydrogenase 2(GPD2)	Yes
ENSG00000115163	CENPA	N/D	centromere protein A(CENPA)	Yes
ENSG00000115170	ACVR1	N/D	activin A receptor type 1(ACVR1)	Yes
ENSG00000115183	TANC1	N/D	tetratricopeptide repeat, ankyrin repeat and coiled-coil containing 1(TANC1)	Yes
ENSG00000115221	LOC100505984	N/D	uncharacterized LOC100505984(LOC100505984)	Yes
ENSG00000115232	ITGA4	activated	integrin subunit alpha 4(ITGA4)	Yes
ENSG00000115233	PSMD14	N/D	proteasome 26S subunit, non-ATPase 14(PSMD14)	Yes
ENSG00000115234	SNX17	N/D	sorting nexin 17(SNX17)	Yes
ENSG00000115252	PDE1A	N/D	phosphodiesterase 1A(PDE1A)	Yes
ENSG00000115266	APC2	N/D	APC2, WNT signaling pathway regulator(APC2)	Yes
ENSG00000115286	NDUFS7	N/D	NADH:ubiquinone oxidoreductase core subunit S7(NDUFS7)	Yes
ENSG00000115289	PCGF1	inhibited	polycomb group ring finger 1(PCGF1)	Yes
ENSG00000115295	CLIP4	N/D	CAP-Gly domain containing linker protein family member 4(CLIP4)	Yes
ENSG00000115310	RTN4	N/D	reticulon 4(RTN4)	Yes
ENSG00000115325	DOK1	activated	docking protein 1(DOK1)	Yes
ENSG00000115355	CCDC88A	N/D	coiled-coil domain containing 88A(CCDC88A)	Yes
ENSG00000115361	ACADL	N/D	acyl-CoA dehydrogenase, long chain(ACADL)	Yes
ENSG00000115365	LANCL1	inhibited	LanC like 1(LANCL1)	Yes
ENSG00000115380	EFEMP1	activated|inhibited	EGF containing fibulin like extracellular matrix protein 1(EFEMP1)	Yes
ENSG00000115386	REG1A	N/D	regenerating family member 1 alpha(REG1A)	Yes
ENSG00000115392	FANCL	N/D	Fanconi anemia complementation group L(FANCL)	Yes
ENSG00000115414	FN1	activated|inhibited	fibronectin 1(FN1)	No
ENSG00000115415	STAT1	N/D	signal transducer and activator of transcription 1(STAT1)	Yes
ENSG00000115419	GLS	N/D	glutaminase(GLS)	Yes
ENSG00000115421	PAPOLG	inhibited	poly(A) polymerase gamma(PAPOLG)	Yes
ENSG00000115446	UNC50	inhibited	unc-50 inner nuclear membrane RNA binding protein(UNC50)	Yes
ENSG00000115457	IGFBP2	N/D	insulin like growth factor binding protein 2(IGFBP2)	Yes
ENSG00000115461	IGFBP5	N/D	insulin like growth factor binding protein 5(IGFBP5)	Yes
ENSG00000115464	USP34	N/D	ubiquitin specific peptidase 34(USP34)	Yes
ENSG00000115484	CCT4	N/D	chaperonin containing TCP1 subunit 4(CCT4)	Yes
ENSG00000115486	GGCX	N/D	gamma-glutamyl carboxylase(GGCX)	Yes
ENSG00000115504	EHBP1	N/D	EH domain binding protein 1(EHBP1)	Yes
ENSG00000115524	SF3B1	inhibited	splicing factor 3b subunit 1(SF3B1)	Yes
ENSG00000115525	ST3GAL5	N/D	ST3 beta-galactoside alpha-2,3-sialyltransferase 5(ST3GAL5)	Yes
ENSG00000115526	CHST10	N/D	carbohydrate sulfotransferase 10(CHST10)	Yes
ENSG00000115540	MOB4	N/D	MOB family member 4, phocein(MOB4)	Yes
ENSG00000115541	hspe1	activated	heat shock protein family E (Hsp10) member 1(HSPE1)	Yes
ENSG00000115556	PLCD4	N/D	phospholipase C delta 4(PLCD4)	Yes
ENSG00000115568	ZNF142	N/D	zinc finger protein 142(ZNF142)	Yes
ENSG00000115602	IL1RL1	N/D	interleukin 1 receptor like 1(IL1RL1)	Yes
ENSG00000115641	FHL2	N/D	four and a half LIM domains 2(FHL2)	Yes
ENSG00000115648	MLPH	N/D	melanophilin(MLPH)	Yes
ENSG00000115685	PPP1R7	N/D	protein phosphatase 1 regulatory subunit 7(PPP1R7)	Yes
ENSG00000115687	PASK	N/D	PAS domain containing serine/threonine kinase(PASK)	Yes
ENSG00000115694	STK25	N/D	serine/threonine kinase 25(STK25)	Yes
ENSG00000115738	ID2	activated|inhibited	inhibitor of DNA binding 2, HLH protein(ID2)	Yes
ENSG00000115756	HPCAL1	N/D	hippocalcin like 1(HPCAL1)	Yes
ENSG00000115758	ODC1	N/D	ornithine decarboxylase 1(ODC1)	Yes
ENSG00000115825	PRKD3	inhibited	protein kinase D3(PRKD3)	Yes
ENSG00000115827	DCAF17	N/D	DDB1 and CUL4 associated factor 17(DCAF17)	Yes
ENSG00000115828	QPCT	N/D	glutaminyl-peptide cyclotransferase(QPCT)	Yes
ENSG00000115839	RAB3GAP1	inhibited	RAB3 GTPase activating protein catalytic subunit 1(RAB3GAP1)	Yes
ENSG00000115840	SLC25A12	N/D	solute carrier family 25 member 12(SLC25A12)	Yes
ENSG00000115844	DLX2	activated|inhibited	distal-less homeobox 2(DLX2)	Yes
ENSG00000115850	LCT	activated	lactase(LCT)	Yes
ENSG00000115866	DARS	N/D	aspartyl-tRNA synthetase(DARS)	Yes
ENSG00000115875	SRSF7	N/D	serine and arginine rich splicing factor 7(SRSF7)	Yes
ENSG00000115884	sdc1	N/D	syndecan 1(SDC1)	Yes
ENSG00000115896	PLCL1	N/D	phospholipase C like 1(PLCL1)	Yes
ENSG00000115904	SOS1	N/D	SOS Ras/Rac guanine nucleotide exchange factor 1(SOS1)	Yes
ENSG00000115919	KYNU	activated	kynureninase(KYNU)	Yes
ENSG00000115935	WIPF1	N/D	WAS/WASL interacting protein family member 1(WIPF1)	Yes
ENSG00000115956	PLEK	N/D	pleckstrin(PLEK)	Yes
ENSG00000115963	RND3	N/D	Rho family GTPase 3(RND3)	Yes
ENSG00000115966	atf2	N/D	activating transcription factor 2(ATF2)	Yes
ENSG00000115977	AAK1	N/D	AP2 associated kinase 1(AAK1)	Yes
ENSG00000115993	TRAK2	inhibited	trafficking kinesin protein 2(TRAK2)	Yes
ENSG00000115998	c2orf42	N/D	chromosome 2 open reading frame 42(C2orf42)	Yes
ENSG00000116005	PCYOX1	inhibited	prenylcysteine oxidase 1(PCYOX1)	Yes
ENSG00000116017	ARID3A	activated	AT-rich interaction domain 3A(ARID3A)	Yes
ENSG00000116035	VAX2	N/D	ventral anterior homeobox 2(VAX2)	Yes
ENSG00000116096	SPR	N/D	sepiapterin reductase (7,8-dihydrobiopterin:NADP+ oxidoreductase)(SPR)	Yes
ENSG00000116117	PARD3B	N/D	par-3 family cell polarity regulator beta(PARD3B)	Yes
ENSG00000116127	ALMS1	N/D	ALMS1, centrosome and basal body associated protein(ALMS1)	Yes
ENSG00000116128	BCL9	N/D	B-cell CLL/lymphoma 9(BCL9)	Yes
ENSG00000116133	DHCR24	N/D	24-dehydrocholesterol reductase(DHCR24)	Yes
ENSG00000116138	DNAJC16	inhibited	DnaJ heat shock protein family (Hsp40) member C16(DNAJC16)	Yes
ENSG00000116157	GPX7	N/D	glutathione peroxidase 7(GPX7)	Yes
ENSG00000116161	CACYBP	activated	calcyclin binding protein(CACYBP)	Yes
ENSG00000116183	PAPPA2	N/D	pappalysin 2(PAPPA2)	Yes
ENSG00000116205	MIR4781	N/D	microRNA 4781(MIR4781)	Yes
ENSG00000116209	TMEM59	N/D	transmembrane protein 59(TMEM59)	Yes
ENSG00000116212	LRRC42	N/D	leucine rich repeat containing 42(LRRC42)	Yes
ENSG00000116266	STXBP3	N/D	syntaxin binding protein 3(STXBP3)	Yes
ENSG00000116288	PARK7	N/D	Parkinsonism associated deglycase(PARK7)	Yes
ENSG00000116299	KIAA1324	N/D	KIAA1324(KIAA1324)	Yes
ENSG00000116329	OPRD1	activated	opioid receptor delta 1(OPRD1)	Yes
ENSG00000116350	SRSF4	N/D	serine and arginine rich splicing factor 4(SRSF4)	Yes
ENSG00000116406	EDEM3	inhibited	ER degradation enhancing alpha-mannosidase like protein 3(EDEM3)	Yes
ENSG00000116473	RAP1A	N/D	RAP1A, member of RAS oncogene family(RAP1A)	Yes
ENSG00000116489	CAPZA1	N/D	capping actin protein of muscle Z-line alpha subunit 1(CAPZA1)	Yes
ENSG00000116497	S100PBP	inhibited	S100P binding protein(S100PBP)	Yes
ENSG00000116514	RNF19B	activated	ring finger protein 19B(RNF19B)	Yes
ENSG00000116574	RHOU	N/D	ras homolog family member U(RHOU)	Yes
ENSG00000116580	GON4L	N/D	gon-4 like(GON4L)	Yes
ENSG00000116604	MEF2D	N/D	myocyte enhancer factor 2D(MEF2D)	Yes
ENSG00000116641	DOCK7	N/D	dedicator of cytokinesis 7(DOCK7)	Yes
ENSG00000116652	DLEU2L	activated	deleted in lymphocytic leukemia 2 like	Yes
ENSG00000116667	c1orf21	N/D	chromosome 1 open reading frame 21(C1orf21)	Yes
ENSG00000116675	DNAJC6	N/D	DnaJ heat shock protein family (Hsp40) member C6(DNAJC6)	Yes
ENSG00000116678	LEPR	N/D	leptin receptor(LEPR)	Yes
ENSG00000116698	SMG7	N/D	SMG7, nonsense mediated mRNA decay factor(SMG7)	Yes
ENSG00000116704	SLC35D1	activated	solute carrier family 35 member D1(SLC35D1)	Yes
ENSG00000116711	PLA2G4A	N/D	phospholipase A2 group IVA(PLA2G4A)	Yes
ENSG00000116717	GADD45A	activated	growth arrest and DNA damage inducible alpha(GADD45A)	Yes
ENSG00000116729	WLS	N/D	wntless Wnt ligand secretion mediator(WLS)	Yes
ENSG00000116741	RGS2	N/D	regulator of G-protein signaling 2(RGS2)	Yes
ENSG00000116748	AMPD1	activated	adenosine monophosphate deaminase 1(AMPD1)	Yes
ENSG00000116752	BCAS2	N/D	breast carcinoma amplified sequence 2(BCAS2)	Yes
ENSG00000116754	SRSF11	N/D	serine and arginine rich splicing factor 11(SRSF11)	Yes
ENSG00000116761	CTH	N/D	cystathionine gamma-lyase(CTH)	Yes
ENSG00000116774	OLFML3	N/D	olfactomedin like 3(OLFML3)	Yes
ENSG00000116791	CRYZ	N/D	crystallin zeta(CRYZ)	Yes
ENSG00000116809	ZBTB17	N/D	zinc finger and BTB domain containing 17(ZBTB17)	Yes
ENSG00000116830	TTF2	N/D	transcription termination factor 2(TTF2)	Yes
ENSG00000116871	MAP7D1	N/D	MAP7 domain containing 1(MAP7D1)	Yes
ENSG00000116874	WARS2	N/D	tryptophanyl tRNA synthetase 2, mitochondrial(WARS2)	Yes
ENSG00000116882	HAO2	N/D	hydroxyacid oxidase 2(HAO2)	Yes
ENSG00000116903	EXOC8	N/D	exocyst complex component 8(EXOC8)	Yes
ENSG00000116906	GNPAT	N/D	glyceronephosphate O-acyltransferase(GNPAT)	Yes
ENSG00000116922	C1ORF109	inhibited	chromosome 1 open reading frame 109(C1orf109)	Yes
ENSG00000116962	NID1	N/D	nidogen 1(NID1)	Yes
ENSG00000117000	RLF	N/D	rearranged L-myc fusion(RLF)	Yes
ENSG00000117010	ZNF684	N/D	zinc finger protein 684(ZNF684)	Yes
ENSG00000117020	AKT3	N/D	AKT serine/threonine kinase 3(AKT3)	Yes
ENSG00000117054	ACADM	N/D	acyl-CoA dehydrogenase, C-4 to C-12 straight chain(ACADM)	Yes
ENSG00000117090	SLAMF1	N/D	signaling lymphocytic activation molecule family member 1(SLAMF1)	Yes
ENSG00000117091	CD48	N/D	CD48 molecule(CD48)	Yes
ENSG00000117114	ADGRL2	N/D	adhesion G protein-coupled receptor L2(ADGRL2)	Yes
ENSG00000117139	KDM5B	inhibited	lysine demethylase 5B(KDM5B)	Yes
ENSG00000117151	CTBS	N/D	chitobiase(CTBS)	Yes
ENSG00000117154	IGSF21	N/D	immunoglobin superfamily member 21(IGSF21)	Yes
ENSG00000117174	ZNHIT6	activated	zinc finger HIT-type containing 6(ZNHIT6)	Yes
ENSG00000117215	PLA2G2D	N/D	phospholipase A2 group IID(PLA2G2D)	Yes
ENSG00000117222	RBBP5	N/D	RB binding protein 5, histone lysine methyltransferase complex subunit(RBBP5)	Yes
ENSG00000117226	GBP3	N/D	guanylate binding protein 3(GBP3)	Yes
ENSG00000117228	gbp1	inhibited	guanylate binding protein 1(GBP1)	Yes
ENSG00000117262	GPR89A	activated|inhibited	G protein-coupled receptor 89A(GPR89A)	Yes
ENSG00000117280	RAB29	N/D	RAB29, member RAS oncogene family(RAB29)	Yes
ENSG00000117281	CD160	N/D	CD160 molecule(CD160)	Yes
ENSG00000117318	ID3	activated	inhibitor of DNA binding 3, HLH protein(ID3)	Yes
ENSG00000117322	CR2	N/D	complement C3d receptor 2(CR2)	Yes
ENSG00000117394	SLC2A1	N/D	solute carrier family 2 member 1(SLC2A1)	Yes
ENSG00000117410	ATP6V0B	N/D	ATPase H+ transporting V0 subunit b(ATP6V0B)	Yes
ENSG00000117411	B4GALT2	N/D	beta-1,4-galactosyltransferase 2(B4GALT2)	Yes
ENSG00000117419	ERI3	N/D	ERI1 exoribonuclease family member 3(ERI3)	Yes
ENSG00000117425	PTCH2	N/D	patched 2(PTCH2)	Yes
ENSG00000117450	PRDX1	N/D	peroxiredoxin 1(PRDX1)	Yes
ENSG00000117461	PIK3R3	activated|inhibited	phosphoinositide-3-kinase regulatory subunit 3(PIK3R3)	Yes
ENSG00000117472	TSPAN1	N/D	tetraspanin 1(TSPAN1)	Yes
ENSG00000117477	CCDC181	N/D	coiled-coil domain containing 181(CCDC181)	Yes
ENSG00000117501	MROH9	N/D	maestro heat like repeat family member 9(MROH9)	Yes
ENSG00000117519	CNN3	N/D	calponin 3(CNN3)	Yes
ENSG00000117523	PRRC2C	N/D	proline rich coiled-coil 2C(PRRC2C)	Yes
ENSG00000117525	F3	N/D	coagulation factor III, tissue factor(F3)	Yes
ENSG00000117528	ABCD3	N/D	ATP binding cassette subfamily D member 3(ABCD3)	Yes
ENSG00000117543	DPH5	N/D	diphthamide biosynthesis 5(DPH5)	Yes
ENSG00000117593	DARS2	N/D	aspartyl-tRNA synthetase 2, mitochondrial(DARS2)	Yes
ENSG00000117616	RSRP1	inhibited	arginine and serine rich protein 1(RSRP1)	Yes
ENSG00000117620	SLC35A3	activated	solute carrier family 35 member A3(SLC35A3)	Yes
ENSG00000117625	RCOR3	inhibited	REST corepressor 3(RCOR3)	Yes
ENSG00000117632	MIR3917	N/D	microRNA 3917(MIR3917)	Yes
ENSG00000117643	MAN1C1	N/D	mannosidase alpha class 1C member 1(MAN1C1)	Yes
ENSG00000117697	NSL1	N/D	NSL1, MIS12 kinetochore complex component(NSL1)	Yes
ENSG00000117758	STX12	N/D	syntaxin 12(STX12)	Yes
ENSG00000117984	CTSD	activated	cathepsin D(CTSD)	Yes
ENSG00000118046	STK11	N/D	serine/threonine kinase 11(STK11)	Yes
ENSG00000118058	KMT2A	N/D	lysine methyltransferase 2A(KMT2A)	Yes
ENSG00000118217	ATF6	N/D	activating transcription factor 6(ATF6)	Yes
ENSG00000118231	CRYGD	N/D	crystallin gamma D(CRYGD)	Yes
ENSG00000118246	FASTKD2	activated	FAST kinase domains 2(FASTKD2)	Yes
ENSG00000118257	NRP2	N/D	neuropilin 2(NRP2)	Yes
ENSG00000118263	KLF7	N/D	Kruppel like factor 7(KLF7)	Yes
ENSG00000118307	CASC1	N/D	cancer susceptibility candidate 1(CASC1)	Yes
ENSG00000118420	UBE3D	N/D	ubiquitin protein ligase E3D(UBE3D)	Yes
ENSG00000118454	ANKRD13C	N/D	ankyrin repeat domain 13C(ANKRD13C)	Yes
ENSG00000118482	PHF3	N/D	PHD finger protein 3(PHF3)	Yes
ENSG00000118492	ADGB	N/D	androglobin(ADGB)	Yes
ENSG00000118503	TNFAIP3	N/D	TNF alpha induced protein 3(TNFAIP3)	Yes
ENSG00000118518	RNF146	inhibited	ring finger protein 146(RNF146)	Yes
ENSG00000118523	CTGF	activated	connective tissue growth factor(CTGF)	Yes
ENSG00000118596	SLC16A7	inhibited	solute carrier family 16 member 7(SLC16A7)	Yes
ENSG00000118655	DCLRE1B	N/D	DNA cross-link repair 1B(DCLRE1B)	Yes
ENSG00000118680	MYL12B	activated	myosin light chain 12B(MYL12B)	Yes
ENSG00000118689	FOXO3	activated	forkhead box O3(FOXO3)	No
ENSG00000118690	ARMC2	N/D	armadillo repeat containing 2(ARMC2)	Yes
ENSG00000118729	CASQ2	N/D	calsequestrin 2(CASQ2)	Yes
ENSG00000118777	ABCG2	N/D	ATP binding cassette subfamily G member 2 (Junior blood group)(ABCG2)	Yes
ENSG00000118804	STBD1	N/D	starch binding domain 1(STBD1)	Yes
ENSG00000118849	RARRES1	N/D	retinoic acid receptor responder 1(RARRES1)	Yes
ENSG00000118898	PPL	N/D	periplakin(PPL)	Yes
ENSG00000118900	UBN1	inhibited	ubinuclein 1(UBN1)	Yes
ENSG00000118922	KLF12	N/D	Kruppel like factor 12(KLF12)	Yes
ENSG00000118960	HS1BP3	N/D	HCLS1 binding protein 3(HS1BP3)	Yes
ENSG00000118961	LDAH	N/D	lipid droplet associated hydrolase(LDAH)	Yes
ENSG00000118965	WDR35	N/D	WD repeat domain 35(WDR35)	Yes
ENSG00000119041	GTF3C3	N/D	general transcription factor IIIC subunit 3(GTF3C3)	Yes
ENSG00000119048	UBE2B	N/D	ubiquitin conjugating enzyme E2 B(UBE2B)	Yes
ENSG00000119138	KLF9	inhibited	Kruppel like factor 9(KLF9)	Yes
ENSG00000119139	TJP2	N/D	tight junction protein 2(TJP2)	Yes
ENSG00000119185	ITGB1BP1	N/D	integrin subunit beta 1 binding protein 1(ITGB1BP1)	Yes
ENSG00000119203	CPSF3	N/D	cleavage and polyadenylation specific factor 3(CPSF3)	Yes
ENSG00000119231	SENP5	N/D	SUMO1/sentrin specific peptidase 5(SENP5)	Yes
ENSG00000119242	CCDC92	N/D	coiled-coil domain containing 92(CCDC92)	Yes
ENSG00000119285	HEATR1	N/D	HEAT repeat containing 1(HEATR1)	Yes
ENSG00000119318	RAD23B	N/D	RAD23 homolog B, nucleotide excision repair protein(RAD23B)	Yes
ENSG00000119321	FKBP15	inhibited	FK506 binding protein 15(FKBP15)	Yes
ENSG00000119326	CTNNAL1	N/D	catenin alpha like 1(CTNNAL1)	Yes
ENSG00000119335	SET	activated	SET nuclear proto-oncogene(SET)	Yes
ENSG00000119383	PTPA	N/D	protein phosphatase 2 phosphatase activator(PTPA)	Yes
ENSG00000119408	NEK6	N/D	NIMA related kinase 6(NEK6)	Yes
ENSG00000119471	HSDL2	N/D	hydroxysteroid dehydrogenase like 2(HSDL2)	Yes
ENSG00000119487	MAPKAP1	N/D	mitogen-activated protein kinase associated protein 1(MAPKAP1)	Yes
ENSG00000119508	NR4A3	activated|inhibited	nuclear receptor subfamily 4 group A member 3(NR4A3)	Yes
ENSG00000119509	INVS	N/D	inversin(INVS)	Yes
ENSG00000119514	GALNT12	N/D	polypeptide N-acetylgalactosaminyltransferase 12(GALNT12)	Yes
ENSG00000119559	C19orf25	N/D	chromosome 19 open reading frame 25(C19orf25)	Yes
ENSG00000119574	ZBTB45	N/D	zinc finger and BTB domain containing 45(ZBTB45)	Yes
ENSG00000119630	PGF	N/D	placental growth factor(PGF)	Yes
ENSG00000119640	ACYP1	inhibited	acylphosphatase 1(ACYP1)	Yes
ENSG00000119682	AREL1	N/D	apoptosis resistant E3 ubiquitin protein ligase 1(AREL1)	Yes
ENSG00000119685	ttll5	N/D	tubulin tyrosine ligase like 5(TTLL5)	Yes
ENSG00000119707	RBM25	N/D	RNA binding motif protein 25(RBM25)	Yes
ENSG00000119720	NRDE2	N/D	NRDE-2, necessary for RNA interference, domain containing(NRDE2)	Yes
ENSG00000119760	SUPT7L	N/D	SPT7-like STAGA complex gamma subunit(SUPT7L)	Yes
ENSG00000119778	ATAD2B	N/D	ATPase family, AAA domain containing 2B(ATAD2B)	Yes
ENSG00000119801	YPEL5	N/D	yippee like 5(YPEL5)	Yes
ENSG00000119865	CNRIP1	N/D	cannabinoid receptor interacting protein 1(CNRIP1)	Yes
ENSG00000119878	CRIPT	N/D	CXXC repeat containing interactor of PDZ3 domain(CRIPT)	Yes
ENSG00000119888	EPCAM	N/D	epithelial cell adhesion molecule(EPCAM)	Yes
ENSG00000119899	SLC17A5	inhibited	solute carrier family 17 member 5(SLC17A5)	Yes
ENSG00000119900	OGFRL1	N/D	opioid growth factor receptor like 1(OGFRL1)	Yes
ENSG00000119906	SLF2	inhibited	SMC5-SMC6 complex localization factor 2(SLF2)	Yes
ENSG00000119917	IFIT3	activated	interferon induced protein with tetratricopeptide repeats 3(IFIT3)	Yes
ENSG00000119922	IFIT2	activated	interferon induced protein with tetratricopeptide repeats 2(IFIT2)	Yes
ENSG00000119927	GPAM	activated	glycerol-3-phosphate acyltransferase, mitochondrial(GPAM)	Yes
ENSG00000119938	PPP1R3C	N/D	protein phosphatase 1 regulatory subunit 3C(PPP1R3C)	Yes
ENSG00000119946	CNNM1	N/D	cyclin and CBS domain divalent metal cation transport mediator 1(CNNM1)	Yes
ENSG00000119953	SMNDC1	N/D	survival motor neuron domain containing 1(SMNDC1)	Yes
ENSG00000119969	HELLS	inhibited	helicase, lymphoid-specific(HELLS)	Yes
ENSG00000120051	CFAP58	N/D	cilia and flagella associated protein 58(CFAP58)	Yes
ENSG00000120053	GOT1	inhibited	glutamic-oxaloacetic transaminase 1(GOT1)	Yes
ENSG00000120063	GNA13	inhibited	G protein subunit alpha 13(GNA13)	Yes
ENSG00000120129	DUSP1	N/D	dual specificity phosphatase 1(DUSP1)	Yes
ENSG00000120156	TEK	N/D	TEK receptor tyrosine kinase(TEK)	Yes
ENSG00000120210	INSL6	N/D	insulin like 6(INSL6)	Yes
ENSG00000120251	GRIA2	N/D	glutamate ionotropic receptor AMPA type subunit 2(GRIA2)	Yes
ENSG00000120254	MTHFD1L	N/D	methylenetetrahydrofolate dehydrogenase (NADP+ dependent) 1-like(MTHFD1L)	Yes
ENSG00000120278	PLEKHG1	N/D	pleckstrin homology and RhoGEF domain containing G1(PLEKHG1)	Yes
ENSG00000120306	CYSTM1	N/D	cysteine rich transmembrane module containing 1(CYSTM1)	Yes
ENSG00000120318	ARAP3	N/D	ArfGAP with RhoGAP domain, ankyrin repeat and PH domain 3(ARAP3)	Yes
ENSG00000120329	SLC25A2	N/D	solute carrier family 25 member 2(SLC25A2)	Yes
ENSG00000120334	CENPL	N/D	centromere protein L(CENPL)	Yes
ENSG00000120337	TNFSF18	N/D	tumor necrosis factor superfamily member 18(TNFSF18)	Yes
ENSG00000120341	SEC16B	N/D	SEC16 homolog B, endoplasmic reticulum export factor(SEC16B)	Yes
ENSG00000120438	TCP1	N/D	t-complex 1(TCP1)	Yes
ENSG00000120451	SNX19	N/D	sorting nexin 19(SNX19)	Yes
ENSG00000120458	MSANTD2	inhibited	Myb/SANT DNA binding domain containing 2(MSANTD2)	Yes
ENSG00000120526	NUDCD1	N/D	NudC domain containing 1(NUDCD1)	Yes
ENSG00000120533	ENY2	N/D	ENY2, transcription and export complex 2 subunit(ENY2)	Yes
ENSG00000120594	plxdc2	N/D	plexin domain containing 2(PLXDC2)	Yes
ENSG00000120616	EPC1	N/D	enhancer of polycomb homolog 1(EPC1)	Yes
ENSG00000120645	iqsec3	N/D	IQ motif and Sec7 domain 3(IQSEC3)	Yes
ENSG00000120658	enox1	N/D	ecto-NOX disulfide-thiol exchanger 1(ENOX1)	Yes
ENSG00000120662	MTRF1	inhibited	mitochondrial translation release factor 1(MTRF1)	Yes
ENSG00000120675	DNAJC15	N/D	DnaJ heat shock protein family (Hsp40) member C15(DNAJC15)	Yes
ENSG00000120686	UFM1	N/D	ubiquitin fold modifier 1(UFM1)	Yes
ENSG00000120688	WBP4	N/D	WW domain binding protein 4(WBP4)	Yes
ENSG00000120694	HSPH1	activated	heat shock protein family H (Hsp110) member 1(HSPH1)	Yes
ENSG00000120696	KBTBD7	N/D	kelch repeat and BTB domain containing 7(KBTBD7)	Yes
ENSG00000120708	TGFBI	N/D	transforming growth factor beta induced(TGFBI)	Yes
ENSG00000120709	fam53c	N/D	family with sequence similarity 53 member C(FAM53C)	Yes
ENSG00000120725	SIL1	N/D	SIL1 nucleotide exchange factor(SIL1)	Yes
ENSG00000120733	KDM3B	N/D	lysine demethylase 3B(KDM3B)	Yes
ENSG00000120738	EGR1	activated	early growth response 1(EGR1)	Yes
ENSG00000120742	SERP1	activated	stress associated endoplasmic reticulum protein 1(SERP1)	Yes
ENSG00000120798	NR2C1	inhibited	nuclear receptor subfamily 2 group C member 1(NR2C1)	Yes
ENSG00000120800	UTP20	N/D	UTP20, small subunit processome component(UTP20)	Yes
ENSG00000120802	TMPO	inhibited	thymopoietin(TMPO)	Yes
ENSG00000120805	ARL1	N/D	ADP ribosylation factor like GTPase 1(ARL1)	Yes
ENSG00000120833	SOCS2	activated	suppressor of cytokine signaling 2(SOCS2)	Yes
ENSG00000120837	NFYB	activated	nuclear transcription factor Y subunit beta(NFYB)	Yes
ENSG00000120875	DUSP4	activated	dual specificity phosphatase 4(DUSP4)	Yes
ENSG00000120885	MIR6843	N/D	microRNA 6843(MIR6843)	Yes
ENSG00000120896	SORBS3	activated	sorbin and SH3 domain containing 3(SORBS3)	Yes
ENSG00000120903	CHRNA2	N/D	cholinergic receptor nicotinic alpha 2 subunit(CHRNA2)	Yes
ENSG00000120910	PPP3CC	activated	protein phosphatase 3 catalytic subunit gamma(PPP3CC)	Yes
ENSG00000120913	PDLIM2	N/D	PDZ and LIM domain 2(PDLIM2)	Yes
ENSG00000120937	nppb	activated	natriuretic peptide B(NPPB)	Yes
ENSG00000120948	TARDBP	N/D	TAR DNA binding protein(TARDBP)	Yes
ENSG00000120949	TNFRSF8	N/D	TNF receptor superfamily member 8(TNFRSF8)	Yes
ENSG00000121022	COPS5	N/D	COP9 signalosome subunit 5(COPS5)	Yes
ENSG00000121053	EPX	activated	eosinophil peroxidase(EPX)	Yes
ENSG00000121057	AKAP1	inhibited	A-kinase anchoring protein 1(AKAP1)	Yes
ENSG00000121058	COIL	inhibited	coilin(COIL)	Yes
ENSG00000121060	MIR3614	N/D	microRNA 3614(MIR3614)	Yes
ENSG00000121067	spop	inhibited	speckle type BTB/POZ protein(SPOP)	Yes
ENSG00000121073	SLC35B1	N/D	solute carrier family 35 member B1(SLC35B1)	Yes
ENSG00000121101	TEX14	activated	testis expressed 14, intercellular bridge forming factor(TEX14)	Yes
ENSG00000121104	FAM117A	N/D	family with sequence similarity 117 member A(FAM117A)	Yes
ENSG00000121152	NCAPH	N/D	non-SMC condensin I complex subunit H(NCAPH)	Yes
ENSG00000121210	KIAA0922	N/D	KIAA0922(KIAA0922)	Yes
ENSG00000121274	PAPD5	N/D	poly(A) RNA polymerase D5, non-canonical(PAPD5)	Yes
ENSG00000121318	TAS2R10	activated|inhibited	taste 2 receptor member 10(TAS2R10)	Yes
ENSG00000121335	PRB2	activated|inhibited	proline rich protein BstNI subfamily 2(PRB2)	Yes
ENSG00000121350	PYROXD1	activated	pyridine nucleotide-disulphide oxidoreductase domain 1(PYROXD1)	Yes
ENSG00000121390	PSPC1	inhibited	paraspeckle component 1(PSPC1)	Yes
ENSG00000121440	PDZRN3	N/D	PDZ domain containing ring finger 3(PDZRN3)	Yes
ENSG00000121579	NAA50	N/D	N(alpha)-acetyltransferase 50, NatE catalytic subunit(NAA50)	Yes
ENSG00000121621	KIF18A	inhibited	kinesin family member 18A(KIF18A)	Yes
ENSG00000121644	DESI2	inhibited	desumoylating isopeptidase 2(DESI2)	Yes
ENSG00000121671	CRY2	activated	cryptochrome circadian clock 2(CRY2)	Yes
ENSG00000121680	PEX16	activated	peroxisomal biogenesis factor 16(PEX16)	Yes
ENSG00000121741	ZMYM2	inhibited	zinc finger MYM-type containing 2(ZMYM2)	Yes
ENSG00000121749	TBC1D15	N/D	TBC1 domain family member 15(TBC1D15)	Yes
ENSG00000121753	ADGRB2	N/D	adhesion G protein-coupled receptor B2(ADGRB2)	Yes
ENSG00000121766	ZCCHC17	N/D	zinc finger CCHC-type containing 17(ZCCHC17)	Yes
ENSG00000121769	FABP3	N/D	fatty acid binding protein 3(FABP3)	Yes
ENSG00000121774	KHDRBS1	N/D	KH RNA binding domain containing, signal transduction associated 1(KHDRBS1)	Yes
ENSG00000121851	POLR3GL	N/D	RNA polymerase III subunit G like(POLR3GL)	Yes
ENSG00000121858	TNFSF10	N/D	tumor necrosis factor superfamily member 10(TNFSF10)	Yes
ENSG00000121864	ZNF639	activated	zinc finger protein 639(ZNF639)	Yes
ENSG00000121871	SLITRK3	N/D	SLIT and NTRK like family member 3(SLITRK3)	Yes
ENSG00000121879	PIK3CA	N/D	phosphatidylinositol-4,5-bisphosphate 3-kinase catalytic subunit alpha(PIK3CA)	Yes
ENSG00000121892	PDS5A	activated	PDS5 cohesin associated factor A(PDS5A)	Yes
ENSG00000121895	TMEM156	N/D	transmembrane protein 156(TMEM156)	Yes
ENSG00000121897	LIAS	N/D	lipoic acid synthetase(LIAS)	Yes
ENSG00000121898	CPXM2	N/D	carboxypeptidase X, M14 family member 2(CPXM2)	Yes
ENSG00000121904	CSMD2	N/D	CUB and Sushi multiple domains 2(CSMD2)	Yes
ENSG00000121931	LRIF1	N/D	ligand dependent nuclear receptor interacting factor 1(LRIF1)	Yes
ENSG00000121940	CLCC1	N/D	chloride channel CLIC like 1(CLCC1)	Yes
ENSG00000121957	GPSM2	inhibited	G-protein signaling modulator 2(GPSM2)	Yes
ENSG00000121964	GTDC1	N/D	glycosyltransferase like domain containing 1(GTDC1)	Yes
ENSG00000122025	FLT3	N/D	fms related tyrosine kinase 3(FLT3)	Yes
ENSG00000122033	MTIF3	N/D	mitochondrial translational initiation factor 3(MTIF3)	Yes
ENSG00000122035	RASL11A	activated	RAS like family 11 member A(RASL11A)	Yes
ENSG00000122042	UBL3	N/D	ubiquitin like 3(UBL3)	Yes
ENSG00000122188	LAX1	N/D	lymphocyte transmembrane adaptor 1(LAX1)	Yes
ENSG00000122218	COPA	N/D	coatomer protein complex subunit alpha(COPA)	Yes
ENSG00000122257	RBBP6	inhibited	RB binding protein 6, ubiquitin ligase(RBBP6)	Yes
ENSG00000122335	SERAC1	N/D	serine active site containing 1(SERAC1)	Yes
ENSG00000122359	ANXA11	N/D	annexin A11(ANXA11)	Yes
ENSG00000122367	LDB3	N/D	LIM domain binding 3(LDB3)	Yes
ENSG00000122432	SPATA1	N/D	spermatogenesis associated 1	Yes
ENSG00000122512	PMS2	N/D	PMS1 homolog 2, mismatch repair system component(PMS2)	Yes
ENSG00000122550	KLHL7	activated	kelch like family member 7(KLHL7)	Yes
ENSG00000122565	CBX3	N/D	chromobox 3(CBX3)	Yes
ENSG00000122566	HNRNPA2B1	N/D	heterogeneous nuclear ribonucleoprotein A2/B1(HNRNPA2B1)	Yes
ENSG00000122574	WIPF3	N/D	WAS/WASL interacting protein family member 3(WIPF3)	Yes
ENSG00000122641	INHBA	N/D	inhibin beta A subunit(INHBA)	Yes
ENSG00000122707	RECK	inhibited	reversion inducing cysteine rich protein with kazal motifs(RECK)	Yes
ENSG00000122711	spink4	activated	serine peptidase inhibitor, Kazal type 4(SPINK4)	Yes
ENSG00000122733	PHF24	N/D	PHD finger protein 24(PHF24)	Yes
ENSG00000122786	CALD1	N/D	caldesmon 1(CALD1)	Yes
ENSG00000122863	CHST3	N/D	carbohydrate sulfotransferase 3(CHST3)	Yes
ENSG00000122870	BICC1	N/D	BicC family RNA binding protein 1(BICC1)	Yes
ENSG00000122877	EGR2	activated	early growth response 2(EGR2)	Yes
ENSG00000122882	ecd	N/D	ecdysoneless cell cycle regulator(ECD)	Yes
ENSG00000122884	P4HA1	N/D	prolyl 4-hydroxylase subunit alpha 1(P4HA1)	Yes
ENSG00000122965	RBM19	N/D	RNA binding motif protein 19(RBM19)	Yes
ENSG00000122971	ACADS	N/D	acyl-CoA dehydrogenase, C-2 to C-3 short chain(ACADS)	Yes
ENSG00000123094	RASSF8	N/D	Ras association domain family member 8(RASSF8)	Yes
ENSG00000123095	BHLHE41	activated	basic helix-loop-helix family member e41(BHLHE41)	Yes
ENSG00000123096	SSPN	N/D	sarcospan(SSPN)	Yes
ENSG00000123104	ITPR2	N/D	inositol 1,4,5-trisphosphate receptor type 2(ITPR2)	Yes
ENSG00000123106	CCDC91	N/D	coiled-coil domain containing 91(CCDC91)	Yes
ENSG00000123143	PKN1	N/D	protein kinase N1(PKN1)	Yes
ENSG00000123159	GIPC1	N/D	GIPC PDZ domain containing family member 1(GIPC1)	Yes
ENSG00000123191	ATP7B	N/D	ATPase copper transporting beta(ATP7B)	Yes
ENSG00000123200	ZC3H13	N/D	zinc finger CCCH-type containing 13(ZC3H13)	Yes
ENSG00000123240	OPTN	N/D	optineurin(OPTN)	Yes
ENSG00000123358	NR4A1	activated	nuclear receptor subfamily 4 group A member 1(NR4A1)	Yes
ENSG00000123472	ATPAF1	N/D	ATP synthase mitochondrial F1 complex assembly factor 1(ATPAF1)	Yes
ENSG00000123505	AMD1	inhibited	adenosylmethionine decarboxylase 1(AMD1)	Yes
ENSG00000123562	MORF4L2	N/D	mortality factor 4 like 2(MORF4L2)	Yes
ENSG00000123572	NRK	N/D	Nik related kinase(NRK)	Yes
ENSG00000123600	METTL8	N/D	methyltransferase like 8(METTL8)	Yes
ENSG00000123607	TTC21B	inhibited	tetratricopeptide repeat domain 21B(TTC21B)	Yes
ENSG00000123610	TNFAIP6	inhibited	TNF alpha induced protein 6(TNFAIP6)	Yes
ENSG00000123636	BAZ2B	N/D	bromodomain adjacent to zinc finger domain 2B(BAZ2B)	Yes
ENSG00000123685	BATF3	N/D	basic leucine zipper ATF-like transcription factor 3(BATF3)	Yes
ENSG00000123689	G0S2	activated	G0/G1 switch 2(G0S2)	Yes
ENSG00000123700	KCNJ2	activated	potassium voltage-gated channel subfamily J member 2(KCNJ2)	Yes
ENSG00000123815	COQ8B	N/D	coenzyme Q8B(COQ8B)	Yes
ENSG00000123843	C4BPB	N/D	complement component 4 binding protein beta(C4BPB)	Yes
ENSG00000123901	GPR83	activated	G protein-coupled receptor 83(GPR83)	Yes
ENSG00000123975	CKS2	N/D	CDC28 protein kinase regulatory subunit 2(CKS2)	Yes
ENSG00000123983	ACSL3	N/D	acyl-CoA synthetase long-chain family member 3(ACSL3)	Yes
ENSG00000123989	CHPF	N/D	chondroitin polymerizing factor(CHPF)	Yes
ENSG00000124006	OBSL1	activated	obscurin like 1(OBSL1)	Yes
ENSG00000124103	FAM209A	activated	family with sequence similarity 209 member A(FAM209A)	Yes
ENSG00000124107	SLPI	N/D	secretory leukocyte peptidase inhibitor(SLPI)	Yes
ENSG00000124120	TTPAL	N/D	alpha tocopherol transfer protein like(TTPAL)	Yes
ENSG00000124126	PREX1	N/D	phosphatidylinositol-3,4,5-trisphosphate dependent Rac exchange factor 1(PREX1)	Yes
ENSG00000124134	KCNS1	N/D	potassium voltage-gated channel modifier subfamily S member 1(KCNS1)	Yes
ENSG00000124145	SDC4	activated	syndecan 4(SDC4)	Yes
ENSG00000124151	NCOA3	inhibited	nuclear receptor coactivator 3(NCOA3)	Yes
ENSG00000124171	PARD6B	N/D	par-6 family cell polarity regulator beta(PARD6B)	Yes
ENSG00000124193	SRSF6	N/D	serine and arginine rich splicing factor 6(SRSF6)	Yes
ENSG00000124198	ARFGEF2	inhibited	ADP ribosylation factor guanine nucleotide exchange factor 2(ARFGEF2)	Yes
ENSG00000124208	TMEM189-UBE2V1	N/D	TMEM189-UBE2V1 readthrough(TMEM189-UBE2V1)	Yes
ENSG00000124216	SNAI1	activated	snail family transcriptional repressor 1(SNAI1)	Yes
ENSG00000124222	STX16	N/D	syntaxin 16(STX16)	Yes
ENSG00000124225	PMEPA1	N/D	prostate transmembrane protein, androgen induced 1(PMEPA1)	Yes
ENSG00000124243	BCAS4	N/D	breast carcinoma amplified sequence 4(BCAS4)	Yes
ENSG00000124279	fastkd3	inhibited	FAST kinase domains 3(FASTKD3)	Yes
ENSG00000124370	MCEE	N/D	methylmalonyl-CoA epimerase(MCEE)	Yes
ENSG00000124380	SNRNP27	N/D	small nuclear ribonucleoprotein U4/U6.U5 subunit 27(SNRNP27)	Yes
ENSG00000124422	USP22	N/D	ubiquitin specific peptidase 22(USP22)	Yes
ENSG00000124429	POF1B	N/D	premature ovarian failure, 1B(POF1B)	Yes
ENSG00000124496	TRERF1	N/D	transcriptional regulating factor 1(TRERF1)	Yes
ENSG00000124549	BTN2A3P	N/D	butyrophilin subfamily 2 member A3, pseudogene(BTN2A3P)	Yes
ENSG00000124568	SLC17A1	N/D	solute carrier family 17 member 1(SLC17A1)	Yes
ENSG00000124587	PEX6	N/D	peroxisomal biogenesis factor 6(PEX6)	Yes
ENSG00000124588	NQO2	activated|inhibited	NAD(P)H quinone dehydrogenase 2(NQO2)	Yes
ENSG00000124593	PRICKLE4	N/D	prickle planar cell polarity protein 4(PRICKLE4)	Yes
ENSG00000124596	OARD1	N/D	O-acyl-ADP-ribose deacylase 1(OARD1)	Yes
ENSG00000124610	Hist1h1a	inhibited	histone cluster 1 H1 family member a(HIST1H1A)	Yes
ENSG00000124635	Hist1h2bj	inhibited	histone cluster 1 H2B family member j(HIST1H2BJ)	Yes
ENSG00000124657	OR2B6	activated	olfactory receptor family 2 subfamily B member 6(OR2B6)	Yes
ENSG00000124701	APOBEC2	N/D	apolipoprotein B mRNA editing enzyme catalytic subunit 2(APOBEC2)	Yes
ENSG00000124721	DNAH8	N/D	dynein axonemal heavy chain 8(DNAH8)	Yes
ENSG00000124731	TREM1	N/D	triggering receptor expressed on myeloid cells 1(TREM1)	Yes
ENSG00000124749	COL21A1	N/D	collagen type XXI alpha 1 chain(COL21A1)	Yes
ENSG00000124762	CDKN1A	activated	cyclin dependent kinase inhibitor 1A(CDKN1A)	Yes
ENSG00000124766	SOX4	inhibited	SRY-box 4(SOX4)	Yes
ENSG00000124788	ATXN1	N/D	ataxin 1(ATXN1)	Yes
ENSG00000124795	DEK	N/D	DEK proto-oncogene(DEK)	Yes
ENSG00000124813	RUNX2	N/D	runt related transcription factor 2(RUNX2)	Yes
ENSG00000124831	LRRFIP1	N/D	LRR binding FLII interacting protein 1(LRRFIP1)	Yes
ENSG00000124839	RAB17	N/D	RAB17, member RAS oncogene family(RAB17)	Yes
ENSG00000124875	CXCL6	N/D	C-X-C motif chemokine ligand 6(CXCL6)	Yes
ENSG00000124882	EREG	activated	epiregulin(EREG)	Yes
ENSG00000124920	MYRF	activated	myelin regulatory factor(MYRF)	Yes
ENSG00000124942	AHNAK	N/D	AHNAK nucleoprotein(AHNAK)	Yes
ENSG00000125089	SH3TC1	activated	SH3 domain and tetratricopeptide repeats 1(SH3TC1)	Yes
ENSG00000125144	MT1G	activated	metallothionein 1G(MT1G)	Yes
ENSG00000125148	MT2A	activated	metallothionein 2A(MT2A)	Yes
ENSG00000125246	CLYBL	N/D	citrate lyase beta like(CLYBL)	Yes
ENSG00000125247	TMTC4	N/D	transmembrane and tetratricopeptide repeat containing 4(TMTC4)	Yes
ENSG00000125249	RAP2A	inhibited	RAP2A, member of RAS oncogene family(RAP2A)	Yes
ENSG00000125304	TM9SF2	N/D	transmembrane 9 superfamily member 2(TM9SF2)	Yes
ENSG00000125347	IRF1	activated	interferon regulatory factor 1(IRF1)	Yes
ENSG00000125354	SEPT6	N/D	septin 6(SEPT6)	Yes
ENSG00000125378	BMP4	activated	bone morphogenetic protein 4(BMP4)	Yes
ENSG00000125386	FAM193A	inhibited	family with sequence similarity 193 member A(FAM193A)	Yes
ENSG00000125398	SOX9	activated	SRY-box 9(SOX9)	Yes
ENSG00000125430	HS3ST3B1	N/D	heparan sulfate-glucosamine 3-sulfotransferase 3B1(HS3ST3B1)	Yes
ENSG00000125482	TTF1	activated	transcription termination factor 1(TTF1)	Yes
ENSG00000125505	MBOAT7	N/D	membrane bound O-acyltransferase domain containing 7(MBOAT7)	Yes
ENSG00000125520	SLC2A4RG	activated	SLC2A4 regulator(SLC2A4RG)	Yes
ENSG00000125534	ppdpf	activated	pancreatic progenitor cell differentiation and proliferation factor(PPDPF)	Yes
ENSG00000125538	IL1B	activated	interleukin 1 beta(IL1B)	No
ENSG00000125618	PAX8	N/D	paired box 8(PAX8)	Yes
ENSG00000125630	POLR1B	inhibited	RNA polymerase I subunit B(POLR1B)	Yes
ENSG00000125637	PSD4	N/D	pleckstrin and Sec7 domain containing 4(PSD4)	Yes
ENSG00000125650	PSPN	activated	persephin(PSPN)	Yes
ENSG00000125651	GTF2F1	N/D	general transcription factor IIF subunit 1(GTF2F1)	Yes
ENSG00000125676	THOC2	inhibited	THO complex 2(THOC2)	Yes
ENSG00000125730	C3	N/D	complement C3(C3)	Yes
ENSG00000125731	SH2D3A	N/D	SH2 domain containing 3A(SH2D3A)	Yes
ENSG00000125735	TNFSF14	N/D	tumor necrosis factor superfamily member 14(TNFSF14)	Yes
ENSG00000125740	FOSB	activated	FosB proto-oncogene, AP-1 transcription factor subunit(FOSB)	Yes
ENSG00000125741	OPA3	N/D	optic atrophy 3 (autosomal recessive, with chorea and spastic paraplegia)(OPA3)	Yes
ENSG00000125746	EML2	activated	echinoderm microtubule associated protein like 2(EML2)	Yes
ENSG00000125817	CENPB	N/D	centromere protein B(CENPB)	Yes
ENSG00000125826	RBCK1	activated	RANBP2-type and C3HC4-type zinc finger containing 1(RBCK1)	Yes
ENSG00000125834	STK35	N/D	serine/threonine kinase 35(STK35)	Yes
ENSG00000125851	pcsk2	N/D	proprotein convertase subtilisin/kexin type 2(PCSK2)	Yes
ENSG00000125863	MKKS	N/D	McKusick-Kaufman syndrome(MKKS)	Yes
ENSG00000125868	DSTN	N/D	destrin, actin depolymerizing factor(DSTN)	Yes
ENSG00000125944	HNRNPR	N/D	heterogeneous nuclear ribonucleoprotein R(HNRNPR)	Yes
ENSG00000125945	ZNF436	N/D	zinc finger protein 436(ZNF436)	Yes
ENSG00000125962	ARMCX5	activated	armadillo repeat containing, X-linked 5(ARMCX5)	Yes
ENSG00000125966	MMP24	N/D	matrix metallopeptidase 24(MMP24)	Yes
ENSG00000125970	RALY	N/D	RALY heterogeneous nuclear ribonucleoprotein(RALY)	Yes
ENSG00000125977	EIF2S2	N/D	eukaryotic translation initiation factor 2 subunit beta(EIF2S2)	Yes
ENSG00000125995	ROMO1	N/D	reactive oxygen species modulator 1(ROMO1)	Yes
ENSG00000125998	FAM83C	N/D	family with sequence similarity 83 member C(FAM83C)	Yes
ENSG00000126003	PLAGL2	N/D	PLAG1 like zinc finger 2(PLAGL2)	Yes
ENSG00000126010	GRPR	N/D	gastrin releasing peptide receptor(GRPR)	Yes
ENSG00000126062	TMEM115	N/D	transmembrane protein 115(TMEM115)	Yes
ENSG00000126067	PSMB2	N/D	proteasome subunit beta 2(PSMB2)	Yes
ENSG00000126214	KLC1	activated|inhibited	kinesin light chain 1(KLC1)	Yes
ENSG00000126215	XRCC3	N/D	X-ray repair cross complementing 3(XRCC3)	Yes
ENSG00000126226	PCID2	N/D	PCI domain containing 2(PCID2)	Yes
ENSG00000126231	PROZ	N/D	protein Z, vitamin K dependent plasma glycoprotein(PROZ)	Yes
ENSG00000126233	SLURP1	N/D	secreted LY6/PLAUR domain containing 1(SLURP1)	Yes
ENSG00000126254	RBM42	activated	RNA binding motif protein 42(RBM42)	Yes
ENSG00000126351	THRA	activated	thyroid hormone receptor, alpha(THRA)	Yes
ENSG00000126368	NR1D1	activated	nuclear receptor subfamily 1 group D member 1(NR1D1)	Yes
ENSG00000126391	FRMD8	N/D	FERM domain containing 8(FRMD8)	Yes
ENSG00000126432	PRDX5	N/D	peroxiredoxin 5(PRDX5)	Yes
ENSG00000126458	RRAS	N/D	related RAS viral (r-ras) oncogene homolog(RRAS)	Yes
ENSG00000126460	prrg2	N/D	proline rich and Gla domain 2(PRRG2)	Yes
ENSG00000126464	PRR12	N/D	proline rich 12(PRR12)	Yes
ENSG00000126705	AHDC1	N/D	AT-hook DNA binding motif containing 1(AHDC1)	Yes
ENSG00000126752	SSX1	inhibited	SSX family member 1(SSX1)	Yes
ENSG00000126756	UXT	N/D	ubiquitously expressed prefoldin like chaperone(UXT)	Yes
ENSG00000126759	CFP	activated	complement factor properdin(CFP)	Yes
ENSG00000126777	KTN1	N/D	kinectin 1(KTN1)	Yes
ENSG00000126787	DLGAP5	N/D	DLG associated protein 5(DLGAP5)	Yes
ENSG00000126803	HSPA2	activated	heat shock protein family A (Hsp70) member 2(HSPA2)	Yes
ENSG00000126804	ZBTB1	N/D	zinc finger and BTB domain containing 1(ZBTB1)	Yes
ENSG00000126838	PZP	N/D	PZP, alpha-2-macroglobulin like(PZP)	Yes
ENSG00000126934	MAP2K2	N/D	mitogen-activated protein kinase kinase 2(MAP2K2)	Yes
ENSG00000126945	HNRNPH2	N/D	heterogeneous nuclear ribonucleoprotein H2 (H')(HNRNPH2)	Yes
ENSG00000127124	HIVEP3	N/D	human immunodeficiency virus type I enhancer binding protein 3(HIVEP3)	Yes
ENSG00000127129	EDN2	N/D	endothelin 2(EDN2)	Yes
ENSG00000127152	BCL11B	N/D	B-cell CLL/lymphoma 11B(BCL11B)	Yes
ENSG00000127325	BEST3	N/D	bestrophin 3(BEST3)	Yes
ENSG00000127328	RAB3IP	N/D	RAB3A interacting protein(RAB3IP)	Yes
ENSG00000127329	PTPRB	N/D	protein tyrosine phosphatase, receptor type B(PTPRB)	Yes
ENSG00000127334	DYRK2	N/D	dual specificity tyrosine phosphorylation regulated kinase 2(DYRK2)	Yes
ENSG00000127399	LRRC61	N/D	leucine rich repeat containing 61(LRRC61)	Yes
ENSG00000127463	EMC1	N/D	ER membrane protein complex subunit 1(EMC1)	Yes
ENSG00000127481	UBR4	N/D	ubiquitin protein ligase E3 component n-recognin 4(UBR4)	Yes
ENSG00000127483	HP1BP3	N/D	heterochromatin protein 1 binding protein 3(HP1BP3)	Yes
ENSG00000127511	SIN3B	N/D	SIN3 transcription regulator family member B(SIN3B)	Yes
ENSG00000127527	EPS15L1	N/D	epidermal growth factor receptor pathway substrate 15 like 1(EPS15L1)	Yes
ENSG00000127528	KLF2	activated|inhibited	Kruppel like factor 2(KLF2)	Yes
ENSG00000127540	UQCR11	N/D	ubiquinol-cytochrome c reductase, complex III subunit XI(UQCR11)	Yes
ENSG00000127561	SYNGR3	activated	synaptogyrin 3(SYNGR3)	Yes
ENSG00000127603	MACF1	N/D	microtubule-actin crosslinking factor 1(MACF1)	Yes
ENSG00000127663	KDM4B	N/D	lysine demethylase 4B(KDM4B)	Yes
ENSG00000127720	METTL25	N/D	methyltransferase like 25(METTL25)	Yes
ENSG00000127743	IL17B	activated	interleukin 17B(IL17B)	Yes
ENSG00000127804	METTL16	activated|inhibited	methyltransferase like 16(METTL16)	Yes
ENSG00000127837	AAMP	N/D	angio associated migratory cell protein(AAMP)	Yes
ENSG00000127838	pnkd	N/D	paroxysmal nonkinesigenic dyskinesia(PNKD)	Yes
ENSG00000127947	PTPN12	inhibited	protein tyrosine phosphatase, non-receptor type 12(PTPN12)	Yes
ENSG00000127952	STYXL1	N/D	serine/threonine/tyrosine interacting like 1(STYXL1)	Yes
ENSG00000127993	RBM48	N/D	RNA binding motif protein 48(RBM48)	Yes
ENSG00000128000	ZNF780B	inhibited	zinc finger protein 780B(ZNF780B)	Yes
ENSG00000128016	ZFP36	activated|inhibited	ZFP36 ring finger protein(ZFP36)	Yes
ENSG00000128059	PPAT	activated	phosphoribosyl pyrophosphate amidotransferase(PPAT)	Yes
ENSG00000128191	MIR1306	inhibited	microRNA 1306(MIR1306)	Yes
ENSG00000128228	SDF2L1	activated	stromal cell derived factor 2 like 1(SDF2L1)	Yes
ENSG00000128245	YWHAH	N/D	tyrosine 3-monooxygenase/tryptophan 5-monooxygenase activation protein eta(YWHAH)	Yes
ENSG00000128253	RFPL2	activated	ret finger protein like 2(RFPL2)	Yes
ENSG00000128276	RFPL3	activated	ret finger protein like 3(RFPL3)	Yes
ENSG00000128283	CDC42EP1	activated	CDC42 effector protein 1(CDC42EP1)	Yes
ENSG00000128294	TPST2	N/D	tyrosylprotein sulfotransferase 2(TPST2)	Yes
ENSG00000128298	BAIAP2L2	N/D	BAI1 associated protein 2 like 2(BAIAP2L2)	Yes
ENSG00000128408	RIBC2	activated	RIB43A domain with coiled-coils 2(RIBC2)	Yes
ENSG00000128422	krt17	activated	keratin 17(KRT17)	Yes
ENSG00000128487	SPECC1	N/D	sperm antigen with calponin homology and coiled-coil domains 1(SPECC1)	Yes
ENSG00000128512	DOCK4	N/D	dedicator of cytokinesis 4(DOCK4)	Yes
ENSG00000128564	VGF	N/D	VGF nerve growth factor inducible(VGF)	Yes
ENSG00000128567	PODXL	N/D	podocalyxin like(PODXL)	Yes
ENSG00000128573	FOXP2	N/D	forkhead box P2(FOXP2)	Yes
[truncated: 13,811 more rows]

## Sheet: Direct HSF1 targets
Ensemble ID	Official Gene Symbol	Regulatory information	Description	Novelty (target not characterized in detail)
ENSCGRG00000000739	IL1B	inhibited	interleukin 1 beta	No
ENSCGRG00000002655	Fos	inhibited	Fos proto-oncogene, AP-1 transcription factor subunit	No
ENSCGRG00000007535	Csf1	inhibited	colony stimulating factor 1 (macrophage)	No
ENSG00000000457	SCYL3	N/D	SCY1 like pseudokinase 3(SCYL3)	Yes
ENSG00000001084	GCLC	N/D	glutamate-cysteine ligase catalytic subunit(GCLC)	Yes
ENSG00000001167	NFYA	N/D	nuclear transcription factor Y subunit alpha(NFYA)	Yes
ENSG00000001461	NIPAL3	N/D	NIPA like domain containing 3(NIPAL3)	Yes
ENSG00000002746	HECW1	N/D	HECT, C2 and WW domain containing E3 ubiquitin protein ligase 1(HECW1)	Yes
ENSG00000002822	MAD1L1	N/D	MAD1 mitotic arrest deficient like 1(MAD1L1)	Yes
ENSG00000002834	LASP1	N/D	LIM and SH3 protein 1(LASP1)	Yes
ENSG00000002919	SNX11	N/D	sorting nexin 11(SNX11)	Yes
ENSG00000003056	M6PR	N/D	mannose-6-phosphate receptor, cation dependent(M6PR)	Yes
ENSG00000003400	CASP10	N/D	caspase 10(CASP10)	Yes
ENSG00000003402	CFLAR	N/D	CASP8 and FADD like apoptosis regulator(CFLAR)	Yes
ENSG00000003436	TFPI	N/D	tissue factor pathway inhibitor(TFPI)	Yes
ENSG00000004478	FKBP4	activated	FK506 binding protein 4(FKBP4)	No
ENSG00000004487	KDM1A	N/D	lysine demethylase 1A(KDM1A)	Yes
ENSG00000004864	SLC25A13	N/D	solute carrier family 25 member 13(SLC25A13)	Yes
ENSG00000004866	MIR6132	N/D	microRNA 6132(MIR6132)	Yes
ENSG00000004897	CDC27	N/D	cell division cycle 27(CDC27)	Yes
ENSG00000004948	CALCR	N/D	calcitonin receptor(CALCR)	Yes
ENSG00000005059	MCUB	N/D	mitochondrial calcium uniporter dominant negative beta subunit(MCUB)	Yes
ENSG00000005194	CIAPIN1	N/D	cytokine induced apoptosis inhibitor 1(CIAPIN1)	Yes
ENSG00000005483	KMT2E	N/D	lysine methyltransferase 2E(KMT2E)	Yes
ENSG00000005486	rhbdd2	N/D	rhomboid domain containing 2(RHBDD2)	Yes
ENSG00000005844	ITGAL	N/D	integrin subunit alpha L(ITGAL)	Yes
ENSG00000005889	ZFX	N/D	zinc finger protein, X-linked(ZFX)	Yes
ENSG00000006062	MAP3K14	N/D	mitogen-activated protein kinase kinase kinase 14(MAP3K14)	Yes
ENSG00000006125	AP2B1	N/D	adaptor related protein complex 2 beta 1 subunit(AP2B1)	Yes
ENSG00000006283	CACNA1G	N/D	calcium voltage-gated channel subunit alpha1 G(CACNA1G)	Yes
ENSG00000006432	MAP3K9	N/D	mitogen-activated protein kinase kinase kinase 9(MAP3K9)	Yes
ENSG00000006530	AGK	N/D	acylglycerol kinase(AGK)	Yes
ENSG00000006534	ALDH3B1	N/D	aldehyde dehydrogenase 3 family member B1(ALDH3B1)	Yes
ENSG00000006652	IFRD1	N/D	interferon related developmental regulator 1(IFRD1)	Yes
ENSG00000006704	GTF2IRD1	N/D	GTF2I repeat domain containing 1(GTF2IRD1)	Yes
ENSG00000006715	VPS41	N/D	VPS41, HOPS complex subunit(VPS41)	Yes
ENSG00000006831	ADIPOR2	N/D	adiponectin receptor 2(ADIPOR2)	Yes
ENSG00000006837	CDKL3	N/D	cyclin dependent kinase like 3(CDKL3)	Yes
ENSG00000007001	UPP2	N/D	uridine phosphorylase 2(UPP2)	Yes
ENSG00000007062	PROM1	N/D	prominin 1(PROM1)	Yes
ENSG00000007174	DNAH9	N/D	dynein axonemal heavy chain 9(DNAH9)	Yes
ENSG00000007341	ST7L	N/D	suppression of tumorigenicity 7 like(ST7L)	Yes
ENSG00000008056	SYN1	N/D	synapsin I(SYN1)	Yes
ENSG00000008083	JARID2	N/D	jumonji and AT-rich interaction domain containing 2(JARID2)	Yes
ENSG00000008130	NADK	N/D	NAD kinase(NADK)	Yes
ENSG00000008382	MPND	N/D	MPN domain containing(MPND)	Yes
ENSG00000008394	MGST1	N/D	microsomal glutathione S-transferase 1(MGST1)	Yes
ENSG00000008405	CRY1	N/D	cryptochrome circadian clock 1(CRY1)	Yes
ENSG00000008441	NFIX	activated	nuclear factor I X(NFIX)	No
ENSG00000008838	MIR6884	N/D	microRNA 6884(MIR6884)	Yes
ENSG00000008869	HEATR5B	N/D	HEAT repeat containing 5B(HEATR5B)	Yes
ENSG00000009413	REV3L	N/D	REV3 like, DNA directed polymerase zeta catalytic subunit(REV3L)	Yes
ENSG00000009709	PAX7	N/D	paired box 7(PAX7)	Yes
ENSG00000009830	POMT2	N/D	protein O-mannosyltransferase 2(POMT2)	Yes
ENSG00000010165	METTL13	N/D	methyltransferase like 13(METTL13)	Yes
ENSG00000010244	Mir632	N/D	microRNA 632(MIR632)	Yes
ENSG00000010404	IDS	N/D	iduronate 2-sulfatase(IDS)	Yes
ENSG00000010626	LRRC23	N/D	leucine rich repeat containing 23(LRRC23)	Yes
ENSG00000010810	FYN	N/D	FYN proto-oncogene, Src family tyrosine kinase(FYN)	Yes
ENSG00000010818	HIVEP2	N/D	human immunodeficiency virus type I enhancer binding protein 2(HIVEP2)	Yes
ENSG00000011009	LYPLA2	N/D	lysophospholipase II(LYPLA2)	Yes
ENSG00000011105	TSPAN9	N/D	tetraspanin 9(TSPAN9)	Yes
ENSG00000011132	APBA3	N/D	amyloid beta precursor protein binding family A member 3(APBA3)	Yes
ENSG00000011198	ABHD5	N/D	abhydrolase domain containing 5(ABHD5)	Yes
ENSG00000011347	SYT7	N/D	synaptotagmin 7(SYT7)	Yes
ENSG00000011376	LARS2	N/D	leucyl-tRNA synthetase 2, mitochondrial(LARS2)	Yes
ENSG00000011426	ANLN	N/D	anillin actin binding protein(ANLN)	Yes
ENSG00000012660	ELOVL5	N/D	ELOVL fatty acid elongase 5(ELOVL5)	Yes
ENSG00000013441	CLK1	activated|inhibited	CDC like kinase 1(CLK1)	Yes
ENSG00000013503	POLR3B	N/D	RNA polymerase III subunit B(POLR3B)	Yes
ENSG00000013523	ANGEL1	N/D	angel homolog 1(ANGEL1)	Yes
ENSG00000013588	MIR614	N/D	microRNA 614(MIR614)	Yes
ENSG00000014123	UFL1	N/D	UFM1 specific ligase 1(UFL1)	Yes
ENSG00000014138	POLA2	N/D	DNA polymerase alpha 2, accessory subunit(POLA2)	Yes
ENSG00000014164	ZC3H3	N/D	zinc finger CCCH-type containing 3(ZC3H3)	Yes
ENSG00000014824	SLC30A9	N/D	solute carrier family 30 member 9(SLC30A9)	Yes
ENSG00000015475	BID	N/D	BH3 interacting domain death agonist(BID)	Yes
ENSG00000015479	MATR3	N/D	matrin 3(MATR3)	Yes
ENSG00000015568	RGPD5	N/D	RANBP2-like and GRIP domain containing 5(RGPD5)	Yes
ENSG00000015676	NUDCD3	N/D	NudC domain containing 3(NUDCD3)	Yes
ENSG00000016082	ISL1	N/D	ISL LIM homeobox 1(ISL1)	Yes
ENSG00000016402	IL20RA	N/D	interleukin 20 receptor subunit alpha(IL20RA)	Yes
ENSG00000017260	ATP2C1	N/D	ATPase secretory pathway Ca2+ transporting 1(ATP2C1)	Yes
ENSG00000017483	SLC38A5	N/D	solute carrier family 38 member 5(SLC38A5)	Yes
ENSG00000018280	SLC11A1	N/D	solute carrier family 11 member 1(SLC11A1)	Yes
ENSG00000018610	cxorf56	N/D	chromosome X open reading frame 56(CXorf56)	Yes
ENSG00000019144	MIR6716	N/D	microRNA 6716(MIR6716)	Yes
ENSG00000019186	cyp24a1	N/D	cytochrome P450 family 24 subfamily A member 1(CYP24A1)	Yes
ENSG00000019549	SNAI2	N/D	snail family transcriptional repressor 2(SNAI2)	Yes
ENSG00000020129	NCDN	N/D	neurochondrin(NCDN)	Yes
ENSG00000020181	ADGRA2	N/D	adhesion G protein-coupled receptor A2(ADGRA2)	Yes
ENSG00000020426	MNAT1	N/D	MNAT1, CDK activating kinase assembly factor(MNAT1)	Yes
ENSG00000021645	NRXN3	N/D	neurexin 3(NRXN3)	Yes
ENSG00000021826	CPS1	N/D	carbamoyl-phosphate synthase 1(CPS1)	Yes
ENSG00000022567	SLC45A4	N/D	solute carrier family 45 member 4(SLC45A4)	Yes
ENSG00000023287	RB1CC1	N/D	RB1 inducible coiled-coil 1(RB1CC1)	Yes
ENSG00000023318	ERP44	N/D	endoplasmic reticulum protein 44(ERP44)	Yes
ENSG00000023330	ALAS1	N/D	5'-aminolevulinate synthase 1(ALAS1)	Yes
ENSG00000023445	BIRC3	N/D	baculoviral IAP repeat containing 3(BIRC3)	Yes
ENSG00000023839	ABCC2	N/D	ATP binding cassette subfamily C member 2(ABCC2)	Yes
ENSG00000023909	GCLM	N/D	glutamate-cysteine ligase modifier subunit(GCLM)	Yes
ENSG00000024048	UBR2	N/D	ubiquitin protein ligase E3 component n-recognin 2(UBR2)	Yes
ENSG00000024422	EHD2	N/D	EH domain containing 2(EHD2)	Yes
ENSG00000025039	RRAGD	N/D	Ras related GTP binding D(RRAGD)	Yes
ENSG00000025293	PHF20	N/D	PHD finger protein 20(PHF20)	Yes
ENSG00000025770	NCAPH2	N/D	non-SMC condensin II complex subunit H2(NCAPH2)	Yes
ENSG00000025800	KPNA6	N/D	karyopherin subunit alpha 6(KPNA6)	Yes
ENSG00000026103	FAS	activated	Fas cell surface death receptor(FAS)	No
ENSG00000026508	CD44	N/D	CD44 molecule (Indian blood group)(CD44)	Yes
ENSG00000026751	SLAMF7	N/D	SLAM family member 7(SLAMF7)	Yes
ENSG00000026950	BTN3A1	N/D	butyrophilin subfamily 3 member A1(BTN3A1)	Yes
ENSG00000028203	VEZT	N/D	vezatin, adherens junctions transmembrane protein(VEZT)	Yes
ENSG00000028310	BRD9	N/D	bromodomain containing 9(BRD9)	Yes
ENSG00000028839	TBPL1	N/D	TATA-box binding protein like 1(TBPL1)	Yes
ENSG00000029153	ARNTL2	N/D	aryl hydrocarbon receptor nuclear translocator like 2(ARNTL2)	Yes
ENSG00000029364	SLC39A9	N/D	solute carrier family 39 member 9(SLC39A9)	Yes
ENSG00000029534	ANK1	N/D	ankyrin 1(ANK1)	Yes
ENSG00000031823	RANBP3	N/D	RAN binding protein 3(RANBP3)	Yes
ENSG00000032389	TSSC1	N/D	tumor suppressing subtransferable candidate 1(TSSC1)	Yes
ENSG00000033122	LRRC7	N/D	leucine rich repeat containing 7(LRRC7)	Yes
ENSG00000033170	FUT8	N/D	fucosyltransferase 8(FUT8)	Yes
ENSG00000033800	PIAS1	N/D	protein inhibitor of activated STAT 1(PIAS1)	Yes
ENSG00000034677	RNF19A	N/D	ring finger protein 19A, RBR E3 ubiquitin protein ligase(RNF19A)	Yes
ENSG00000034693	PEX3	N/D	peroxisomal biogenesis factor 3(PEX3)	Yes
ENSG00000035115	SH3YL1	N/D	SH3 and SYLF domain containing 1(SH3YL1)	Yes
ENSG00000035403	VCL	inhibited	vinculin(VCL)	No
ENSG00000035664	DAPK2	N/D	death associated protein kinase 2(DAPK2)	Yes
ENSG00000035681	NSMAF	N/D	neutral sphingomyelinase activation associated factor(NSMAF)	Yes
ENSG00000035862	TIMP2	N/D	TIMP metallopeptidase inhibitor 2(TIMP2)	Yes
ENSG00000036257	CUL3	N/D	cullin 3(CUL3)	Yes
ENSG00000036549	ZZZ3	N/D	zinc finger ZZ-type containing 3(ZZZ3)	Yes
ENSG00000036828	CASR	N/D	calcium sensing receptor(CASR)	Yes
ENSG00000037241	RPL26L1	N/D	ribosomal protein L26 like 1(RPL26L1)	Yes
ENSG00000037637	FBXO42	N/D	F-box protein 42(FBXO42)	Yes
ENSG00000038295	TLL1	N/D	tolloid like 1(TLL1)	Yes
ENSG00000038382	TRIO	N/D	trio Rho guanine nucleotide exchange factor(TRIO)	Yes
ENSG00000038532	CLEC16A	N/D	C-type lectin domain family 16 member A(CLEC16A)	Yes
ENSG00000039560	RAI14	N/D	retinoic acid induced 14(RAI14)	Yes
ENSG00000040341	STAU2	N/D	staufen double-stranded RNA binding protein 2(STAU2)	Yes
ENSG00000040487	PQLC2	N/D	PQ loop repeat containing 2(PQLC2)	Yes
ENSG00000041353	RAB27B	N/D	RAB27B, member RAS oncogene family(RAB27B)	Yes
ENSG00000041515	MYO16	N/D	myosin XVI(MYO16)	Yes
ENSG00000041982	TNC	N/D	tenascin C(TNC)	Yes
ENSG00000042781	USH2A	N/D	usherin(USH2A)	Yes
ENSG00000042832	TG	N/D	thyroglobulin(TG)	Yes
ENSG00000043514	TRIT1	N/D	tRNA isopentenyltransferase 1(TRIT1)	Yes
ENSG00000044115	CTNNA1	N/D	catenin alpha 1(CTNNA1)	Yes
ENSG00000044459	CNTLN	N/D	centlein(CNTLN)	Yes
ENSG00000044524	EPHA3	N/D	EPH receptor A3(EPHA3)	Yes
ENSG00000046604	DSG2	N/D	desmoglein 2(DSG2)	Yes
ENSG00000046651	OFD1	N/D	OFD1, centriole and centriolar satellite protein(OFD1)	Yes
ENSG00000047346	FAM214A	N/D	family with sequence similarity 214 member A(FAM214A)	Yes
ENSG00000047579	DTNBP1	N/D	dystrobrevin binding protein 1(DTNBP1)	Yes
ENSG00000047621	c12orf4	N/D	chromosome 12 open reading frame 4(C12orf4)	Yes
ENSG00000047648	ARHGAP6	N/D	Rho GTPase activating protein 6(ARHGAP6)	Yes
ENSG00000047849	MAP4	N/D	microtubule associated protein 4(MAP4)	Yes
ENSG00000047932	GOPC	N/D	golgi associated PDZ and coiled-coil motif containing(GOPC)	Yes
ENSG00000048028	USP28	N/D	ubiquitin specific peptidase 28(USP28)	Yes
ENSG00000048052	HDAC9	N/D	histone deacetylase 9(HDAC9)	Yes
ENSG00000048162	NOP16	N/D	NOP16 nucleolar protein(NOP16)	Yes
ENSG00000048471	SNX29	N/D	sorting nexin 29(SNX29)	Yes
ENSG00000048540	LMO3	N/D	LIM domain only 3(LMO3)	Yes
ENSG00000048707	VPS13D	N/D	vacuolar protein sorting 13 homolog D(VPS13D)	Yes
ENSG00000048991	R3HDM1	N/D	R3H domain containing 1(R3HDM1)	Yes
ENSG00000049130	KITLG	N/D	KIT ligand(KITLG)	Yes
ENSG00000049323	LTBP1	N/D	latent transforming growth factor beta binding protein 1(LTBP1)	Yes
ENSG00000049449	DKFZp686K1684	N/D	uncharacterized LOC440034(DKFZp686K1684)	Yes
ENSG00000049618	ARID1B	N/D	AT-rich interaction domain 1B(ARID1B)	Yes
ENSG00000049759	NEDD4L	N/D	neural precursor cell expressed, developmentally down-regulated 4-like, E3 ubiquitin protein ligase(NEDD4L)	Yes
ENSG00000050767	COL23A1	N/D	collagen type XXIII alpha 1 chain(COL23A1)	Yes
ENSG00000052126	PLEKHA5	N/D	pleckstrin homology domain containing A5(PLEKHA5)	Yes
ENSG00000052850	ALX4	N/D	ALX homeobox 4(ALX4)	Yes
ENSG00000053108	FSTL4	N/D	follistatin like 4(FSTL4)	Yes
ENSG00000053372	MRTO4	N/D	MRT4 homolog, ribosome maturation factor(MRTO4)	Yes
ENSG00000053438	NNAT	N/D	neuronatin(NNAT)	Yes
ENSG00000053524	MCF2L2	N/D	MCF.2 cell line derived transforming sequence-like 2(MCF2L2)	Yes
ENSG00000053747	LAMA3	N/D	laminin subunit alpha 3(LAMA3)	Yes
ENSG00000053918	KCNQ1	N/D	potassium voltage-gated channel subfamily Q member 1(KCNQ1)	Yes
ENSG00000054116	TRAPPC3	N/D	trafficking protein particle complex 3(TRAPPC3)	Yes
ENSG00000054277	OPN3	N/D	opsin 3(OPN3)	Yes
ENSG00000054282	SDCCAG8	N/D	serologically defined colon cancer antigen 8(SDCCAG8)	Yes
ENSG00000054356	PTPRN	N/D	protein tyrosine phosphatase, receptor type N(PTPRN)	Yes
ENSG00000054611	TBC1D22A	N/D	TBC1 domain family member 22A(TBC1D22A)	Yes
ENSG00000054654	SYNE2	N/D	spectrin repeat containing nuclear envelope protein 2(SYNE2)	Yes
ENSG00000054793	ATP9A	N/D	ATPase phospholipid transporting 9A (putative)(ATP9A)	Yes
ENSG00000054796	SPO11	N/D	SPO11, initiator of meiotic double stranded breaks(SPO11)	Yes
ENSG00000054967	RELT	N/D	RELT tumor necrosis factor receptor(RELT)	Yes
ENSG00000055044	NOP58	N/D	NOP58 ribonucleoprotein(NOP58)	Yes
ENSG00000055070	SZRD1	N/D	SUZ RNA binding domain containing 1(SZRD1)	Yes
ENSG00000055130	CUL1	N/D	cullin 1(CUL1)	Yes
ENSG00000055211	GINM1	N/D	glycoprotein integral membrane 1(GINM1)	Yes
ENSG00000055609	KMT2C	N/D	lysine methyltransferase 2C(KMT2C)	Yes
ENSG00000055732	MCOLN3	N/D	mucolipin 3(MCOLN3)	Yes
ENSG00000055917	PUM2	N/D	pumilio RNA binding family member 2(PUM2)	Yes
ENSG00000056097	ZFR	N/D	zinc finger RNA binding protein(ZFR)	Yes
ENSG00000056487	PHF21B	N/D	PHD finger protein 21B(PHF21B)	Yes
ENSG00000056586	RC3H2	N/D	ring finger and CCCH-type domains 2(RC3H2)	Yes
ENSG00000057019	DCBLD2	N/D	discoidin, CUB and LCCL domain containing 2(DCBLD2)	Yes
ENSG00000057294	PKP2	N/D	plakophilin 2(PKP2)	Yes
ENSG00000057663	ATG5	N/D	autophagy related 5(ATG5)	Yes
ENSG00000057935	mta3	N/D	metastasis associated 1 family member 3(MTA3)	Yes
ENSG00000058063	ATP11B	N/D	ATPase phospholipid transporting 11B (putative)(ATP11B)	Yes
ENSG00000058091	CDK14	N/D	cyclin dependent kinase 14(CDK14)	Yes
ENSG00000058335	RASGRF1	N/D	Ras protein specific guanine nucleotide releasing factor 1(RASGRF1)	Yes
ENSG00000058600	POLR3E	N/D	RNA polymerase III subunit E(POLR3E)	Yes
ENSG00000058668	ATP2B4	N/D	ATPase plasma membrane Ca2+ transporting 4(ATP2B4)	Yes
ENSG00000058673	ZC3H11A	N/D	zinc finger CCCH-type containing 11A(ZC3H11A)	Yes
ENSG00000059145	UNKL	N/D	unkempt family like zinc finger(UNKL)	Yes
ENSG00000059377	TBXAS1	N/D	thromboxane A synthase 1(TBXAS1)	Yes
ENSG00000059378	PARP12	activated|inhibited	poly(ADP-ribose) polymerase family member 12(PARP12)	Yes
ENSG00000059588	TARBP1	N/D	TAR (HIV-1) RNA binding protein 1(TARBP1)	Yes
ENSG00000059915	PSD	N/D	pleckstrin and Sec7 domain containing(PSD)	Yes
ENSG00000060558	GNA15	activated|inhibited	G protein subunit alpha 15(GNA15)	Yes
ENSG00000060718	COL11A1	N/D	collagen type XI alpha 1 chain(COL11A1)	Yes
ENSG00000061794	MRPS35	N/D	mitochondrial ribosomal protein S35(MRPS35)	Yes
ENSG00000061938	TNK2	N/D	tyrosine kinase non receptor 2(TNK2)	Yes
ENSG00000062038	CDH3	N/D	cadherin 3(CDH3)	Yes
ENSG00000062194	GPBP1	N/D	GC-rich promoter binding protein 1(GPBP1)	Yes
ENSG00000062598	elmo2	N/D	engulfment and cell motility 2(ELMO2)	Yes
ENSG00000062716	MIR21	N/D	microRNA 21(MIR21)	Yes
ENSG00000062725	APPBP2	N/D	amyloid beta precursor protein binding protein 2(APPBP2)	Yes
ENSG00000062822	POLD1	N/D	DNA polymerase delta 1, catalytic subunit(POLD1)	Yes
ENSG00000063169	GLTSCR1	N/D	glioma tumor suppressor candidate region gene 1(GLTSCR1)	Yes
ENSG00000063176	SPHK2	N/D	sphingosine kinase 2(SPHK2)	Yes
ENSG00000063177	RPL18	N/D	ribosomal protein L18(RPL18)	Yes
ENSG00000063180	CA11	N/D	carbonic anhydrase 11(CA11)	Yes
ENSG00000063587	LOC105373378	N/D	uncharacterized LOC105373378(LOC105373378)	Yes
ENSG00000063660	GPC1	N/D	glypican 1(GPC1)	Yes
ENSG00000063978	RNF4	N/D	ring finger protein 4(RNF4)	Yes
ENSG00000064201	TSPAN32	N/D	tetraspanin 32(TSPAN32)	Yes
ENSG00000064225	ST3GAL6	N/D	ST3 beta-galactoside alpha-2,3-sialyltransferase 6(ST3GAL6)	Yes
ENSG00000064300	NGFR	N/D	nerve growth factor receptor(NGFR)	Yes
ENSG00000064393	HIPK2	N/D	homeodomain interacting protein kinase 2(HIPK2)	Yes
ENSG00000064419	TNPO3	N/D	transportin 3(TNPO3)	Yes
ENSG00000064545	TMEM161A	N/D	transmembrane protein 161A(TMEM161A)	Yes
ENSG00000064655	EYA2	N/D	EYA transcriptional coactivator and phosphatase 2(EYA2)	Yes
ENSG00000064666	CNN2	N/D	calponin 2(CNN2)	Yes
ENSG00000064687	ABCA7	N/D	ATP binding cassette subfamily A member 7(ABCA7)	Yes
ENSG00000064703	DDX20	N/D	DEAD-box helicase 20(DDX20)	Yes
ENSG00000064726	BTBD1	N/D	BTB domain containing 1(BTBD1)	Yes
ENSG00000064787	BCAS1	N/D	breast carcinoma amplified sequence 1(BCAS1)	Yes
ENSG00000064932	SBNO2	N/D	strawberry notch homolog 2(SBNO2)	Yes
ENSG00000064961	HMG20B	N/D	high mobility group 20B(HMG20B)	Yes
ENSG00000064999	ANKS1A	N/D	ankyrin repeat and sterile alpha motif domain containing 1A(ANKS1A)	Yes
ENSG00000065000	AP3D1	N/D	adaptor related protein complex 3 delta 1 subunit(AP3D1)	Yes
ENSG00000065060	UHRF1BP1	N/D	UHRF1 binding protein 1(UHRF1BP1)	Yes
ENSG00000065413	ANKRD44	N/D	ankyrin repeat domain 44(ANKRD44)	Yes
ENSG00000065485	MIR7110	N/D	microRNA 7110(MIR7110)	Yes
ENSG00000065491	TBC1D22B	N/D	TBC1 domain family member 22B(TBC1D22B)	Yes
ENSG00000065518	NDUFB4	N/D	NADH:ubiquinone oxidoreductase subunit B4(NDUFB4)	Yes
ENSG00000065534	MYLK	N/D	myosin light chain kinase(MYLK)	Yes
ENSG00000065548	ZC3H15	N/D	zinc finger CCCH-type containing 15(ZC3H15)	Yes
ENSG00000065559	MAP2K4	N/D	mitogen-activated protein kinase kinase 4(MAP2K4)	Yes
ENSG00000065615	CYB5R4	N/D	cytochrome b5 reductase 4(CYB5R4)	Yes
ENSG00000065809	FAM107B	N/D	family with sequence similarity 107 member B(FAM107B)	Yes
ENSG00000065833	ME1	N/D	malic enzyme 1(ME1)	Yes
ENSG00000065882	TBC1D1	N/D	TBC1 domain family member 1(TBC1D1)	Yes
ENSG00000066027	PPP2R5A	N/D	protein phosphatase 2 regulatory subunit B'alpha(PPP2R5A)	Yes
ENSG00000066032	CTNNA2	N/D	catenin alpha 2(CTNNA2)	Yes
ENSG00000066084	DIP2B	N/D	disco interacting protein 2 homolog B(DIP2B)	Yes
ENSG00000066136	NFYC	N/D	nuclear transcription factor Y subunit gamma(NFYC)	Yes
ENSG00000066230	SLC9A3	N/D	solute carrier family 9 member A3(SLC9A3)	Yes
ENSG00000066248	NGEF	N/D	neuronal guanine nucleotide exchange factor(NGEF)	Yes
ENSG00000066294	CD84	N/D	CD84 molecule(CD84)	Yes
ENSG00000066422	ZBTB11	N/D	zinc finger and BTB domain containing 11(ZBTB11)	Yes
ENSG00000066557	LRRC40	N/D	leucine rich repeat containing 40(LRRC40)	Yes
ENSG00000066827	ZFAT	N/D	zinc finger and AT-hook domain containing(ZFAT)	Yes
ENSG00000066933	MYO9A	N/D	myosin IXA(MYO9A)	Yes
ENSG00000067082	KLF6	activated	Kruppel like factor 6(KLF6)	Yes
ENSG00000067167	TRAM1	N/D	translocation associated membrane protein 1(TRAM1)	Yes
ENSG00000067334	DNTTIP2	N/D	deoxynucleotidyltransferase terminal interacting protein 2(DNTTIP2)	Yes
ENSG00000067369	TP53BP1	N/D	tumor protein p53 binding protein 1(TP53BP1)	Yes
ENSG00000067596	DHX8	N/D	DEAH-box helicase 8(DHX8)	Yes
ENSG00000067606	PRKCZ	N/D	protein kinase C zeta(PRKCZ)	Yes
ENSG00000067715	SYT1	N/D	synaptotagmin 1(SYT1)	Yes
ENSG00000067798	NAV3	N/D	neuron navigator 3(NAV3)	Yes
ENSG00000067842	ATP2B3	N/D	ATPase plasma membrane Ca2+ transporting 3(ATP2B3)	Yes
ENSG00000068097	HEATR6	N/D	HEAT repeat containing 6(HEATR6)	Yes
ENSG00000068120	COASY	N/D	Coenzyme A synthase(COASY)	Yes
ENSG00000068489	PRR11	N/D	proline rich 11(PRR11)	Yes
ENSG00000068650	ATP11A	N/D	ATPase phospholipid transporting 11A(ATP11A)	Yes
ENSG00000068697	laptm4a	N/D	lysosomal protein transmembrane 4 alpha(LAPTM4A)	Yes
ENSG00000068724	TTC7A	N/D	tetratricopeptide repeat domain 7A(TTC7A)	Yes
ENSG00000068796	KIF2A	N/D	kinesin family member 2A(KIF2A)	Yes
ENSG00000068903	SIRT2	N/D	sirtuin 2(SIRT2)	Yes
ENSG00000068912	ERLEC1	N/D	endoplasmic reticulum lectin 1(ERLEC1)	Yes
ENSG00000069018	TRPC7	N/D	transient receptor potential cation channel subfamily C member 7(TRPC7)	Yes
ENSG00000069020	MAST4	N/D	microtubule associated serine/threonine kinase family member 4(MAST4)	Yes
ENSG00000069188	SDK2	N/D	sidekick cell adhesion molecule 2(SDK2)	Yes
ENSG00000069248	NUP133	N/D	nucleoporin 133(NUP133)	Yes
ENSG00000069424	KCNAB2	N/D	potassium voltage-gated channel subfamily A regulatory beta subunit 2(KCNAB2)	Yes
ENSG00000069667	RORA	N/D	RAR related orphan receptor A(RORA)	Yes
ENSG00000069702	TGFBR3	N/D	transforming growth factor beta receptor 3(TGFBR3)	Yes
ENSG00000069812	HES2	N/D	hes family bHLH transcription factor 2(HES2)	Yes
ENSG00000069849	ATP1B3	N/D	ATPase Na+/K+ transporting subunit beta 3(ATP1B3)	Yes
ENSG00000069974	RAB27A	N/D	RAB27A, member RAS oncogene family(RAB27A)	Yes
ENSG00000070019	GUCY2C	N/D	guanylate cyclase 2C(GUCY2C)	Yes
ENSG00000070087	PFN2	N/D	profilin 2(PFN2)	Yes
ENSG00000070495	JMJD6	N/D	arginine demethylase and lysine hydroxylase(JMJD6)	Yes
ENSG00000070718	AP3M2	N/D	adaptor related protein complex 3 mu 2 subunit(AP3M2)	Yes
ENSG00000070729	CNGB1	N/D	cyclic nucleotide gated channel beta 1(CNGB1)	Yes
ENSG00000070748	CHAT	N/D	choline O-acetyltransferase(CHAT)	Yes
ENSG00000070756	MIR7705	N/D	microRNA 7705(MIR7705)	Yes
ENSG00000070759	TESK2	N/D	testis-specific kinase 2(TESK2)	Yes
ENSG00000070785	EIF2B3	N/D	eukaryotic translation initiation factor 2B subunit gamma(EIF2B3)	Yes
ENSG00000070882	OSBPL3	N/D	oxysterol binding protein like 3(OSBPL3)	Yes
ENSG00000070950	RAD18	N/D	RAD18, E3 ubiquitin protein ligase(RAD18)	Yes
ENSG00000071051	NCK2	N/D	NCK adaptor protein 2(NCK2)	Yes
ENSG00000071054	map4k4	N/D	mitogen-activated protein kinase kinase kinase kinase 4(MAP4K4)	Yes
ENSG00000071073	MGAT4A	N/D	mannosyl (alpha-1,3-)-glycoprotein beta-1,4-N-acetylglucosaminyltransferase, isozyme A(MGAT4A)	Yes
ENSG00000071205	ARHGAP10	N/D	Rho GTPase activating protein 10(ARHGAP10)	Yes
ENSG00000071564	TCF3	N/D	transcription factor 3(TCF3)	Yes
ENSG00000071655	MBD3	N/D	methyl-CpG binding domain protein 3(MBD3)	Yes
ENSG00000071894	MIR939	N/D	microRNA 939(MIR939)	Yes
ENSG00000071967	CYBRD1	N/D	cytochrome b reductase 1(CYBRD1)	Yes
ENSG00000072041	SLC6A15	N/D	solute carrier family 6 member 15(SLC6A15)	Yes
ENSG00000072135	PTPN18	N/D	protein tyrosine phosphatase, non-receptor type 18(PTPN18)	Yes
ENSG00000072182	ASIC4	N/D	acid sensing ion channel subunit family member 4(ASIC4)	Yes
ENSG00000072401	UBE2D1	N/D	ubiquitin conjugating enzyme E2 D1(UBE2D1)	Yes
ENSG00000072682	P4HA2	N/D	prolyl 4-hydroxylase subunit alpha 2(P4HA2)	Yes
ENSG00000072694	Fcgr2b	N/D	Fc fragment of IgG receptor IIb(FCGR2B)	Yes
ENSG00000072736	NFATC3	N/D	nuclear factor of activated T-cells 3(NFATC3)	Yes
ENSG00000072803	FBXW11	N/D	F-box and WD repeat domain containing 11(FBXW11)	Yes
ENSG00000072818	ACAP1	N/D	ArfGAP with coiled-coil, ankyrin repeat and PH domains 1(ACAP1)	Yes
ENSG00000072840	EVC	N/D	EvC ciliary complex subunit 1(EVC)	Yes
ENSG00000072864	NDE1	N/D	nudE neurodevelopment protein 1(NDE1)	Yes
ENSG00000072952	MRVI1	N/D	murine retrovirus integration site 1 homolog(MRVI1)	Yes
ENSG00000073282	TP63	N/D	tumor protein p63(TP63)	Yes
ENSG00000073614	KDM5A	N/D	lysine demethylase 5A(KDM5A)	Yes
ENSG00000073712	FERMT2	N/D	fermitin family member 2(FERMT2)	Yes
ENSG00000073734	ABCB11	N/D	ATP binding cassette subfamily B member 11(ABCB11)	Yes
ENSG00000073756	PTGS2	activated	prostaglandin-endoperoxide synthase 2(PTGS2)	No
ENSG00000073792	IGF2BP2	N/D	insulin like growth factor 2 mRNA binding protein 2(IGF2BP2)	Yes
ENSG00000073803	MAP3K13	N/D	mitogen-activated protein kinase kinase kinase 13(MAP3K13)	Yes
ENSG00000073849	st6gal1	N/D	ST6 beta-galactoside alpha-2,6-sialyltransferase 1(ST6GAL1)	Yes
ENSG00000073910	FRY	N/D	FRY microtubule binding protein(FRY)	Yes
ENSG00000074047	GLI2	N/D	GLI family zinc finger 2(GLI2)	Yes
ENSG00000074054	CLASP1	N/D	cytoplasmic linker associated protein 1(CLASP1)	Yes
ENSG00000074410	CA12	N/D	carbonic anhydrase 12(CA12)	Yes
ENSG00000074416	MGLL	N/D	monoglyceride lipase(MGLL)	Yes
ENSG00000074527	NTN4	N/D	netrin 4(NTN4)	Yes
ENSG00000074590	NUAK1	N/D	NUAK family kinase 1(NUAK1)	Yes
ENSG00000074621	SLC24A1	N/D	solute carrier family 24 member 1(SLC24A1)	Yes
ENSG00000074696	HACD3	N/D	3-hydroxyacyl-CoA dehydratase 3(HACD3)	Yes
ENSG00000074755	ZZEF1	N/D	zinc finger ZZ-type and EF-hand domain containing 1(ZZEF1)	Yes
ENSG00000074855	ANO8	N/D	anoctamin 8(ANO8)	Yes
ENSG00000074964	ARHGEF10L	N/D	Rho guanine nucleotide exchange factor 10 like(ARHGEF10L)	Yes
ENSG00000075043	KCNQ2	N/D	potassium voltage-gated channel subfamily Q member 2(KCNQ2)	Yes
ENSG00000075151	EIF4G3	N/D	eukaryotic translation initiation factor 4 gamma 3(EIF4G3)	Yes
ENSG00000075188	NUP37	N/D	nucleoporin 37(NUP37)	Yes
ENSG00000075213	SEMA3A	N/D	semaphorin 3A(SEMA3A)	Yes
ENSG00000075240	GRAMD4	N/D	GRAM domain containing 4(GRAMD4)	Yes
ENSG00000075275	CELSR1	N/D	cadherin EGF LAG seven-pass G-type receptor 1(CELSR1)	Yes
ENSG00000075292	ZNF638	N/D	zinc finger protein 638(ZNF638)	Yes
ENSG00000075303	SLC25A40	N/D	solute carrier family 25 member 40(SLC25A40)	Yes
ENSG00000075336	TIMM21	N/D	translocase of inner mitochondrial membrane 21(TIMM21)	Yes
ENSG00000075391	RASAL2	N/D	RAS protein activator like 2(RASAL2)	Yes
ENSG00000075420	FNDC3B	N/D	fibronectin type III domain containing 3B(FNDC3B)	Yes
ENSG00000075426	FOSL2	N/D	FOS like 2, AP-1 transcription factor subunit(FOSL2)	Yes
ENSG00000075539	FRYL	N/D	FRY like transcription coactivator(FRYL)	Yes
ENSG00000075568	TMEM131	N/D	transmembrane protein 131(TMEM131)	Yes
ENSG00000075618	FSCN1	N/D	fascin actin-bundling protein 1(FSCN1)	Yes
ENSG00000075651	PLD1	N/D	phospholipase D1(PLD1)	Yes
ENSG00000075785	RAB7A	N/D	RAB7A, member RAS oncogene family(RAB7A)	Yes
ENSG00000075886	TUBA3D	N/D	tubulin alpha 3d(TUBA3D)	Yes
ENSG00000075975	MKRN2	N/D	makorin ring finger protein 2(MKRN2)	Yes
ENSG00000076053	RBM7	N/D	RNA binding motif protein 7(RBM7)	Yes
ENSG00000076067	RBMS2	N/D	RNA binding motif single stranded interacting protein 2(RBMS2)	Yes
ENSG00000076108	BAZ2A	N/D	bromodomain adjacent to zinc finger domain 2A(BAZ2A)	Yes
ENSG00000076242	MLH1	N/D	mutL homolog 1(MLH1)	Yes
ENSG00000076321	KLHL20	N/D	kelch like family member 20(KLHL20)	Yes
ENSG00000076356	PLXNA2	N/D	plexin A2(PLXNA2)	Yes
ENSG00000076554	TPD52	N/D	tumor protein D52(TPD52)	Yes
ENSG00000076641	PAG1	N/D	phosphoprotein membrane anchor with glycosphingolipid microdomains 1(PAG1)	Yes
ENSG00000076685	NT5C2	N/D	5'-nucleotidase, cytosolic II(NT5C2)	Yes
ENSG00000076928	LOC100505585	N/D	uncharacterized LOC100505585(LOC100505585)	Yes
ENSG00000077044	DGKD	N/D	diacylglycerol kinase delta(DGKD)	Yes
ENSG00000077150	NFKB2	N/D	nuclear factor kappa B subunit 2(NFKB2)	Yes
ENSG00000077327	SPAG6	N/D	sperm associated antigen 6(SPAG6)	Yes
ENSG00000077380	DYNC1I2	N/D	dynein cytoplasmic 1 intermediate chain 2(DYNC1I2)	Yes
ENSG00000077420	APBB1IP	N/D	amyloid beta precursor protein binding family B member 1 interacting protein(APBB1IP)	Yes
ENSG00000077549	CAPZB	N/D	capping actin protein of muscle Z-line beta subunit(CAPZB)	Yes
ENSG00000077616	NAALAD2	N/D	N-acetylated alpha-linked acidic dipeptidase 2(NAALAD2)	Yes
ENSG00000077713	SLC25A43	N/D	solute carrier family 25 member 43(SLC25A43)	Yes
ENSG00000078018	MAP2	N/D	microtubule associated protein 2(MAP2)	Yes
ENSG00000078053	AMPH	N/D	amphiphysin(AMPH)	Yes
ENSG00000078070	MCCC1	N/D	methylcrotonoyl-CoA carboxylase 1(MCCC1)	Yes
ENSG00000078369	GNB1	N/D	G protein subunit beta 1(GNB1)	Yes
ENSG00000078401	EDN1	activated	endothelin 1(EDN1)	Yes
ENSG00000078618	MIR761	N/D	microRNA 761(MIR761)	Yes
ENSG00000078674	PCM1	N/D	pericentriolar material 1(PCM1)	Yes
ENSG00000078699	CBFA2T2	N/D	CBFA2/RUNX1 translocation partner 2(CBFA2T2)	Yes
ENSG00000079156	osbpl6	N/D	oxysterol binding protein like 6(OSBPL6)	Yes
ENSG00000079263	SP140	N/D	SP140 nuclear body protein(SP140)	Yes
ENSG00000079308	TNS1	N/D	tensin 1(TNS1)	Yes
ENSG00000079335	CDC14A	N/D	cell division cycle 14A(CDC14A)	Yes
ENSG00000079387	SENP1	N/D	SUMO1/sentrin specific peptidase 1(SENP1)	Yes
ENSG00000079689	SCGN	N/D	secretagogin, EF-hand calcium binding protein(SCGN)	Yes
ENSG00000079691	CARMIL1	N/D	capping protein regulator and myosin 1 linker 1(CARMIL1)	Yes
ENSG00000079805	DNM2	N/D	dynamin 2(DNM2)	Yes
ENSG00000080189	SLC35C2	N/D	solute carrier family 35 member C2(SLC35C2)	Yes
ENSG00000080200	CRYBG3	N/D	crystallin beta-gamma domain containing 3(CRYBG3)	Yes
ENSG00000080224	epha6	N/D	EPH receptor A6(EPHA6)	Yes
ENSG00000080293	SCTR	N/D	secretin receptor(SCTR)	Yes
ENSG00000080298	RFX3	N/D	regulatory factor X3(RFX3)	Yes
ENSG00000080503	SMARCA2	N/D	SWI/SNF related, matrix associated, actin dependent regulator of chromatin, subfamily a, member 2(SMARCA2)	Yes
ENSG00000080608	PUM3	N/D	pumilio RNA binding family member 3(PUM3)	Yes
ENSG00000080802	CNOT4	N/D	CCR4-NOT transcription complex subunit 4(CNOT4)	Yes
ENSG00000080822	CLDND1	N/D	claudin domain containing 1(CLDND1)	Yes
ENSG00000080824	HSP90AA1	N/D	heat shock protein 90 alpha family class A member 1(HSP90AA1)	Yes
ENSG00000081014	AP4E1	N/D	adaptor related protein complex 4 epsilon 1 subunit(AP4E1)	Yes
ENSG00000081026	MAGI3	N/D	membrane associated guanylate kinase, WW and PDZ domain containing 3(MAGI3)	Yes
ENSG00000081041	CXCL2	activated|inhibited	C-X-C motif chemokine ligand 2(CXCL2)	No
ENSG00000081154	PCNP	N/D	PEST proteolytic signal containing nuclear protein(PCNP)	Yes
ENSG00000081237	PTPRC	N/D	protein tyrosine phosphatase, receptor type C(PTPRC)	Yes
ENSG00000081277	pkp1	N/D	plakophilin 1(PKP1)	Yes
ENSG00000081479	LRP2	N/D	LDL receptor related protein 2(LRP2)	Yes
ENSG00000081803	CADPS2	N/D	calcium dependent secretion activator 2(CADPS2)	Yes
ENSG00000081853	PCDHGA2	N/D	protocadherin gamma subfamily A, 2(PCDHGA2)	Yes
ENSG00000081870	HSPB11	N/D	heat shock protein family B (small) member 11(HSPB11)	Yes
ENSG00000081913	PHLPP1	N/D	PH domain and leucine rich repeat protein phosphatase 1(PHLPP1)	Yes
ENSG00000081923	ATP8B1	N/D	ATPase phospholipid transporting 8B1(ATP8B1)	Yes
ENSG00000082068	WDR70	N/D	WD repeat domain 70(WDR70)	Yes
ENSG00000082074	FYB	N/D	FYN binding protein(FYB)	Yes
ENSG00000082153	BZW1	N/D	basic leucine zipper and W2 domains 1(BZW1)	Yes
ENSG00000082212	ME2	N/D	malic enzyme 2(ME2)	Yes
ENSG00000082293	COL19A1	N/D	collagen type XIX alpha 1 chain(COL19A1)	Yes
ENSG00000082701	GSK3B	N/D	glycogen synthase kinase 3 beta(GSK3B)	Yes
ENSG00000082805	ERC1	N/D	ELKS/RAB6-interacting/CAST family member 1(ERC1)	Yes
ENSG00000082898	XPO1	N/D	exportin 1(XPO1)	Yes
ENSG00000082929	LINC01587	N/D	long intergenic non-protein coding RNA 1587(LINC01587)	Yes
ENSG00000083290	ULK2	N/D	unc-51 like autophagy activating kinase 2(ULK2)	Yes
ENSG00000083307	GRHL2	N/D	grainyhead like transcription factor 2(GRHL2)	Yes
ENSG00000083444	PLOD1	N/D	procollagen-lysine,2-oxoglutarate 5-dioxygenase 1(PLOD1)	Yes
ENSG00000083635	NUFIP1	N/D	NUFIP1, FMR1 interacting protein 1(NUFIP1)	Yes
ENSG00000083807	SLC27A5	N/D	solute carrier family 27 member 5(SLC27A5)	Yes
ENSG00000083845	RPS5	N/D	ribosomal protein S5(RPS5)	Yes
ENSG00000083937	CHMP2B	N/D	charged multivesicular body protein 2B(CHMP2B)	Yes
ENSG00000084073	ZMPSTE24	N/D	zinc metallopeptidase STE24(ZMPSTE24)	Yes
ENSG00000084112	SSH1	N/D	slingshot protein phosphatase 1(SSH1)	Yes
ENSG00000084234	APLP2	N/D	amyloid beta precursor like protein 2(APLP2)	Yes
ENSG00000084623	EIF3I	N/D	eukaryotic translation initiation factor 3 subunit I(EIF3I)	Yes
ENSG00000084693	AGBL5	N/D	ATP/GTP binding protein like 5(AGBL5)	Yes
ENSG00000084733	RAB10	N/D	RAB10, member RAS oncogene family(RAB10)	Yes
ENSG00000085063	CD59	N/D	CD59 molecule(CD59)	Yes
ENSG00000085274	MYNN	N/D	myoneurin(MYNN)	Yes
ENSG00000085276	MECOM	N/D	MDS1 and EVI1 complex locus(MECOM)	Yes
ENSG00000085365	SCAMP1	N/D	secretory carrier membrane protein 1(SCAMP1)	Yes
ENSG00000085433	WDR47	N/D	WD repeat domain 47(WDR47)	Yes
ENSG00000085563	ABCB1	activated	ATP binding cassette subfamily B member 1(ABCB1)	No
ENSG00000085644	ZNF213	N/D	zinc finger protein 213(ZNF213)	Yes
ENSG00000085662	AKR1B1	N/D	aldo-keto reductase family 1 member B(AKR1B1)	Yes
ENSG00000085721	RRN3	N/D	RRN3 homolog, RNA polymerase I transcription factor(RRN3)	Yes
ENSG00000085832	EPS15	N/D	epidermal growth factor receptor pathway substrate 15(EPS15)	Yes
ENSG00000085840	ORC1	N/D	origin recognition complex subunit 1(ORC1)	Yes
ENSG00000085871	MGST2	N/D	microsomal glutathione S-transferase 2(MGST2)	Yes
ENSG00000086015	mast2	N/D	microtubule associated serine/threonine kinase 2(MAST2)	Yes
ENSG00000086061	DNAJA1	N/D	DnaJ heat shock protein family (Hsp40) member A1(DNAJA1)	Yes
ENSG00000086544	ITPKC	N/D	inositol-trisphosphate 3-kinase C(ITPKC)	Yes
ENSG00000086619	ERO1B	N/D	endoplasmic reticulum oxidoreductase 1 beta(ERO1B)	Yes
ENSG00000086696	HSD17B2	N/D	hydroxysteroid 17-beta dehydrogenase 2(HSD17B2)	Yes
ENSG00000086712	TXLNG	N/D	taxilin gamma(TXLNG)	Yes
ENSG00000086848	ALG9	N/D	ALG9, alpha-1,2-mannosyltransferase(ALG9)	Yes
ENSG00000087008	ACOX3	N/D	acyl-CoA oxidase 3, pristanoyl(ACOX3)	Yes
ENSG00000087053	MTMR2	N/D	myotubularin related protein 2(MTMR2)	Yes
ENSG00000087074	PPP1R15A	N/D	protein phosphatase 1 regulatory subunit 15A(PPP1R15A)	Yes
ENSG00000087076	HSD17B14	N/D	hydroxysteroid 17-beta dehydrogenase 14(HSD17B14)	Yes
ENSG00000087085	ACHE	N/D	acetylcholinesterase (Cartwright blood group)(ACHE)	Yes
ENSG00000087086	FTL	N/D	ferritin light chain(FTL)	Yes
ENSG00000087087	SRRT	N/D	serrate, RNA effector molecule(SRRT)	Yes
ENSG00000087088	BAX	N/D	BCL2 associated X, apoptosis regulator(BAX)	Yes
ENSG00000087111	PIGS	N/D	phosphatidylinositol glycan anchor biosynthesis class S(PIGS)	Yes
ENSG00000087116	ADAMTS2	N/D	ADAM metallopeptidase with thrombospondin type 1 motif 2(ADAMTS2)	Yes
ENSG00000087157	PGS1	N/D	phosphatidylglycerophosphate synthase 1(PGS1)	Yes
ENSG00000087191	PSMC5	N/D	proteasome 26S subunit, ATPase 5(PSMC5)	Yes
ENSG00000087245	MMP2	N/D	matrix metallopeptidase 2(MMP2)	Yes
ENSG00000087258	GNAO1	N/D	G protein subunit alpha o1(GNAO1)	Yes
ENSG00000087269	NOP14	N/D	NOP14 nucleolar protein(NOP14)	Yes
ENSG00000087274	ADD1	N/D	adducin 1(ADD1)	Yes
ENSG00000087301	TXNDC16	N/D	thioredoxin domain containing 16(TXNDC16)	Yes
ENSG00000087494	PTHLH	N/D	parathyroid hormone like hormone(PTHLH)	Yes
ENSG00000087589	cass4	N/D	Cas scaffolding protein family member 4(CASS4)	Yes
ENSG00000087842	PIR	N/D	pirin(PIR)	Yes
ENSG00000087884	AAMDC	N/D	adipogenesis associated Mth938 domain containing(AAMDC)	Yes
ENSG00000087903	RFX2	N/D	regulatory factor X2(RFX2)	Yes
ENSG00000088179	PTPN4	N/D	protein tyrosine phosphatase, non-receptor type 4(PTPN4)	Yes
ENSG00000088256	GNA11	N/D	G protein subunit alpha 11(GNA11)	Yes
ENSG00000088305	DNMT3B	N/D	DNA methyltransferase 3 beta(DNMT3B)	Yes
ENSG00000088367	EPB41L1	N/D	erythrocyte membrane protein band 4.1 like 1(EPB41L1)	Yes
ENSG00000088387	DOCK9	N/D	dedicator of cytokinesis 9(DOCK9)	Yes
ENSG00000088538	DOCK3	N/D	dedicator of cytokinesis 3(DOCK3)	Yes
ENSG00000088682	COQ9	N/D	coenzyme Q9(COQ9)	Yes
ENSG00000088826	SMOX	N/D	spermine oxidase(SMOX)	Yes
ENSG00000088833	NSFL1C	N/D	NSFL1 cofactor(NSFL1C)	Yes
ENSG00000088836	SLC4A11	N/D	solute carrier family 4 member 11(SLC4A11)	Yes
ENSG00000088854	c20orf194	N/D	chromosome 20 open reading frame 194(C20orf194)	Yes
ENSG00000088876	ZNF343	N/D	zinc finger protein 343(ZNF343)	Yes
ENSG00000088930	XRN2	N/D	5'-3' exoribonuclease 2(XRN2)	Yes
ENSG00000088970	KIZ	N/D	kizuna centrosomal protein(KIZ)	Yes
ENSG00000089057	SLC23A2	N/D	solute carrier family 23 member 2(SLC23A2)	Yes
ENSG00000089060	SLC8B1	N/D	solute carrier family 8 member B1(SLC8B1)	Yes
ENSG00000089101	cfap61	N/D	cilia and flagella associated protein 61(CFAP61)	Yes
ENSG00000089116	LHX5	N/D	LIM homeobox 5(LHX5)	Yes
ENSG00000089123	TASP1	N/D	taspase 1(TASP1)	Yes
ENSG00000089127	OAS1	N/D	2'-5'-oligoadenylate synthetase 1(OAS1)	Yes
ENSG00000089169	RPH3A	N/D	rabphilin 3A(RPH3A)	Yes
ENSG00000089177	KIF16B	N/D	kinesin family member 16B(KIF16B)	Yes
ENSG00000089356	MIR6887	N/D	microRNA 6887(MIR6887)	Yes
ENSG00000089682	RBM41	N/D	RNA binding motif protein 41(RBM41)	Yes
ENSG00000089775	ZBTB25	N/D	zinc finger and BTB domain containing 25(ZBTB25)	Yes
ENSG00000089876	DHX32	N/D	DEAH-box helicase 32 (putative)(DHX32)	Yes
ENSG00000089902	RCOR1	N/D	REST corepressor 1(RCOR1)	Yes
ENSG00000090006	LTBP4	N/D	latent transforming growth factor beta binding protein 4(LTBP4)	Yes
ENSG00000090013	BLVRB	N/D	biliverdin reductase B(BLVRB)	Yes
ENSG00000090020	SLC9A1	N/D	solute carrier family 9 member A1(SLC9A1)	Yes
ENSG00000090060	PAPOLA	N/D	poly(A) polymerase alpha(PAPOLA)	Yes
ENSG00000090273	NUDC	N/D	nuclear distribution C, dynein complex regulator(NUDC)	Yes
ENSG00000090372	STRN4	N/D	striatin 4(STRN4)	Yes
ENSG00000090432	MUL1	N/D	mitochondrial E3 ubiquitin protein ligase 1(MUL1)	Yes
ENSG00000090565	RAB11FIP3	N/D	RAB11 family interacting protein 3(RAB11FIP3)	Yes
ENSG00000090615	GOLGA3	N/D	golgin A3(GOLGA3)	Yes
ENSG00000090686	USP48	N/D	ubiquitin specific peptidase 48(USP48)	Yes
ENSG00000090863	GLG1	N/D	golgi glycoprotein 1(GLG1)	Yes
ENSG00000091039	OSBPL8	N/D	oxysterol binding protein like 8(OSBPL8)	Yes
ENSG00000091073	DTX2	N/D	deltex E3 ubiquitin ligase 2(DTX2)	Yes
ENSG00000091127	PUS7	N/D	pseudouridylate synthase 7 (putative)(PUS7)	Yes
ENSG00000091129	NRCAM	N/D	neuronal cell adhesion molecule(NRCAM)	Yes
ENSG00000091136	LAMB1	N/D	laminin subunit beta 1(LAMB1)	Yes
ENSG00000091137	SLC26A4	N/D	solute carrier family 26 member 4(SLC26A4)	Yes
ENSG00000091140	DLD	N/D	dihydrolipoamide dehydrogenase(DLD)	Yes
ENSG00000091317	CMTM6	N/D	CKLF like MARVEL transmembrane domain containing 6(CMTM6)	Yes
ENSG00000091428	RAPGEF4	N/D	Rap guanine nucleotide exchange factor 4(RAPGEF4)	Yes
ENSG00000091542	ALKBH5	N/D	alkB homolog 5, RNA demethylase(ALKBH5)	Yes
ENSG00000091831	ESR1	N/D	estrogen receptor 1(ESR1)	Yes
ENSG00000092068	SLC7A8	N/D	solute carrier family 7 member 8(SLC7A8)	Yes
ENSG00000092108	SCFD1	N/D	sec1 family domain containing 1(SCFD1)	Yes
ENSG00000092140	G2E3	N/D	G2/M-phase specific E3 ubiquitin protein ligase(G2E3)	Yes
ENSG00000092345	DAZL	N/D	deleted in azoospermia like(DAZL)	Yes
ENSG00000092470	WDR76	N/D	WD repeat domain 76(WDR76)	Yes
ENSG00000092531	SNAP23	N/D	synaptosome associated protein 23(SNAP23)	Yes
ENSG00000092841	MYL6	N/D	myosin light chain 6(MYL6)	Yes
ENSG00000092847	Ago1	N/D	argonaute 1, RISC catalytic component(AGO1)	Yes
ENSG00000092929	UNC13D	N/D	unc-13 homolog D(UNC13D)	Yes
ENSG00000092964	DPYSL2	N/D	dihydropyrimidinase like 2(DPYSL2)	Yes
ENSG00000092978	GPATCH2	N/D	G-patch domain containing 2(GPATCH2)	Yes
ENSG00000094804	CDC6	N/D	cell division cycle 6(CDC6)	Yes
ENSG00000094841	UPRT	N/D	uracil phosphoribosyltransferase homolog(UPRT)	Yes
ENSG00000094914	AAAS	N/D	aladin WD repeat nucleoporin(AAAS)	Yes
ENSG00000094975	SUCO	N/D	SUN domain containing ossification factor(SUCO)	Yes
ENSG00000095002	MSH2	N/D	mutS homolog 2(MSH2)	Yes
ENSG00000095139	ARCN1	N/D	archain 1(ARCN1)	Yes
ENSG00000095203	EPB41L4B	N/D	erythrocyte membrane protein band 4.1 like 4B(EPB41L4B)	Yes
ENSG00000095303	PTGS1	N/D	prostaglandin-endoperoxide synthase 1(PTGS1)	Yes
ENSG00000095383	TBC1D2	N/D	TBC1 domain family member 2(TBC1D2)	Yes
ENSG00000095397	WHRN	N/D	whirlin(WHRN)	Yes
ENSG00000095464	PDE6C	N/D	phosphodiesterase 6C(PDE6C)	Yes
ENSG00000095627	TDRD1	N/D	tudor domain containing 1(TDRD1)	Yes
ENSG00000095637	sorbs1	N/D	sorbin and SH3 domain containing 1(SORBS1)	Yes
ENSG00000095787	WAC	N/D	WW domain containing adaptor with coiled-coil(WAC)	Yes
ENSG00000096063	SRPK1	N/D	SRSF protein kinase 1(SRPK1)	Yes
ENSG00000096384	HSP90AB1	activated	heat shock protein 90 alpha family class B member 1(HSP90AB1)	Yes
ENSG00000096401	CDC5L	N/D	cell division cycle 5 like(CDC5L)	Yes
ENSG00000096696	DSP	N/D	desmoplakin(DSP)	Yes
ENSG00000096746	HNRNPH3	N/D	heterogeneous nuclear ribonucleoprotein H3(HNRNPH3)	Yes
ENSG00000097021	ACOT7	N/D	acyl-CoA thioesterase 7(ACOT7)	Yes
ENSG00000099139	PCSK5	N/D	proprotein convertase subtilisin/kexin type 5(PCSK5)	Yes
ENSG00000099204	ABLIM1	N/D	actin binding LIM protein 1(ABLIM1)	Yes
ENSG00000099251	HSD17B7P2	N/D	hydroxysteroid 17-beta dehydrogenase 7 pseudogene 2(HSD17B7P2)	Yes
ENSG00000099308	MAST3	N/D	microtubule associated serine/threonine kinase 3(MAST3)	Yes
ENSG00000099331	MYO9B	N/D	myosin IXB(MYO9B)	Yes
ENSG00000099385	BCL7C	N/D	BCL tumor suppressor 7C(BCL7C)	Yes
ENSG00000099797	MIR639	N/D	microRNA 639(MIR639)	Yes
ENSG00000099810	MTAP	activated|inhibited	methylthioadenosine phosphorylase(MTAP)	Yes
ENSG00000099821	POLRMT	N/D	RNA polymerase mitochondrial(POLRMT)	Yes
ENSG00000099822	HCN2	N/D	hyperpolarization activated cyclic nucleotide gated potassium channel 2(HCN2)	Yes
ENSG00000099875	MKNK2	N/D	MAP kinase interacting serine/threonine kinase 2(MKNK2)	Yes
ENSG00000099889	arvcf	N/D	armadillo repeat gene deleted in velocardiofacial syndrome(ARVCF)	Yes
ENSG00000099940	SNAP29	N/D	synaptosome associated protein 29(SNAP29)	Yes
ENSG00000099953	MMP11	N/D	matrix metallopeptidase 11(MMP11)	Yes
ENSG00000099968	BCL2L13	N/D	BCL2 like 13(BCL2L13)	Yes
ENSG00000099991	CABIN1	N/D	calcineurin binding protein 1(CABIN1)	Yes
ENSG00000100028	SNRPD3	N/D	small nuclear ribonucleoprotein D3 polypeptide(SNRPD3)	Yes
ENSG00000100031	GGT1	N/D	gamma-glutamyltransferase 1(GGT1)	Yes
ENSG00000100034	PPM1F	N/D	protein phosphatase, Mg2+/Mn2+ dependent 1F(PPM1F)	Yes
ENSG00000100095	SEZ6L	N/D	seizure related 6 homolog like(SEZ6L)	Yes
ENSG00000100097	LGALS1	N/D	galectin 1(LGALS1)	Yes
ENSG00000100099	HPS4	N/D	HPS4, biogenesis of lysosomal organelles complex 3 subunit 2(HPS4)	Yes
ENSG00000100106	TRIOBP	N/D	TRIO and F-actin binding protein(TRIOBP)	Yes
ENSG00000100122	CRYBB1	N/D	crystallin beta B1(CRYBB1)	Yes
ENSG00000100139	MICALL1	N/D	MICAL like 1(MICALL1)	Yes
ENSG00000100209	HSCB	N/D	HscB mitochondrial iron-sulfur cluster cochaperone(HSCB)	Yes
ENSG00000100211	CBY1	N/D	chibby family member 1, beta catenin antagonist(CBY1)	Yes
ENSG00000100221	JOSD1	N/D	Josephin domain containing 1(JOSD1)	Yes
ENSG00000100226	GTPBP1	N/D	GTP binding protein 1(GTPBP1)	Yes
ENSG00000100258	LMF2	N/D	lipase maturation factor 2(LMF2)	Yes
ENSG00000100263	RHBDD3	N/D	rhomboid domain containing 3(RHBDD3)	Yes
ENSG00000100266	PACSIN2	N/D	protein kinase C and casein kinase substrate in neurons 2(PACSIN2)	Yes
ENSG00000100292	HMOX1	N/D	heme oxygenase 1(HMOX1)	Yes
ENSG00000100314	CABP7	N/D	calcium binding protein 7(CABP7)	Yes
ENSG00000100319	ZMAT5	N/D	zinc finger matrin-type 5(ZMAT5)	Yes
ENSG00000100324	TAB1	N/D	TGF-beta activated kinase 1 (MAP3K7) binding protein 1(TAB1)	Yes
ENSG00000100325	ASCC2	N/D	activating signal cointegrator 1 complex subunit 2(ASCC2)	Yes
ENSG00000100341	PNPLA5	N/D	patatin like phospholipase domain containing 5(PNPLA5)	Yes
ENSG00000100345	MYH9	N/D	myosin heavy chain 9(MYH9)	Yes
ENSG00000100354	TNRC6B	N/D	trinucleotide repeat containing 6B(TNRC6B)	Yes
ENSG00000100364	KIAA0930	N/D	KIAA0930(KIAA0930)	Yes
ENSG00000100365	NCF4	N/D	neutrophil cytosolic factor 4(NCF4)	Yes
ENSG00000100380	ST13	activated	suppression of tumorigenicity 13 (colon carcinoma) (Hsp70 interacting protein)(ST13)	Yes
ENSG00000100393	MIR1281	N/D	microRNA 1281(MIR1281)	Yes
ENSG00000100401	RANGAP1	N/D	Ran GTPase activating protein 1(RANGAP1)	Yes
ENSG00000100412	ACO2	N/D	aconitase 2(ACO2)	Yes
ENSG00000100422	CERK	N/D	ceramide kinase(CERK)	Yes
ENSG00000100433	KCNK10	N/D	potassium two pore domain channel subfamily K member 10(KCNK10)	Yes
ENSG00000100461	RBM23	N/D	RNA binding motif protein 23(RBM23)	Yes
ENSG00000100462	PRMT5	N/D	protein arginine methyltransferase 5(PRMT5)	Yes
ENSG00000100490	CDKL1	N/D	cyclin dependent kinase like 1(CDKL1)	Yes
ENSG00000100505	TRIM9	N/D	tripartite motif containing 9(TRIM9)	Yes
ENSG00000100528	CNIH1	N/D	cornichon family AMPA receptor auxiliary protein 1(CNIH1)	Yes
ENSG00000100558	PLEK2	N/D	pleckstrin 2(PLEK2)	Yes
ENSG00000100567	PSMA3	N/D	proteasome subunit alpha 3(PSMA3)	Yes
ENSG00000100591	AHSA1	activated	activator of Hsp90 ATPase activity 1(AHSA1)	Yes
ENSG00000100599	rin3	N/D	Ras and Rab interactor 3(RIN3)	Yes
ENSG00000100604	CHGA	N/D	chromogranin A(CHGA)	Yes
ENSG00000100605	ITPK1	N/D	inositol-tetrakisphosphate 1-kinase(ITPK1)	Yes
ENSG00000100614	PPM1A	N/D	protein phosphatase, Mg2+/Mn2+ dependent 1A(PPM1A)	Yes
ENSG00000100632	ERH	N/D	enhancer of rudimentary homolog (Drosophila)(ERH)	Yes
ENSG00000100647	SUSD6	N/D	sushi domain containing 6(SUSD6)	Yes
ENSG00000100664	EIF5	N/D	eukaryotic translation initiation factor 5(EIF5)	Yes
ENSG00000100711	zfyve21	N/D	zinc finger FYVE-type containing 21(ZFYVE21)	Yes
ENSG00000100731	PCNX1	N/D	pecanex homolog 1 (Drosophila)(PCNX1)	Yes
ENSG00000100739	BDKRB1	N/D	bradykinin receptor B1(BDKRB1)	Yes
ENSG00000100749	VRK1	N/D	vaccinia related kinase 1(VRK1)	Yes
ENSG00000100813	ACIN1	N/D	apoptotic chromatin condensation inducer 1(ACIN1)	Yes
ENSG00000100888	CHD8	N/D	chromodomain helicase DNA binding protein 8(CHD8)	Yes
ENSG00000100934	SEC23A	N/D	Sec23 homolog A, coat complex II component(SEC23A)	Yes
ENSG00000100983	GSS	N/D	glutathione synthetase(GSS)	Yes
ENSG00000101019	UQCC1	N/D	ubiquinol-cytochrome c reductase complex assembly factor 1(UQCC1)	Yes
ENSG00000101040	ZMYND8	N/D	zinc finger MYND-type containing 8(ZMYND8)	Yes
ENSG00000101104	PABPC1L	N/D	poly(A) binding protein cytoplasmic 1 like(PABPC1L)	Yes
ENSG00000101109	STK4	N/D	serine/threonine kinase 4(STK4)	Yes
ENSG00000101134	DOK5	N/D	docking protein 5(DOK5)	Yes
ENSG00000101144	BMP7	N/D	bone morphogenetic protein 7(BMP7)	Yes
ENSG00000101150	TPD52L2	N/D	tumor protein D52 like 2(TPD52L2)	Yes
ENSG00000101160	CTSZ	N/D	cathepsin Z(CTSZ)	Yes
ENSG00000101162	TUBB1	N/D	tubulin beta 1 class VI(TUBB1)	Yes
ENSG00000101181	mtg2	N/D	mitochondrial ribosome associated GTPase 2(MTG2)	Yes
ENSG00000101188	NTSR1	N/D	neurotensin receptor 1(NTSR1)	Yes
ENSG00000101222	SPEF1	N/D	sperm flagellar 1(SPEF1)	Yes
ENSG00000101224	cdc25b	N/D	cell division cycle 25B(CDC25B)	Yes
ENSG00000101280	ANGPT4	N/D	angiopoietin 4(ANGPT4)	Yes
ENSG00000101282	RSPO4	N/D	R-spondin 4(RSPO4)	Yes
ENSG00000101323	HAO1	N/D	hydroxyacid oxidase 1(HAO1)	Yes
ENSG00000101333	PLCB4	N/D	phospholipase C beta 4(PLCB4)	Yes
ENSG00000101336	HCK	N/D	HCK proto-oncogene, Src family tyrosine kinase(HCK)	Yes
ENSG00000101337	TM9SF4	N/D	transmembrane 9 superfamily member 4(TM9SF4)	Yes
ENSG00000101346	MIR1825	N/D	microRNA 1825(MIR1825)	Yes
ENSG00000101361	MIR1292	N/D	microRNA 1292(MIR1292)	Yes
ENSG00000101367	MAPRE1	N/D	microtubule associated protein RP/EB family member 1(MAPRE1)	Yes
ENSG00000101407	TTI1	N/D	TELO2 interacting protein 1(TTI1)	Yes
ENSG00000101421	CHMP4B	N/D	charged multivesicular body protein 4B(CHMP4B)	Yes
ENSG00000101452	DHX35	N/D	DEAH-box helicase 35(DHX35)	Yes
ENSG00000101489	CELF4	N/D	CUGBP, Elav-like family member 4(CELF4)	Yes
ENSG00000101544	ADNP2	N/D	ADNP homeobox 2(ADNP2)	Yes
ENSG00000101558	VAPA	N/D	VAMP associated protein A(VAPA)	Yes
ENSG00000101577	LPIN2	N/D	lipin 2(LPIN2)	Yes
ENSG00000101639	CEP192	N/D	centrosomal protein 192(CEP192)	Yes
ENSG00000101680	LAMA1	N/D	laminin subunit alpha 1(LAMA1)	Yes
ENSG00000101745	ANKRD12	N/D	ankyrin repeat domain 12(ANKRD12)	Yes
ENSG00000101849	TBL1X	N/D	transducin beta like 1X-linked(TBL1X)	Yes
ENSG00000101868	POLA1	N/D	DNA polymerase alpha 1, catalytic subunit(POLA1)	Yes
ENSG00000101871	MID1	N/D	midline 1(MID1)	Yes
ENSG00000101888	NXT2	activated	nuclear transport factor 2 like export factor 2(NXT2)	Yes
ENSG00000101911	PRPS2	N/D	phosphoribosyl pyrophosphate synthetase 2(PRPS2)	Yes
ENSG00000101940	WDR13	N/D	WD repeat domain 13(WDR13)	Yes
ENSG00000101972	STAG2	N/D	stromal antigen 2(STAG2)	Yes
ENSG00000101986	ABCD1	N/D	ATP binding cassette subfamily D member 1(ABCD1)	Yes
ENSG00000102010	BMX	N/D	BMX non-receptor tyrosine kinase(BMX)	Yes
ENSG00000102043	MTMR8	activated	myotubularin related protein 8(MTMR8)	Yes
ENSG00000102048	ASB9	N/D	ankyrin repeat and SOCS box containing 9(ASB9)	Yes
ENSG00000102144	PGK1	N/D	phosphoglycerate kinase 1(PGK1)	Yes
ENSG00000102172	SMS	N/D	spermine synthase(SMS)	Yes
ENSG00000102287	GABRE	N/D	gamma-aminobutyric acid type A receptor epsilon subunit(GABRE)	Yes
ENSG00000102393	GLA	N/D	galactosidase alpha(GLA)	Yes
ENSG00000102452	NALCN	N/D	sodium leak channel, non-selective(NALCN)	Yes
ENSG00000102471	NDFIP2	N/D	Nedd4 family interacting protein 2(NDFIP2)	Yes
ENSG00000102531	FNDC3A	N/D	fibronectin type III domain containing 3A(FNDC3A)	Yes
ENSG00000102547	CAB39L	N/D	calcium binding protein 39 like(CAB39L)	Yes
ENSG00000102595	UGGT2	N/D	UDP-glucose glycoprotein glucosyltransferase 2(UGGT2)	Yes
ENSG00000102606	ARHGEF7	N/D	Rho guanine nucleotide exchange factor 7(ARHGEF7)	Yes
ENSG00000102683	SGCG	N/D	sarcoglycan gamma(SGCG)	Yes
ENSG00000102753	KPNA3	N/D	karyopherin subunit alpha 3(KPNA3)	Yes
ENSG00000102755	FLT1	N/D	fms related tyrosine kinase 1(FLT1)	Yes
ENSG00000102763	MIR5006	N/D	microRNA 5006(MIR5006)	Yes
ENSG00000102780	DGKH	N/D	diacylglycerol kinase eta(DGKH)	Yes
ENSG00000102796	DHRS12	N/D	dehydrogenase/reductase 12(DHRS12)	Yes
ENSG00000102804	TSC22D1	N/D	TSC22 domain family member 1(TSC22D1)	Yes
ENSG00000102858	MGRN1	N/D	mahogunin ring finger 1(MGRN1)	Yes
ENSG00000102898	NUTF2	N/D	nuclear transport factor 2(NUTF2)	Yes
ENSG00000102901	CENPT	N/D	centromere protein T(CENPT)	Yes
ENSG00000102904	TSNAXIP1	N/D	translin associated factor X interacting protein 1(TSNAXIP1)	Yes
ENSG00000102908	NFAT5	N/D	nuclear factor of activated T-cells 5(NFAT5)	Yes
ENSG00000102974	CTCF	N/D	CCCTC-binding factor(CTCF)	Yes
ENSG00000103035	PSMD7	N/D	proteasome 26S subunit, non-ATPase 7(PSMD7)	Yes
ENSG00000103043	VAC14	N/D	Vac14, PIKFYVE complex component(VAC14)	Yes
ENSG00000103056	SMPD3	N/D	sphingomyelin phosphodiesterase 3(SMPD3)	Yes
ENSG00000103154	NECAB2	N/D	N-terminal EF-hand calcium binding protein 2(NECAB2)	Yes
ENSG00000103175	WFDC1	N/D	WAP four-disulfide core domain 1(WFDC1)	Yes
ENSG00000103222	abcc1	N/D	ATP binding cassette subfamily C member 1(ABCC1)	Yes
ENSG00000103227	LMF1	N/D	lipase maturation factor 1(LMF1)	Yes
ENSG00000103257	SLC7A5	N/D	solute carrier family 7 member 5(SLC7A5)	Yes
ENSG00000103264	FBXO31	N/D	F-box protein 31(FBXO31)	Yes
ENSG00000103275	UBE2I	N/D	ubiquitin conjugating enzyme E2 I(UBE2I)	Yes
ENSG00000103313	MEFV	N/D	Mediterranean fever(MEFV)	Yes
ENSG00000103316	CRYM	N/D	crystallin mu(CRYM)	Yes
ENSG00000103353	UBFD1	N/D	ubiquitin family domain containing 1(UBFD1)	Yes
ENSG00000103356	EARS2	N/D	glutamyl-tRNA synthetase 2, mitochondrial(EARS2)	Yes
ENSG00000103363	TCEB2	N/D	transcription elongation factor B subunit 2(TCEB2)	Yes
ENSG00000103489	XYLT1	N/D	xylosyltransferase 1(XYLT1)	Yes
ENSG00000103507	BCKDK	N/D	branched chain ketoacid dehydrogenase kinase(BCKDK)	Yes
ENSG00000103510	kat8	N/D	lysine acetyltransferase 8(KAT8)	Yes
ENSG00000103544	c16orf62	N/D	chromosome 16 open reading frame 62(C16orf62)	Yes
ENSG00000103550	KNOP1	N/D	lysine rich nucleolar protein 1(KNOP1)	Yes
ENSG00000103591	AAGAB	N/D	alpha- and gamma-adaptin binding protein(AAGAB)	Yes
ENSG00000103599	IQCH	N/D	IQ motif containing H(IQCH)	Yes
ENSG00000103740	acsbg1	N/D	acyl-CoA synthetase bubblegum family member 1(ACSBG1)	Yes
ENSG00000103742	IGDCC4	N/D	immunoglobulin superfamily DCC subclass member 4(IGDCC4)	Yes
ENSG00000103811	CTSH	N/D	cathepsin H(CTSH)	Yes
ENSG00000103852	TTC23	N/D	tetratricopeptide repeat domain 23(TTC23)	Yes
ENSG00000103888	cemip	N/D	cell migration inducing hyaluronan binding protein(CEMIP)	Yes
ENSG00000103942	HOMER2	N/D	homer scaffolding protein 2(HOMER2)	Yes
ENSG00000104043	ATP8B4	N/D	ATPase phospholipid transporting 8B4 (putative)(ATP8B4)	Yes
ENSG00000104059	FAM189A1	N/D	family with sequence similarity 189 member A1(FAM189A1)	Yes
ENSG00000104064	GABPB1	N/D	GA binding protein transcription factor beta subunit 1(GABPB1)	Yes
ENSG00000104067	TJP1	N/D	tight junction protein 1(TJP1)	Yes
ENSG00000104081	BMF	N/D	Bcl2 modifying factor(BMF)	Yes
ENSG00000104093	DMXL2	N/D	Dmx like 2(DMXL2)	Yes
ENSG00000104221	BRF2	N/D	BRF2, RNA polymerase III transcription initiation factor 50 kDa subunit(BRF2)	Yes
ENSG00000104228	TRIM35	N/D	tripartite motif containing 35(TRIM35)	Yes
ENSG00000104299	INTS9	N/D	integrator complex subunit 9(INTS9)	Yes
ENSG00000104313	EYA1	N/D	EYA transcriptional coactivator and phosphatase 1(EYA1)	Yes
ENSG00000104324	CPQ	N/D	carboxypeptidase Q(CPQ)	Yes
ENSG00000104356	POP1	N/D	POP1 homolog, ribonuclease P/MRP subunit(POP1)	Yes
ENSG00000104375	stk3	N/D	serine/threonine kinase 3(STK3)	Yes
ENSG00000104419	NDRG1	N/D	N-myc downstream regulated 1(NDRG1)	Yes
ENSG00000104450	SPAG1	N/D	sperm associated antigen 1(SPAG1)	Yes
ENSG00000104490	NCALD	N/D	neurocalcin delta(NCALD)	Yes
ENSG00000104497	SNX16	N/D	sorting nexin 16(SNX16)	Yes
ENSG00000104499	GML	activated	glycosylphosphatidylinositol anchored molecule like(GML)	Yes
ENSG00000104517	UBR5	N/D	ubiquitin protein ligase E3 component n-recognin 5(UBR5)	Yes
ENSG00000104537	ANXA13	N/D	annexin A13(ANXA13)	Yes
ENSG00000104549	SQLE	N/D	squalene epoxidase(SQLE)	Yes
ENSG00000104689	TNFRSF10A	N/D	TNF receptor superfamily member 10a(TNFRSF10A)	Yes
ENSG00000104695	PPP2CB	N/D	protein phosphatase 2 catalytic subunit beta(PPP2CB)	Yes
ENSG00000104728	ARHGEF10	N/D	Rho guanine nucleotide exchange factor 10(ARHGEF10)	Yes
ENSG00000104783	KCNN4	N/D	potassium calcium-activated channel subfamily N member 4(KCNN4)	Yes
ENSG00000104804	TULP2	N/D	tubby like protein 2(TULP2)	Yes
ENSG00000104805	NUCB1	N/D	nucleobindin 1(NUCB1)	Yes
ENSG00000104812	GYS1	N/D	glycogen synthase 1(GYS1)	Yes
ENSG00000104814	MAP4K1	N/D	mitogen-activated protein kinase kinase kinase kinase 1(MAP4K1)	Yes
ENSG00000104880	ARHGEF18	N/D	Rho/Rac guanine nucleotide exchange factor 18(ARHGEF18)	Yes
ENSG00000104885	DOT1L	N/D	DOT1 like histone lysine methyltransferase(DOT1L)	Yes
ENSG00000104899	MIR4321	N/D	microRNA 4321(MIR4321)	Yes
ENSG00000104904	OAZ1	N/D	ornithine decarboxylase antizyme 1(OAZ1)	Yes
ENSG00000104960	PTOV1	N/D	prostate tumor overexpressed 1(PTOV1)	Yes
ENSG00000105053	VRK3	N/D	vaccinia related kinase 3(VRK3)	Yes
ENSG00000105063	PPP6R1	N/D	protein phosphatase 6 regulatory subunit 1(PPP6R1)	Yes
ENSG00000105088	OLFM2	N/D	olfactomedin 2(OLFM2)	Yes
ENSG00000105227	PRX	N/D	periaxin(PRX)	Yes
ENSG00000105278	ZFR2	N/D	zinc finger RNA binding protein 2(ZFR2)	Yes
ENSG00000105287	prkd2	N/D	protein kinase D2(PRKD2)	Yes
ENSG00000105289	TJP3	N/D	tight junction protein 3(TJP3)	Yes
ENSG00000105323	HNRNPUL1	N/D	heterogeneous nuclear ribonucleoprotein U like 1(HNRNPUL1)	Yes
ENSG00000105339	DENND3	N/D	DENN domain containing 3(DENND3)	Yes
ENSG00000105355	PLIN3	N/D	perilipin 3(PLIN3)	Yes
ENSG00000105379	ETFB	N/D	electron transfer flavoprotein beta subunit(ETFB)	Yes
ENSG00000105401	MIR1181	N/D	microRNA 1181(MIR1181)	Yes
ENSG00000105426	PTPRS	N/D	protein tyrosine phosphatase, receptor type S(PTPRS)	Yes
ENSG00000105464	GRIN2D	N/D	glutamate ionotropic receptor NMDA type subunit 2D(GRIN2D)	Yes
ENSG00000105483	CARD8	N/D	caspase recruitment domain family member 8(CARD8)	Yes
ENSG00000105516	DBP	N/D	D-box binding PAR bZIP transcription factor(DBP)	Yes
ENSG00000105523	FAM83E	N/D	family with sequence similarity 83 member E(FAM83E)	Yes
ENSG00000105559	PLEKHA4	N/D	pleckstrin homology domain containing A4(PLEKHA4)	Yes
ENSG00000105576	TNPO2	N/D	transportin 2(TNPO2)	Yes
ENSG00000105642	KCNN1	N/D	potassium calcium-activated channel subfamily N member 1(KCNN1)	Yes
ENSG00000105649	RAB3A	N/D	RAB3A, member RAS oncogene family(RAB3A)	Yes
ENSG00000105656	ELL	N/D	elongation factor for RNA polymerase II(ELL)	Yes
ENSG00000105717	PBX4	N/D	PBX homeobox 4(PBX4)	Yes
ENSG00000105738	SIPA1L3	N/D	signal induced proliferation associated 1 like 3(SIPA1L3)	Yes
ENSG00000105767	CADM4	N/D	cell adhesion molecule 4(CADM4)	Yes
ENSG00000105771	SMG9	N/D	SMG9, nonsense mediated mRNA decay factor(SMG9)	Yes
ENSG00000105792	CFAP69	N/D	cilia and flagella associated protein 69(CFAP69)	Yes
ENSG00000105810	CDK6	N/D	cyclin dependent kinase 6(CDK6)	Yes
ENSG00000105829	BET1	N/D	Bet1 golgi vesicular membrane trafficking protein(BET1)	Yes
ENSG00000105875	WDR91	N/D	WD repeat domain 91(WDR91)	Yes
ENSG00000105894	PTN	N/D	pleiotrophin(PTN)	Yes
ENSG00000105929	ATP6V0A4	N/D	ATPase H+ transporting V0 subunit a4(ATP6V0A4)	Yes
ENSG00000105939	ZC3HAV1	N/D	zinc finger CCCH-type containing, antiviral 1(ZC3HAV1)	Yes
ENSG00000105948	TTC26	N/D	tetratricopeptide repeat domain 26(TTC26)	Yes
ENSG00000105963	ADAP1	N/D	ArfGAP with dual PH domains 1(ADAP1)	Yes
ENSG00000105971	CAV2	N/D	caveolin 2(CAV2)	Yes
ENSG00000105974	CAV1	N/D	caveolin 1(CAV1)	Yes
ENSG00000105976	MET	N/D	MET proto-oncogene, receptor tyrosine kinase(MET)	Yes
ENSG00000105989	WNT2	N/D	Wnt family member 2(WNT2)	Yes
ENSG00000105991	HOXA1	N/D	homeobox A1(HOXA1)	Yes
ENSG00000105993	DNAJB6	activated	DnaJ heat shock protein family (Hsp40) member B6(DNAJB6)	Yes
ENSG00000105996	HOXA2	N/D	homeobox A2(HOXA2)	Yes
ENSG00000105997	HOXA3	N/D	homeobox A3(HOXA3)	Yes
ENSG00000106003	LFNG	N/D	LFNG O-fucosylpeptide 3-beta-N-acetylglucosaminyltransferase(LFNG)	Yes
ENSG00000106012	IQCE	N/D	IQ motif containing E(IQCE)	Yes
ENSG00000106034	CPED1	N/D	cadherin like and PC-esterase domain containing 1(CPED1)	Yes
ENSG00000106052	TAX1BP1	N/D	Tax1 binding protein 1(TAX1BP1)	Yes
ENSG00000106066	CPVL	N/D	carboxypeptidase, vitellogenic like(CPVL)	Yes
ENSG00000106069	LOC101928168	N/D	uncharacterized LOC101928168(LOC101928168)	Yes
ENSG00000106070	GRB10	N/D	growth factor receptor bound protein 10(GRB10)	Yes
ENSG00000106077	ABHD11	N/D	abhydrolase domain containing 11(ABHD11)	Yes
ENSG00000106078	COBL	N/D	cordon-bleu WH2 repeat protein(COBL)	Yes
ENSG00000106080	FKBP14	N/D	FK506 binding protein 14(FKBP14)	Yes
ENSG00000106086	PLEKHA8	N/D	pleckstrin homology domain containing A8(PLEKHA8)	Yes
ENSG00000106123	EPHB6	N/D	EPH receptor B6(EPHB6)	Yes
ENSG00000106125	FAM188B	N/D	family with sequence similarity 188 member B(FAM188B)	Yes
ENSG00000106211	HSPB1	activated	heat shock protein family B (small) member 1(HSPB1)	Yes
ENSG00000106261	ZKSCAN1	N/D	zinc finger with KRAB and SCAN domains 1(ZKSCAN1)	Yes
ENSG00000106266	MIR6836	N/D	microRNA 6836(MIR6836)	Yes
ENSG00000106366	SERPINE1	activated	serpin family E member 1(SERPINE1)	No
ENSG00000106367	AP1S1	N/D	adaptor related protein complex 1 sigma 1 subunit(AP1S1)	Yes
ENSG00000106392	C1GALT1	N/D	core 1 synthase, glycoprotein-N-acetylgalactosamine 3-beta-galactosyltransferase 1(C1GALT1)	Yes
ENSG00000106397	PLOD3	N/D	procollagen-lysine,2-oxoglutarate 5-dioxygenase 3(PLOD3)	Yes
ENSG00000106399	RPA3	N/D	replication protein A3(RPA3)	Yes
ENSG00000106400	ZNHIT1	N/D	zinc finger HIT-type containing 1(ZNHIT1)	Yes
ENSG00000106526	ACTR3C	N/D	ARP3 actin-related protein 3 homolog C(ACTR3C)	Yes
ENSG00000106554	CHCHD3	N/D	coiled-coil-helix-coiled-coil-helix domain containing 3(CHCHD3)	Yes
ENSG00000106571	GLI3	N/D	GLI family zinc finger 3(GLI3)	Yes
ENSG00000106603	coa1	N/D	cytochrome c oxidase assembly factor 1 homolog(COA1)	Yes
ENSG00000106617	PRKAG2	activated|inhibited	protein kinase AMP-activated non-catalytic subunit gamma 2(PRKAG2)	Yes
ENSG00000106631	MYL7	N/D	myosin light chain 7(MYL7)	Yes
ENSG00000106665	CLIP2	N/D	CAP-Gly domain containing linker protein 2(CLIP2)	Yes
ENSG00000106771	tmem245	N/D	transmembrane protein 245(TMEM245)	Yes
ENSG00000106772	PRUNE2	N/D	prune homolog 2(PRUNE2)	Yes
ENSG00000106819	ASPN	N/D	asporin(ASPN)	Yes
ENSG00000106868	SUSD1	N/D	sushi domain containing 1(SUSD1)	Yes
ENSG00000107018	RLN1	activated	relaxin 1(RLN1)	Yes
ENSG00000107021	TBC1D13	N/D	TBC1 domain family member 13(TBC1D13)	Yes
ENSG00000107099	DOCK8	N/D	dedicator of cytokinesis 8(DOCK8)	Yes
ENSG00000107105	ELAVL2	N/D	ELAV like RNA binding protein 2(ELAVL2)	Yes
ENSG00000107140	TESK1	N/D	testis-specific kinase 1(TESK1)	Yes
ENSG00000107249	GLIS3	N/D	GLIS family zinc finger 3(GLIS3)	Yes
ENSG00000107290	SETX	N/D	senataxin(SETX)	Yes
ENSG00000107341	UBE2R2	N/D	ubiquitin conjugating enzyme E2 R2(UBE2R2)	Yes
ENSG00000107404	MIR6808	N/D	microRNA 6808(MIR6808)	Yes
ENSG00000107518	ATRNL1	N/D	attractin like 1(ATRNL1)	Yes
ENSG00000107537	PHYH	N/D	phytanoyl-CoA 2-hydroxylase(PHYH)	Yes
ENSG00000107566	ERLIN1	N/D	ER lipid raft associated 1(ERLIN1)	Yes
ENSG00000107614	TRDMT1	N/D	tRNA aspartic acid methyltransferase 1(TRDMT1)	Yes
ENSG00000107651	SEC23IP	N/D	SEC23 interacting protein(SEC23IP)	Yes
ENSG00000107679	PLEKHA1	N/D	pleckstrin homology domain containing A1(PLEKHA1)	Yes
ENSG00000107736	CDH23	N/D	cadherin related 23(CDH23)	Yes
ENSG00000107738	c10orf54	N/D	chromosome 10 open reading frame 54(C10orf54)	Yes
ENSG00000107745	MICU1	N/D	mitochondrial calcium uptake 1(MICU1)	Yes
ENSG00000107779	BMPR1A	N/D	bone morphogenetic protein receptor type 1A(BMPR1A)	Yes
ENSG00000107789	MINPP1	N/D	multiple inositol-polyphosphate phosphatase 1(MINPP1)	Yes
ENSG00000107821	KAZALD1	N/D	Kazal type serine peptidase inhibitor domain 1(KAZALD1)	Yes
ENSG00000107854	TNKS2	N/D	tankyrase 2(TNKS2)	Yes
ENSG00000107864	cpeb3	N/D	cytoplasmic polyadenylation element binding protein 3(CPEB3)	Yes
ENSG00000107957	SH3PXD2A	N/D	SH3 and PX domains 2A(SH3PXD2A)	Yes
ENSG00000108001	EBF3	N/D	early B-cell factor 3(EBF3)	Yes
ENSG00000108018	SORCS1	N/D	sortilin related VPS10 domain containing receptor 1(SORCS1)	Yes
ENSG00000108061	SHOC2	N/D	SHOC2, leucine rich repeat scaffold protein(SHOC2)	Yes
ENSG00000108175	ZMIZ1	N/D	zinc finger MIZ-type containing 1(ZMIZ1)	Yes
ENSG00000108187	pbld	N/D	phenazine biosynthesis like protein domain containing(PBLD)	Yes
ENSG00000108219	TSPAN14	N/D	tetraspanin 14(TSPAN14)	Yes
ENSG00000108244	KRT23	N/D	keratin 23(KRT23)	Yes
ENSG00000108342	CSF3	N/D	colony stimulating factor 3(CSF3)	Yes
ENSG00000108344	PSMD3	N/D	proteasome 26S subunit, non-ATPase 3(PSMD3)	Yes
ENSG00000108375	RNF43	N/D	ring finger protein 43(RNF43)	Yes
ENSG00000108379	LOC101929777	N/D	uncharacterized LOC101929777(LOC101929777)	Yes
ENSG00000108384	RAD51C	N/D	RAD51 paralog C(RAD51C)	Yes
ENSG00000108395	TRIM37	N/D	tripartite motif containing 37(TRIM37)	Yes
ENSG00000108417	KRT37	N/D	keratin 37(KRT37)	Yes
ENSG00000108423	TUBD1	N/D	tubulin delta 1(TUBD1)	Yes
ENSG00000108424	KPNB1	N/D	karyopherin subunit beta 1(KPNB1)	Yes
ENSG00000108443	RPS6KB1	N/D	ribosomal protein S6 kinase B1(RPS6KB1)	Yes
ENSG00000108474	PIGL	N/D	phosphatidylinositol glycan anchor biosynthesis class L(PIGL)	Yes
ENSG00000108506	INTS2	N/D	integrator complex subunit 2(INTS2)	Yes
ENSG00000108510	MED13	N/D	mediator complex subunit 13(MED13)	Yes
ENSG00000108557	RAI1	N/D	retinoic acid induced 1(RAI1)	Yes
ENSG00000108559	NUP88	N/D	nucleoporin 88(NUP88)	Yes
ENSG00000108590	MED31	N/D	mediator complex subunit 31(MED31)	Yes
ENSG00000108592	FTSJ3	N/D	FtsJ homolog 3(FTSJ3)	Yes
ENSG00000108604	SMARCD2	N/D	SWI/SNF related, matrix associated, actin dependent regulator of chromatin, subfamily d, member 2(SMARCD2)	Yes
ENSG00000108639	SYNGR2	N/D	synaptogyrin 2(SYNGR2)	Yes
ENSG00000108641	B9D1	N/D	B9 domain containing 1(B9D1)	Yes
ENSG00000108666	c17orf75	N/D	chromosome 17 open reading frame 75(C17orf75)	Yes
ENSG00000108671	PSMD11	N/D	proteasome 26S subunit, non-ATPase 11(PSMD11)	Yes
ENSG00000108679	LGALS3BP	N/D	galectin 3 binding protein(LGALS3BP)	Yes
ENSG00000108684	ASIC2	N/D	acid sensing ion channel subunit 2(ASIC2)	Yes
ENSG00000108773	KAT2A	N/D	lysine acetyltransferase 2A(KAT2A)	Yes
ENSG00000108774	RAB5C	N/D	RAB5C, member RAS oncogene family(RAB5C)	Yes
ENSG00000108788	MLX	N/D	MLX, MAX dimerization protein(MLX)	Yes
ENSG00000108821	COL1A1	N/D	collagen type I alpha 1 chain(COL1A1)	Yes
ENSG00000108829	LRRC59	N/D	leucine rich repeat containing 59(LRRC59)	Yes
ENSG00000108839	ALOX12	N/D	arachidonate 12-lipoxygenase, 12S type(ALOX12)	Yes
ENSG00000109084	TMEM97	N/D	transmembrane protein 97(TMEM97)	Yes
ENSG00000109099	PMP22	N/D	peripheral myelin protein 22(PMP22)	Yes
ENSG00000109103	UNC119	N/D	unc-119 lipid binding chaperone(UNC119)	Yes
ENSG00000109171	SLAIN2	N/D	SLAIN motif family member 2(SLAIN2)	Yes
ENSG00000109180	OCIAD1	N/D	OCIA domain containing 1(OCIAD1)	Yes
ENSG00000109184	DCUN1D4	N/D	defective in cullin neddylation 1 domain containing 4(DCUN1D4)	Yes
ENSG00000109220	CHIC2	N/D	cysteine rich hydrophobic domain 2(CHIC2)	Yes
ENSG00000109323	MANBA	N/D	mannosidase beta(MANBA)	Yes
ENSG00000109332	UBE2D3	N/D	ubiquitin conjugating enzyme E2 D3(UBE2D3)	Yes
ENSG00000109452	INPP4B	N/D	inositol polyphosphate-4-phosphatase type II B(INPP4B)	Yes
ENSG00000109471	IL2	N/D	interleukin 2(IL2)	Yes
ENSG00000109472	CPE	N/D	carboxypeptidase E(CPE)	Yes
ENSG00000109475	RPL34	N/D	ribosomal protein L34(RPL34)	Yes
ENSG00000109511	ANXA10	N/D	annexin A10(ANXA10)	Yes
ENSG00000109572	CLCN3	N/D	chloride voltage-gated channel 3(CLCN3)	Yes
ENSG00000109667	SLC2A9	N/D	solute carrier family 2 member 9(SLC2A9)	Yes
ENSG00000109685	whsc1	N/D	Wolf-Hirschhorn syndrome candidate 1(WHSC1)	Yes
ENSG00000109689	STIM2	N/D	stromal interaction molecule 2(STIM2)	Yes
ENSG00000109736	MFSD10	N/D	major facilitator superfamily domain containing 10(MFSD10)	Yes
ENSG00000109738	GLRB	N/D	glycine receptor beta(GLRB)	Yes
ENSG00000109775	UFSP2	N/D	UFM1 specific peptidase 2(UFSP2)	Yes
ENSG00000109846	CRYAB	N/D	crystallin alpha B(CRYAB)	Yes
ENSG00000109854	HTATIP2	N/D	HIV-1 Tat interactive protein 2(HTATIP2)	Yes
ENSG00000109861	CTSC	N/D	cathepsin C(CTSC)	Yes
ENSG00000109906	ZBTB16	N/D	zinc finger and BTB domain containing 16(ZBTB16)	Yes
ENSG00000109971	HSPA8	N/D	heat shock protein family A (Hsp70) member 8(HSPA8)	Yes
ENSG00000110042	DTX4	N/D	deltex E3 ubiquitin ligase 4(DTX4)	Yes
ENSG00000110047	EHD1	N/D	EH domain containing 1(EHD1)	Yes
ENSG00000110063	DCPS	N/D	decapping enzyme, scavenger(DCPS)	Yes
ENSG00000110075	PPP6R3	N/D	protein phosphatase 6 regulatory subunit 3(PPP6R3)	Yes
ENSG00000110077	MS4A6A	N/D	membrane spanning 4-domains A6A(MS4A6A)	Yes
ENSG00000110172	CHORDC1	activated|inhibited	cysteine and histidine rich domain containing 1(CHORDC1)	Yes
ENSG00000110237	ARHGEF17	N/D	Rho guanine nucleotide exchange factor 17(ARHGEF17)	Yes
ENSG00000110315	RNF141	N/D	ring finger protein 141(RNF141)	Yes
ENSG00000110321	EIF4G2	N/D	eukaryotic translation initiation factor 4 gamma 2(EIF4G2)	Yes
ENSG00000110395	CBL	N/D	Cbl proto-oncogene(CBL)	Yes
ENSG00000110400	NECTIN1	N/D	nectin cell adhesion molecule 1(NECTIN1)	Yes
ENSG00000110619	CARS	N/D	cysteinyl-tRNA synthetase(CARS)	Yes
ENSG00000110713	NUP98	N/D	nucleoporin 98(NUP98)	Yes
ENSG00000110717	MIR4691	N/D	microRNA 4691(MIR4691)	Yes
ENSG00000110841	PPFIBP1	N/D	PPFIA binding protein 1(PPFIBP1)	Yes
ENSG00000110848	CD69	N/D	CD69 molecule(CD69)	Yes
ENSG00000110880	CORO1C	N/D	coronin 1C(CORO1C)	Yes
ENSG00000110888	CAPRIN2	N/D	caprin family member 2(CAPRIN2)	Yes
ENSG00000110906	KCTD10	N/D	potassium channel tetramerization domain containing 10(KCTD10)	Yes
ENSG00000110917	MLEC	N/D	malectin(MLEC)	Yes
ENSG00000110925	csrnp2	N/D	cysteine and serine rich nuclear protein 2(CSRNP2)	Yes
ENSG00000110931	CAMKK2	N/D	calcium/calmodulin dependent protein kinase kinase 2(CAMKK2)	Yes
ENSG00000110955	ATP5B	N/D	ATP synthase, H+ transporting, mitochondrial F1 complex, beta polypeptide(ATP5B)	Yes
ENSG00000110958	PTGES3	N/D	prostaglandin E synthase 3(PTGES3)	Yes
ENSG00000110975	SYT10	N/D	synaptotagmin 10(SYT10)	Yes
ENSG00000111011	RSRC2	N/D	arginine and serine rich coiled-coil 2(RSRC2)	Yes
ENSG00000111057	KRT18	N/D	keratin 18(KRT18)	Yes
ENSG00000111110	PPM1H	N/D	protein phosphatase, Mg2+/Mn2+ dependent 1H(PPM1H)	Yes
ENSG00000111145	ELK3	N/D	ELK3, ETS transcription factor(ELK3)	Yes
ENSG00000111215	PRR4	N/D	proline rich 4 (lacrimal)(PRR4)	Yes
ENSG00000111224	PARP11	N/D	poly(ADP-ribose) polymerase family member 11(PARP11)	Yes
ENSG00000111237	VPS29	N/D	VPS29, retromer complex component(VPS29)	Yes
ENSG00000111249	CUX2	N/D	cut like homeobox 2(CUX2)	Yes
ENSG00000111271	ACAD10	N/D	acyl-CoA dehydrogenase family member 10(ACAD10)	Yes
ENSG00000111371	SLC38A1	N/D	solute carrier family 38 member 1(SLC38A1)	Yes
ENSG00000111452	ADGRD1	N/D	adhesion G protein-coupled receptor D1(ADGRD1)	Yes
ENSG00000111581	NUP107	N/D	nucleoporin 107(NUP107)	Yes
ENSG00000111641	NOP2	N/D	NOP2 nucleolar protein(NOP2)	Yes
ENSG00000111642	CHD4	N/D	chromodomain helicase DNA binding protein 4(CHD4)	Yes
ENSG00000111652	COPS7A	N/D	COP9 signalosome subunit 7A(COPS7A)	Yes
ENSG00000111670	GNPTAB	N/D	N-acetylglucosamine-1-phosphate transferase alpha and beta subunits(GNPTAB)	Yes
ENSG00000111727	HCFC2	N/D	host cell factor C2(HCFC2)	Yes
ENSG00000111879	FAM184A	N/D	family with sequence similarity 184 member A(FAM184A)	Yes
ENSG00000111912	NCOA7	N/D	nuclear receptor coactivator 7(NCOA7)	Yes
ENSG00000111913	FAM65B	N/D	family with sequence similarity 65 member B(FAM65B)	Yes
ENSG00000111961	SASH1	N/D	SAM and SH3 domain containing 1(SASH1)	Yes
ENSG00000111962	UST	N/D	uronyl 2-sulfotransferase(UST)	Yes
ENSG00000112053	SLC26A8	N/D	solute carrier family 26 member 8(SLC26A8)	Yes
ENSG00000112062	MAPK14	N/D	mitogen-activated protein kinase 14(MAPK14)	Yes
ENSG00000112110	MRPL18	activated	mitochondrial ribosomal protein L18(MRPL18)	Yes
ENSG00000112137	PHACTR1	N/D	phosphatase and actin regulator 1(PHACTR1)	Yes
ENSG00000112139	MDGA1	N/D	MAM domain containing glycosylphosphatidylinositol anchor 1(MDGA1)	Yes
ENSG00000112175	BMP5	N/D	bone morphogenetic protein 5(BMP5)	Yes
ENSG00000112186	CAP2	N/D	CAP, adenylate cyclase-associated protein, 2 (yeast)(CAP2)	Yes
ENSG00000112200	ZNF451	N/D	zinc finger protein 451(ZNF451)	Yes
ENSG00000112208	BAG2	N/D	BCL2 associated athanogene 2(BAG2)	Yes
ENSG00000112234	FBXL4	N/D	F-box and leucine rich repeat protein 4(FBXL4)	Yes
ENSG00000112237	CCNC	N/D	cyclin C(CCNC)	Yes
ENSG00000112242	E2F3	N/D	E2F transcription factor 3(E2F3)	Yes
ENSG00000112249	ASCC3	N/D	activating signal cointegrator 1 complex subunit 3(ASCC3)	Yes
ENSG00000112282	MED23	N/D	mediator complex subunit 23(MED23)	Yes
ENSG00000112290	wasf1	N/D	WAS protein family member 1(WASF1)	Yes
ENSG00000112297	AIM1	N/D	absent in melanoma 1(AIM1)	Yes
ENSG00000112319	EYA4	N/D	EYA transcriptional coactivator and phosphatase 4(EYA4)	Yes
ENSG00000112335	SNX3	N/D	sorting nexin 3(SNX3)	Yes
ENSG00000112343	TRIM38	N/D	tripartite motif containing 38(TRIM38)	Yes
ENSG00000112367	FIG4	N/D	FIG4 phosphoinositide 5-phosphatase(FIG4)	Yes
ENSG00000112378	PERP	N/D	PERP, TP53 apoptosis effector(PERP)	Yes
ENSG00000112379	ARFGEF3	N/D	ARFGEF family member 3(ARFGEF3)	Yes
ENSG00000112414	ADGRG6	N/D	adhesion G protein-coupled receptor G6(ADGRG6)	Yes
ENSG00000112486	CCR6	N/D	C-C motif chemokine receptor 6(CCR6)	Yes
ENSG00000112531	QKI	N/D	QKI, KH domain containing RNA binding(QKI)	Yes
ENSG00000112624	GLTSCR1L	N/D	GLTSCR1 like(GLTSCR1L)	Yes
ENSG00000112640	PPP2R5D	N/D	protein phosphatase 2 regulatory subunit B'delta(PPP2R5D)	Yes
ENSG00000112659	CUL9	N/D	cullin 9(CUL9)	Yes
ENSG00000112667	DNPH1	N/D	2'-deoxynucleoside 5'-phosphate N-hydrolase 1(DNPH1)	Yes
ENSG00000112685	exoc2	N/D	exocyst complex component 2(EXOC2)	Yes
ENSG00000112695	COX7A2	N/D	cytochrome c oxidase subunit 7A2(COX7A2)	Yes
ENSG00000112699	GMDS	N/D	GDP-mannose 4,6-dehydratase(GMDS)	Yes
ENSG00000112773	FAM46A	activated|inhibited	family with sequence similarity 46 member A(FAM46A)	Yes
ENSG00000112812	PRSS16	N/D	protease, serine 16(PRSS16)	Yes
ENSG00000112902	SEMA5A	N/D	semaphorin 5A(SEMA5A)	Yes
ENSG00000112964	GHR	N/D	growth hormone receptor(GHR)	Yes
ENSG00000112981	NME5	N/D	NME/NM23 family member 5(NME5)	Yes
ENSG00000112983	BRD8	N/D	bromodomain containing 8(BRD8)	Yes
ENSG00000113013	HSPA9	N/D	heat shock protein family A (Hsp70) member 9(HSPA9)	Yes
ENSG00000113048	MRPS27	N/D	mitochondrial ribosomal protein S27(MRPS27)	Yes
ENSG00000113068	PFDN1	N/D	prefoldin subunit 1(PFDN1)	Yes
ENSG00000113070	HBEGF	N/D	heparin binding EGF like growth factor(HBEGF)	Yes
ENSG00000113163	COL4A3BP	N/D	collagen type IV alpha 3 binding protein(COL4A3BP)	Yes
ENSG00000113194	FAF2	N/D	Fas associated factor family member 2(FAF2)	Yes
ENSG00000113240	CLK4	N/D	CDC like kinase 4(CLK4)	Yes
ENSG00000113282	CLINT1	N/D	clathrin interactor 1(CLINT1)	Yes
ENSG00000113319	RASGRF2	N/D	Ras protein specific guanine nucleotide releasing factor 2(RASGRF2)	Yes
ENSG00000113360	DROSHA	N/D	drosha ribonuclease III(DROSHA)	Yes
ENSG00000113391	MIR2277	N/D	microRNA 2277(MIR2277)	Yes
ENSG00000113441	LNPEP	N/D	leucyl and cystinyl aminopeptidase(LNPEP)	Yes
ENSG00000113448	PDE4D	N/D	phosphodiesterase 4D(PDE4D)	Yes
ENSG00000113456	RAD1	N/D	RAD1 checkpoint DNA exonuclease(RAD1)	Yes
ENSG00000113460	BRIX1	N/D	BRX1, biogenesis of ribosomes(BRIX1)	Yes
ENSG00000113522	RAD50	N/D	RAD50 double strand break repair protein(RAD50)	Yes
ENSG00000113558	SKP1	N/D	S-phase kinase associated protein 1(SKP1)	Yes
ENSG00000113578	FGF1	N/D	fibroblast growth factor 1(FGF1)	Yes
ENSG00000113580	NR3C1	N/D	nuclear receptor subfamily 3 group C member 1(NR3C1)	Yes
ENSG00000113597	TRAPPC13	N/D	trafficking protein particle complex 13(TRAPPC13)	Yes
ENSG00000113638	TTC33	N/D	tetratricopeptide repeat domain 33(TTC33)	Yes
ENSG00000113645	WWC1	N/D	WW and C2 domain containing 1(WWC1)	Yes
ENSG00000113648	h2afy	N/D	H2A histone family member Y(H2AFY)	Yes
ENSG00000113712	CSNK1A1	N/D	casein kinase 1 alpha 1(CSNK1A1)	Yes
ENSG00000113719	ERGIC1	N/D	endoplasmic reticulum-golgi intermediate compartment 1(ERGIC1)	Yes
ENSG00000113721	PDGFRB	N/D	platelet derived growth factor receptor beta(PDGFRB)	Yes
ENSG00000113742	CPEB4	N/D	cytoplasmic polyadenylation element binding protein 4(CPEB4)	Yes
ENSG00000113758	DBN1	N/D	drebrin 1(DBN1)	Yes
ENSG00000113916	BCL6	N/D	B-cell CLL/lymphoma 6(BCL6)	Yes
ENSG00000113966	ARL6	N/D	ADP ribosylation factor like GTPase 6(ARL6)	Yes
ENSG00000114023	FAM162A	N/D	family with sequence similarity 162 member A(FAM162A)	Yes
ENSG00000114030	KPNA1	N/D	karyopherin subunit alpha 1(KPNA1)	Yes
ENSG00000114062	UBE3A	N/D	ubiquitin protein ligase E3A(UBE3A)	Yes
ENSG00000114107	CEP70	N/D	centrosomal protein 70(CEP70)	Yes
ENSG00000114120	SLC25A36	N/D	solute carrier family 25 member 36(SLC25A36)	Yes
ENSG00000114124	GRK7	N/D	G protein-coupled receptor kinase 7(GRK7)	Yes
ENSG00000114166	KAT2B	N/D	lysine acetyltransferase 2B(KAT2B)	Yes
ENSG00000114268	PFKFB4	N/D	6-phosphofructo-2-kinase/fructose-2,6-biphosphatase 4(PFKFB4)	Yes
ENSG00000114270	MIR711	N/D	microRNA 711(MIR711)	Yes
ENSG00000114391	RPL24	N/D	ribosomal protein L24(RPL24)	Yes
ENSG00000114395	CYB561D2	N/D	cytochrome b561 family member D2(CYB561D2)	Yes
ENSG00000114416	FXR1	activated	FMR1 autosomal homolog 1(FXR1)	Yes
ENSG00000114473	IQCG	N/D	IQ motif containing G(IQCG)	Yes
ENSG00000114480	GBE1	N/D	1,4-alpha-glucan branching enzyme 1(GBE1)	Yes
ENSG00000114503	NCBP2	N/D	nuclear cap binding protein subunit 2(NCBP2)	Yes
ENSG00000114544	SLC41A3	N/D	solute carrier family 41 member 3(SLC41A3)	Yes
ENSG00000114573	ATP6V1A	activated|inhibited	ATPase H+ transporting V1 subunit A(ATP6V1A)	Yes
ENSG00000114656	KIAA1257	N/D	KIAA1257(KIAA1257)	Yes
ENSG00000114686	MRPL3	N/D	mitochondrial ribosomal protein L3(MRPL3)	Yes
ENSG00000114738	MAPKAPK3	N/D	mitogen-activated protein kinase-activated protein kinase 3(MAPKAPK3)	Yes
ENSG00000114744	COMMD2	N/D	COMM domain containing 2(COMMD2)	Yes
ENSG00000114757	PEX5L	N/D	peroxisomal biogenesis factor 5 like(PEX5L)	Yes
ENSG00000114767	RRP9	N/D	ribosomal RNA processing 9, small subunit (SSU) processome component, homolog (yeast)(RRP9)	Yes
ENSG00000114770	ABCC5	N/D	ATP binding cassette subfamily C member 5(ABCC5)	Yes
ENSG00000114779	ABHD14B	N/D	abhydrolase domain containing 14B(ABHD14B)	Yes
ENSG00000114790	ARHGEF26	N/D	Rho guanine nucleotide exchange factor 26(ARHGEF26)	Yes
ENSG00000114853	ZBTB47	N/D	zinc finger and BTB domain containing 47(ZBTB47)	Yes
ENSG00000114861	FOXP1	N/D	forkhead box P1(FOXP1)	Yes
ENSG00000114942	EEF1B2	N/D	eukaryotic translation elongation factor 1 beta 2(EEF1B2)	Yes
ENSG00000114956	dguok	N/D	deoxyguanosine kinase(DGUOK)	Yes
ENSG00000114978	mob1a	N/D	MOB kinase activator 1A(MOB1A)	Yes
ENSG00000114982	KANSL3	N/D	KAT8 regulatory NSL complex subunit 3(KANSL3)	Yes
ENSG00000114988	LMAN2L	N/D	lectin, mannose binding 2 like(LMAN2L)	Yes
ENSG00000115009	CCL20	N/D	C-C motif chemokine ligand 20(CCL20)	Yes
ENSG00000115041	KCNIP3	N/D	potassium voltage-gated channel interacting protein 3(KCNIP3)	Yes
ENSG00000115042	FAHD2A	N/D	fumarylacetoacetate hydrolase domain containing 2A(FAHD2A)	Yes
ENSG00000115085	ZAP70	N/D	zeta chain of T cell receptor associated protein kinase 70(ZAP70)	Yes
ENSG00000115145	STAM2	N/D	signal transducing adaptor molecule 2(STAM2)	Yes
ENSG00000115155	OTOF	N/D	otoferlin(OTOF)	Yes
ENSG00000115159	GPD2	N/D	glycerol-3-phosphate dehydrogenase 2(GPD2)	Yes
ENSG00000115163	CENPA	N/D	centromere protein A(CENPA)	Yes
ENSG00000115170	ACVR1	N/D	activin A receptor type 1(ACVR1)	Yes
ENSG00000115183	TANC1	N/D	tetratricopeptide repeat, ankyrin repeat and coiled-coil containing 1(TANC1)	Yes
ENSG00000115221	LOC100505984	N/D	uncharacterized LOC100505984(LOC100505984)	Yes
ENSG00000115233	PSMD14	N/D	proteasome 26S subunit, non-ATPase 14(PSMD14)	Yes
ENSG00000115234	SNX17	N/D	sorting nexin 17(SNX17)	Yes
ENSG00000115252	PDE1A	N/D	phosphodiesterase 1A(PDE1A)	Yes
ENSG00000115266	APC2	N/D	APC2, WNT signaling pathway regulator(APC2)	Yes
ENSG00000115286	NDUFS7	N/D	NADH:ubiquinone oxidoreductase core subunit S7(NDUFS7)	Yes
ENSG00000115295	CLIP4	N/D	CAP-Gly domain containing linker protein family member 4(CLIP4)	Yes
ENSG00000115310	RTN4	N/D	reticulon 4(RTN4)	Yes
ENSG00000115355	CCDC88A	N/D	coiled-coil domain containing 88A(CCDC88A)	Yes
ENSG00000115361	ACADL	N/D	acyl-CoA dehydrogenase, long chain(ACADL)	Yes
ENSG00000115380	EFEMP1	activated|inhibited	EGF containing fibulin like extracellular matrix protein 1(EFEMP1)	Yes
ENSG00000115386	REG1A	N/D	regenerating family member 1 alpha(REG1A)	Yes
ENSG00000115392	FANCL	N/D	Fanconi anemia complementation group L(FANCL)	Yes
ENSG00000115414	FN1	activated|inhibited	fibronectin 1(FN1)	No
ENSG00000115415	STAT1	N/D	signal transducer and activator of transcription 1(STAT1)	Yes
ENSG00000115419	GLS	N/D	glutaminase(GLS)	Yes
ENSG00000115457	IGFBP2	N/D	insulin like growth factor binding protein 2(IGFBP2)	Yes
ENSG00000115461	IGFBP5	N/D	insulin like growth factor binding protein 5(IGFBP5)	Yes
ENSG00000115464	USP34	N/D	ubiquitin specific peptidase 34(USP34)	Yes
ENSG00000115484	CCT4	N/D	chaperonin containing TCP1 subunit 4(CCT4)	Yes
ENSG00000115486	GGCX	N/D	gamma-glutamyl carboxylase(GGCX)	Yes
ENSG00000115504	EHBP1	N/D	EH domain binding protein 1(EHBP1)	Yes
ENSG00000115525	ST3GAL5	N/D	ST3 beta-galactoside alpha-2,3-sialyltransferase 5(ST3GAL5)	Yes
ENSG00000115526	CHST10	N/D	carbohydrate sulfotransferase 10(CHST10)	Yes
ENSG00000115540	MOB4	N/D	MOB family member 4, phocein(MOB4)	Yes
ENSG00000115541	hspe1	activated	heat shock protein family E (Hsp10) member 1(HSPE1)	Yes
ENSG00000115556	PLCD4	N/D	phospholipase C delta 4(PLCD4)	Yes
ENSG00000115568	ZNF142	N/D	zinc finger protein 142(ZNF142)	Yes
ENSG00000115602	IL1RL1	N/D	interleukin 1 receptor like 1(IL1RL1)	Yes
ENSG00000115641	FHL2	N/D	four and a half LIM domains 2(FHL2)	Yes
ENSG00000115648	MLPH	N/D	melanophilin(MLPH)	Yes
ENSG00000115685	PPP1R7	N/D	protein phosphatase 1 regulatory subunit 7(PPP1R7)	Yes
ENSG00000115687	PASK	N/D	PAS domain containing serine/threonine kinase(PASK)	Yes
ENSG00000115694	STK25	N/D	serine/threonine kinase 25(STK25)	Yes
ENSG00000115756	HPCAL1	N/D	hippocalcin like 1(HPCAL1)	Yes
ENSG00000115758	ODC1	N/D	ornithine decarboxylase 1(ODC1)	Yes
ENSG00000115827	DCAF17	N/D	DDB1 and CUL4 associated factor 17(DCAF17)	Yes
ENSG00000115828	QPCT	N/D	glutaminyl-peptide cyclotransferase(QPCT)	Yes
ENSG00000115840	SLC25A12	N/D	solute carrier family 25 member 12(SLC25A12)	Yes
ENSG00000115866	DARS	N/D	aspartyl-tRNA synthetase(DARS)	Yes
ENSG00000115875	SRSF7	N/D	serine and arginine rich splicing factor 7(SRSF7)	Yes
ENSG00000115884	sdc1	N/D	syndecan 1(SDC1)	Yes
ENSG00000115896	PLCL1	N/D	phospholipase C like 1(PLCL1)	Yes
ENSG00000115904	SOS1	N/D	SOS Ras/Rac guanine nucleotide exchange factor 1(SOS1)	Yes
ENSG00000115935	WIPF1	N/D	WAS/WASL interacting protein family member 1(WIPF1)	Yes
ENSG00000115956	PLEK	N/D	pleckstrin(PLEK)	Yes
ENSG00000115963	RND3	N/D	Rho family GTPase 3(RND3)	Yes
ENSG00000115966	atf2	N/D	activating transcription factor 2(ATF2)	Yes
ENSG00000115977	AAK1	N/D	AP2 associated kinase 1(AAK1)	Yes
ENSG00000115998	c2orf42	N/D	chromosome 2 open reading frame 42(C2orf42)	Yes
ENSG00000116035	VAX2	N/D	ventral anterior homeobox 2(VAX2)	Yes
ENSG00000116096	SPR	N/D	sepiapterin reductase (7,8-dihydrobiopterin:NADP+ oxidoreductase)(SPR)	Yes
ENSG00000116117	PARD3B	N/D	par-3 family cell polarity regulator beta(PARD3B)	Yes
ENSG00000116127	ALMS1	N/D	ALMS1, centrosome and basal body associated protein(ALMS1)	Yes
ENSG00000116128	BCL9	N/D	B-cell CLL/lymphoma 9(BCL9)	Yes
ENSG00000116133	DHCR24	N/D	24-dehydrocholesterol reductase(DHCR24)	Yes
ENSG00000116157	GPX7	N/D	glutathione peroxidase 7(GPX7)	Yes
ENSG00000116161	CACYBP	activated	calcyclin binding protein(CACYBP)	Yes
ENSG00000116183	PAPPA2	N/D	pappalysin 2(PAPPA2)	Yes
ENSG00000116205	MIR4781	N/D	microRNA 4781(MIR4781)	Yes
ENSG00000116209	TMEM59	N/D	transmembrane protein 59(TMEM59)	Yes
ENSG00000116212	LRRC42	N/D	leucine rich repeat containing 42(LRRC42)	Yes
ENSG00000116266	STXBP3	N/D	syntaxin binding protein 3(STXBP3)	Yes
ENSG00000116288	PARK7	N/D	Parkinsonism associated deglycase(PARK7)	Yes
ENSG00000116299	KIAA1324	N/D	KIAA1324(KIAA1324)	Yes
ENSG00000116350	SRSF4	N/D	serine and arginine rich splicing factor 4(SRSF4)	Yes
ENSG00000116406	EDEM3	inhibited	ER degradation enhancing alpha-mannosidase like protein 3(EDEM3)	Yes
ENSG00000116473	RAP1A	N/D	RAP1A, member of RAS oncogene family(RAP1A)	Yes
ENSG00000116489	CAPZA1	N/D	capping actin protein of muscle Z-line alpha subunit 1(CAPZA1)	Yes
ENSG00000116497	S100PBP	inhibited	S100P binding protein(S100PBP)	Yes
ENSG00000116574	RHOU	N/D	ras homolog family member U(RHOU)	Yes
ENSG00000116580	GON4L	N/D	gon-4 like(GON4L)	Yes
ENSG00000116604	MEF2D	N/D	myocyte enhancer factor 2D(MEF2D)	Yes
ENSG00000116641	DOCK7	N/D	dedicator of cytokinesis 7(DOCK7)	Yes
ENSG00000116667	c1orf21	N/D	chromosome 1 open reading frame 21(C1orf21)	Yes
ENSG00000116675	DNAJC6	N/D	DnaJ heat shock protein family (Hsp40) member C6(DNAJC6)	Yes
ENSG00000116678	LEPR	N/D	leptin receptor(LEPR)	Yes
ENSG00000116698	SMG7	N/D	SMG7, nonsense mediated mRNA decay factor(SMG7)	Yes
ENSG00000116711	PLA2G4A	N/D	phospholipase A2 group IVA(PLA2G4A)	Yes
ENSG00000116729	WLS	N/D	wntless Wnt ligand secretion mediator(WLS)	Yes
ENSG00000116741	RGS2	N/D	regulator of G-protein signaling 2(RGS2)	Yes
ENSG00000116752	BCAS2	N/D	breast carcinoma amplified sequence 2(BCAS2)	Yes
ENSG00000116754	SRSF11	N/D	serine and arginine rich splicing factor 11(SRSF11)	Yes
ENSG00000116761	CTH	N/D	cystathionine gamma-lyase(CTH)	Yes
ENSG00000116774	OLFML3	N/D	olfactomedin like 3(OLFML3)	Yes
ENSG00000116791	CRYZ	N/D	crystallin zeta(CRYZ)	Yes
ENSG00000116809	ZBTB17	N/D	zinc finger and BTB domain containing 17(ZBTB17)	Yes
ENSG00000116830	TTF2	N/D	transcription termination factor 2(TTF2)	Yes
ENSG00000116871	MAP7D1	N/D	MAP7 domain containing 1(MAP7D1)	Yes
ENSG00000116874	WARS2	N/D	tryptophanyl tRNA synthetase 2, mitochondrial(WARS2)	Yes
ENSG00000116882	HAO2	N/D	hydroxyacid oxidase 2(HAO2)	Yes
ENSG00000116903	EXOC8	N/D	exocyst complex component 8(EXOC8)	Yes
ENSG00000116906	GNPAT	N/D	glyceronephosphate O-acyltransferase(GNPAT)	Yes
ENSG00000116962	NID1	N/D	nidogen 1(NID1)	Yes
ENSG00000117000	RLF	N/D	rearranged L-myc fusion(RLF)	Yes
ENSG00000117010	ZNF684	N/D	zinc finger protein 684(ZNF684)	Yes
ENSG00000117020	AKT3	N/D	AKT serine/threonine kinase 3(AKT3)	Yes
ENSG00000117054	ACADM	N/D	acyl-CoA dehydrogenase, C-4 to C-12 straight chain(ACADM)	Yes
ENSG00000117090	SLAMF1	N/D	signaling lymphocytic activation molecule family member 1(SLAMF1)	Yes
ENSG00000117091	CD48	N/D	CD48 molecule(CD48)	Yes
ENSG00000117114	ADGRL2	N/D	adhesion G protein-coupled receptor L2(ADGRL2)	Yes
ENSG00000117151	CTBS	N/D	chitobiase(CTBS)	Yes
ENSG00000117154	IGSF21	N/D	immunoglobin superfamily member 21(IGSF21)	Yes
ENSG00000117215	PLA2G2D	N/D	phospholipase A2 group IID(PLA2G2D)	Yes
ENSG00000117222	RBBP5	N/D	RB binding protein 5, histone lysine methyltransferase complex subunit(RBBP5)	Yes
ENSG00000117226	GBP3	N/D	guanylate binding protein 3(GBP3)	Yes
ENSG00000117262	GPR89A	activated|inhibited	G protein-coupled receptor 89A(GPR89A)	Yes
ENSG00000117280	RAB29	N/D	RAB29, member RAS oncogene family(RAB29)	Yes
ENSG00000117281	CD160	N/D	CD160 molecule(CD160)	Yes
ENSG00000117322	CR2	N/D	complement C3d receptor 2(CR2)	Yes
ENSG00000117394	SLC2A1	N/D	solute carrier family 2 member 1(SLC2A1)	Yes
ENSG00000117410	ATP6V0B	N/D	ATPase H+ transporting V0 subunit b(ATP6V0B)	Yes
ENSG00000117411	B4GALT2	N/D	beta-1,4-galactosyltransferase 2(B4GALT2)	Yes
ENSG00000117419	ERI3	N/D	ERI1 exoribonuclease family member 3(ERI3)	Yes
ENSG00000117425	PTCH2	N/D	patched 2(PTCH2)	Yes
ENSG00000117450	PRDX1	N/D	peroxiredoxin 1(PRDX1)	Yes
ENSG00000117472	TSPAN1	N/D	tetraspanin 1(TSPAN1)	Yes
ENSG00000117477	CCDC181	N/D	coiled-coil domain containing 181(CCDC181)	Yes
ENSG00000117501	MROH9	N/D	maestro heat like repeat family member 9(MROH9)	Yes
ENSG00000117519	CNN3	N/D	calponin 3(CNN3)	Yes
ENSG00000117523	PRRC2C	N/D	proline rich coiled-coil 2C(PRRC2C)	Yes
ENSG00000117525	F3	N/D	coagulation factor III, tissue factor(F3)	Yes
ENSG00000117528	ABCD3	N/D	ATP binding cassette subfamily D member 3(ABCD3)	Yes
ENSG00000117543	DPH5	N/D	diphthamide biosynthesis 5(DPH5)	Yes
ENSG00000117593	DARS2	N/D	aspartyl-tRNA synthetase 2, mitochondrial(DARS2)	Yes
ENSG00000117632	MIR3917	N/D	microRNA 3917(MIR3917)	Yes
ENSG00000117643	MAN1C1	N/D	mannosidase alpha class 1C member 1(MAN1C1)	Yes
ENSG00000117697	NSL1	N/D	NSL1, MIS12 kinetochore complex component(NSL1)	Yes
ENSG00000117758	STX12	N/D	syntaxin 12(STX12)	Yes
ENSG00000118046	STK11	N/D	serine/threonine kinase 11(STK11)	Yes
ENSG00000118058	KMT2A	N/D	lysine methyltransferase 2A(KMT2A)	Yes
ENSG00000118217	ATF6	N/D	activating transcription factor 6(ATF6)	Yes
ENSG00000118231	CRYGD	N/D	crystallin gamma D(CRYGD)	Yes
ENSG00000118257	NRP2	N/D	neuropilin 2(NRP2)	Yes
ENSG00000118263	KLF7	N/D	Kruppel like factor 7(KLF7)	Yes
ENSG00000118307	CASC1	N/D	cancer susceptibility candidate 1(CASC1)	Yes
ENSG00000118420	UBE3D	N/D	ubiquitin protein ligase E3D(UBE3D)	Yes
ENSG00000118454	ANKRD13C	N/D	ankyrin repeat domain 13C(ANKRD13C)	Yes
ENSG00000118482	PHF3	N/D	PHD finger protein 3(PHF3)	Yes
ENSG00000118492	ADGB	N/D	androglobin(ADGB)	Yes
ENSG00000118503	TNFAIP3	N/D	TNF alpha induced protein 3(TNFAIP3)	Yes
ENSG00000118655	DCLRE1B	N/D	DNA cross-link repair 1B(DCLRE1B)	Yes
ENSG00000118689	FOXO3	activated	forkhead box O3(FOXO3)	No
ENSG00000118690	ARMC2	N/D	armadillo repeat containing 2(ARMC2)	Yes
ENSG00000118729	CASQ2	N/D	calsequestrin 2(CASQ2)	Yes
ENSG00000118777	ABCG2	N/D	ATP binding cassette subfamily G member 2 (Junior blood group)(ABCG2)	Yes
ENSG00000118804	STBD1	N/D	starch binding domain 1(STBD1)	Yes
ENSG00000118849	RARRES1	N/D	retinoic acid receptor responder 1(RARRES1)	Yes
ENSG00000118898	PPL	N/D	periplakin(PPL)	Yes
ENSG00000118922	KLF12	N/D	Kruppel like factor 12(KLF12)	Yes
ENSG00000118960	HS1BP3	N/D	HCLS1 binding protein 3(HS1BP3)	Yes
ENSG00000118961	LDAH	N/D	lipid droplet associated hydrolase(LDAH)	Yes
ENSG00000118965	WDR35	N/D	WD repeat domain 35(WDR35)	Yes
ENSG00000119041	GTF3C3	N/D	general transcription factor IIIC subunit 3(GTF3C3)	Yes
ENSG00000119048	UBE2B	N/D	ubiquitin conjugating enzyme E2 B(UBE2B)	Yes
ENSG00000119139	TJP2	N/D	tight junction protein 2(TJP2)	Yes
ENSG00000119185	ITGB1BP1	N/D	integrin subunit beta 1 binding protein 1(ITGB1BP1)	Yes
ENSG00000119203	CPSF3	N/D	cleavage and polyadenylation specific factor 3(CPSF3)	Yes
ENSG00000119231	SENP5	N/D	SUMO1/sentrin specific peptidase 5(SENP5)	Yes
ENSG00000119242	CCDC92	N/D	coiled-coil domain containing 92(CCDC92)	Yes
ENSG00000119285	HEATR1	N/D	HEAT repeat containing 1(HEATR1)	Yes
ENSG00000119318	RAD23B	N/D	RAD23 homolog B, nucleotide excision repair protein(RAD23B)	Yes
ENSG00000119326	CTNNAL1	N/D	catenin alpha like 1(CTNNAL1)	Yes
ENSG00000119383	PTPA	N/D	protein phosphatase 2 phosphatase activator(PTPA)	Yes
ENSG00000119408	NEK6	N/D	NIMA related kinase 6(NEK6)	Yes
ENSG00000119471	HSDL2	N/D	hydroxysteroid dehydrogenase like 2(HSDL2)	Yes
ENSG00000119487	MAPKAP1	N/D	mitogen-activated protein kinase associated protein 1(MAPKAP1)	Yes
ENSG00000119509	INVS	N/D	inversin(INVS)	Yes
ENSG00000119514	GALNT12	N/D	polypeptide N-acetylgalactosaminyltransferase 12(GALNT12)	Yes
ENSG00000119559	C19orf25	N/D	chromosome 19 open reading frame 25(C19orf25)	Yes
ENSG00000119574	ZBTB45	N/D	zinc finger and BTB domain containing 45(ZBTB45)	Yes
ENSG00000119630	PGF	N/D	placental growth factor(PGF)	Yes
ENSG00000119682	AREL1	N/D	apoptosis resistant E3 ubiquitin protein ligase 1(AREL1)	Yes
ENSG00000119685	ttll5	N/D	tubulin tyrosine ligase like 5(TTLL5)	Yes
ENSG00000119707	RBM25	N/D	RNA binding motif protein 25(RBM25)	Yes
ENSG00000119720	NRDE2	N/D	NRDE-2, necessary for RNA interference, domain containing(NRDE2)	Yes
ENSG00000119760	SUPT7L	N/D	SPT7-like STAGA complex gamma subunit(SUPT7L)	Yes
ENSG00000119778	ATAD2B	N/D	ATPase family, AAA domain containing 2B(ATAD2B)	Yes
ENSG00000119801	YPEL5	N/D	yippee like 5(YPEL5)	Yes
ENSG00000119865	CNRIP1	N/D	cannabinoid receptor interacting protein 1(CNRIP1)	Yes
ENSG00000119878	CRIPT	N/D	CXXC repeat containing interactor of PDZ3 domain(CRIPT)	Yes
ENSG00000119888	EPCAM	N/D	epithelial cell adhesion molecule(EPCAM)	Yes
ENSG00000119900	OGFRL1	N/D	opioid growth factor receptor like 1(OGFRL1)	Yes
ENSG00000119938	PPP1R3C	N/D	protein phosphatase 1 regulatory subunit 3C(PPP1R3C)	Yes
ENSG00000119946	CNNM1	N/D	cyclin and CBS domain divalent metal cation transport mediator 1(CNNM1)	Yes
ENSG00000119953	SMNDC1	N/D	survival motor neuron domain containing 1(SMNDC1)	Yes
ENSG00000120051	CFAP58	N/D	cilia and flagella associated protein 58(CFAP58)	Yes
ENSG00000120129	DUSP1	N/D	dual specificity phosphatase 1(DUSP1)	Yes
ENSG00000120156	TEK	N/D	TEK receptor tyrosine kinase(TEK)	Yes
ENSG00000120210	INSL6	N/D	insulin like 6(INSL6)	Yes
ENSG00000120251	GRIA2	N/D	glutamate ionotropic receptor AMPA type subunit 2(GRIA2)	Yes
ENSG00000120254	MTHFD1L	N/D	methylenetetrahydrofolate dehydrogenase (NADP+ dependent) 1-like(MTHFD1L)	Yes
ENSG00000120278	PLEKHG1	N/D	pleckstrin homology and RhoGEF domain containing G1(PLEKHG1)	Yes
ENSG00000120306	CYSTM1	N/D	cysteine rich transmembrane module containing 1(CYSTM1)	Yes
ENSG00000120318	ARAP3	N/D	ArfGAP with RhoGAP domain, ankyrin repeat and PH domain 3(ARAP3)	Yes
ENSG00000120329	SLC25A2	N/D	solute carrier family 25 member 2(SLC25A2)	Yes
ENSG00000120334	CENPL	N/D	centromere protein L(CENPL)	Yes
ENSG00000120337	TNFSF18	N/D	tumor necrosis factor superfamily member 18(TNFSF18)	Yes
ENSG00000120341	SEC16B	N/D	SEC16 homolog B, endoplasmic reticulum export factor(SEC16B)	Yes
ENSG00000120438	TCP1	N/D	t-complex 1(TCP1)	Yes
ENSG00000120451	SNX19	N/D	sorting nexin 19(SNX19)	Yes
ENSG00000120526	NUDCD1	N/D	NudC domain containing 1(NUDCD1)	Yes
ENSG00000120533	ENY2	N/D	ENY2, transcription and export complex 2 subunit(ENY2)	Yes
ENSG00000120594	plxdc2	N/D	plexin domain containing 2(PLXDC2)	Yes
ENSG00000120616	EPC1	N/D	enhancer of polycomb homolog 1(EPC1)	Yes
ENSG00000120645	iqsec3	N/D	IQ motif and Sec7 domain 3(IQSEC3)	Yes
ENSG00000120658	enox1	N/D	ecto-NOX disulfide-thiol exchanger 1(ENOX1)	Yes
ENSG00000120675	DNAJC15	N/D	DnaJ heat shock protein family (Hsp40) member C15(DNAJC15)	Yes
ENSG00000120686	UFM1	N/D	ubiquitin fold modifier 1(UFM1)	Yes
ENSG00000120688	WBP4	N/D	WW domain binding protein 4(WBP4)	Yes
ENSG00000120694	HSPH1	activated	heat shock protein family H (Hsp110) member 1(HSPH1)	Yes
ENSG00000120696	KBTBD7	N/D	kelch repeat and BTB domain containing 7(KBTBD7)	Yes
ENSG00000120708	TGFBI	N/D	transforming growth factor beta induced(TGFBI)	Yes
ENSG00000120709	fam53c	N/D	family with sequence similarity 53 member C(FAM53C)	Yes
ENSG00000120725	SIL1	N/D	SIL1 nucleotide exchange factor(SIL1)	Yes
ENSG00000120733	KDM3B	N/D	lysine demethylase 3B(KDM3B)	Yes
ENSG00000120800	UTP20	N/D	UTP20, small subunit processome component(UTP20)	Yes
ENSG00000120805	ARL1	N/D	ADP ribosylation factor like GTPase 1(ARL1)	Yes
ENSG00000120885	MIR6843	N/D	microRNA 6843(MIR6843)	Yes
ENSG00000120903	CHRNA2	N/D	cholinergic receptor nicotinic alpha 2 subunit(CHRNA2)	Yes
ENSG00000120913	PDLIM2	N/D	PDZ and LIM domain 2(PDLIM2)	Yes
ENSG00000120948	TARDBP	N/D	TAR DNA binding protein(TARDBP)	Yes
ENSG00000120949	TNFRSF8	N/D	TNF receptor superfamily member 8(TNFRSF8)	Yes
ENSG00000121022	COPS5	N/D	COP9 signalosome subunit 5(COPS5)	Yes
ENSG00000121060	MIR3614	N/D	microRNA 3614(MIR3614)	Yes
ENSG00000121073	SLC35B1	N/D	solute carrier family 35 member B1(SLC35B1)	Yes
ENSG00000121104	FAM117A	N/D	family with sequence similarity 117 member A(FAM117A)	Yes
ENSG00000121152	NCAPH	N/D	non-SMC condensin I complex subunit H(NCAPH)	Yes
ENSG00000121210	KIAA0922	N/D	KIAA0922(KIAA0922)	Yes
ENSG00000121274	PAPD5	N/D	poly(A) RNA polymerase D5, non-canonical(PAPD5)	Yes
ENSG00000121318	TAS2R10	activated|inhibited	taste 2 receptor member 10(TAS2R10)	Yes
ENSG00000121440	PDZRN3	N/D	PDZ domain containing ring finger 3(PDZRN3)	Yes
ENSG00000121579	NAA50	N/D	N(alpha)-acetyltransferase 50, NatE catalytic subunit(NAA50)	Yes
ENSG00000121644	DESI2	inhibited	desumoylating isopeptidase 2(DESI2)	Yes
ENSG00000121749	TBC1D15	N/D	TBC1 domain family member 15(TBC1D15)	Yes
ENSG00000121753	ADGRB2	N/D	adhesion G protein-coupled receptor B2(ADGRB2)	Yes
ENSG00000121766	ZCCHC17	N/D	zinc finger CCHC-type containing 17(ZCCHC17)	Yes
ENSG00000121769	FABP3	N/D	fatty acid binding protein 3(FABP3)	Yes
ENSG00000121774	KHDRBS1	N/D	KH RNA binding domain containing, signal transduction associated 1(KHDRBS1)	Yes
ENSG00000121851	POLR3GL	N/D	RNA polymerase III subunit G like(POLR3GL)	Yes
ENSG00000121858	TNFSF10	N/D	tumor necrosis factor superfamily member 10(TNFSF10)	Yes
ENSG00000121871	SLITRK3	N/D	SLIT and NTRK like family member 3(SLITRK3)	Yes
ENSG00000121879	PIK3CA	N/D	phosphatidylinositol-4,5-bisphosphate 3-kinase catalytic subunit alpha(PIK3CA)	Yes
ENSG00000121895	TMEM156	N/D	transmembrane protein 156(TMEM156)	Yes
ENSG00000121897	LIAS	N/D	lipoic acid synthetase(LIAS)	Yes
ENSG00000121898	CPXM2	N/D	carboxypeptidase X, M14 family member 2(CPXM2)	Yes
ENSG00000121904	CSMD2	N/D	CUB and Sushi multiple domains 2(CSMD2)	Yes
ENSG00000121931	LRIF1	N/D	ligand dependent nuclear receptor interacting factor 1(LRIF1)	Yes
ENSG00000121940	CLCC1	N/D	chloride channel CLIC like 1(CLCC1)	Yes
ENSG00000121964	GTDC1	N/D	glycosyltransferase like domain containing 1(GTDC1)	Yes
ENSG00000122025	FLT3	N/D	fms related tyrosine kinase 3(FLT3)	Yes
ENSG00000122033	MTIF3	N/D	mitochondrial translational initiation factor 3(MTIF3)	Yes
ENSG00000122042	UBL3	N/D	ubiquitin like 3(UBL3)	Yes
ENSG00000122188	LAX1	N/D	lymphocyte transmembrane adaptor 1(LAX1)	Yes
ENSG00000122218	COPA	N/D	coatomer protein complex subunit alpha(COPA)	Yes
ENSG00000122335	SERAC1	N/D	serine active site containing 1(SERAC1)	Yes
ENSG00000122359	ANXA11	N/D	annexin A11(ANXA11)	Yes
ENSG00000122367	LDB3	N/D	LIM domain binding 3(LDB3)	Yes
ENSG00000122432	SPATA1	N/D	spermatogenesis associated 1	Yes
ENSG00000122512	PMS2	N/D	PMS1 homolog 2, mismatch repair system component(PMS2)	Yes
ENSG00000122565	CBX3	N/D	chromobox 3(CBX3)	Yes
ENSG00000122566	HNRNPA2B1	N/D	heterogeneous nuclear ribonucleoprotein A2/B1(HNRNPA2B1)	Yes
ENSG00000122574	WIPF3	N/D	WAS/WASL interacting protein family member 3(WIPF3)	Yes
ENSG00000122641	INHBA	N/D	inhibin beta A subunit(INHBA)	Yes
ENSG00000122733	PHF24	N/D	PHD finger protein 24(PHF24)	Yes
ENSG00000122786	CALD1	N/D	caldesmon 1(CALD1)	Yes
ENSG00000122863	CHST3	N/D	carbohydrate sulfotransferase 3(CHST3)	Yes
ENSG00000122870	BICC1	N/D	BicC family RNA binding protein 1(BICC1)	Yes
ENSG00000122882	ecd	N/D	ecdysoneless cell cycle regulator(ECD)	Yes
ENSG00000122884	P4HA1	N/D	prolyl 4-hydroxylase subunit alpha 1(P4HA1)	Yes
ENSG00000122965	RBM19	N/D	RNA binding motif protein 19(RBM19)	Yes
ENSG00000122971	ACADS	N/D	acyl-CoA dehydrogenase, C-2 to C-3 short chain(ACADS)	Yes
ENSG00000123094	RASSF8	N/D	Ras association domain family member 8(RASSF8)	Yes
ENSG00000123096	SSPN	N/D	sarcospan(SSPN)	Yes
ENSG00000123104	ITPR2	N/D	inositol 1,4,5-trisphosphate receptor type 2(ITPR2)	Yes
ENSG00000123106	CCDC91	N/D	coiled-coil domain containing 91(CCDC91)	Yes
ENSG00000123143	PKN1	N/D	protein kinase N1(PKN1)	Yes
ENSG00000123159	GIPC1	N/D	GIPC PDZ domain containing family member 1(GIPC1)	Yes
ENSG00000123191	ATP7B	N/D	ATPase copper transporting beta(ATP7B)	Yes
ENSG00000123200	ZC3H13	N/D	zinc finger CCCH-type containing 13(ZC3H13)	Yes
ENSG00000123240	OPTN	N/D	optineurin(OPTN)	Yes
ENSG00000123472	ATPAF1	N/D	ATP synthase mitochondrial F1 complex assembly factor 1(ATPAF1)	Yes
ENSG00000123562	MORF4L2	N/D	mortality factor 4 like 2(MORF4L2)	Yes
ENSG00000123572	NRK	N/D	Nik related kinase(NRK)	Yes
ENSG00000123600	METTL8	N/D	methyltransferase like 8(METTL8)	Yes
ENSG00000123636	BAZ2B	N/D	bromodomain adjacent to zinc finger domain 2B(BAZ2B)	Yes
ENSG00000123685	BATF3	N/D	basic leucine zipper ATF-like transcription factor 3(BATF3)	Yes
ENSG00000123815	COQ8B	N/D	coenzyme Q8B(COQ8B)	Yes
ENSG00000123843	C4BPB	N/D	complement component 4 binding protein beta(C4BPB)	Yes
ENSG00000123975	CKS2	N/D	CDC28 protein kinase regulatory subunit 2(CKS2)	Yes
ENSG00000123983	ACSL3	N/D	acyl-CoA synthetase long-chain family member 3(ACSL3)	Yes
ENSG00000123989	CHPF	N/D	chondroitin polymerizing factor(CHPF)	Yes
ENSG00000124107	SLPI	N/D	secretory leukocyte peptidase inhibitor(SLPI)	Yes
ENSG00000124120	TTPAL	N/D	alpha tocopherol transfer protein like(TTPAL)	Yes
ENSG00000124126	PREX1	N/D	phosphatidylinositol-3,4,5-trisphosphate dependent Rac exchange factor 1(PREX1)	Yes
ENSG00000124134	KCNS1	N/D	potassium voltage-gated channel modifier subfamily S member 1(KCNS1)	Yes
ENSG00000124171	PARD6B	N/D	par-6 family cell polarity regulator beta(PARD6B)	Yes
ENSG00000124193	SRSF6	N/D	serine and arginine rich splicing factor 6(SRSF6)	Yes
ENSG00000124208	TMEM189-UBE2V1	N/D	TMEM189-UBE2V1 readthrough(TMEM189-UBE2V1)	Yes
ENSG00000124222	STX16	N/D	syntaxin 16(STX16)	Yes
ENSG00000124225	PMEPA1	N/D	prostate transmembrane protein, androgen induced 1(PMEPA1)	Yes
ENSG00000124243	BCAS4	N/D	breast carcinoma amplified sequence 4(BCAS4)	Yes
ENSG00000124370	MCEE	N/D	methylmalonyl-CoA epimerase(MCEE)	Yes
ENSG00000124380	SNRNP27	N/D	small nuclear ribonucleoprotein U4/U6.U5 subunit 27(SNRNP27)	Yes
ENSG00000124422	USP22	N/D	ubiquitin specific peptidase 22(USP22)	Yes
ENSG00000124429	POF1B	N/D	premature ovarian failure, 1B(POF1B)	Yes
ENSG00000124496	TRERF1	N/D	transcriptional regulating factor 1(TRERF1)	Yes
ENSG00000124549	BTN2A3P	N/D	butyrophilin subfamily 2 member A3, pseudogene(BTN2A3P)	Yes
ENSG00000124568	SLC17A1	N/D	solute carrier family 17 member 1(SLC17A1)	Yes
ENSG00000124587	PEX6	N/D	peroxisomal biogenesis factor 6(PEX6)	Yes
ENSG00000124593	PRICKLE4	N/D	prickle planar cell polarity protein 4(PRICKLE4)	Yes
ENSG00000124596	OARD1	N/D	O-acyl-ADP-ribose deacylase 1(OARD1)	Yes
ENSG00000124701	APOBEC2	N/D	apolipoprotein B mRNA editing enzyme catalytic subunit 2(APOBEC2)	Yes
ENSG00000124721	DNAH8	N/D	dynein axonemal heavy chain 8(DNAH8)	Yes
ENSG00000124731	TREM1	N/D	triggering receptor expressed on myeloid cells 1(TREM1)	Yes
ENSG00000124749	COL21A1	N/D	collagen type XXI alpha 1 chain(COL21A1)	Yes
ENSG00000124788	ATXN1	N/D	ataxin 1(ATXN1)	Yes
ENSG00000124795	DEK	N/D	DEK proto-oncogene(DEK)	Yes
ENSG00000124813	RUNX2	N/D	runt related transcription factor 2(RUNX2)	Yes
ENSG00000124831	LRRFIP1	N/D	LRR binding FLII interacting protein 1(LRRFIP1)	Yes
ENSG00000124839	RAB17	N/D	RAB17, member RAS oncogene family(RAB17)	Yes
ENSG00000124875	CXCL6	N/D	C-X-C motif chemokine ligand 6(CXCL6)	Yes
ENSG00000124942	AHNAK	N/D	AHNAK nucleoprotein(AHNAK)	Yes
ENSG00000125246	CLYBL	N/D	citrate lyase beta like(CLYBL)	Yes
ENSG00000125247	TMTC4	N/D	transmembrane and tetratricopeptide repeat containing 4(TMTC4)	Yes
ENSG00000125304	TM9SF2	N/D	transmembrane 9 superfamily member 2(TM9SF2)	Yes
ENSG00000125354	SEPT6	N/D	septin 6(SEPT6)	Yes
ENSG00000125378	BMP4	activated	bone morphogenetic protein 4(BMP4)	Yes
ENSG00000125430	HS3ST3B1	N/D	heparan sulfate-glucosamine 3-sulfotransferase 3B1(HS3ST3B1)	Yes
ENSG00000125505	MBOAT7	N/D	membrane bound O-acyltransferase domain containing 7(MBOAT7)	Yes
ENSG00000125538	IL1B	activated	interleukin 1 beta(IL1B)	No
ENSG00000125618	PAX8	N/D	paired box 8(PAX8)	Yes
ENSG00000125637	PSD4	N/D	pleckstrin and Sec7 domain containing 4(PSD4)	Yes
ENSG00000125651	GTF2F1	N/D	general transcription factor IIF subunit 1(GTF2F1)	Yes
ENSG00000125730	C3	N/D	complement C3(C3)	Yes
ENSG00000125731	SH2D3A	N/D	SH2 domain containing 3A(SH2D3A)	Yes
ENSG00000125735	TNFSF14	N/D	tumor necrosis factor superfamily member 14(TNFSF14)	Yes
ENSG00000125741	OPA3	N/D	optic atrophy 3 (autosomal recessive, with chorea and spastic paraplegia)(OPA3)	Yes
ENSG00000125817	CENPB	N/D	centromere protein B(CENPB)	Yes
ENSG00000125834	STK35	N/D	serine/threonine kinase 35(STK35)	Yes
ENSG00000125851	pcsk2	N/D	proprotein convertase subtilisin/kexin type 2(PCSK2)	Yes
ENSG00000125863	MKKS	N/D	McKusick-Kaufman syndrome(MKKS)	Yes
ENSG00000125868	DSTN	N/D	destrin, actin depolymerizing factor(DSTN)	Yes
ENSG00000125944	HNRNPR	N/D	heterogeneous nuclear ribonucleoprotein R(HNRNPR)	Yes
ENSG00000125945	ZNF436	N/D	zinc finger protein 436(ZNF436)	Yes
ENSG00000125966	MMP24	N/D	matrix metallopeptidase 24(MMP24)	Yes
ENSG00000125970	RALY	N/D	RALY heterogeneous nuclear ribonucleoprotein(RALY)	Yes
ENSG00000125977	EIF2S2	N/D	eukaryotic translation initiation factor 2 subunit beta(EIF2S2)	Yes
ENSG00000125995	ROMO1	N/D	reactive oxygen species modulator 1(ROMO1)	Yes
ENSG00000125998	FAM83C	N/D	family with sequence similarity 83 member C(FAM83C)	Yes
ENSG00000126003	PLAGL2	N/D	PLAG1 like zinc finger 2(PLAGL2)	Yes
ENSG00000126010	GRPR	N/D	gastrin releasing peptide receptor(GRPR)	Yes
ENSG00000126062	TMEM115	N/D	transmembrane protein 115(TMEM115)	Yes
ENSG00000126067	PSMB2	N/D	proteasome subunit beta 2(PSMB2)	Yes
ENSG00000126215	XRCC3	N/D	X-ray repair cross complementing 3(XRCC3)	Yes
ENSG00000126226	PCID2	N/D	PCI domain containing 2(PCID2)	Yes
ENSG00000126231	PROZ	N/D	protein Z, vitamin K dependent plasma glycoprotein(PROZ)	Yes
ENSG00000126233	SLURP1	N/D	secreted LY6/PLAUR domain containing 1(SLURP1)	Yes
ENSG00000126391	FRMD8	N/D	FERM domain containing 8(FRMD8)	Yes
ENSG00000126432	PRDX5	N/D	peroxiredoxin 5(PRDX5)	Yes
ENSG00000126458	RRAS	N/D	related RAS viral (r-ras) oncogene homolog(RRAS)	Yes
ENSG00000126460	prrg2	N/D	proline rich and Gla domain 2(PRRG2)	Yes
ENSG00000126464	PRR12	N/D	proline rich 12(PRR12)	Yes
ENSG00000126705	AHDC1	N/D	AT-hook DNA binding motif containing 1(AHDC1)	Yes
ENSG00000126756	UXT	N/D	ubiquitously expressed prefoldin like chaperone(UXT)	Yes
ENSG00000126777	KTN1	N/D	kinectin 1(KTN1)	Yes
ENSG00000126787	DLGAP5	N/D	DLG associated protein 5(DLGAP5)	Yes
ENSG00000126804	ZBTB1	N/D	zinc finger and BTB domain containing 1(ZBTB1)	Yes
ENSG00000126838	PZP	N/D	PZP, alpha-2-macroglobulin like(PZP)	Yes
ENSG00000126934	MAP2K2	N/D	mitogen-activated protein kinase kinase 2(MAP2K2)	Yes
ENSG00000126945	HNRNPH2	N/D	heterogeneous nuclear ribonucleoprotein H2 (H')(HNRNPH2)	Yes
ENSG00000127124	HIVEP3	N/D	human immunodeficiency virus type I enhancer binding protein 3(HIVEP3)	Yes
ENSG00000127129	EDN2	N/D	endothelin 2(EDN2)	Yes
ENSG00000127152	BCL11B	N/D	B-cell CLL/lymphoma 11B(BCL11B)	Yes
ENSG00000127325	BEST3	N/D	bestrophin 3(BEST3)	Yes
ENSG00000127328	RAB3IP	N/D	RAB3A interacting protein(RAB3IP)	Yes
ENSG00000127329	PTPRB	N/D	protein tyrosine phosphatase, receptor type B(PTPRB)	Yes
ENSG00000127334	DYRK2	N/D	dual specificity tyrosine phosphorylation regulated kinase 2(DYRK2)	Yes
ENSG00000127399	LRRC61	N/D	leucine rich repeat containing 61(LRRC61)	Yes
ENSG00000127463	EMC1	N/D	ER membrane protein complex subunit 1(EMC1)	Yes
ENSG00000127481	UBR4	N/D	ubiquitin protein ligase E3 component n-recognin 4(UBR4)	Yes
ENSG00000127483	HP1BP3	N/D	heterochromatin protein 1 binding protein 3(HP1BP3)	Yes
ENSG00000127511	SIN3B	N/D	SIN3 transcription regulator family member B(SIN3B)	Yes
ENSG00000127527	EPS15L1	N/D	epidermal growth factor receptor pathway substrate 15 like 1(EPS15L1)	Yes
ENSG00000127528	KLF2	activated|inhibited	Kruppel like factor 2(KLF2)	Yes
ENSG00000127540	UQCR11	N/D	ubiquinol-cytochrome c reductase, complex III subunit XI(UQCR11)	Yes
ENSG00000127603	MACF1	N/D	microtubule-actin crosslinking factor 1(MACF1)	Yes
ENSG00000127663	KDM4B	N/D	lysine demethylase 4B(KDM4B)	Yes
ENSG00000127720	METTL25	N/D	methyltransferase like 25(METTL25)	Yes
ENSG00000127804	METTL16	activated|inhibited	methyltransferase like 16(METTL16)	Yes
ENSG00000127837	AAMP	N/D	angio associated migratory cell protein(AAMP)	Yes
ENSG00000127838	pnkd	N/D	paroxysmal nonkinesigenic dyskinesia(PNKD)	Yes
ENSG00000127952	STYXL1	N/D	serine/threonine/tyrosine interacting like 1(STYXL1)	Yes
ENSG00000127993	RBM48	N/D	RNA binding motif protein 48(RBM48)	Yes
ENSG00000128245	YWHAH	N/D	tyrosine 3-monooxygenase/tryptophan 5-monooxygenase activation protein eta(YWHAH)	Yes
ENSG00000128294	TPST2	N/D	tyrosylprotein sulfotransferase 2(TPST2)	Yes
ENSG00000128298	BAIAP2L2	N/D	BAI1 associated protein 2 like 2(BAIAP2L2)	Yes
ENSG00000128487	SPECC1	N/D	sperm antigen with calponin homology and coiled-coil domains 1(SPECC1)	Yes
ENSG00000128512	DOCK4	N/D	dedicator of cytokinesis 4(DOCK4)	Yes
ENSG00000128564	VGF	N/D	VGF nerve growth factor inducible(VGF)	Yes
ENSG00000128567	PODXL	N/D	podocalyxin like(PODXL)	Yes
ENSG00000128573	FOXP2	N/D	forkhead box P2(FOXP2)	Yes
ENSG00000128591	FLNC	N/D	filamin C(FLNC)	Yes
ENSG00000128645	MIR7704	N/D	microRNA 7704(MIR7704)	Yes
ENSG00000128654	MTX2	N/D	metaxin 2(MTX2)	Yes
ENSG00000128655	PDE11A	N/D	phosphodiesterase 11A(PDE11A)	Yes
ENSG00000128731	HERC2	N/D	HECT and RLD domain containing E3 ubiquitin protein ligase 2(HERC2)	Yes
ENSG00000128829	EIF2AK4	N/D	eukaryotic translation initiation factor 2 alpha kinase 4(EIF2AK4)	Yes
ENSG00000128833	MYO5C	N/D	myosin VC(MYO5C)	Yes
ENSG00000128881	TTBK2	N/D	tau tubulin kinase 2(TTBK2)	Yes
ENSG00000128908	INO80	N/D	INO80 complex subunit(INO80)	Yes
ENSG00000128915	ice2	N/D	interactor of little elongation complex ELL subunit 2(ICE2)	Yes
ENSG00000128918	ALDH1A2	N/D	aldehyde dehydrogenase 1 family member A2(ALDH1A2)	Yes
ENSG00000128973	CLN6	N/D	ceroid-lipofuscinosis, neuronal 6, late infantile, variant(CLN6)	Yes
ENSG00000129028	THAP10	N/D	THAP domain containing 10(THAP10)	Yes
ENSG00000129038	LOXL1	N/D	lysyl oxidase like 1(LOXL1)	Yes
ENSG00000129116	PALLD	N/D	palladin, cytoskeletal associated protein(PALLD)	Yes
ENSG00000129173	E2F8	N/D	E2F transcription factor 8(E2F8)	Yes
ENSG00000129235	TXNDC17	N/D	thioredoxin domain containing 17(TXNDC17)	Yes
ENSG00000129250	KIF1C	N/D	kinesin family member 1C(KIF1C)	Yes
ENSG00000129292	PHF20L1	N/D	PHD finger protein 20-like 1(PHF20L1)	Yes
ENSG00000129315	CCNT1	N/D	cyclin T1(CCNT1)	Yes
ENSG00000129351	ILF3	N/D	interleukin enhancer binding factor 3(ILF3)	Yes
ENSG00000129353	SLC44A2	N/D	solute carrier family 44 member 2(SLC44A2)	Yes
ENSG00000129422	MTUS1	N/D	microtubule associated tumor suppressor 1(MTUS1)	Yes
ENSG00000129521	EGLN3	N/D	egl-9 family hypoxia inducible factor 3(EGLN3)	Yes
ENSG00000129595	EPB41L4A	N/D	erythrocyte membrane protein band 4.1 like 4A(EPB41L4A)	Yes
ENSG00000129625	REEP5	N/D	receptor accessory protein 5(REEP5)	Yes
ENSG00000129654	FOXJ1	N/D	forkhead box J1(FOXJ1)	Yes
ENSG00000129673	AANAT	N/D	aralkylamine N-acetyltransferase(AANAT)	Yes
ENSG00000129946	SHC2	N/D	SHC adaptor protein 2(SHC2)	Yes
ENSG00000129991	TNNI3	N/D	troponin I3, cardiac type(TNNI3)	Yes
ENSG00000129993	CBFA2T3	N/D	CBFA2/RUNX1 translocation partner 3(CBFA2T3)	Yes
ENSG00000130021	PUDP	N/D	pseudouridine 5'-phosphatase(PUDP)	Yes
ENSG00000130023	ERMARD	N/D	ER membrane associated RNA degradation(ERMARD)	Yes
ENSG00000130147	SH3BP4	N/D	SH3 domain binding protein 4(SH3BP4)	Yes
ENSG00000130159	ECSIT	N/D	ECSIT signalling integrator(ECSIT)	Yes
ENSG00000130164	MIR6886	N/D	microRNA 6886(MIR6886)	Yes
ENSG00000130175	PRKCSH	N/D	protein kinase C substrate 80K-H(PRKCSH)	Yes
ENSG00000130193	THEM6	N/D	thioesterase superfamily member 6(THEM6)	Yes
ENSG00000130226	DPP6	N/D	dipeptidyl peptidase like 6(DPP6)	Yes
ENSG00000130294	KIF1A	N/D	kinesin family member 1A(KIF1A)	Yes
ENSG00000130299	GTPBP3	N/D	GTP binding protein 3 (mitochondrial)(GTPBP3)	Yes
ENSG00000130303	BST2	N/D	bone marrow stromal cell antigen 2(BST2)	Yes
ENSG00000130304	SLC27A1	N/D	solute carrier family 27 member 1(SLC27A1)	Yes
ENSG00000130313	PGLS	N/D	6-phosphogluconolactonase(PGLS)	Yes
ENSG00000130338	TULP4	N/D	tubby like protein 4(TULP4)	Yes
ENSG00000130340	SNX9	N/D	sorting nexin 9(SNX9)	Yes
ENSG00000130349	C6orf203	N/D	chromosome 6 open reading frame 203(C6orf203)	Yes
ENSG00000130363	RSPH3	N/D	radial spoke 3 homolog(RSPH3)	Yes
ENSG00000130383	fut5	N/D	fucosyltransferase 5(FUT5)	Yes
ENSG00000130396	AFDN	N/D	afadin, adherens junction formation factor(AFDN)	Yes
ENSG00000130414	NDUFA10	N/D	NADH:ubiquinone oxidoreductase subunit A10(NDUFA10)	Yes
ENSG00000130508	PXDN	N/D	peroxidasin(PXDN)	Yes
ENSG00000130518	KIAA1683	N/D	KIAA1683(KIAA1683)	Yes
ENSG00000130520	LSM4	N/D	LSM4 homolog, U6 small nuclear RNA and mRNA degradation associated(LSM4)	Yes
ENSG00000130538	OR11H1	N/D	olfactory receptor family 11 subfamily H member 1(OR11H1)	Yes
ENSG00000130559	CAMSAP1	N/D	calmodulin regulated spectrin associated protein 1(CAMSAP1)	Yes
ENSG00000130560	UBAC1	N/D	UBA domain containing 1(UBAC1)	Yes
ENSG00000130584	ZBTB46	N/D	zinc finger and BTB domain containing 46(ZBTB46)	Yes
ENSG00000130600	MIR675	N/D	microRNA 675(MIR675)	Yes
ENSG00000130638	ATXN10	N/D	ataxin 10(ATXN10)	Yes
ENSG00000130675	MNX1	N/D	motor neuron and pancreas homeobox 1(MNX1)	Yes
ENSG00000130684	ZNF337	N/D	zinc finger protein 337(ZNF337)	Yes
ENSG00000130695	CEP85	N/D	centrosomal protein 85(CEP85)	Yes
ENSG00000130700	GATA5	N/D	GATA binding protein 5(GATA5)	Yes
ENSG00000130702	MIR4758	N/D	microRNA 4758(MIR4758)	Yes
ENSG00000130762	ARHGEF16	N/D	Rho guanine nucleotide exchange factor 16(ARHGEF16)	Yes
ENSG00000130764	LRRC47	N/D	leucine rich repeat containing 47(LRRC47)	Yes
ENSG00000131016	AKAP12	N/D	A-kinase anchoring protein 12(AKAP12)	Yes
ENSG00000131018	SYNE1	N/D	spectrin repeat containing nuclear envelope protein 1(SYNE1)	Yes
ENSG00000131051	RBM39	N/D	RNA binding motif protein 39(RBM39)	Yes
ENSG00000131069	ACSS2	N/D	acyl-CoA synthetase short-chain family member 2(ACSS2)	Yes
ENSG00000131115	ZNF227	N/D	zinc finger protein 227(ZNF227)	Yes
ENSG00000131188	PRR7	N/D	proline rich 7, synaptic(PRR7)	Yes
ENSG00000131196	NFATC1	N/D	nuclear factor of activated T-cells 1(NFATC1)	Yes
ENSG00000131203	IDO1	N/D	indoleamine 2,3-dioxygenase 1(IDO1)	Yes
ENSG00000131238	PPT1	N/D	palmitoyl-protein thioesterase 1(PPT1)	Yes
ENSG00000131263	RLIM	N/D	ring finger protein, LIM domain interacting(RLIM)	Yes
ENSG00000131323	TRAF3	N/D	TNF receptor associated factor 3(TRAF3)	Yes
ENSG00000131368	MRPS25	N/D	mitochondrial ribosomal protein S25(MRPS25)	Yes
ENSG00000131373	HACL1	N/D	2-hydroxyacyl-CoA lyase 1(HACL1)	Yes
ENSG00000131374	TBC1D5	N/D	TBC1 domain family member 5(TBC1D5)	Yes
ENSG00000131381	RBSN	N/D	rabenosyn, RAB effector(RBSN)	Yes
ENSG00000131389	SLC6A6	activated|inhibited	solute carrier family 6 member 6(SLC6A6)	No
ENSG00000131504	DIAPH1	N/D	diaphanous related formin 1(DIAPH1)	Yes
ENSG00000131558	EXOC4	N/D	exocyst complex component 4(EXOC4)	Yes
ENSG00000131584	acap3	N/D	ArfGAP with coiled-coil, ankyrin repeat and PH domains 3(ACAP3)	Yes
ENSG00000131591	C1orf159	N/D	chromosome 1 open reading frame 159(C1orf159)	Yes
ENSG00000131620	ANO1	N/D	anoctamin 1(ANO1)	Yes
ENSG00000131650	KREMEN2	N/D	kringle containing transmembrane protein 2(KREMEN2)	Yes
ENSG00000131653	TRAF7	N/D	TNF receptor associated factor 7(TRAF7)	Yes
ENSG00000131669	NINJ1	N/D	ninjurin 1(NINJ1)	Yes
ENSG00000131686	ca6	N/D	carbonic anhydrase 6(CA6)	Yes
ENSG00000131711	MAP1B	N/D	microtubule associated protein 1B(MAP1B)	Yes
ENSG00000131730	CKMT2	N/D	creatine kinase, mitochondrial 2(CKMT2)	Yes
ENSG00000131773	KHDRBS3	N/D	KH RNA binding domain containing, signal transduction associated 3(KHDRBS3)	Yes
ENSG00000131845	ZNF304	N/D	zinc finger protein 304(ZNF304)	Yes
ENSG00000131910	NR0B2	N/D	nuclear receptor subfamily 0 group B member 2(NR0B2)	Yes
ENSG00000131914	LIN28A	N/D	lin-28 homolog A(LIN28A)	Yes
ENSG00000131966	ACTR10	N/D	actin-related protein 10 homolog(ACTR10)	Yes
ENSG00000131981	LGALS3	N/D	galectin 3(LGALS3)	Yes
ENSG00000132002	DNAJB1	activated	DnaJ heat shock protein family (Hsp40) member B1(DNAJB1)	No
ENSG00000132004	FBXW9	N/D	F-box and WD repeat domain containing 9(FBXW9)	Yes
ENSG00000132016	C19orf57	N/D	chromosome 19 open reading frame 57(C19orf57)	Yes
ENSG00000132031	MATN3	N/D	matrilin 3(MATN3)	Yes
ENSG00000132164	SLC6A11	N/D	solute carrier family 6 member 11(SLC6A11)	Yes
ENSG00000132196	HSD17B7	N/D	hydroxysteroid 17-beta dehydrogenase 7(HSD17B7)	Yes
ENSG00000132259	CNGA4	N/D	cyclic nucleotide gated channel alpha 4(CNGA4)	Yes
ENSG00000132326	PER2	N/D	period circadian clock 2(PER2)	Yes
ENSG00000132329	RAMP1	N/D	receptor activity modifying protein 1(RAMP1)	Yes
ENSG00000132334	PTPRE	N/D	protein tyrosine phosphatase, receptor type E(PTPRE)	Yes
ENSG00000132383	RPA1	N/D	replication protein A1(RPA1)	Yes
ENSG00000132471	WBP2	N/D	WW domain binding protein 2(WBP2)	Yes
ENSG00000132481	TRIM47	N/D	tripartite motif containing 47(TRIM47)	Yes
ENSG00000132485	ZRANB2	N/D	zinc finger RANBP2-type containing 2(ZRANB2)	Yes
ENSG00000132518	GUCY2D	N/D	guanylate cyclase 2D, retinal(GUCY2D)	Yes
ENSG00000132549	VPS13B	N/D	vacuolar protein sorting 13 homolog B(VPS13B)	Yes
ENSG00000132561	MATN2	N/D	matrilin 2(MATN2)	Yes
ENSG00000132589	FLOT2	N/D	flotillin 2(FLOT2)	Yes
ENSG00000132604	TERF2	N/D	telomeric repeat binding factor 2(TERF2)	Yes
ENSG00000132631	SCP2D1	N/D	SCP2 sterol binding domain containing 1(SCP2D1)	Yes
ENSG00000132639	SNAP25	N/D	synaptosome associated protein 25(SNAP25)	Yes
ENSG00000132640	BTBD3	N/D	BTB domain containing 3(BTBD3)	Yes
ENSG00000132669	rin2	N/D	Ras and Rab interactor 2(RIN2)	Yes
ENSG00000132688	NES	N/D	nestin(NES)	Yes
ENSG00000132692	BCAN	N/D	brevican(BCAN)	Yes
ENSG00000132716	dcaf8	N/D	DDB1 and CUL4 associated factor 8(DCAF8)	Yes
ENSG00000132740	IGHMBP2	N/D	immunoglobulin mu binding protein 2(IGHMBP2)	Yes
ENSG00000132763	MMACHC	N/D	methylmalonic aciduria (cobalamin deficiency) cblC type, with homocystinuria(MMACHC)	Yes
ENSG00000132768	DPH2	N/D	DPH2 homolog(DPH2)	Yes
ENSG00000132773	TOE1	N/D	target of EGR1, member 1 (nuclear)(TOE1)	Yes
ENSG00000132781	MUTYH	N/D	mutY DNA glycosylase(MUTYH)	Yes
ENSG00000132792	CTNNBL1	N/D	catenin beta like 1(CTNNBL1)	Yes
ENSG00000132854	KANK4	N/D	KN motif and ankyrin repeat domains 4(KANK4)	Yes
ENSG00000132881	RSG1	N/D	REM2 and RAB like small GTPase 1(RSG1)	Yes
ENSG00000132906	CASP9	N/D	caspase 9(CASP9)	Yes
ENSG00000132932	ATP8A2	N/D	ATPase phospholipid transporting 8A2(ATP8A2)	Yes
ENSG00000132938	MTUS2	N/D	microtubule associated tumor suppressor candidate 2(MTUS2)	Yes
ENSG00000132952	USPL1	N/D	ubiquitin specific peptidase like 1(USPL1)	Yes
ENSG00000132964	CDK8	N/D	cyclin dependent kinase 8(CDK8)	Yes
ENSG00000133019	CHRM3	N/D	cholinergic receptor muscarinic 3(CHRM3)	Yes
ENSG00000133056	PIK3C2B	N/D	phosphatidylinositol-4-phosphate 3-kinase catalytic subunit type 2 beta(PIK3C2B)	Yes
ENSG00000133067	LGR6	N/D	leucine rich repeat containing G protein-coupled receptor 6(LGR6)	Yes
ENSG00000133083	DCLK1	N/D	doublecortin like kinase 1(DCLK1)	Yes
ENSG00000133112	TPT1	N/D	tumor protein, translationally-controlled 1(TPT1)	Yes
ENSG00000133121	STARD13	N/D	StAR related lipid transfer domain containing 13(STARD13)	Yes
ENSG00000133131	MORC4	N/D	MORC family CW-type zinc finger 4(MORC4)	Yes
ENSG00000133135	RNF128	N/D	ring finger protein 128, E3 ubiquitin protein ligase(RNF128)	Yes
ENSG00000133195	SLC39A11	N/D	solute carrier family 39 member 11(SLC39A11)	Yes
ENSG00000133226	SRRM1	N/D	serine and arginine repetitive matrix 1(SRRM1)	Yes
ENSG00000133265	HSPBP1	N/D	HSPA (Hsp70) binding protein 1(HSPBP1)	Yes
ENSG00000133313	CNDP2	activated	CNDP dipeptidase 2 (metallopeptidase M20 family)(CNDP2)	Yes
ENSG00000133315	MACROD1	N/D	MACRO domain containing 1(MACROD1)	Yes
ENSG00000133316	WDR74	N/D	WD repeat domain 74(WDR74)	Yes
ENSG00000133321	RARRES3	N/D	retinoic acid receptor responder 3(RARRES3)	Yes
ENSG00000133401	PDZD2	N/D	PDZ domain containing 2(PDZD2)	Yes
ENSG00000133422	MORC2	N/D	MORC family CW-type zinc finger 2(MORC2)	Yes
ENSG00000133454	MYO18B	N/D	myosin XVIIIB(MYO18B)	Yes
ENSG00000133466	C1QTNF6	N/D	C1q and tumor necrosis factor related protein 6(C1QTNF6)	Yes
ENSG00000133477	FAM83F	N/D	family with sequence similarity 83 member F(FAM83F)	Yes
ENSG00000133612	AGAP3	N/D	ArfGAP with GTPase domain, ankyrin repeat and PH domain 3(AGAP3)	Yes
ENSG00000133619	KRBA1	N/D	KRAB-A domain containing 1(KRBA1)	Yes
ENSG00000133640	LRRIQ1	N/D	leucine rich repeats and IQ motif containing 1(LRRIQ1)	Yes
ENSG00000133687	TMTC1	N/D	transmembrane and tetratricopeptide repeat containing 1(TMTC1)	Yes
ENSG00000133740	E2F5	N/D	E2F transcription factor 5(E2F5)	Yes
ENSG00000133789	SWAP70	N/D	SWAP switching B-cell complex 70kDa subunit(SWAP70)	Yes
ENSG00000133794	ARNTL	N/D	aryl hydrocarbon receptor nuclear translocator like(ARNTL)	Yes
ENSG00000133805	AMPD3	N/D	adenosine monophosphate deaminase 3(AMPD3)	Yes
ENSG00000133812	SBF2	N/D	SET binding factor 2(SBF2)	Yes
ENSG00000133816	MICAL2	activated|inhibited	microtubule associated monooxygenase, calponin and LIM domain containing 2(MICAL2)	Yes
ENSG00000133872	SARAF	activated	store-operated calcium entry associated regulatory factor(SARAF)	Yes
ENSG00000133943	c14orf159	N/D	chromosome 14 open reading frame 159(C14orf159)	Yes
ENSG00000133961	LOC101928143	N/D	uncharacterized LOC101928143(LOC101928143)	Yes
ENSG00000133983	COX16	N/D	COX16, cytochrome c oxidase assembly homolog(COX16)	Yes
ENSG00000134001	EIF2S1	N/D	eukaryotic translation initiation factor 2 subunit alpha(EIF2S1)	Yes
ENSG00000134013	LOXL2	N/D	lysyl oxidase like 2(LOXL2)	Yes
ENSG00000134020	PEBP4	N/D	phosphatidylethanolamine binding protein 4(PEBP4)	Yes
ENSG00000134028	ADAMDEC1	N/D	ADAM like decysin 1(ADAMDEC1)	Yes
ENSG00000134030	CTIF	N/D	cap binding complex dependent translation initiation factor(CTIF)	Yes
ENSG00000134046	MBD2	N/D	methyl-CpG binding domain protein 2(MBD2)	Yes
ENSG00000134049	IER3IP1	N/D	immediate early response 3 interacting protein 1(IER3IP1)	Yes
ENSG00000134061	CD180	N/D	CD180 molecule(CD180)	Yes
ENSG00000134070	IRAK2	N/D	interleukin 1 receptor associated kinase 2(IRAK2)	Yes
ENSG00000134107	BHLHE40	N/D	basic helix-loop-helix family member e40(BHLHE40)	Yes
ENSG00000134138	MEIS2	N/D	Meis homeobox 2(MEIS2)	Yes
ENSG00000134152	KATNBL1	N/D	katanin regulatory subunit B1 like 1(KATNBL1)	Yes
ENSG00000134160	TRPM1	N/D	transient receptor potential cation channel subfamily M member 1(TRPM1)	Yes
ENSG00000134186	PRPF38B	N/D	pre-mRNA processing factor 38B(PRPF38B)	Yes
ENSG00000134198	TSPAN2	N/D	tetraspanin 2(TSPAN2)	Yes
ENSG00000134201	GSTM5	N/D	glutathione S-transferase mu 5(GSTM5)	Yes
ENSG00000134207	SYT6	N/D	synaptotagmin 6(SYT6)	Yes
ENSG00000134215	VAV3	N/D	vav guanine nucleotide exchange factor 3(VAV3)	Yes
ENSG00000134216	CHIA	N/D	chitinase, acidic(CHIA)	Yes
ENSG00000134242	PTPN22	N/D	protein tyrosine phosphatase, non-receptor type 22(PTPN22)	Yes
ENSG00000134250	NOTCH2	N/D	notch 2(NOTCH2)	Yes
ENSG00000134255	CEPT1	N/D	choline/ethanolamine phosphotransferase 1(CEPT1)	Yes
ENSG00000134259	NGF	N/D	nerve growth factor(NGF)	Yes
ENSG00000134262	AP4B1	N/D	adaptor related protein complex 4 beta 1 subunit(AP4B1)	Yes
ENSG00000134278	SPIRE1	N/D	spire type actin nucleation factor 1(SPIRE1)	Yes
ENSG00000134308	YWHAQ	N/D	tyrosine 3-monooxygenase/tryptophan 5-monooxygenase activation protein theta(YWHAQ)	Yes
ENSG00000134318	ROCK2	N/D	Rho associated coiled-coil containing protein kinase 2(ROCK2)	Yes
ENSG00000134323	MYCN	N/D	v-myc avian myelocytomatosis viral oncogene neuroblastoma derived homolog(MYCN)	Yes
ENSG00000134333	LDHA	activated	lactate dehydrogenase A(LDHA)	No
ENSG00000134352	il6st	N/D	interleukin 6 signal transducer(IL6ST)	Yes
ENSG00000134363	FST	N/D	follistatin(FST)	Yes
ENSG00000134371	CDC73	N/D	cell division cycle 73(CDC73)	Yes
ENSG00000134376	CRB1	N/D	crumbs 1, cell polarity complex component(CRB1)	Yes
ENSG00000134398	ERN2	N/D	endoplasmic reticulum to nucleus signaling 2(ERN2)	Yes
ENSG00000134490	TMEM241	N/D	transmembrane protein 241(TMEM241)	Yes
ENSG00000134504	KCTD1	N/D	potassium channel tetramerization domain containing 1(KCTD1)	Yes
ENSG00000134508	CABLES1	N/D	Cdk5 and Abl enzyme substrate 1(CABLES1)	Yes
ENSG00000134569	LRP4	N/D	LDL receptor related protein 4(LRP4)	Yes
ENSG00000134627	PIWIL4	N/D	piwi like RNA-mediated gene silencing 4(PIWIL4)	Yes
ENSG00000134644	PUM1	N/D	pumilio RNA binding family member 1(PUM1)	Yes
ENSG00000134690	CDCA8	N/D	cell division cycle associated 8(CDCA8)	Yes
ENSG00000134757	DSG3	N/D	desmoglein 3(DSG3)	Yes
ENSG00000134765	DSC1	N/D	desmocollin 1(DSC1)	Yes
ENSG00000134769	DTNA	N/D	dystrobrevin alpha(DTNA)	Yes
ENSG00000134775	FHOD3	N/D	formin homology 2 domain containing 3(FHOD3)	Yes
ENSG00000134802	SLC43A3	N/D	solute carrier family 43 member 3(SLC43A3)	Yes
ENSG00000134809	TIMM10	N/D	translocase of inner mitochondrial membrane 10(TIMM10)	Yes
ENSG00000134852	CLOCK	N/D	clock circadian regulator(CLOCK)	Yes
ENSG00000134873	CLDN10	N/D	claudin 10(CLDN10)	Yes
ENSG00000135018	UBQLN1	N/D	ubiquilin 1(UBQLN1)	Yes
ENSG00000135046	ANXA1	N/D	annexin A1(ANXA1)	Yes
ENSG00000135074	ADAM19	N/D	ADAM metallopeptidase domain 19(ADAM19)	Yes
ENSG00000135083	ccnjl	N/D	cyclin J like(CCNJL)	Yes
ENSG00000135090	TAOK3	N/D	TAO kinase 3(TAOK3)	Yes
ENSG00000135093	USP30	N/D	ubiquitin specific peptidase 30(USP30)	Yes
ENSG00000135111	TBX3	N/D	T-box 3(TBX3)	Yes
ENSG00000135218	CD36	N/D	CD36 molecule(CD36)	Yes
ENSG00000135249	RINT1	N/D	RAD50 interactor 1(RINT1)	Yes
ENSG00000135250	SRPK2	N/D	SRSF protein kinase 2(SRPK2)	Yes
ENSG00000135253	KCP	N/D	kielin/chordin-like protein(KCP)	Yes
ENSG00000135272	MDFIC	N/D	MyoD family inhibitor domain containing(MDFIC)	Yes
ENSG00000135318	NT5E	N/D	5'-nucleotidase ecto(NT5E)	Yes
ENSG00000135341	MAP3K7	N/D	mitogen-activated protein kinase kinase kinase 7(MAP3K7)	Yes
ENSG00000135362	PRR5L	N/D	proline rich 5 like(PRR5L)	Yes
ENSG00000135373	EHF	N/D	ETS homologous factor(EHF)	Yes
ENSG00000135378	PRRG4	N/D	proline rich and Gla domain 4(PRRG4)	Yes
ENSG00000135387	CAPRIN1	N/D	cell cycle associated protein 1(CAPRIN1)	Yes
ENSG00000135404	CD63	N/D	CD63 molecule(CD63)	Yes
ENSG00000135424	itga7	N/D	integrin subunit alpha 7(ITGA7)	Yes
ENSG00000135437	RDH5	N/D	retinol dehydrogenase 5(RDH5)	Yes
ENSG00000135441	BLOC1S1	N/D	biogenesis of lysosomal organelles complex 1 subunit 1(BLOC1S1)	Yes
ENSG00000135503	ACVR1B	N/D	activin A receptor type 1B(ACVR1B)	Yes
ENSG00000135541	AHI1	N/D	Abelson helper integration site 1(AHI1)	Yes
ENSG00000135597	REPS1	N/D	RALBP1 associated Eps domain containing 1(REPS1)	Yes
ENSG00000135605	TEC	N/D	tec protein tyrosine kinase(TEC)	Yes
ENSG00000135617	PRADC1	N/D	protease associated domain containing 1(PRADC1)	Yes
ENSG00000135624	CCT7	N/D	chaperonin containing TCP1 subunit 7(CCT7)	Yes
ENSG00000135625	EGR4	N/D	early growth response 4(EGR4)	Yes
ENSG00000135631	rab11fip5	N/D	RAB11 family interacting protein 5(RAB11FIP5)	Yes
ENSG00000135632	SMYD5	N/D	SMYD family member 5(SMYD5)	Yes
ENSG00000135636	DYSF	N/D	dysferlin(DYSF)	Yes
ENSG00000135655	MIR6125	N/D	microRNA 6125(MIR6125)	Yes
ENSG00000135709	KIAA0513	N/D	KIAA0513(KIAA0513)	Yes
ENSG00000135723	FHOD1	N/D	formin homology 2 domain containing 1(FHOD1)	Yes
ENSG00000135740	SLC9A5	N/D	solute carrier family 9 member A5(SLC9A5)	Yes
ENSG00000135749	PCNX2	N/D	pecanex homolog 2 (Drosophila)(PCNX2)	Yes
ENSG00000135750	KCNK1	N/D	potassium two pore domain channel subfamily K member 1(KCNK1)	Yes
ENSG00000135763	URB2	N/D	URB2 ribosome biogenesis 2 homolog (S. cerevisiae)(URB2)	Yes
ENSG00000135776	abcb10	N/D	ATP binding cassette subfamily B member 10(ABCB10)	Yes
ENSG00000135778	NTPCR	N/D	nucleoside-triphosphatase, cancer-related(NTPCR)	Yes
ENSG00000135821	GLUL	N/D	glutamate-ammonia ligase(GLUL)	Yes
ENSG00000135823	STX6	N/D	syntaxin 6(STX6)	Yes
ENSG00000135824	RGS8	N/D	regulator of G-protein signaling 8(RGS8)	Yes
ENSG00000135837	cep350	N/D	centrosomal protein 350(CEP350)	Yes
ENSG00000135842	FAM129A	N/D	family with sequence similarity 129 member A(FAM129A)	Yes
ENSG00000135845	PIGC	N/D	phosphatidylinositol glycan anchor biosynthesis class C(PIGC)	Yes
ENSG00000135862	LAMC1	N/D	laminin subunit gamma 1(LAMC1)	Yes
ENSG00000135900	MRPL44	N/D	mitochondrial ribosomal protein L44(MRPL44)	Yes
ENSG00000135905	dock10	N/D	dedicator of cytokinesis 10(DOCK10)	Yes
ENSG00000135912	TTLL4	N/D	tubulin tyrosine ligase like 4(TTLL4)	Yes
ENSG00000135924	DNAJB2	N/D	DnaJ heat shock protein family (Hsp40) member B2(DNAJB2)	Yes
ENSG00000135926	MIR6513	N/D	microRNA 6513(MIR6513)	Yes
ENSG00000135951	TSGA10	N/D	testis specific 10(TSGA10)	Yes
ENSG00000136011	STAB2	N/D	stabilin 2(STAB2)	Yes
ENSG00000136040	PLXNC1	N/D	plexin C1(PLXNC1)	Yes
ENSG00000136048	DRAM1	N/D	DNA damage regulated autophagy modulator 1(DRAM1)	Yes
ENSG00000136068	FLNB	N/D	filamin B(FLNB)	Yes
ENSG00000136111	TBC1D4	N/D	TBC1 domain family member 4(TBC1D4)	Yes
ENSG00000136141	LRCH1	N/D	leucine rich repeats and calponin homology domain containing 1(LRCH1)	Yes
ENSG00000136144	RCBTB1	N/D	RCC1 and BTB domain containing protein 1(RCBTB1)	Yes
ENSG00000136152	COG3	N/D	component of oligomeric golgi complex 3(COG3)	Yes
ENSG00000136153	LMO7	N/D	LIM domain 7(LMO7)	Yes
ENSG00000136169	SETDB2	N/D	SET domain bifurcated 2(SETDB2)	Yes
ENSG00000136205	TNS3	N/D	tensin 3(TNS3)	Yes
ENSG00000136231	IGF2BP3	N/D	insulin like growth factor 2 mRNA binding protein 3(IGF2BP3)	Yes
ENSG00000136371	MTHFS	N/D	5,10-methenyltetrahydrofolate synthetase (5-formyltetrahydrofolate cyclo-ligase)(MTHFS)	Yes
ENSG00000136436	CALCOCO2	N/D	calcium binding and coiled-coil domain 2(CALCOCO2)	Yes
ENSG00000136449	mycbpap	N/D	MYCBP associated protein(MYCBPAP)	Yes
ENSG00000136478	TEX2	N/D	testis expressed 2(TEX2)	Yes
ENSG00000136492	BRIP1	N/D	BRCA1 interacting protein C-terminal helicase 1(BRIP1)	Yes
ENSG00000136504	KAT7	N/D	lysine acetyltransferase 7(KAT7)	Yes
ENSG00000136527	TRA2B	N/D	transformer 2 beta homolog (Drosophila)(TRA2B)	Yes
ENSG00000136560	TANK	N/D	TRAF family member associated NFKB activator(TANK)	Yes
ENSG00000136573	BLK	N/D	BLK proto-oncogene, Src family tyrosine kinase(BLK)	Yes
ENSG00000136628	EPRS	inhibited	glutamyl-prolyl-tRNA synthetase(EPRS)	Yes
ENSG00000136636	KCTD3	N/D	potassium channel tetramerization domain containing 3(KCTD3)	Yes
ENSG00000136694	IL36A	N/D	interleukin 36, alpha(IL36A)	Yes
ENSG00000136697	IL1F10	N/D	interleukin 1 family member 10 (theta)(IL1F10)	Yes
ENSG00000136710	CCDC115	N/D	coiled-coil domain containing 115(CCDC115)	Yes
ENSG00000136715	SAP130	N/D	Sin3A associated protein 130(SAP130)	Yes
ENSG00000136717	BIN1	N/D	bridging integrator 1(BIN1)	Yes
ENSG00000136718	IMP4	N/D	IMP4 homolog, U3 small nucleolar ribonucleoprotein(IMP4)	Yes
ENSG00000136720	HS6ST1	N/D	heparan sulfate 6-O-sulfotransferase 1(HS6ST1)	Yes
ENSG00000136732	GYPC	N/D	glycophorin C (Gerbich blood group)(GYPC)	Yes
ENSG00000136770	DNAJC1	N/D	DnaJ heat shock protein family (Hsp40) member C1(DNAJC1)	Yes
ENSG00000136867	SLC31A2	N/D	solute carrier family 31 member 2(SLC31A2)	Yes
ENSG00000136869	TLR4	N/D	toll like receptor 4(TLR4)	Yes
ENSG00000136888	ATP6V1G1	N/D	ATPase H+ transporting V1 subunit G1(ATP6V1G1)	Yes
ENSG00000136918	WDR38	N/D	WD repeat domain 38(WDR38)	Yes
ENSG00000136928	GABBR2	N/D	gamma-aminobutyric acid type B receptor subunit 2(GABBR2)	Yes
ENSG00000136929	HEMGN	N/D	hemogen(HEMGN)	Yes
ENSG00000136932	TRMO	N/D	tRNA methyltransferase O(TRMO)	Yes
ENSG00000136938	ANP32B	N/D	acidic nuclear phosphoprotein 32 family member B(ANP32B)	Yes
ENSG00000136942	RPL35	N/D	ribosomal protein L35(RPL35)	Yes
ENSG00000136960	ENPP2	N/D	ectonucleotide pyrophosphatase/phosphodiesterase 2(ENPP2)	Yes
ENSG00000137040	RANBP6	N/D	RAN binding protein 6(RANBP6)	Yes
ENSG00000137070	il11ra	N/D	interleukin 11 receptor subunit alpha(IL11RA)	Yes
ENSG00000137078	SIT1	N/D	signaling threshold regulating transmembrane adaptor 1(SIT1)	Yes
ENSG00000137094	DNAJB5	N/D	DnaJ heat shock protein family (Hsp40) member B5(DNAJB5)	Yes
ENSG00000137101	CD72	N/D	CD72 molecule(CD72)	Yes
ENSG00000137135	ARHGEF39	N/D	Rho guanine nucleotide exchange factor 39(ARHGEF39)	Yes
ENSG00000137145	DENND4C	N/D	DENN domain containing 4C(DENND4C)	Yes
ENSG00000137218	FRS3	N/D	fibroblast growth factor receptor substrate 3(FRS3)	Yes
ENSG00000137251	TINAG	N/D	tubulointerstitial nephritis antigen(TINAG)	Yes
ENSG00000137270	GCM1	N/D	glial cells missing homolog 1(GCM1)	Yes
ENSG00000137337	MDC1	N/D	mediator of DNA damage checkpoint 1(MDC1)	Yes
ENSG00000137404	NRM	N/D	nurim (nuclear envelope membrane protein)(NRM)	Yes
ENSG00000137409	MTCH1	N/D	mitochondrial carrier 1(MTCH1)	Yes
ENSG00000137486	ARRB1	N/D	arrestin beta 1(ARRB1)	Yes
ENSG00000137496	IL18BP	N/D	interleukin 18 binding protein(IL18BP)	Yes
ENSG00000137502	RAB30	N/D	RAB30, member RAS oncogene family(RAB30)	Yes
ENSG00000137513	NARS2	N/D	asparaginyl-tRNA synthetase 2, mitochondrial (putative)(NARS2)	Yes
ENSG00000137522	RNF121	N/D	ring finger protein 121(RNF121)	Yes
ENSG00000137574	TGS1	N/D	trimethylguanosine synthase 1(TGS1)	Yes
ENSG00000137628	DDX60	N/D	DExD/H-box helicase 60(DDX60)	Yes
ENSG00000137642	SORL1	N/D	sortilin related receptor 1(SORL1)	Yes
ENSG00000137648	TMPRSS4	N/D	transmembrane protease, serine 4(TMPRSS4)	Yes
ENSG00000137693	YAP1	N/D	Yes associated protein 1(YAP1)	Yes
ENSG00000137713	PPP2R1B	N/D	protein phosphatase 2 scaffold subunit Abeta(PPP2R1B)	Yes
ENSG00000137731	fxyd2	N/D	FXYD domain containing ion transport regulator 2(FXYD2)	Yes
ENSG00000137752	CASP1	N/D	caspase 1(CASP1)	Yes
ENSG00000137764	map2k5	N/D	mitogen-activated protein kinase kinase 5(MAP2K5)	Yes
ENSG00000137766	UNC13C	N/D	unc-13 homolog C(UNC13C)	Yes
ENSG00000137801	THBS1	N/D	thrombospondin 1(THBS1)	Yes
ENSG00000137802	MAPKBP1	N/D	mitogen-activated protein kinase binding protein 1(MAPKBP1)	Yes
ENSG00000137812	KNL1	N/D	kinetochore scaffold 1(KNL1)	Yes
ENSG00000137821	LRRC49	N/D	leucine rich repeat containing 49(LRRC49)	Yes
ENSG00000137831	UACA	N/D	uveal autoantigen with coiled-coil domains and ankyrin repeats(UACA)	Yes
ENSG00000137857	DUOX1	N/D	dual oxidase 1(DUOX1)	Yes
ENSG00000137878	MYZAP	N/D	myocardial zonula adherens protein(MYZAP)	Yes
ENSG00000137936	BCAR3	N/D	breast cancer anti-estrogen resistance 3(BCAR3)	Yes
ENSG00000137941	TTLL7	N/D	tubulin tyrosine ligase like 7(TTLL7)	Yes
ENSG00000137942	FNBP1L	N/D	formin binding protein 1 like(FNBP1L)	Yes
ENSG00000137944	KYAT3	N/D	kynurenine aminotransferase 3(KYAT3)	Yes
ENSG00000137947	GTF2B	N/D	general transcription factor IIB(GTF2B)	Yes
ENSG00000137959	IFI44L	N/D	interferon induced protein 44 like(IFI44L)	Yes
ENSG00000137960	GIPC2	N/D	GIPC PDZ domain containing family member 2(GIPC2)	Yes
ENSG00000137968	SLC44A5	N/D	solute carrier family 44 member 5(SLC44A5)	Yes
ENSG00000138002	IFT172	N/D	intraflagellar transport 172(IFT172)	Yes
ENSG00000138029	HADHB	N/D	hydroxyacyl-CoA dehydrogenase/3-ketoacyl-CoA thiolase/enoyl-CoA hydratase (trifunctional protein), beta subunit(HADHB)	Yes
ENSG00000138030	KHK	N/D	ketohexokinase(KHK)	Yes
ENSG00000138031	ADCY3	N/D	adenylate cyclase 3(ADCY3)	Yes
ENSG00000138080	EMILIN1	N/D	elastin microfibril interfacer 1(EMILIN1)	Yes
ENSG00000138081	FBXO11	N/D	F-box protein 11(FBXO11)	Yes
ENSG00000138100	TRIM54	N/D	tripartite motif containing 54(TRIM54)	Yes
ENSG00000138119	MYOF	N/D	myoferlin(MYOF)	Yes
ENSG00000138166	DUSP5	N/D	dual specificity phosphatase 5(DUSP5)	Yes
ENSG00000138172	CALHM2	N/D	calcium homeostasis modulator 2(CALHM2)	Yes
ENSG00000138190	EXOC6	N/D	exocyst complex component 6(EXOC6)	Yes
ENSG00000138271	GPR87	N/D	G protein-coupled receptor 87(GPR87)	Yes
ENSG00000138303	ASCC1	N/D	activating signal cointegrator 1 complex subunit 1(ASCC1)	Yes
ENSG00000138311	ZNF365	N/D	zinc finger protein 365(ZNF365)	Yes
ENSG00000138316	ADAMTS14	N/D	ADAM metallopeptidase with thrombospondin type 1 motif 14(ADAMTS14)	Yes
ENSG00000138356	AOX1	N/D	aldehyde oxidase 1(AOX1)	Yes
ENSG00000138376	BARD1	N/D	BRCA1 associated RING domain 1(BARD1)	Yes
ENSG00000138378	STAT4	N/D	signal transducer and activator of transcription 4(STAT4)	Yes
ENSG00000138379	MSTN	N/D	myostatin(MSTN)	Yes
ENSG00000138381	ASNSD1	N/D	asparagine synthetase domain containing 1(ASNSD1)	Yes
ENSG00000138386	NAB1	inhibited	NGFI-A binding protein 1(NAB1)	Yes
ENSG00000138398	PPIG	N/D	peptidylprolyl isomerase G(PPIG)	Yes
ENSG00000138430	OLA1	N/D	Obg like ATPase 1(OLA1)	Yes
ENSG00000138434	SSFA2	N/D	sperm specific antigen 2(SSFA2)	Yes
ENSG00000138439	FAM117B	N/D	family with sequence similarity 117 member B(FAM117B)	Yes
ENSG00000138442	WDR12	N/D	WD repeat domain 12(WDR12)	Yes
ENSG00000138449	SLC40A1	N/D	solute carrier family 40 member 1(SLC40A1)	Yes
ENSG00000138594	TMOD3	N/D	tropomodulin 3(TMOD3)	Yes
ENSG00000138606	SHF	N/D	Src homology 2 domain containing F(SHF)	Yes
ENSG00000138613	APH1B	N/D	aph-1 homolog B, gamma-secretase subunit(APH1B)	Yes
ENSG00000138623	SEMA7A	N/D	semaphorin 7A (John Milton Hagen blood group)(SEMA7A)	Yes
ENSG00000138629	UBL7	N/D	ubiquitin like 7(UBL7)	Yes
ENSG00000138640	FAM13A	N/D	family with sequence similarity 13 member A(FAM13A)	Yes
ENSG00000138641	LOC101929134	N/D	uncharacterized LOC101929134(LOC101929134)	Yes
ENSG00000138668	HNRNPD	N/D	heterogeneous nuclear ribonucleoprotein D(HNRNPD)	Yes
ENSG00000138669	PRKG2	N/D	protein kinase, cGMP-dependent, type II(PRKG2)	Yes
ENSG00000138674	SEC31A	N/D	SEC31 homolog A, COPII coat complex component(SEC31A)	Yes
ENSG00000138686	BBS7	N/D	Bardet-Biedl syndrome 7(BBS7)	Yes
ENSG00000138696	BMPR1B	N/D	bone morphogenetic protein receptor type 1B(BMPR1B)	Yes
ENSG00000138698	RAP1GDS1	N/D	Rap1 GTPase-GDP dissociation stimulator 1(RAP1GDS1)	Yes
ENSG00000138722	MMRN1	N/D	multimerin 1(MMRN1)	Yes
ENSG00000138755	CXCL9	N/D	C-X-C motif chemokine ligand 9(CXCL9)	Yes
ENSG00000138756	BMP2K	N/D	BMP2 inducible kinase(BMP2K)	Yes
ENSG00000138759	FRAS1	N/D	Fraser extracellular matrix complex subunit 1(FRAS1)	Yes
ENSG00000138760	SCARB2	N/D	scavenger receptor class B member 2(SCARB2)	Yes
ENSG00000138767	CNOT6L	N/D	CCR4-NOT transcription complex subunit 6 like(CNOT6L)	Yes
ENSG00000138768	USO1	N/D	USO1 vesicle transport factor(USO1)	Yes
ENSG00000138772	ANXA3	N/D	annexin A3(ANXA3)	Yes
ENSG00000138777	PPA2	N/D	pyrophosphatase (inorganic) 2(PPA2)	Yes
ENSG00000138802	SEC24B	N/D	SEC24 homolog B, COPII coat complex component(SEC24B)	Yes
ENSG00000138814	PPP3CA	N/D	protein phosphatase 3 catalytic subunit alpha(PPP3CA)	Yes
ENSG00000138829	FBN2	N/D	fibrillin 2(FBN2)	Yes
ENSG00000138942	RNF185	N/D	ring finger protein 185(RNF185)	Yes
ENSG00000139044	B4GALNT3	N/D	beta-1,4-N-acetyl-galactosaminyltransferase 3(B4GALNT3)	Yes
ENSG00000139083	ETV6	N/D	ETS variant 6(ETV6)	Yes
ENSG00000139116	KIF21A	N/D	kinesin family member 21A(KIF21A)	Yes
ENSG00000139117	CPNE8	N/D	copine 8(CPNE8)	Yes
ENSG00000139132	FGD4	N/D	FYVE, RhoGEF and PH domain containing 4(FGD4)	Yes
ENSG00000139133	ALG10	N/D	ALG10, alpha-1,2-glucosyltransferase(ALG10)	Yes
ENSG00000139144	PIK3C2G	N/D	phosphatidylinositol-4-phosphate 3-kinase catalytic subunit type 2 gamma(PIK3C2G)	Yes
ENSG00000139151	PLCZ1	N/D	phospholipase C zeta 1(PLCZ1)	Yes
ENSG00000139154	AEBP2	N/D	AE binding protein 2(AEBP2)	Yes
ENSG00000139163	ETNK1	N/D	ethanolamine kinase 1(ETNK1)	Yes
ENSG00000139173	TMEM117	N/D	transmembrane protein 117(TMEM117)	Yes
ENSG00000139209	SLC38A4	N/D	solute carrier family 38 member 4(SLC38A4)	Yes
ENSG00000139219	COL2A1	N/D	collagen type II alpha 1 chain(COL2A1)	Yes
ENSG00000139263	LRIG3	N/D	leucine rich repeats and immunoglobulin like domains 3(LRIG3)	Yes
ENSG00000139287	TPH2	N/D	tryptophan hydroxylase 2(TPH2)	Yes
ENSG00000139292	LGR5	N/D	leucine rich repeat containing G protein-coupled receptor 5(LGR5)	Yes
ENSG00000139324	TMTC3	N/D	transmembrane and tetratricopeptide repeat containing 3(TMTC3)	Yes
ENSG00000139329	LUM	N/D	lumican(LUM)	Yes
ENSG00000139354	GAS2L3	N/D	growth arrest specific 2 like 3(GAS2L3)	Yes
ENSG00000139433	GLTP	N/D	glycolipid transfer protein(GLTP)	Yes
ENSG00000139496	NUP58	N/D	nucleoporin 58(NUP58)	Yes
ENSG00000139514	SLC7A1	N/D	solute carrier family 7 member 1(SLC7A1)	Yes
ENSG00000139517	LNX2	N/D	ligand of numb-protein X 2(LNX2)	Yes
ENSG00000139618	brca2	N/D	BRCA2, DNA repair associated(BRCA2)	Yes
ENSG00000139641	ESYT1	N/D	extended synaptotagmin 1(ESYT1)	Yes
ENSG00000139668	WDFY2	N/D	WD repeat and FYVE domain containing 2(WDFY2)	Yes
ENSG00000139725	RHOF	N/D	ras homolog family member F, filopodia associated(RHOF)	Yes
ENSG00000139793	MBNL2	N/D	muscleblind like splicing regulator 2(MBNL2)	Yes
ENSG00000139797	RNF113B	N/D	ring finger protein 113B(RNF113B)	Yes
ENSG00000139842	CUL4A	N/D	cullin 4A(CUL4A)	Yes
ENSG00000139926	FRMD6	N/D	FERM domain containing 6(FRMD6)	Yes
ENSG00000139974	SLC38A6	N/D	solute carrier family 38 member 6(SLC38A6)	Yes
ENSG00000139990	DCAF5	N/D	DDB1 and CUL4 associated factor 5(DCAF5)	Yes
ENSG00000140009	ESR2	N/D	estrogen receptor 2(ESR2)	Yes
ENSG00000140030	GPR65	N/D	G protein-coupled receptor 65(GPR65)	Yes
ENSG00000140105	WARS	N/D	tryptophanyl-tRNA synthetase(WARS)	Yes
ENSG00000140254	DUOXA1	N/D	dual oxidase maturation factor 1(DUOXA1)	Yes
ENSG00000140259	MFAP1	N/D	microfibrillar associated protein 1(MFAP1)	Yes
ENSG00000140264	SERF2	activated	small EDRK-rich factor 2(SERF2)	No
ENSG00000140274	DUOXA2	N/D	dual oxidase maturation factor 2(DUOXA2)	Yes
ENSG00000140279	DUOX2	N/D	dual oxidase 2(DUOX2)	Yes
ENSG00000140319	SRP14	N/D	signal recognition particle 14(SRP14)	Yes
ENSG00000140320	BAHD1	N/D	bromo adjacent homology domain containing 1(BAHD1)	Yes
ENSG00000140395	WDR61	N/D	WD repeat domain 61(WDR61)	Yes
ENSG00000140396	NCOA2	N/D	nuclear receptor coactivator 2(NCOA2)	Yes
ENSG00000140403	DNAJA4	N/D	DnaJ heat shock protein family (Hsp40) member A4(DNAJA4)	Yes
ENSG00000140416	TPM1	N/D	tropomyosin 1 (alpha)(TPM1)	Yes
ENSG00000140443	IGF1R	N/D	insulin like growth factor 1 receptor(IGF1R)	Yes
ENSG00000140455	USP3	N/D	ubiquitin specific peptidase 3(USP3)	Yes
ENSG00000140463	BBS4	N/D	Bardet-Biedl syndrome 4(BBS4)	Yes
ENSG00000140521	POLG	N/D	DNA polymerase gamma, catalytic subunit(POLG)	Yes
ENSG00000140534	TICRR	N/D	TOPBP1 interacting checkpoint and replication regulator(TICRR)	Yes
ENSG00000140598	EFL1	N/D	elongation factor like GTPase 1(EFL1)	Yes
ENSG00000140600	SH3GL3	N/D	SH3 domain containing GRB2 like 3, endophilin A3(SH3GL3)	Yes
ENSG00000140678	ITGAX	N/D	integrin subunit alpha X(ITGAX)	Yes
ENSG00000140691	ARMC5	activated	armadillo repeat containing 5(ARMC5)	Yes
ENSG00000140718	FTO	N/D	FTO, alpha-ketoglutarate dependent dioxygenase(FTO)	Yes
ENSG00000140750	ARHGAP17	N/D	Rho GTPase activating protein 17(ARHGAP17)	Yes
ENSG00000140795	MYLK3	N/D	myosin light chain kinase 3(MYLK3)	Yes
ENSG00000140873	ADAMTS18	N/D	ADAM metallopeptidase with thrombospondin type 1 motif 18(ADAMTS18)	Yes
ENSG00000140945	CDH13	N/D	cadherin 13(CDH13)	Yes
ENSG00000140948	ZCCHC14	N/D	zinc finger CCHC-type containing 14(ZCCHC14)	Yes
ENSG00000140961	OSGIN1	N/D	oxidative stress induced growth inhibitor 1(OSGIN1)	Yes
ENSG00000140988	RPS2	N/D	ribosomal protein S2(RPS2)	Yes
ENSG00000141002	TCF25	N/D	transcription factor 25(TCF25)	Yes
ENSG00000141027	NCOR1	N/D	nuclear receptor corepressor 1(NCOR1)	Yes
ENSG00000141030	COPS3	N/D	COP9 signalosome subunit 3(COPS3)	Yes
ENSG00000141068	KSR1	N/D	kinase suppressor of ras 1(KSR1)	Yes
ENSG00000141084	RANBP10	N/D	RAN binding protein 10(RANBP10)	Yes
ENSG00000141252	VPS53	N/D	VPS53, GARP complex subunit(VPS53)	Yes
ENSG00000141293	SKAP1	N/D	src kinase associated phosphoprotein 1(SKAP1)	Yes
ENSG00000141298	SSH2	N/D	slingshot protein phosphatase 2(SSH2)	Yes
ENSG00000141367	CLTC	N/D	clathrin heavy chain(CLTC)	Yes
ENSG00000141376	BCAS3	N/D	BCAS3, microtubule associated cell migration factor(BCAS3)	Yes
ENSG00000141378	PTRH2	N/D	peptidyl-tRNA hydrolase 2(PTRH2)	Yes
ENSG00000141380	SS18	N/D	SS18, nBAF chromatin remodeling complex subunit(SS18)	Yes
ENSG00000141384	TAF4B	N/D	TATA-box binding protein associated factor 4b(TAF4B)	Yes
ENSG00000141404	GNAL	N/D	G protein subunit alpha L(GNAL)	Yes
ENSG00000141441	GAREM1	N/D	GRB2 associated regulator of MAPK1 subtype 1(GAREM1)	Yes
ENSG00000141446	ESCO1	N/D	establishment of sister chromatid cohesion N-acetyltransferase 1(ESCO1)	Yes
ENSG00000141447	OSBPL1A	N/D	oxysterol binding protein like 1A(OSBPL1A)	Yes
ENSG00000141452	c18orf8	N/D	chromosome 18 open reading frame 8(C18orf8)	Yes
ENSG00000141456	pelp1	N/D	proline, glutamate and leucine rich protein 1(PELP1)	Yes
ENSG00000141458	NPC1	N/D	NPC intracellular cholesterol transporter 1(NPC1)	Yes
ENSG00000141503	MINK1	N/D	misshapen like kinase 1(MINK1)	Yes
ENSG00000141527	CARD14	N/D	caspase recruitment domain family member 14(CARD14)	Yes
ENSG00000141556	TBCD	N/D	tubulin folding cofactor D(TBCD)	Yes
ENSG00000141562	NARF	N/D	nuclear prelamin A recognition factor(NARF)	Yes
ENSG00000141564	RPTOR	N/D	regulatory associated protein of MTOR complex 1(RPTOR)	Yes
ENSG00000141627	DYM	N/D	dymeclin(DYM)	Yes
ENSG00000141639	MAPK4	N/D	mitogen-activated protein kinase 4(MAPK4)	Yes
ENSG00000141664	ZCCHC2	N/D	zinc finger CCHC-type containing 2(ZCCHC2)	Yes
ENSG00000141665	FBXO15	N/D	F-box protein 15(FBXO15)	Yes
ENSG00000141750	STAC2	N/D	SH3 and cysteine rich domain 2(STAC2)	Yes
ENSG00000141837	CACNA1A	N/D	calcium voltage-gated channel subunit alpha1 A(CACNA1A)	Yes
ENSG00000141905	nfic	N/D	nuclear factor I C(NFIC)	Yes
ENSG00000141959	PFKL	N/D	phosphofructokinase, liver type(PFKL)	Yes
ENSG00000141968	VAV1	N/D	vav guanine nucleotide exchange factor 1(VAV1)	Yes
[truncated: 9,153 more rows]

## Sheet: Targets with HSF1 dep. expr
Ensemble ID	Official Gene Symbol	Regulatory information	Description	Novelty (target not characterized in detail)
ENSG00000001631	KRIT1	inhibited	KRIT1, ankyrin repeat containing(KRIT1)	Yes
ENSG00000002016	RAD52	inhibited	RAD52 homolog, DNA repair protein(RAD52)	Yes
ENSG00000003402	CFLAR	activated	CASP8 and FADD like apoptosis regulator(CFLAR)	Yes
ENSG00000003436	TFPI	activated	tissue factor pathway inhibitor(TFPI)	Yes
ENSG00000004478	FKBP4	activated	FK506 binding protein 4(FKBP4)	No
ENSG00000004700	RECQL	activated	RecQ like helicase(RECQL)	Yes
ENSG00000004897	CDC27	inhibited	cell division cycle 27(CDC27)	Yes
ENSG00000005073	HOXA11	inhibited	homeobox A11(HOXA11)	Yes
ENSG00000005189	LOC81691	activated	exonuclease NEF-sp(LOC81691)	Yes
ENSG00000005302	MSL3	activated	male-specific lethal 3 homolog (Drosophila)(MSL3)	Yes
ENSG00000005471	ABCB4	activated	ATP binding cassette subfamily B member 4(ABCB4)	Yes
ENSG00000005884	ITGA3	activated	integrin subunit alpha 3(ITGA3)	Yes
ENSG00000005889	ZFX	inhibited	zinc finger protein, X-linked(ZFX)	Yes
ENSG00000006025	OSBPL7	activated	oxysterol binding protein like 7(OSBPL7)	Yes
ENSG00000006071	ABCC8	activated	ATP binding cassette subfamily C member 8(ABCC8)	Yes
ENSG00000006118	tmem132a	activated	transmembrane protein 132A(TMEM132A)	Yes
ENSG00000006282	SPATA20	activated	spermatogenesis associated 20(SPATA20)	Yes
ENSG00000006283	CACNA1G	activated	calcium voltage-gated channel subunit alpha1 G(CACNA1G)	Yes
ENSG00000006534	ALDH3B1	activated	aldehyde dehydrogenase 3 family member B1(ALDH3B1)	Yes
ENSG00000006576	PHTF2	inhibited	putative homeodomain transcription factor 2(PHTF2)	Yes
ENSG00000006837	CDKL3	inhibited	cyclin dependent kinase like 3(CDKL3)	Yes
ENSG00000007384	RHBDF1	activated	rhomboid 5 homolog 1(RHBDF1)	Yes
ENSG00000007392	LUC7L	inhibited	LUC7 like(LUC7L)	Yes
ENSG00000007520	TSR3	activated	TSR3, acp transferase ribosome maturation factor(TSR3)	Yes
ENSG00000007944	MYLIP	inhibited	myosin regulatory light chain interacting protein(MYLIP)	Yes
ENSG00000008083	JARID2	inhibited	jumonji and AT-rich interaction domain containing 2(JARID2)	Yes
ENSG00000008294	SPAG9	inhibited	sperm associated antigen 9(SPAG9)	Yes
ENSG00000008300	MIR4793	inhibited	microRNA 4793(MIR4793)	Yes
ENSG00000008516	MMP25	activated	matrix metallopeptidase 25(MMP25)	Yes
ENSG00000008517	IL32	activated	interleukin 32(IL32)	Yes
ENSG00000008735	MAPK8IP2	activated	mitogen-activated protein kinase 8 interacting protein 2(MAPK8IP2)	Yes
ENSG00000008988	RPS20	activated	ribosomal protein S20(RPS20)	Yes
ENSG00000010219	DYRK4	activated	dual specificity tyrosine phosphorylation regulated kinase 4(DYRK4)	Yes
ENSG00000010379	SLC6A13	activated	solute carrier family 6 member 13(SLC6A13)	Yes
ENSG00000010404	IDS	inhibited	iduronate 2-sulfatase(IDS)	Yes
ENSG00000010626	LRRC23	activated	leucine rich repeat containing 23(LRRC23)	Yes
ENSG00000010671	BTK	activated	Bruton tyrosine kinase(BTK)	Yes
ENSG00000011132	APBA3	activated	amyloid beta precursor protein binding family A member 3(APBA3)	Yes
ENSG00000011275	RNF216	activated	ring finger protein 216(RNF216)	Yes
ENSG00000011422	PLAUR	activated	plasminogen activator, urokinase receptor(PLAUR)	Yes
ENSG00000011454	RABGAP1	inhibited	RAB GTPase activating protein 1(RABGAP1)	Yes
ENSG00000011566	MAP4K3	inhibited	mitogen-activated protein kinase kinase kinase kinase 3(MAP4K3)	Yes
ENSG00000012061	ercc1	activated	ERCC excision repair 1, endonuclease non-catalytic subunit(ERCC1)	Yes
ENSG00000012223	LTF	activated	lactotransferrin(LTF)	Yes
ENSG00000012963	UBR7	activated	ubiquitin protein ligase E3 component n-recognin 7 (putative)(UBR7)	Yes
ENSG00000012983	MAP4K5	inhibited	mitogen-activated protein kinase kinase kinase kinase 5(MAP4K5)	Yes
ENSG00000013441	CLK1	activated|inhibited	CDC like kinase 1(CLK1)	Yes
ENSG00000013503	POLR3B	inhibited	RNA polymerase III subunit B(POLR3B)	Yes
ENSG00000013523	ANGEL1	inhibited	angel homolog 1(ANGEL1)	Yes
ENSG00000014138	POLA2	activated	DNA polymerase alpha 2, accessory subunit(POLA2)	Yes
ENSG00000014914	MTMR11	inhibited	myotubularin related protein 11(MTMR11)	Yes
ENSG00000015171	ZMYND11	inhibited	zinc finger MYND-type containing 11(ZMYND11)	Yes
ENSG00000015520	NPC1L1	activated	NPC1 like intracellular cholesterol transporter 1(NPC1L1)	Yes
ENSG00000015592	STMN4	activated	stathmin 4(STMN4)	Yes
ENSG00000017260	ATP2C1	inhibited	ATPase secretory pathway Ca2+ transporting 1(ATP2C1)	Yes
ENSG00000018189	RUFY3	inhibited	RUN and FYVE domain containing 3(RUFY3)	Yes
ENSG00000020577	SAMD4A	activated	sterile alpha motif domain containing 4A(SAMD4A)	Yes
ENSG00000021574	SPAST	inhibited	spastin(SPAST)	Yes
ENSG00000021826	CPS1	inhibited	carbamoyl-phosphate synthase 1(CPS1)	Yes
ENSG00000023909	GCLM	activated	glutamate-cysteine ligase modifier subunit(GCLM)	Yes
ENSG00000024526	DEPDC1	inhibited	DEP domain containing 1(DEPDC1)	Yes
ENSG00000025156	HSF2	inhibited	heat shock transcription factor 2(HSF2)	Yes
ENSG00000025770	NCAPH2	activated	non-SMC condensin II complex subunit H2(NCAPH2)	Yes
ENSG00000026508	CD44	activated	CD44 molecule (Indian blood group)(CD44)	Yes
ENSG00000027869	SH2D2A	activated	SH2 domain containing 2A(SH2D2A)	Yes
ENSG00000029363	BCLAF1	inhibited	BCL2 associated transcription factor 1(BCLAF1)	Yes
ENSG00000029534	ANK1	activated	ankyrin 1(ANK1)	Yes
ENSG00000029725	RABEP1	inhibited	rabaptin, RAB GTPase binding effector protein 1(RABEP1)	Yes
ENSG00000030066	NUP160	activated	nucleoporin 160(NUP160)	Yes
ENSG00000033800	PIAS1	inhibited	protein inhibitor of activated STAT 1(PIAS1)	Yes
ENSG00000033867	SLC4A7	inhibited	solute carrier family 4 member 7(SLC4A7)	Yes
ENSG00000034152	MAP2K3	activated	mitogen-activated protein kinase kinase 3(MAP2K3)	Yes
ENSG00000038382	TRIO	inhibited	trio Rho guanine nucleotide exchange factor(TRIO)	Yes
ENSG00000038427	VCAN	activated	versican(VCAN)	Yes
ENSG00000040933	INPP4A	inhibited	inositol polyphosphate-4-phosphatase type I A(INPP4A)	Yes
ENSG00000042429	MED17	inhibited	mediator complex subunit 17(MED17)	Yes
ENSG00000043591	ADRB1	activated	adrenoceptor beta 1(ADRB1)	Yes
ENSG00000044459	CNTLN	inhibited	centlein(CNTLN)	Yes
ENSG00000044524	EPHA3	inhibited	EPH receptor A3(EPHA3)	Yes
ENSG00000047056	WDR37	inhibited	WD repeat domain 37(WDR37)	Yes
ENSG00000047365	ARAP2	inhibited	ArfGAP with RhoGAP domain, ankyrin repeat and PH domain 2(ARAP2)	Yes
ENSG00000047410	TPR	inhibited	translocated promoter region, nuclear basket protein(TPR)	Yes
ENSG00000047597	XK	activated	X-linked Kx blood group(XK)	Yes
ENSG00000048028	USP28	activated	ubiquitin specific peptidase 28(USP28)	Yes
ENSG00000048162	NOP16	activated	NOP16 nucleolar protein(NOP16)	Yes
ENSG00000048649	RSF1	inhibited	remodeling and spacing factor 1(RSF1)	Yes
ENSG00000049130	KITLG	inhibited	KIT ligand(KITLG)	Yes
ENSG00000049449	DKFZp686K1684	activated	uncharacterized LOC440034(DKFZp686K1684)	Yes
ENSG00000049759	NEDD4L	activated	neural precursor cell expressed, developmentally down-regulated 4-like, E3 ubiquitin protein ligase(NEDD4L)	Yes
ENSG00000051108	HERPUD1	activated	homocysteine inducible ER protein with ubiquitin like domain 1(HERPUD1)	Yes
ENSG00000051382	pik3cb	inhibited	phosphatidylinositol-4,5-bisphosphate 3-kinase catalytic subunit beta(PIK3CB)	Yes
ENSG00000052723	SIKE1	inhibited	suppressor of IKBKE 1(SIKE1)	Yes
ENSG00000053254	FOXN3	inhibited	forkhead box N3(FOXN3)	Yes
ENSG00000054267	ARID4B	inhibited	AT-rich interaction domain 4B(ARID4B)	Yes
ENSG00000055917	PUM2	inhibited	pumilio RNA binding family member 2(PUM2)	Yes
ENSG00000057468	MSH4	activated	mutS homolog 4(MSH4)	Yes
ENSG00000058272	PPP1R12A	inhibited	protein phosphatase 1 regulatory subunit 12A(PPP1R12A)	Yes
ENSG00000058404	CAMK2B	activated	calcium/calmodulin dependent protein kinase II beta(CAMK2B)	Yes
ENSG00000058453	CROCC	activated	ciliary rootlet coiled-coil, rootletin(CROCC)	Yes
ENSG00000058673	ZC3H11A	inhibited	zinc finger CCCH-type containing 11A(ZC3H11A)	Yes
ENSG00000059145	UNKL	inhibited	unkempt family like zinc finger(UNKL)	Yes
ENSG00000059378	PARP12	activated|inhibited	poly(ADP-ribose) polymerase family member 12(PARP12)	Yes
ENSG00000059728	MXD1	inhibited	MAX dimerization protein 1(MXD1)	Yes
ENSG00000060558	GNA15	activated|inhibited	G protein subunit alpha 15(GNA15)	Yes
ENSG00000061938	TNK2	activated	tyrosine kinase non receptor 2(TNK2)	Yes
ENSG00000062194	GPBP1	activated	GC-rich promoter binding protein 1(GPBP1)	Yes
ENSG00000062725	APPBP2	inhibited	amyloid beta precursor protein binding protein 2(APPBP2)	Yes
ENSG00000063176	SPHK2	activated	sphingosine kinase 2(SPHK2)	Yes
ENSG00000063601	MTMR1	inhibited	myotubularin related protein 1(MTMR1)	Yes
ENSG00000063660	GPC1	inhibited	glypican 1(GPC1)	Yes
ENSG00000064195	DLX3	activated	distal-less homeobox 3(DLX3)	Yes
ENSG00000064225	ST3GAL6	activated	ST3 beta-galactoside alpha-2,3-sialyltransferase 6(ST3GAL6)	Yes
ENSG00000064666	CNN2	activated	calponin 2(CNN2)	Yes
ENSG00000064703	DDX20	activated	DEAD-box helicase 20(DDX20)	Yes
ENSG00000064933	PMS1	inhibited	PMS1 homolog 1, mismatch repair system component(PMS1)	Yes
ENSG00000064999	ANKS1A	inhibited	ankyrin repeat and sterile alpha motif domain containing 1A(ANKS1A)	Yes
ENSG00000065000	AP3D1	inhibited	adaptor related protein complex 3 delta 1 subunit(AP3D1)	Yes
ENSG00000065135	gnai3	activated	G protein subunit alpha i3(GNAI3)	Yes
ENSG00000065183	WDR3	activated	WD repeat domain 3(WDR3)	Yes
ENSG00000065243	PKN2	inhibited	protein kinase N2(PKN2)	Yes
ENSG00000065325	GLP2R	inhibited	glucagon like peptide 2 receptor(GLP2R)	Yes
ENSG00000065526	SPEN	inhibited	spen family transcriptional repressor(SPEN)	Yes
ENSG00000065534	MYLK	inhibited	myosin light chain kinase(MYLK)	Yes
ENSG00000065883	CDK13	inhibited	cyclin dependent kinase 13(CDK13)	Yes
ENSG00000066135	KDM4A	inhibited	lysine demethylase 4A(KDM4A)	Yes
ENSG00000066136	NFYC	activated	nuclear transcription factor Y subunit gamma(NFYC)	Yes
ENSG00000066230	SLC9A3	activated	solute carrier family 9 member A3(SLC9A3)	Yes
ENSG00000066279	ASPM	inhibited	abnormal spindle microtubule assembly(ASPM)	Yes
ENSG00000066468	FGFR2	activated	fibroblast growth factor receptor 2(FGFR2)	Yes
ENSG00000066739	atg2b	inhibited	autophagy related 2B(ATG2B)	Yes
ENSG00000066777	ARFGEF1	inhibited	ADP ribosylation factor guanine nucleotide exchange factor 1(ARFGEF1)	Yes
ENSG00000067082	KLF6	activated	Kruppel like factor 6(KLF6)	Yes
ENSG00000067191	CACNB1	activated	calcium voltage-gated channel auxiliary subunit beta 1(CACNB1)	Yes
ENSG00000067221	STOML1	activated	stomatin like 1(STOML1)	Yes
ENSG00000067225	PKM	activated	pyruvate kinase, muscle(PKM)	Yes
ENSG00000067646	ZFY	inhibited	zinc finger protein, Y-linked(ZFY)	Yes
ENSG00000067842	ATP2B3	activated	ATPase plasma membrane Ca2+ transporting 3(ATP2B3)	Yes
ENSG00000068024	HDAC4	inhibited	histone deacetylase 4(HDAC4)	Yes
ENSG00000068366	ACSL4	activated	acyl-CoA synthetase long-chain family member 4(ACSL4)	Yes
ENSG00000068615	REEP1	inhibited	receptor accessory protein 1(REEP1)	Yes
ENSG00000068796	KIF2A	inhibited	kinesin family member 2A(KIF2A)	Yes
ENSG00000068878	PSME4	inhibited	proteasome activator subunit 4(PSME4)	Yes
ENSG00000069011	PITX1	activated	paired like homeodomain 1(PITX1)	Yes
ENSG00000069275	NUCKS1	activated	nuclear casein kinase and cyclin dependent kinase substrate 1(NUCKS1)	Yes
ENSG00000069329	VPS35	activated	VPS35, retromer complex component(VPS35)	Yes
ENSG00000069399	MIR8085	activated	microRNA 8085(MIR8085)	Yes
ENSG00000069482	GAL	activated	galanin and GMAP prepropeptide(GAL)	Yes
ENSG00000069535	MAOB	activated	monoamine oxidase B(MAOB)	Yes
ENSG00000069696	DRD4	inhibited	dopamine receptor D4(DRD4)	Yes
ENSG00000069764	PLA2G10	activated	phospholipase A2 group X(PLA2G10)	Yes
ENSG00000070081	LOC105376575	activated	uncharacterized LOC105376575(LOC105376575)	Yes
ENSG00000070269	TMEM260	inhibited	transmembrane protein 260(TMEM260)	Yes
ENSG00000070367	EXOC5	inhibited	exocyst complex component 5(EXOC5)	Yes
ENSG00000070495	JMJD6	activated	arginine demethylase and lysine hydroxylase(JMJD6)	Yes
ENSG00000071082	RPL31	inhibited	ribosomal protein L31(RPL31)	Yes
ENSG00000071677	PRLH	activated	prolactin releasing hormone(PRLH)	Yes
ENSG00000072210	ALDH3A2	inhibited	aldehyde dehydrogenase 3 family member A2(ALDH3A2)	Yes
ENSG00000072803	FBXW11	inhibited	F-box and WD repeat domain containing 11(FBXW11)	Yes
ENSG00000073008	PVR	activated	poliovirus receptor(PVR)	Yes
ENSG00000073584	SMARCE1	activated	SWI/SNF related, matrix associated, actin dependent regulator of chromatin, subfamily e, member 1(SMARCE1)	Yes
ENSG00000073614	KDM5A	activated	lysine demethylase 5A(KDM5A)	Yes
ENSG00000073712	FERMT2	inhibited	fermitin family member 2(FERMT2)	Yes
ENSG00000073792	IGF2BP2	inhibited	insulin like growth factor 2 mRNA binding protein 2(IGF2BP2)	Yes
ENSG00000074695	LMAN1	inhibited	lectin, mannose binding 1(LMAN1)	Yes
ENSG00000075142	SRI	inhibited	sorcin(SRI)	Yes
ENSG00000075218	GTSE1	inhibited	G2 and S-phase expressed 1(GTSE1)	Yes
ENSG00000075223	SEMA3C	inhibited	semaphorin 3C(SEMA3C)	Yes
ENSG00000075275	CELSR1	activated	cadherin EGF LAG seven-pass G-type receptor 1(CELSR1)	Yes
ENSG00000075292	ZNF638	inhibited	zinc finger protein 638(ZNF638)	Yes
ENSG00000075426	FOSL2	activated	FOS like 2, AP-1 transcription factor subunit(FOSL2)	Yes
ENSG00000075651	PLD1	inhibited	phospholipase D1(PLD1)	Yes
ENSG00000075711	DLG1	inhibited	discs large MAGUK scaffold protein 1(DLG1)	Yes
ENSG00000075856	SART3	inhibited	squamous cell carcinoma antigen recognized by T-cells 3(SART3)	Yes
ENSG00000075884	arhgap15	activated	Rho GTPase activating protein 15(ARHGAP15)	Yes
ENSG00000076554	TPD52	inhibited	tumor protein D52(TPD52)	Yes
ENSG00000076924	XAB2	activated	XPA binding protein 2(XAB2)	Yes
ENSG00000076944	STXBP2	activated	syntaxin binding protein 2(STXBP2)	Yes
ENSG00000077009	NMRK2	activated	nicotinamide riboside kinase 2(NMRK2)	Yes
ENSG00000077097	MIR4442	activated	microRNA 4442(MIR4442)	Yes
ENSG00000077150	NFKB2	activated	nuclear factor kappa B subunit 2(NFKB2)	Yes
ENSG00000077264	PAK3	inhibited	p21 (RAC1) activated kinase 3(PAK3)	Yes
ENSG00000077782	FGFR1	activated	fibroblast growth factor receptor 1(FGFR1)	Yes
ENSG00000078043	PIAS2	inhibited	protein inhibitor of activated STAT 2(PIAS2)	Yes
ENSG00000078269	SYNJ2	inhibited	synaptojanin 2(SYNJ2)	Yes
ENSG00000078401	EDN1	activated	endothelin 1(EDN1)	Yes
ENSG00000078403	MLLT10	inhibited	myeloid/lymphoid or mixed-lineage leukemia; translocated to, 10(MLLT10)	Yes
ENSG00000079102	RUNX1T1	activated	RUNX1 translocation partner 1(RUNX1T1)	Yes
ENSG00000079385	CEACAM1	activated	carcinoembryonic antigen related cell adhesion molecule 1(CEACAM1)	Yes
ENSG00000080823	MOK	activated	MOK protein kinase(MOK)	Yes
ENSG00000080824	HSP90AA1	activated	heat shock protein 90 alpha family class A member 1(HSP90AA1)	Yes
ENSG00000081014	AP4E1	inhibited	adaptor related protein complex 4 epsilon 1 subunit(AP4E1)	Yes
ENSG00000081019	RSBN1	inhibited	round spermatid basic protein 1(RSBN1)	Yes
ENSG00000081041	CXCL2	activated|inhibited	C-X-C motif chemokine ligand 2(CXCL2)	No
ENSG00000081052	COL4A4	inhibited	collagen type IV alpha 4 chain(COL4A4)	Yes
ENSG00000081181	ARG2	activated	arginase 2(ARG2)	Yes
ENSG00000081189	MEF2C	inhibited	myocyte enhancer factor 2C(MEF2C)	Yes
ENSG00000081277	pkp1	inhibited	plakophilin 1(PKP1)	Yes
ENSG00000081923	ATP8B1	activated	ATPase phospholipid transporting 8B1(ATP8B1)	Yes
ENSG00000083642	PDS5B	inhibited	PDS5 cohesin associated factor B(PDS5B)	Yes
ENSG00000083844	ZNF264	inhibited	zinc finger protein 264(ZNF264)	Yes
ENSG00000084636	COL16A1	activated	collagen type XVI alpha 1 chain(COL16A1)	Yes
ENSG00000084710	EFR3B	activated	EFR3 homolog B(EFR3B)	Yes
ENSG00000085224	ATRX	inhibited	ATRX, chromatin remodeler(ATRX)	Yes
ENSG00000085365	SCAMP1	inhibited	secretory carrier membrane protein 1(SCAMP1)	Yes
ENSG00000085465	OVGP1	activated	oviductal glycoprotein 1(OVGP1)	Yes
ENSG00000085563	ABCB1	activated	ATP binding cassette subfamily B member 1(ABCB1)	No
ENSG00000085741	WNT11	activated	Wnt family member 11(WNT11)	Yes
ENSG00000086061	DNAJA1	activated	DnaJ heat shock protein family (Hsp40) member A1(DNAJA1)	Yes
ENSG00000086062	B4GALT1	activated	beta-1,4-galactosyltransferase 1(B4GALT1)	Yes
ENSG00000086619	ERO1B	activated	endoplasmic reticulum oxidoreductase 1 beta(ERO1B)	Yes
ENSG00000087074	PPP1R15A	activated	protein phosphatase 1 regulatory subunit 15A(PPP1R15A)	Yes
ENSG00000087095	NLK	inhibited	nemo like kinase(NLK)	Yes
ENSG00000087460	GNAS	activated	GNAS complex locus(GNAS)	Yes
ENSG00000087586	AURKA	inhibited	aurora kinase A(AURKA)	Yes
ENSG00000087589	cass4	activated	Cas scaffolding protein family member 4(CASS4)	Yes
ENSG00000088179	PTPN4	inhibited	protein tyrosine phosphatase, non-receptor type 4(PTPN4)	Yes
ENSG00000088448	ANKRD10	activated|inhibited	ankyrin repeat domain 10(ANKRD10)	Yes
ENSG00000088451	TGDS	activated|inhibited	TDP-glucose 4,6-dehydratase(TGDS)	Yes
ENSG00000088826	SMOX	activated	spermine oxidase(SMOX)	Yes
ENSG00000089048	ESF1	inhibited	ESF1 nucleolar pre-rRNA processing protein homolog(ESF1)	Yes
ENSG00000089060	SLC8B1	activated	solute carrier family 8 member B1(SLC8B1)	Yes
ENSG00000089123	TASP1	inhibited	taspase 1(TASP1)	Yes
ENSG00000089159	PXN	activated	paxillin(PXN)	Yes
ENSG00000089327	FXYD5	activated	FXYD domain containing ion transport regulator 5(FXYD5)	Yes
ENSG00000089682	RBM41	inhibited	RNA binding motif protein 41(RBM41)	Yes
ENSG00000089692	LAG3	activated	lymphocyte activating 3(LAG3)	Yes
ENSG00000090006	LTBP4	activated	latent transforming growth factor beta binding protein 4(LTBP4)	Yes
ENSG00000090060	PAPOLA	inhibited	poly(A) polymerase alpha(PAPOLA)	Yes
ENSG00000090273	NUDC	activated	nuclear distribution C, dynein complex regulator(NUDC)	Yes
ENSG00000090339	ICAM1	activated	intercellular adhesion molecule 1(ICAM1)	Yes
ENSG00000090615	GOLGA3	inhibited	golgin A3(GOLGA3)	Yes
ENSG00000090776	EFNB1	activated	ephrin B1(EFNB1)	Yes
ENSG00000091073	DTX2	activated	deltex E3 ubiquitin ligase 2(DTX2)	Yes
ENSG00000091137	SLC26A4	activated	solute carrier family 26 member 4(SLC26A4)	Yes
ENSG00000091140	DLD	activated	dihydrolipoamide dehydrogenase(DLD)	Yes
ENSG00000091262	ABCC6	activated	ATP binding cassette subfamily C member 6(ABCC6)	Yes
ENSG00000092208	GEMIN2	inhibited	gem nuclear organelle associated protein 2(GEMIN2)	Yes
ENSG00000092531	SNAP23	activated	synaptosome associated protein 23(SNAP23)	Yes
ENSG00000092820	EZR	inhibited	ezrin(EZR)	Yes
ENSG00000092969	TGFB2	activated	transforming growth factor beta 2(TGFB2)	Yes
ENSG00000093000	NUP50	inhibited	nucleoporin 50(NUP50)	Yes
ENSG00000093167	LRRFIP2	inhibited	LRR binding FLII interacting protein 2(LRRFIP2)	Yes
ENSG00000095383	TBC1D2	activated	TBC1 domain family member 2(TBC1D2)	Yes
ENSG00000095397	WHRN	activated	whirlin(WHRN)	Yes
ENSG00000095539	SEMA4G	activated	semaphorin 4G(SEMA4G)	Yes
ENSG00000095637	sorbs1	activated	sorbin and SH3 domain containing 1(SORBS1)	Yes
ENSG00000095739	BAMBI	activated	BMP and activin membrane bound inhibitor(BAMBI)	Yes
ENSG00000095787	WAC	inhibited	WW domain containing adaptor with coiled-coil(WAC)	Yes
ENSG00000095951	hivep1	activated	human immunodeficiency virus type I enhancer binding protein 1(HIVEP1)	Yes
ENSG00000096384	HSP90AB1	activated	heat shock protein 90 alpha family class B member 1(HSP90AB1)	Yes
ENSG00000096717	SIRT1	inhibited	sirtuin 1(SIRT1)	Yes
ENSG00000096746	HNRNPH3	activated	heterogeneous nuclear ribonucleoprotein H3(HNRNPH3)	Yes
ENSG00000099194	SCD	inhibited	stearoyl-CoA desaturase(SCD)	Yes
ENSG00000099204	ABLIM1	inhibited	actin binding LIM protein 1(ABLIM1)	Yes
ENSG00000099617	EFNA2	activated	ephrin A2(EFNA2)	Yes
ENSG00000099622	CIRBP	activated	cold inducible RNA binding protein(CIRBP)	Yes
ENSG00000099624	ATP5D	activated	ATP synthase, H+ transporting, mitochondrial F1 complex, delta subunit(ATP5D)	Yes
ENSG00000099725	PRKY	inhibited	protein kinase, Y-linked, pseudogene(PRKY)	Yes
ENSG00000099810	MTAP	activated|inhibited	methylthioadenosine phosphorylase(MTAP)	Yes
ENSG00000099812	MISP	activated	mitotic spindle positioning(MISP)	Yes
ENSG00000099821	POLRMT	activated	RNA polymerase mitochondrial(POLRMT)	Yes
ENSG00000099822	HCN2	activated	hyperpolarization activated cyclic nucleotide gated potassium channel 2(HCN2)	Yes
ENSG00000099860	GADD45B	activated	growth arrest and DNA damage inducible beta(GADD45B)	Yes
ENSG00000099869	IGF2-AS	activated	IGF2 antisense RNA(IGF2-AS)	Yes
ENSG00000099942	CRKL	inhibited	CRK like proto-oncogene, adaptor protein(CRKL)	Yes
ENSG00000099991	CABIN1	activated	calcineurin binding protein 1(CABIN1)	Yes
ENSG00000100104	SRRD	inhibited	SRR1 domain containing(SRRD)	Yes
ENSG00000100201	DDX17	inhibited	DEAD-box helicase 17(DDX17)	Yes
ENSG00000100211	CBY1	activated	chibby family member 1, beta catenin antagonist(CBY1)	Yes
ENSG00000100219	XBP1	activated	X-box binding protein 1(XBP1)	Yes
ENSG00000100221	JOSD1	inhibited	Josephin domain containing 1(JOSD1)	Yes
ENSG00000100249	C22orf31	activated	chromosome 22 open reading frame 31(C22orf31)	Yes
ENSG00000100276	rasl10a	activated	RAS like family 10 member A(RASL10A)	Yes
ENSG00000100290	BIK	activated	BCL2 interacting killer(BIK)	Yes
ENSG00000100311	PDGFB	activated	platelet derived growth factor subunit B(PDGFB)	Yes
ENSG00000100380	ST13	activated	suppression of tumorigenicity 13 (colon carcinoma) (Hsp70 interacting protein)(ST13)	Yes
ENSG00000100393	MIR1281	inhibited	microRNA 1281(MIR1281)	Yes
ENSG00000100399	CHADL	activated	chondroadherin like(CHADL)	Yes
ENSG00000100401	RANGAP1	activated	Ran GTPase activating protein 1(RANGAP1)	Yes
ENSG00000100426	zbed4	inhibited	zinc finger BED-type containing 4(ZBED4)	Yes
ENSG00000100445	SDR39U1	inhibited	short chain dehydrogenase/reductase family 39U member 1(SDR39U1)	Yes
ENSG00000100461	RBM23	activated	RNA binding motif protein 23(RBM23)	Yes
ENSG00000100462	PRMT5	inhibited	protein arginine methyltransferase 5(PRMT5)	Yes
ENSG00000100479	POLE2	inhibited	DNA polymerase epsilon 2, accessory subunit(POLE2)	Yes
ENSG00000100485	SOS2	inhibited	SOS Ras/Rho guanine nucleotide exchange factor 2(SOS2)	Yes
ENSG00000100558	PLEK2	activated	pleckstrin 2(PLEK2)	Yes
ENSG00000100591	AHSA1	activated	activator of Hsp90 ATPase activity 1(AHSA1)	Yes
ENSG00000100592	DAAM1	activated	dishevelled associated activator of morphogenesis 1(DAAM1)	Yes
ENSG00000100605	ITPK1	activated	inositol-tetrakisphosphate 1-kinase(ITPK1)	Yes
ENSG00000100614	PPM1A	inhibited	protein phosphatase, Mg2+/Mn2+ dependent 1A(PPM1A)	Yes
ENSG00000100650	SRSF5	activated	serine and arginine rich splicing factor 5(SRSF5)	Yes
ENSG00000100697	DICER1	inhibited	dicer 1, ribonuclease III(DICER1)	Yes
ENSG00000100739	BDKRB1	activated	bradykinin receptor B1(BDKRB1)	Yes
ENSG00000100784	RPS6KA5	inhibited	ribosomal protein S6 kinase A5(RPS6KA5)	Yes
ENSG00000100796	PPP4R3A	inhibited	protein phosphatase 4 regulatory subunit 3A(PPP4R3A)	Yes
ENSG00000100815	TRIP11	inhibited	thyroid hormone receptor interactor 11(TRIP11)	Yes
ENSG00000100865	cinp	inhibited	cyclin dependent kinase 2 interacting protein(CINP)	Yes
ENSG00000100867	DHRS2	activated	dehydrogenase/reductase 2(DHRS2)	Yes
ENSG00000100889	PCK2	activated	phosphoenolpyruvate carboxykinase 2, mitochondrial(PCK2)	Yes
ENSG00000101109	STK4	inhibited	serine/threonine kinase 4(STK4)	Yes
ENSG00000101132	PFDN4	activated	prefoldin subunit 4(PFDN4)	Yes
ENSG00000101144	BMP7	activated	bone morphogenetic protein 7(BMP7)	Yes
ENSG00000101150	TPD52L2	inhibited	tumor protein D52 like 2(TPD52L2)	Yes
ENSG00000101162	TUBB1	activated	tubulin beta 1 class VI(TUBB1)	Yes
ENSG00000101191	DIDO1	activated	death inducer-obliterator 1(DIDO1)	Yes
ENSG00000101210	EEF1A2	activated	eukaryotic translation elongation factor 1 alpha 2(EEF1A2)	Yes
ENSG00000101213	PTK6	activated	protein tyrosine kinase 6(PTK6)	Yes
ENSG00000101236	RNF24	inhibited	ring finger protein 24(RNF24)	Yes
ENSG00000101255	TRIB3	activated|inhibited	tribbles pseudokinase 3(TRIB3)	Yes
ENSG00000101442	ACTR5	inhibited	ARP5 actin-related protein 5 homolog(ACTR5)	Yes
ENSG00000101574	METTL4	inhibited	methyltransferase like 4(METTL4)	Yes
ENSG00000101624	CEP76	inhibited	centrosomal protein 76(CEP76)	Yes
ENSG00000101654	RNMT	activated	RNA guanine-7 methyltransferase(RNMT)	Yes
ENSG00000101665	SMAD7	activated	SMAD family member 7(SMAD7)	Yes
ENSG00000101745	ANKRD12	inhibited	ankyrin repeat domain 12(ANKRD12)	Yes
ENSG00000101782	RIOK3	activated	RIO kinase 3(RIOK3)	Yes
ENSG00000101849	TBL1X	inhibited	transducin beta like 1X-linked(TBL1X)	Yes
ENSG00000101888	NXT2	activated	nuclear transport factor 2 like export factor 2(NXT2)	Yes
ENSG00000101986	ABCD1	activated	ATP binding cassette subfamily D member 1(ABCD1)	Yes
ENSG00000102100	SLC35A2	activated	solute carrier family 35 member A2(SLC35A2)	Yes
ENSG00000102174	PHEX	activated	phosphate regulating endopeptidase homolog, X-linked(PHEX)	Yes
ENSG00000102189	EEA1	inhibited	early endosome antigen 1(EEA1)	Yes
ENSG00000102195	GPR50	activated	G protein-coupled receptor 50(GPR50)	Yes
ENSG00000102271	KLHL4	inhibited	kelch like family member 4(KLHL4)	Yes
ENSG00000102384	CENPI	inhibited	centromere protein I(CENPI)	Yes
ENSG00000102753	KPNA3	inhibited	karyopherin subunit alpha 3(KPNA3)	Yes
ENSG00000102786	INTS6	activated|inhibited	integrator complex subunit 6(INTS6)	Yes
ENSG00000102879	coro1a	activated	coronin 1A(CORO1A)	Yes
ENSG00000102886	GDPD3	activated	glycerophosphodiester phosphodiesterase domain containing 3(GDPD3)	Yes
ENSG00000102897	LYRM1	activated	LYR motif containing 1(LYRM1)	Yes
ENSG00000102934	PLLP	activated	plasmolipin(PLLP)	Yes
ENSG00000103037	SETD6	inhibited	SET domain containing 6(SETD6)	Yes
ENSG00000103043	VAC14	activated	Vac14, PIKFYVE complex component(VAC14)	Yes
ENSG00000103064	SLC7A6	inhibited	solute carrier family 7 member 6(SLC7A6)	Yes
ENSG00000103160	HSDL1	activated	hydroxysteroid dehydrogenase like 1(HSDL1)	Yes
ENSG00000103187	COTL1	activated	coactosin like F-actin binding protein 1(COTL1)	Yes
ENSG00000103194	USP10	inhibited	ubiquitin specific peptidase 10(USP10)	Yes
ENSG00000103196	CRISPLD2	activated	cysteine rich secretory protein LCCL domain containing 2(CRISPLD2)	Yes
ENSG00000103275	UBE2I	inhibited	ubiquitin conjugating enzyme E2 I(UBE2I)	Yes
ENSG00000103313	MEFV	activated	Mediterranean fever(MEFV)	Yes
ENSG00000103381	CPPED1	inhibited	calcineurin like phosphoesterase domain containing 1(CPPED1)	Yes
ENSG00000103479	RBL2	activated	RB transcriptional corepressor like 2(RBL2)	Yes
ENSG00000103494	RPGRIP1L	inhibited	RPGRIP1 like(RPGRIP1L)	Yes
ENSG00000103495	MAZ	activated	MYC associated zinc finger protein(MAZ)	Yes
ENSG00000103642	LACTB	activated	lactamase beta(LACTB)	Yes
ENSG00000103994	ZNF106	activated	zinc finger protein 106(ZNF106)	Yes
ENSG00000104142	vps18	inhibited	VPS18, CORVET/HOPS core subunit(VPS18)	Yes
ENSG00000104218	CSPP1	inhibited	centrosome and spindle pole associated protein 1(CSPP1)	Yes
ENSG00000104221	BRF2	activated	BRF2, RNA polymerase III transcription initiation factor 50 kDa subunit(BRF2)	Yes
ENSG00000104320	NBN	inhibited	nibrin(NBN)	Yes
ENSG00000104375	stk3	inhibited	serine/threonine kinase 3(STK3)	Yes
ENSG00000104388	RAB2A	inhibited	RAB2A, member RAS oncogene family(RAB2A)	Yes
ENSG00000104419	NDRG1	activated	N-myc downstream regulated 1(NDRG1)	Yes
ENSG00000104447	TRPS1	inhibited	transcriptional repressor GATA binding 1(TRPS1)	Yes
ENSG00000104450	SPAG1	inhibited	sperm associated antigen 1(SPAG1)	Yes
ENSG00000104517	UBR5	inhibited	ubiquitin protein ligase E3 component n-recognin 5(UBR5)	Yes
ENSG00000104524	PYCRL	activated	pyrroline-5-carboxylate reductase-like(PYCRL)	Yes
ENSG00000104529	EEF1D	inhibited	eukaryotic translation elongation factor 1 delta(EEF1D)	Yes
ENSG00000104549	SQLE	inhibited	squalene epoxidase(SQLE)	Yes
ENSG00000104738	MCM4	inhibited	minichromosome maintenance complex component 4(MCM4)	Yes
ENSG00000104804	TULP2	activated	tubby like protein 2(TULP2)	Yes
ENSG00000104805	NUCB1	activated	nucleobindin 1(NUCB1)	Yes
ENSG00000104808	DHDH	activated	dihydrodiol dehydrogenase(DHDH)	Yes
ENSG00000104814	MAP4K1	activated	mitogen-activated protein kinase kinase kinase kinase 1(MAP4K1)	Yes
ENSG00000104856	RELB	activated	RELB proto-oncogene, NF-kB subunit(RELB)	Yes
ENSG00000104859	CLASRP	activated	CLK4 associating serine/arginine rich protein(CLASRP)	Yes
ENSG00000104863	LIN7B	activated	lin-7 homolog B, crumbs cell polarity complex component(LIN7B)	Yes
ENSG00000104870	FCGRT	activated	Fc fragment of IgG receptor and transporter(FCGRT)	Yes
ENSG00000104881	PPP1R13L	activated	protein phosphatase 1 regulatory subunit 13 like(PPP1R13L)	Yes
ENSG00000104897	SF3A2	activated	splicing factor 3a subunit 2(SF3A2)	Yes
ENSG00000104903	LYL1	activated	LYL1, basic helix-loop-helix family member(LYL1)	Yes
ENSG00000105127	AKAP8	inhibited	A-kinase anchoring protein 8(AKAP8)	Yes
ENSG00000105137	SYDE1	activated	synapse defective Rho GTPase homolog 1(SYDE1)	Yes
ENSG00000105143	SLC1A6	inhibited	solute carrier family 1 member 6(SLC1A6)	Yes
ENSG00000105227	PRX	activated	periaxin(PRX)	Yes
ENSG00000105246	EBI3	activated	Epstein-Barr virus induced 3(EBI3)	Yes
ENSG00000105287	prkd2	activated	protein kinase D2(PRKD2)	Yes
ENSG00000105289	TJP3	activated	tight junction protein 3(TJP3)	Yes
ENSG00000105323	HNRNPUL1	activated	heterogeneous nuclear ribonucleoprotein U like 1(HNRNPUL1)	Yes
ENSG00000105329	TGFB1	activated	transforming growth factor beta 1(TGFB1)	Yes
ENSG00000105443	CYTH2	inhibited	cytohesin 2(CYTH2)	Yes
ENSG00000105464	GRIN2D	activated	glutamate ionotropic receptor NMDA type subunit 2D(GRIN2D)	Yes
ENSG00000105516	DBP	activated	D-box binding PAR bZIP transcription factor(DBP)	Yes
ENSG00000105556	MIER2	inhibited	MIER family member 2(MIER2)	Yes
ENSG00000105559	PLEKHA4	activated	pleckstrin homology domain containing A4(PLEKHA4)	Yes
ENSG00000105617	LENG1	activated	leukocyte receptor cluster member 1(LENG1)	Yes
ENSG00000105641	slc5a5	activated	solute carrier family 5 member 5(SLC5A5)	Yes
ENSG00000105642	KCNN1	activated	potassium calcium-activated channel subfamily N member 1(KCNN1)	Yes
ENSG00000105650	PDE4C	activated	phosphodiesterase 4C(PDE4C)	Yes
ENSG00000105668	UPK1A	activated	uroplakin 1A(UPK1A)	Yes
ENSG00000105699	LSR	activated	lipolysis stimulated lipoprotein receptor(LSR)	Yes
ENSG00000105732	ZNF574	inhibited	zinc finger protein 574(ZNF574)	Yes
ENSG00000105738	SIPA1L3	activated	signal induced proliferation associated 1 like 3(SIPA1L3)	Yes
ENSG00000105808	rasa4	activated|inhibited	RAS p21 protein activator 4(RASA4)	Yes
ENSG00000105865	DUS4L	activated	dihydrouridine synthase 4 like(DUS4L)	Yes
ENSG00000105939	ZC3HAV1	activated	zinc finger CCCH-type containing, antiviral 1(ZC3HAV1)	Yes
ENSG00000105971	CAV2	inhibited	caveolin 2(CAV2)	Yes
ENSG00000105976	MET	inhibited	MET proto-oncogene, receptor tyrosine kinase(MET)	Yes
ENSG00000105991	HOXA1	activated	homeobox A1(HOXA1)	Yes
ENSG00000105993	DNAJB6	activated	DnaJ heat shock protein family (Hsp40) member B6(DNAJB6)	Yes
ENSG00000106012	IQCE	inhibited	IQ motif containing E(IQCE)	Yes
ENSG00000106077	ABHD11	activated	abhydrolase domain containing 11(ABHD11)	Yes
ENSG00000106211	HSPB1	activated	heat shock protein family B (small) member 1(HSPB1)	Yes
ENSG00000106299	WASL	inhibited	Wiskott-Aldrich syndrome like(WASL)	Yes
ENSG00000106366	SERPINE1	activated	serpin family E member 1(SERPINE1)	No
ENSG00000106397	PLOD3	activated	procollagen-lysine,2-oxoglutarate 5-dioxygenase 3(PLOD3)	Yes
ENSG00000106459	NRF1	inhibited	nuclear respiratory factor 1(NRF1)	Yes
ENSG00000106617	PRKAG2	activated|inhibited	protein kinase AMP-activated non-catalytic subunit gamma 2(PRKAG2)	Yes
ENSG00000106624	MIR4649	activated	microRNA 4649(MIR4649)	Yes
ENSG00000106688	SLC1A1	inhibited	solute carrier family 1 member 1(SLC1A1)	Yes
ENSG00000106723	SPIN1	inhibited	spindlin 1(SPIN1)	Yes
ENSG00000106780	MEGF9	inhibited	multiple EGF like domains 9(MEGF9)	Yes
ENSG00000106799	TGFBR1	inhibited	transforming growth factor beta receptor 1(TGFBR1)	Yes
ENSG00000106823	ECM2	activated	extracellular matrix protein 2(ECM2)	Yes
ENSG00000106852	LHX6	activated	LIM homeobox 6(LHX6)	Yes
ENSG00000106991	ENG	activated	endoglin(ENG)	Yes
ENSG00000107187	LHX3	activated	LIM homeobox 3(LHX3)	Yes
ENSG00000107281	NPDC1	activated	neural proliferation, differentiation and control 1(NPDC1)	Yes
ENSG00000107290	SETX	inhibited	senataxin(SETX)	Yes
ENSG00000107338	SHB	activated	SH2 domain containing adaptor protein B(SHB)	Yes
ENSG00000107362	ABHD17B	inhibited	abhydrolase domain containing 17B(ABHD17B)	Yes
ENSG00000107443	CCNJ	inhibited	cyclin J(CCNJ)	Yes
ENSG00000107581	EIF3A	inhibited	eukaryotic translation initiation factor 3 subunit A(EIF3A)	Yes
ENSG00000107643	MAPK8	inhibited	mitogen-activated protein kinase 8(MAPK8)	Yes
ENSG00000107679	PLEKHA1	inhibited	pleckstrin homology domain containing A1(PLEKHA1)	Yes
ENSG00000107771	CCSER2	inhibited	coiled-coil serine rich protein 2(CCSER2)	Yes
ENSG00000107819	SFXN3	activated	sideroflexin 3(SFXN3)	Yes
ENSG00000107872	FBXL15	activated	F-box and leucine rich repeat protein 15(FBXL15)	Yes
ENSG00000107890	ANKRD26	inhibited	ankyrin repeat domain 26(ANKRD26)	Yes
ENSG00000107951	MIR7162	inhibited	microRNA 7162(MIR7162)	Yes
ENSG00000107968	MAP3K8	activated	mitogen-activated protein kinase kinase kinase 8(MAP3K8)	Yes
ENSG00000108055	SMC3	inhibited	structural maintenance of chromosomes 3(SMC3)	Yes
ENSG00000108187	pbld	inhibited	phenazine biosynthesis like protein domain containing(PBLD)	Yes
ENSG00000108242	CYP2C18	activated	cytochrome P450 family 2 subfamily C member 18(CYP2C18)	Yes
ENSG00000108375	RNF43	activated	ring finger protein 43(RNF43)	Yes
ENSG00000108423	TUBD1	inhibited	tubulin delta 1(TUBD1)	Yes
ENSG00000108469	RECQL5	activated	RecQ like helicase 5(RECQL5)	Yes
ENSG00000108474	PIGL	activated	phosphatidylinositol glycan anchor biosynthesis class L(PIGL)	Yes
ENSG00000108506	INTS2	activated	integrator complex subunit 2(INTS2)	Yes
ENSG00000108509	CAMTA2	activated	calmodulin binding transcription activator 2(CAMTA2)	Yes
ENSG00000108557	RAI1	activated	retinoic acid induced 1(RAI1)	Yes
ENSG00000108578	BLMH	activated	bleomycin hydrolase(BLMH)	Yes
ENSG00000108582	CPD	inhibited	carboxypeptidase D(CPD)	Yes
ENSG00000108669	CYTH1	activated	cytohesin 1(CYTH1)	Yes
ENSG00000108774	RAB5C	activated	RAB5C, member RAS oncogene family(RAB5C)	Yes
ENSG00000108786	HSD17B1	inhibited	hydroxysteroid 17-beta dehydrogenase 1(HSD17B1)	Yes
ENSG00000108788	MLX	inhibited	MLX, MAX dimerization protein(MLX)	Yes
ENSG00000108829	LRRC59	activated	leucine rich repeat containing 59(LRRC59)	Yes
ENSG00000108830	RND2	activated	Rho family GTPase 2(RND2)	Yes
ENSG00000108848	LUC7L3	inhibited	LUC7 like 3 pre-mRNA splicing factor(LUC7L3)	Yes
ENSG00000108849	PPY	activated	pancreatic polypeptide(PPY)	Yes
ENSG00000108932	SLC16A6	activated	solute carrier family 16 member 6(SLC16A6)	Yes
ENSG00000109046	WSB1	inhibited	WD repeat and SOCS box containing 1(WSB1)	Yes
ENSG00000109065	NAT9	inhibited	N-acetyltransferase 9 (putative)(NAT9)	Yes
ENSG00000109084	TMEM97	activated	transmembrane protein 97(TMEM97)	Yes
ENSG00000109184	DCUN1D4	inhibited	defective in cullin neddylation 1 domain containing 4(DCUN1D4)	Yes
ENSG00000109189	USP46	activated|inhibited	ubiquitin specific peptidase 46(USP46)	Yes
ENSG00000109193	SULT1E1	inhibited	sulfotransferase family 1E member 1(SULT1E1)	Yes
ENSG00000109220	CHIC2	activated	cysteine rich hydrophobic domain 2(CHIC2)	Yes
ENSG00000109321	AREG	activated	amphiregulin(AREG)	Yes
ENSG00000109654	TRIM2	activated	tripartite motif containing 2(TRIM2)	Yes
ENSG00000109674	NEIL3	inhibited	nei like DNA glycosylase 3(NEIL3)	Yes
ENSG00000109771	LRP2BP	activated	LRP2 binding protein(LRP2BP)	Yes
ENSG00000109846	CRYAB	activated	crystallin alpha B(CRYAB)	Yes
ENSG00000109971	HSPA8	activated	heat shock protein family A (Hsp70) member 8(HSPA8)	Yes
ENSG00000110011	DNAJC4	activated	DnaJ heat shock protein family (Hsp40) member C4(DNAJC4)	Yes
ENSG00000110060	PUS3	inhibited	pseudouridylate synthase 3(PUS3)	Yes
ENSG00000110066	KMT5B	inhibited	lysine methyltransferase 5B(KMT5B)	Yes
ENSG00000110092	CCND1	activated	cyclin D1(CCND1)	Yes
ENSG00000110169	HPX	activated	hemopexin(HPX)	Yes
ENSG00000110172	CHORDC1	activated|inhibited	cysteine and histidine rich domain containing 1(CHORDC1)	Yes
ENSG00000110218	PANX1	activated	pannexin 1(PANX1)	Yes
ENSG00000110245	Apoc3	activated	apolipoprotein C3(APOC3)	Yes
ENSG00000110330	BIRC2	activated	baculoviral IAP repeat containing 2(BIRC2)	Yes
ENSG00000110422	HIPK3	inhibited	homeodomain interacting protein kinase 3(HIPK3)	Yes
ENSG00000110429	FBXO3	inhibited	F-box protein 3(FBXO3)	Yes
ENSG00000110583	NAA40	inhibited	N(alpha)-acetyltransferase 40, NatD catalytic subunit(NAA40)	Yes
ENSG00000110713	NUP98	inhibited	nucleoporin 98(NUP98)	Yes
ENSG00000110851	prdm4	activated	PR/SET domain 4(PRDM4)	Yes
ENSG00000110852	CLEC2B	activated	C-type lectin domain family 2 member B(CLEC2B)	Yes
ENSG00000110876	SELPLG	activated	selectin P ligand(SELPLG)	Yes
ENSG00000110880	CORO1C	inhibited	coronin 1C(CORO1C)	Yes
ENSG00000110888	CAPRIN2	activated	caprin family member 2(CAPRIN2)	Yes
ENSG00000110911	SLC11A2	inhibited	solute carrier family 11 member 2(SLC11A2)	Yes
ENSG00000111011	RSRC2	inhibited	arginine and serine rich coiled-coil 2(RSRC2)	Yes
ENSG00000111203	LOC100507424	activated	uncharacterized LOC100507424(LOC100507424)	Yes
ENSG00000111266	DUSP16	activated	dual specificity phosphatase 16(DUSP16)	Yes
ENSG00000111348	ARHGDIB	activated	Rho GDP dissociation inhibitor beta(ARHGDIB)	Yes
ENSG00000111364	DDX55	inhibited	DEAD-box helicase 55(DDX55)	Yes
ENSG00000111450	STX2	inhibited	syntaxin 2(STX2)	Yes
ENSG00000111530	CAND1	activated	cullin associated and neddylation dissociated 1(CAND1)	Yes
ENSG00000111554	MDM1	inhibited	Mdm1 nuclear protein(MDM1)	Yes
ENSG00000111642	CHD4	inhibited	chromodomain helicase DNA binding protein 4(CHD4)	Yes
ENSG00000111652	COPS7A	activated	COP9 signalosome subunit 7A(COPS7A)	Yes
ENSG00000111669	TPI1	inhibited	triosephosphate isomerase 1(TPI1)	Yes
ENSG00000111674	ENO2	activated	enolase 2(ENO2)	Yes
ENSG00000111726	CMAS	activated	cytidine monophosphate N-acetylneuraminic acid synthetase(CMAS)	Yes
ENSG00000111727	HCFC2	inhibited	host cell factor C2(HCFC2)	Yes
ENSG00000111785	RIC8B	inhibited	RIC8 guanine nucleotide exchange factor B(RIC8B)	Yes
ENSG00000111816	FRK	activated	fyn related Src family tyrosine kinase(FRK)	Yes
ENSG00000111846	gcnt2	inhibited	glucosaminyl (N-acetyl) transferase 2, I-branching enzyme (I blood group)(GCNT2)	Yes
ENSG00000111859	NEDD9	activated	neural precursor cell expressed, developmentally down-regulated 9(NEDD9)	Yes
ENSG00000111880	RNGTT	inhibited	RNA guanylyltransferase and 5'-phosphatase(RNGTT)	Yes
ENSG00000111962	UST	inhibited	uronyl 2-sulfotransferase(UST)	Yes
ENSG00000111981	ULBP1	activated	UL16 binding protein 1(ULBP1)	Yes
ENSG00000112029	FBXO5	inhibited	F-box protein 5(FBXO5)	Yes
ENSG00000112041	TULP1	activated	tubby like protein 1(TULP1)	Yes
ENSG00000112078	KCTD20	inhibited	potassium channel tetramerization domain containing 20(KCTD20)	Yes
ENSG00000112110	MRPL18	activated	mitochondrial ribosomal protein L18(MRPL18)	Yes
ENSG00000112146	FBXO9	inhibited	F-box protein 9(FBXO9)	Yes
ENSG00000112200	ZNF451	inhibited	zinc finger protein 451(ZNF451)	Yes
ENSG00000112280	COL9A1	activated	collagen type IX alpha 1 chain(COL9A1)	Yes
ENSG00000112282	MED23	inhibited	mediator complex subunit 23(MED23)	Yes
ENSG00000112365	ZBTB24	activated	zinc finger and BTB domain containing 24(ZBTB24)	Yes
ENSG00000112561	TFEB	activated	transcription factor EB(TFEB)	Yes
ENSG00000112651	MRPL2	activated	mitochondrial ribosomal protein L2(MRPL2)	Yes
ENSG00000112701	SENP6	activated	SUMO1/sentrin specific peptidase 6(SENP6)	Yes
ENSG00000112739	PRPF4B	inhibited	pre-mRNA processing factor 4B(PRPF4B)	Yes
ENSG00000112742	TTK	inhibited	TTK protein kinase(TTK)	Yes
ENSG00000112773	FAM46A	activated|inhibited	family with sequence similarity 46 member A(FAM46A)	Yes
ENSG00000112874	NUDT12	inhibited	nudix hydrolase 12(NUDT12)	Yes
ENSG00000112941	PAPD7	inhibited	poly(A) RNA polymerase D7, non-canonical(PAPD7)	Yes
ENSG00000113070	HBEGF	activated	heparin binding EGF like growth factor(HBEGF)	Yes
ENSG00000113108	MIR6831	activated	microRNA 6831(MIR6831)	Yes
ENSG00000113161	HMGCR	inhibited	3-hydroxy-3-methylglutaryl-CoA reductase(HMGCR)	Yes
ENSG00000113240	CLK4	activated	CDC like kinase 4(CLK4)	Yes
ENSG00000113356	polr3g	inhibited	RNA polymerase III subunit G(POLR3G)	Yes
ENSG00000113391	MIR2277	inhibited	microRNA 2277(MIR2277)	Yes
ENSG00000113441	LNPEP	inhibited	leucyl and cystinyl aminopeptidase(LNPEP)	Yes
ENSG00000113448	PDE4D	inhibited	phosphodiesterase 4D(PDE4D)	Yes
ENSG00000113504	SLC12A7	activated	solute carrier family 12 member 7(SLC12A7)	Yes
ENSG00000113595	TRIM23	inhibited	tripartite motif containing 23(TRIM23)	Yes
ENSG00000113597	TRAPPC13	inhibited	trafficking protein particle complex 13(TRAPPC13)	Yes
ENSG00000113615	sec24a	inhibited	SEC24 homolog A, COPII coat complex component(SEC24A)	Yes
ENSG00000113739	STC2	activated	stanniocalcin 2(STC2)	Yes
ENSG00000113742	CPEB4	activated	cytoplasmic polyadenylation element binding protein 4(CPEB4)	Yes
ENSG00000113811	SELENOK	activated	selenoprotein K(SELENOK)	Yes
ENSG00000113916	BCL6	activated	B-cell CLL/lymphoma 6(BCL6)	Yes
ENSG00000114019	AMOTL2	activated	angiomotin like 2(AMOTL2)	Yes
ENSG00000114098	ARMC8	inhibited	armadillo repeat containing 8(ARMC8)	Yes
ENSG00000114120	SLC25A36	inhibited	solute carrier family 25 member 36(SLC25A36)	Yes
ENSG00000114268	PFKFB4	activated	6-phosphofructo-2-kinase/fructose-2,6-biphosphatase 4(PFKFB4)	Yes
ENSG00000114270	MIR711	activated	microRNA 711(MIR711)	Yes
ENSG00000114315	HES1	activated	hes family bHLH transcription factor 1(HES1)	Yes
ENSG00000114353	GNAI2	activated	G protein subunit alpha i2(GNAI2)	Yes
ENSG00000114378	HYAL1	activated	hyaluronoglucosaminidase 1(HYAL1)	Yes
ENSG00000114416	FXR1	activated	FMR1 autosomal homolog 1(FXR1)	Yes
ENSG00000114423	CBLB	inhibited	Cbl proto-oncogene B(CBLB)	Yes
ENSG00000114439	bbx	inhibited	BBX, HMG-box containing(BBX)	Yes
ENSG00000114520	SNX4	activated|inhibited	sorting nexin 4(SNX4)	Yes
ENSG00000114529	c3orf52	activated	chromosome 3 open reading frame 52(C3orf52)	Yes
ENSG00000114573	ATP6V1A	activated|inhibited	ATPase H+ transporting V1 subunit A(ATP6V1A)	Yes
ENSG00000114646	CSPG5	activated	chondroitin sulfate proteoglycan 5(CSPG5)	Yes
ENSG00000114735	HEMK1	activated	HemK methyltransferase family member 1(HEMK1)	Yes
ENSG00000114770	ABCC5	inhibited	ATP binding cassette subfamily C member 5(ABCC5)	Yes
ENSG00000114854	TNNC1	activated	troponin C1, slow skeletal and cardiac type(TNNC1)	Yes
ENSG00000114857	NKTR	inhibited	natural killer cell triggering receptor(NKTR)	Yes
ENSG00000114867	EIF4G1	inhibited	eukaryotic translation initiation factor 4 gamma 1(EIF4G1)	Yes
ENSG00000114904	NEK4	activated	NIMA related kinase 4(NEK4)	Yes
ENSG00000115008	IL1A	activated	interleukin 1 alpha(IL1A)	Yes
ENSG00000115020	PIKFYVE	inhibited	phosphoinositide kinase, FYVE-type zinc finger containing(PIKFYVE)	Yes
ENSG00000115084	SLC35F5	activated	solute carrier family 35 member F5(SLC35F5)	Yes
ENSG00000115159	GPD2	inhibited	glycerol-3-phosphate dehydrogenase 2(GPD2)	Yes
ENSG00000115163	CENPA	inhibited	centromere protein A(CENPA)	Yes
ENSG00000115232	ITGA4	activated	integrin subunit alpha 4(ITGA4)	Yes
ENSG00000115289	PCGF1	inhibited	polycomb group ring finger 1(PCGF1)	Yes
ENSG00000115325	DOK1	activated	docking protein 1(DOK1)	Yes
ENSG00000115365	LANCL1	inhibited	LanC like 1(LANCL1)	Yes
ENSG00000115380	EFEMP1	activated|inhibited	EGF containing fibulin like extracellular matrix protein 1(EFEMP1)	Yes
ENSG00000115414	FN1	activated|inhibited	fibronectin 1(FN1)	No
ENSG00000115415	STAT1	inhibited	signal transducer and activator of transcription 1(STAT1)	Yes
ENSG00000115419	GLS	inhibited	glutaminase(GLS)	Yes
ENSG00000115421	PAPOLG	inhibited	poly(A) polymerase gamma(PAPOLG)	Yes
ENSG00000115446	UNC50	inhibited	unc-50 inner nuclear membrane RNA binding protein(UNC50)	Yes
ENSG00000115464	USP34	inhibited	ubiquitin specific peptidase 34(USP34)	Yes
ENSG00000115504	EHBP1	inhibited	EH domain binding protein 1(EHBP1)	Yes
ENSG00000115524	SF3B1	inhibited	splicing factor 3b subunit 1(SF3B1)	Yes
ENSG00000115738	ID2	activated|inhibited	inhibitor of DNA binding 2, HLH protein(ID2)	Yes
ENSG00000115825	PRKD3	inhibited	protein kinase D3(PRKD3)	Yes
ENSG00000115839	RAB3GAP1	inhibited	RAB3 GTPase activating protein catalytic subunit 1(RAB3GAP1)	Yes
ENSG00000115840	SLC25A12	inhibited	solute carrier family 25 member 12(SLC25A12)	Yes
ENSG00000115844	DLX2	activated|inhibited	distal-less homeobox 2(DLX2)	Yes
ENSG00000115850	LCT	activated	lactase(LCT)	Yes
ENSG00000115875	SRSF7	inhibited	serine and arginine rich splicing factor 7(SRSF7)	Yes
ENSG00000115904	SOS1	inhibited	SOS Ras/Rac guanine nucleotide exchange factor 1(SOS1)	Yes
ENSG00000115919	KYNU	activated	kynureninase(KYNU)	Yes
ENSG00000115963	RND3	activated	Rho family GTPase 3(RND3)	Yes
ENSG00000115966	atf2	inhibited	activating transcription factor 2(ATF2)	Yes
ENSG00000115993	TRAK2	inhibited	trafficking kinesin protein 2(TRAK2)	Yes
ENSG00000115998	c2orf42	inhibited	chromosome 2 open reading frame 42(C2orf42)	Yes
ENSG00000116005	PCYOX1	inhibited	prenylcysteine oxidase 1(PCYOX1)	Yes
ENSG00000116017	ARID3A	activated	AT-rich interaction domain 3A(ARID3A)	Yes
ENSG00000116096	SPR	activated	sepiapterin reductase (7,8-dihydrobiopterin:NADP+ oxidoreductase)(SPR)	Yes
ENSG00000116138	DNAJC16	inhibited	DnaJ heat shock protein family (Hsp40) member C16(DNAJC16)	Yes
ENSG00000116161	CACYBP	activated	calcyclin binding protein(CACYBP)	Yes
ENSG00000116329	OPRD1	activated	opioid receptor delta 1(OPRD1)	Yes
ENSG00000116406	EDEM3	inhibited	ER degradation enhancing alpha-mannosidase like protein 3(EDEM3)	Yes
ENSG00000116497	S100PBP	inhibited	S100P binding protein(S100PBP)	Yes
ENSG00000116514	RNF19B	activated	ring finger protein 19B(RNF19B)	Yes
ENSG00000116652	DLEU2L	activated	deleted in lymphocytic leukemia 2 like	Yes
ENSG00000116678	LEPR	inhibited	leptin receptor(LEPR)	Yes
ENSG00000116704	SLC35D1	activated	solute carrier family 35 member D1(SLC35D1)	Yes
ENSG00000116717	GADD45A	activated	growth arrest and DNA damage inducible alpha(GADD45A)	Yes
ENSG00000116741	RGS2	activated	regulator of G-protein signaling 2(RGS2)	Yes
ENSG00000116748	AMPD1	activated	adenosine monophosphate deaminase 1(AMPD1)	Yes
ENSG00000116791	CRYZ	activated	crystallin zeta(CRYZ)	Yes
ENSG00000116922	C1ORF109	inhibited	chromosome 1 open reading frame 109(C1orf109)	Yes
ENSG00000117139	KDM5B	inhibited	lysine demethylase 5B(KDM5B)	Yes
ENSG00000117174	ZNHIT6	activated	zinc finger HIT-type containing 6(ZNHIT6)	Yes
ENSG00000117222	RBBP5	inhibited	RB binding protein 5, histone lysine methyltransferase complex subunit(RBBP5)	Yes
ENSG00000117228	gbp1	inhibited	guanylate binding protein 1(GBP1)	Yes
ENSG00000117262	GPR89A	activated|inhibited	G protein-coupled receptor 89A(GPR89A)	Yes
ENSG00000117318	ID3	activated	inhibitor of DNA binding 3, HLH protein(ID3)	Yes
ENSG00000117461	PIK3R3	activated|inhibited	phosphoinositide-3-kinase regulatory subunit 3(PIK3R3)	Yes
ENSG00000117523	PRRC2C	inhibited	proline rich coiled-coil 2C(PRRC2C)	Yes
ENSG00000117616	RSRP1	inhibited	arginine and serine rich protein 1(RSRP1)	Yes
ENSG00000117620	SLC35A3	activated	solute carrier family 35 member A3(SLC35A3)	Yes
ENSG00000117625	RCOR3	inhibited	REST corepressor 3(RCOR3)	Yes
ENSG00000117984	CTSD	activated	cathepsin D(CTSD)	Yes
ENSG00000118058	KMT2A	inhibited	lysine methyltransferase 2A(KMT2A)	Yes
ENSG00000118246	FASTKD2	activated	FAST kinase domains 2(FASTKD2)	Yes
ENSG00000118518	RNF146	inhibited	ring finger protein 146(RNF146)	Yes
ENSG00000118523	CTGF	activated	connective tissue growth factor(CTGF)	Yes
ENSG00000118596	SLC16A7	inhibited	solute carrier family 16 member 7(SLC16A7)	Yes
ENSG00000118655	DCLRE1B	activated	DNA cross-link repair 1B(DCLRE1B)	Yes
ENSG00000118680	MYL12B	activated	myosin light chain 12B(MYL12B)	Yes
ENSG00000118900	UBN1	inhibited	ubinuclein 1(UBN1)	Yes
ENSG00000119138	KLF9	inhibited	Kruppel like factor 9(KLF9)	Yes
ENSG00000119321	FKBP15	inhibited	FK506 binding protein 15(FKBP15)	Yes
ENSG00000119335	SET	activated	SET nuclear proto-oncogene(SET)	Yes
ENSG00000119383	PTPA	activated	protein phosphatase 2 phosphatase activator(PTPA)	Yes
ENSG00000119508	NR4A3	activated|inhibited	nuclear receptor subfamily 4 group A member 3(NR4A3)	Yes
ENSG00000119630	PGF	activated	placental growth factor(PGF)	Yes
ENSG00000119640	ACYP1	inhibited	acylphosphatase 1(ACYP1)	Yes
ENSG00000119707	RBM25	inhibited	RNA binding motif protein 25(RBM25)	Yes
ENSG00000119899	SLC17A5	inhibited	solute carrier family 17 member 5(SLC17A5)	Yes
ENSG00000119906	SLF2	inhibited	SMC5-SMC6 complex localization factor 2(SLF2)	Yes
ENSG00000119917	IFIT3	activated	interferon induced protein with tetratricopeptide repeats 3(IFIT3)	Yes
ENSG00000119922	IFIT2	activated	interferon induced protein with tetratricopeptide repeats 2(IFIT2)	Yes
ENSG00000119927	GPAM	activated	glycerol-3-phosphate acyltransferase, mitochondrial(GPAM)	Yes
ENSG00000119969	HELLS	inhibited	helicase, lymphoid-specific(HELLS)	Yes
ENSG00000120053	GOT1	inhibited	glutamic-oxaloacetic transaminase 1(GOT1)	Yes
ENSG00000120063	GNA13	inhibited	G protein subunit alpha 13(GNA13)	Yes
ENSG00000120129	DUSP1	activated	dual specificity phosphatase 1(DUSP1)	Yes
ENSG00000120438	TCP1	activated	t-complex 1(TCP1)	Yes
ENSG00000120458	MSANTD2	inhibited	Myb/SANT DNA binding domain containing 2(MSANTD2)	Yes
ENSG00000120594	plxdc2	activated	plexin domain containing 2(PLXDC2)	Yes
ENSG00000120616	EPC1	activated	enhancer of polycomb homolog 1(EPC1)	Yes
ENSG00000120662	MTRF1	inhibited	mitochondrial translation release factor 1(MTRF1)	Yes
ENSG00000120694	HSPH1	activated	heat shock protein family H (Hsp110) member 1(HSPH1)	Yes
ENSG00000120738	EGR1	activated	early growth response 1(EGR1)	Yes
ENSG00000120742	SERP1	activated	stress associated endoplasmic reticulum protein 1(SERP1)	Yes
ENSG00000120798	NR2C1	inhibited	nuclear receptor subfamily 2 group C member 1(NR2C1)	Yes
ENSG00000120800	UTP20	inhibited	UTP20, small subunit processome component(UTP20)	Yes
ENSG00000120802	TMPO	inhibited	thymopoietin(TMPO)	Yes
ENSG00000120833	SOCS2	activated	suppressor of cytokine signaling 2(SOCS2)	Yes
ENSG00000120837	NFYB	activated	nuclear transcription factor Y subunit beta(NFYB)	Yes
ENSG00000120875	DUSP4	activated	dual specificity phosphatase 4(DUSP4)	Yes
ENSG00000120885	MIR6843	activated	microRNA 6843(MIR6843)	Yes
ENSG00000120896	SORBS3	activated	sorbin and SH3 domain containing 3(SORBS3)	Yes
ENSG00000120910	PPP3CC	activated	protein phosphatase 3 catalytic subunit gamma(PPP3CC)	Yes
ENSG00000120937	nppb	activated	natriuretic peptide B(NPPB)	Yes
ENSG00000121022	COPS5	inhibited	COP9 signalosome subunit 5(COPS5)	Yes
ENSG00000121053	EPX	activated	eosinophil peroxidase(EPX)	Yes
ENSG00000121057	AKAP1	inhibited	A-kinase anchoring protein 1(AKAP1)	Yes
ENSG00000121058	COIL	inhibited	coilin(COIL)	Yes
ENSG00000121067	spop	inhibited	speckle type BTB/POZ protein(SPOP)	Yes
ENSG00000121101	TEX14	activated	testis expressed 14, intercellular bridge forming factor(TEX14)	Yes
ENSG00000121152	NCAPH	inhibited	non-SMC condensin I complex subunit H(NCAPH)	Yes
ENSG00000121318	TAS2R10	activated|inhibited	taste 2 receptor member 10(TAS2R10)	Yes
ENSG00000121335	PRB2	activated|inhibited	proline rich protein BstNI subfamily 2(PRB2)	Yes
ENSG00000121350	PYROXD1	activated	pyridine nucleotide-disulphide oxidoreductase domain 1(PYROXD1)	Yes
ENSG00000121390	PSPC1	inhibited	paraspeckle component 1(PSPC1)	Yes
ENSG00000121621	KIF18A	inhibited	kinesin family member 18A(KIF18A)	Yes
ENSG00000121644	DESI2	inhibited	desumoylating isopeptidase 2(DESI2)	Yes
ENSG00000121671	CRY2	activated	cryptochrome circadian clock 2(CRY2)	Yes
ENSG00000121680	PEX16	activated	peroxisomal biogenesis factor 16(PEX16)	Yes
ENSG00000121741	ZMYM2	inhibited	zinc finger MYM-type containing 2(ZMYM2)	Yes
ENSG00000121769	FABP3	activated	fatty acid binding protein 3(FABP3)	Yes
ENSG00000121864	ZNF639	activated	zinc finger protein 639(ZNF639)	Yes
ENSG00000121892	PDS5A	activated	PDS5 cohesin associated factor A(PDS5A)	Yes
ENSG00000121931	LRIF1	activated	ligand dependent nuclear receptor interacting factor 1(LRIF1)	Yes
ENSG00000121957	GPSM2	inhibited	G-protein signaling modulator 2(GPSM2)	Yes
ENSG00000122035	RASL11A	activated	RAS like family 11 member A(RASL11A)	Yes
ENSG00000122218	COPA	inhibited	coatomer protein complex subunit alpha(COPA)	Yes
ENSG00000122257	RBBP6	inhibited	RB binding protein 6, ubiquitin ligase(RBBP6)	Yes
ENSG00000122359	ANXA11	activated	annexin A11(ANXA11)	Yes
ENSG00000122550	KLHL7	activated	kelch like family member 7(KLHL7)	Yes
ENSG00000122707	RECK	inhibited	reversion inducing cysteine rich protein with kazal motifs(RECK)	Yes
ENSG00000122711	spink4	activated	serine peptidase inhibitor, Kazal type 4(SPINK4)	Yes
ENSG00000122863	CHST3	activated	carbohydrate sulfotransferase 3(CHST3)	Yes
ENSG00000122877	EGR2	activated	early growth response 2(EGR2)	Yes
ENSG00000123095	BHLHE41	activated	basic helix-loop-helix family member e41(BHLHE41)	Yes
ENSG00000123358	NR4A1	activated	nuclear receptor subfamily 4 group A member 1(NR4A1)	Yes
ENSG00000123505	AMD1	inhibited	adenosylmethionine decarboxylase 1(AMD1)	Yes
ENSG00000123607	TTC21B	inhibited	tetratricopeptide repeat domain 21B(TTC21B)	Yes
ENSG00000123610	TNFAIP6	inhibited	TNF alpha induced protein 6(TNFAIP6)	Yes
ENSG00000123689	G0S2	activated	G0/G1 switch 2(G0S2)	Yes
ENSG00000123700	KCNJ2	activated	potassium voltage-gated channel subfamily J member 2(KCNJ2)	Yes
ENSG00000123901	GPR83	activated	G protein-coupled receptor 83(GPR83)	Yes
ENSG00000123983	ACSL3	activated	acyl-CoA synthetase long-chain family member 3(ACSL3)	Yes
ENSG00000124006	OBSL1	activated	obscurin like 1(OBSL1)	Yes
ENSG00000124103	FAM209A	activated	family with sequence similarity 209 member A(FAM209A)	Yes
ENSG00000124120	TTPAL	activated	alpha tocopherol transfer protein like(TTPAL)	Yes
ENSG00000124145	SDC4	activated	syndecan 4(SDC4)	Yes
ENSG00000124151	NCOA3	inhibited	nuclear receptor coactivator 3(NCOA3)	Yes
ENSG00000124171	PARD6B	inhibited	par-6 family cell polarity regulator beta(PARD6B)	Yes
ENSG00000124198	ARFGEF2	inhibited	ADP ribosylation factor guanine nucleotide exchange factor 2(ARFGEF2)	Yes
ENSG00000124216	SNAI1	activated	snail family transcriptional repressor 1(SNAI1)	Yes
ENSG00000124222	STX16	activated	syntaxin 16(STX16)	Yes
ENSG00000124225	PMEPA1	inhibited	prostate transmembrane protein, androgen induced 1(PMEPA1)	Yes
ENSG00000124279	fastkd3	inhibited	FAST kinase domains 3(FASTKD3)	Yes
ENSG00000124370	MCEE	inhibited	methylmalonyl-CoA epimerase(MCEE)	Yes
ENSG00000124588	NQO2	activated|inhibited	NAD(P)H quinone dehydrogenase 2(NQO2)	Yes
ENSG00000124610	Hist1h1a	inhibited	histone cluster 1 H1 family member a(HIST1H1A)	Yes
ENSG00000124635	Hist1h2bj	inhibited	histone cluster 1 H2B family member j(HIST1H2BJ)	Yes
ENSG00000124657	OR2B6	activated	olfactory receptor family 2 subfamily B member 6(OR2B6)	Yes
ENSG00000124762	CDKN1A	activated	cyclin dependent kinase inhibitor 1A(CDKN1A)	Yes
ENSG00000124766	SOX4	inhibited	SRY-box 4(SOX4)	Yes
ENSG00000124882	EREG	activated	epiregulin(EREG)	Yes
ENSG00000124920	MYRF	activated	myelin regulatory factor(MYRF)	Yes
ENSG00000125089	SH3TC1	activated	SH3 domain and tetratricopeptide repeats 1(SH3TC1)	Yes
ENSG00000125144	MT1G	activated	metallothionein 1G(MT1G)	Yes
ENSG00000125148	MT2A	activated	metallothionein 2A(MT2A)	Yes
ENSG00000125249	RAP2A	inhibited	RAP2A, member of RAS oncogene family(RAP2A)	Yes
ENSG00000125347	IRF1	activated	interferon regulatory factor 1(IRF1)	Yes
ENSG00000125378	BMP4	activated	bone morphogenetic protein 4(BMP4)	Yes
ENSG00000125386	FAM193A	inhibited	family with sequence similarity 193 member A(FAM193A)	Yes
ENSG00000125398	SOX9	activated	SRY-box 9(SOX9)	Yes
ENSG00000125482	TTF1	activated	transcription termination factor 1(TTF1)	Yes
ENSG00000125505	MBOAT7	activated	membrane bound O-acyltransferase domain containing 7(MBOAT7)	Yes
ENSG00000125520	SLC2A4RG	activated	SLC2A4 regulator(SLC2A4RG)	Yes
ENSG00000125534	ppdpf	activated	pancreatic progenitor cell differentiation and proliferation factor(PPDPF)	Yes
ENSG00000125630	POLR1B	inhibited	RNA polymerase I subunit B(POLR1B)	Yes
ENSG00000125650	PSPN	activated	persephin(PSPN)	Yes
ENSG00000125651	GTF2F1	inhibited	general transcription factor IIF subunit 1(GTF2F1)	Yes
ENSG00000125676	THOC2	inhibited	THO complex 2(THOC2)	Yes
ENSG00000125735	TNFSF14	activated	tumor necrosis factor superfamily member 14(TNFSF14)	Yes
ENSG00000125740	FOSB	activated	FosB proto-oncogene, AP-1 transcription factor subunit(FOSB)	Yes
ENSG00000125746	EML2	activated	echinoderm microtubule associated protein like 2(EML2)	Yes
ENSG00000125826	RBCK1	activated	RANBP2-type and C3HC4-type zinc finger containing 1(RBCK1)	Yes
ENSG00000125945	ZNF436	activated	zinc finger protein 436(ZNF436)	Yes
ENSG00000125962	ARMCX5	activated	armadillo repeat containing, X-linked 5(ARMCX5)	Yes
ENSG00000125970	RALY	activated	RALY heterogeneous nuclear ribonucleoprotein(RALY)	Yes
ENSG00000125977	EIF2S2	activated	eukaryotic translation initiation factor 2 subunit beta(EIF2S2)	Yes
ENSG00000126003	PLAGL2	inhibited	PLAG1 like zinc finger 2(PLAGL2)	Yes
ENSG00000126214	KLC1	activated|inhibited	kinesin light chain 1(KLC1)	Yes
ENSG00000126226	PCID2	activated	PCI domain containing 2(PCID2)	Yes
ENSG00000126254	RBM42	activated	RNA binding motif protein 42(RBM42)	Yes
ENSG00000126351	THRA	activated	thyroid hormone receptor, alpha(THRA)	Yes
ENSG00000126368	NR1D1	activated	nuclear receptor subfamily 1 group D member 1(NR1D1)	Yes
ENSG00000126752	SSX1	inhibited	SSX family member 1(SSX1)	Yes
ENSG00000126759	CFP	activated	complement factor properdin(CFP)	Yes
ENSG00000126803	HSPA2	activated	heat shock protein family A (Hsp70) member 2(HSPA2)	Yes
ENSG00000126934	MAP2K2	activated	mitogen-activated protein kinase kinase 2(MAP2K2)	Yes
ENSG00000127463	EMC1	inhibited	ER membrane protein complex subunit 1(EMC1)	Yes
ENSG00000127528	KLF2	activated|inhibited	Kruppel like factor 2(KLF2)	Yes
ENSG00000127561	SYNGR3	activated	synaptogyrin 3(SYNGR3)	Yes
ENSG00000127663	KDM4B	activated	lysine demethylase 4B(KDM4B)	Yes
ENSG00000127743	IL17B	activated	interleukin 17B(IL17B)	Yes
ENSG00000127804	METTL16	activated|inhibited	methyltransferase like 16(METTL16)	Yes
ENSG00000127947	PTPN12	inhibited	protein tyrosine phosphatase, non-receptor type 12(PTPN12)	Yes
ENSG00000128000	ZNF780B	inhibited	zinc finger protein 780B(ZNF780B)	Yes
ENSG00000128016	ZFP36	activated|inhibited	ZFP36 ring finger protein(ZFP36)	Yes
ENSG00000128059	PPAT	activated	phosphoribosyl pyrophosphate amidotransferase(PPAT)	Yes
ENSG00000128191	MIR1306	inhibited	microRNA 1306(MIR1306)	Yes
ENSG00000128228	SDF2L1	activated	stromal cell derived factor 2 like 1(SDF2L1)	Yes
ENSG00000128253	RFPL2	activated	ret finger protein like 2(RFPL2)	Yes
ENSG00000128276	RFPL3	activated	ret finger protein like 3(RFPL3)	Yes
ENSG00000128283	CDC42EP1	activated	CDC42 effector protein 1(CDC42EP1)	Yes
ENSG00000128408	RIBC2	activated	RIB43A domain with coiled-coils 2(RIBC2)	Yes
ENSG00000128422	krt17	activated	keratin 17(KRT17)	Yes
ENSG00000128564	VGF	activated	VGF nerve growth factor inducible(VGF)	Yes
ENSG00000128607	KLHDC10	inhibited	kelch domain containing 10(KLHDC10)	Yes
ENSG00000128709	HOXD9	activated	homeobox D9(HOXD9)	Yes
ENSG00000128731	HERC2	inhibited	HECT and RLD domain containing E3 ubiquitin protein ligase 2(HERC2)	Yes
ENSG00000128928	IVD	inhibited	isovaleryl-CoA dehydrogenase(IVD)	Yes
ENSG00000129071	MBD4	inhibited	methyl-CpG binding domain 4, DNA glycosylase(MBD4)	Yes
ENSG00000129244	ATP1B2	activated	ATPase Na+/K+ transporting subunit beta 2(ATP1B2)	Yes
ENSG00000129422	MTUS1	inhibited	microtubule associated tumor suppressor 1(MTUS1)	Yes
ENSG00000129534	MIS18BP1	inhibited	MIS18 binding protein 1(MIS18BP1)	Yes
ENSG00000130119	GNL3L	inhibited	G protein nucleolar 3 like(GNL3L)	Yes
ENSG00000130158	DOCK6	activated	dedicator of cytokinesis 6(DOCK6)	Yes
ENSG00000130164	MIR6886	inhibited	microRNA 6886(MIR6886)	Yes
ENSG00000130222	GADD45G	activated	growth arrest and DNA damage inducible gamma(GADD45G)	Yes
ENSG00000130300	PLVAP	activated	plasmalemma vesicle associated protein(PLVAP)	Yes
ENSG00000130402	ACTN4	inhibited	actinin alpha 4(ACTN4)	Yes
ENSG00000130475	FCHO1	activated	FCH domain only 1(FCHO1)	Yes
ENSG00000130479	MAP1S	activated	microtubule associated protein 1S(MAP1S)	Yes
ENSG00000130508	PXDN	activated	peroxidasin(PXDN)	Yes
ENSG00000130513	GDF15	activated	growth differentiation factor 15(GDF15)	Yes
ENSG00000130518	KIAA1683	activated	KIAA1683(KIAA1683)	Yes
ENSG00000130522	jund	activated	JunD proto-oncogene, AP-1 transcription factor subunit(JUND)	Yes
ENSG00000130529	TRPM4	activated	transient receptor potential cation channel subfamily M member 4(TRPM4)	Yes
ENSG00000130598	TNNI2	activated	troponin I2, fast skeletal type(TNNI2)	Yes
ENSG00000130656	HBZ	activated	hemoglobin subunit zeta(HBZ)	Yes
ENSG00000130821	SLC6A8	activated	solute carrier family 6 member 8(SLC6A8)	Yes
ENSG00000131115	ZNF227	activated	zinc finger protein 227(ZNF227)	Yes
ENSG00000131188	PRR7	inhibited	proline rich 7, synaptic(PRR7)	Yes
ENSG00000131196	NFATC1	activated	nuclear factor of activated T-cells 1(NFATC1)	Yes
ENSG00000131389	SLC6A6	activated|inhibited	solute carrier family 6 member 6(SLC6A6)	No
ENSG00000131437	KIF3A	activated	kinesin family member 3A(KIF3A)	Yes
ENSG00000131459	GFPT2	activated	glutamine-fructose-6-phosphate transaminase 2(GFPT2)	Yes
ENSG00000131471	AOC3	activated	amine oxidase, copper containing 3(AOC3)	Yes
ENSG00000131634	TMEM204	activated	transmembrane protein 204(TMEM204)	Yes
ENSG00000131652	thoc6	activated	THO complex 6(THOC6)	Yes
ENSG00000131711	MAP1B	inhibited	microtubule associated protein 1B(MAP1B)	Yes
ENSG00000131725	WDR44	inhibited	WD repeat domain 44(WDR44)	Yes
ENSG00000131747	TOP2A	inhibited	topoisomerase (DNA) II alpha(TOP2A)	Yes
ENSG00000131759	RARA	activated	retinoic acid receptor alpha(RARA)	Yes
ENSG00000132002	DNAJB1	activated	DnaJ heat shock protein family (Hsp40) member B1(DNAJB1)	No
ENSG00000132334	PTPRE	activated	protein tyrosine phosphatase, receptor type E(PTPRE)	Yes
ENSG00000132424	PNISR	inhibited	PNN interacting serine and arginine rich protein(PNISR)	Yes
ENSG00000132436	FIGNL1	activated	fidgetin like 1(FIGNL1)	Yes
ENSG00000132470	ITGB4	activated	integrin subunit beta 4(ITGB4)	Yes
ENSG00000132471	WBP2	activated	WW domain binding protein 2(WBP2)	Yes
ENSG00000132514	CLEC10A	activated	C-type lectin domain family 10 member A(CLEC10A)	Yes
ENSG00000132535	dlg4	inhibited	discs large MAGUK scaffold protein 4(DLG4)	Yes
ENSG00000132561	MATN2	inhibited	matrilin 2(MATN2)	Yes
ENSG00000132570	PCBD2	activated	pterin-4 alpha-carbinolamine dehydratase 2(PCBD2)	Yes
ENSG00000132716	dcaf8	activated	DDB1 and CUL4 associated factor 8(DCAF8)	Yes
ENSG00000132801	ZSWIM3	activated	zinc finger SWIM-type containing 3(ZSWIM3)	Yes
ENSG00000132823	OSER1	activated	oxidative stress responsive serine rich 1(OSER1)	Yes
ENSG00000132938	MTUS2	inhibited	microtubule associated tumor suppressor candidate 2(MTUS2)	Yes
ENSG00000132952	USPL1	activated	ubiquitin specific peptidase like 1(USPL1)	Yes
ENSG00000133026	MYH10	inhibited	myosin heavy chain 10(MYH10)	Yes
ENSG00000133112	TPT1	activated	tumor protein, translationally-controlled 1(TPT1)	Yes
ENSG00000133131	MORC4	activated	MORC family CW-type zinc finger 4(MORC4)	Yes
ENSG00000133401	PDZD2	activated	PDZ domain containing 2(PDZD2)	Yes
ENSG00000133657	ATP13A3	inhibited	ATPase 13A3(ATP13A3)	Yes
ENSG00000133703	kras	inhibited	KRAS proto-oncogene, GTPase(KRAS)	Yes
ENSG00000133704	IPO8	activated	importin 8(IPO8)	Yes
ENSG00000133739	LRRCC1	inhibited	leucine rich repeat and coiled-coil centrosomal protein 1(LRRCC1)	Yes
ENSG00000133740	E2F5	inhibited	E2F transcription factor 5(E2F5)	Yes
ENSG00000133794	ARNTL	inhibited	aryl hydrocarbon receptor nuclear translocator like(ARNTL)	Yes
ENSG00000133816	MICAL2	activated|inhibited	microtubule associated monooxygenase, calponin and LIM domain containing 2(MICAL2)	Yes
ENSG00000134107	BHLHE40	activated	basic helix-loop-helix family member e40(BHLHE40)	Yes
ENSG00000134138	MEIS2	inhibited	Meis homeobox 2(MEIS2)	Yes
ENSG00000134215	VAV3	inhibited	vav guanine nucleotide exchange factor 3(VAV3)	Yes
ENSG00000134242	PTPN22	activated	protein tyrosine phosphatase, non-receptor type 22(PTPN22)	Yes
ENSG00000134243	SORT1	inhibited	sortilin 1(SORT1)	Yes
ENSG00000134259	NGF	activated	nerve growth factor(NGF)	Yes
ENSG00000134262	AP4B1	activated	adaptor related protein complex 4 beta 1 subunit(AP4B1)	Yes
ENSG00000134265	NAPG	activated	NSF attachment protein gamma(NAPG)	Yes
ENSG00000134317	GRHL1	activated	grainyhead like transcription factor 1(GRHL1)	Yes
ENSG00000134324	LPIN1	inhibited	lipin 1(LPIN1)	Yes
ENSG00000134352	il6st	inhibited	interleukin 6 signal transducer(IL6ST)	Yes
ENSG00000134363	FST	activated	follistatin(FST)	Yes
ENSG00000134463	ECHDC3	activated	enoyl-CoA hydratase domain containing 3(ECHDC3)	Yes
ENSG00000134531	EMP1	activated	epithelial membrane protein 1(EMP1)	Yes
ENSG00000134686	MIR3605	activated	microRNA 3605(MIR3605)	Yes
ENSG00000134744	ZCCHC11	inhibited	zinc finger CCHC-type containing 11(ZCCHC11)	Yes
ENSG00000134755	DSC2	inhibited	desmocollin 2(DSC2)	Yes
ENSG00000134909	ARHGAP32	inhibited	Rho GTPase activating protein 32(ARHGAP32)	Yes
ENSG00000134982	APC	inhibited	APC, WNT signaling pathway regulator(APC)	Yes
ENSG00000135040	NAA35	inhibited	N(alpha)-acetyltransferase 35, NatC auxiliary subunit(NAA35)	Yes
ENSG00000135094	SDS	activated	serine dehydratase(SDS)	Yes
ENSG00000135108	FBXO21	inhibited	F-box protein 21(FBXO21)	Yes
ENSG00000135111	TBX3	activated	T-box 3(TBX3)	Yes
ENSG00000135114	OASL	activated	2'-5'-oligoadenylate synthetase like(OASL)	Yes
ENSG00000135250	SRPK2	inhibited	SRSF protein kinase 2(SRPK2)	Yes
ENSG00000135272	MDFIC	inhibited	MyoD family inhibitor domain containing(MDFIC)	Yes
ENSG00000135318	NT5E	activated	5'-nucleotidase ecto(NT5E)	Yes
ENSG00000135333	EPHA7	inhibited	EPH receptor A7(EPHA7)	Yes
ENSG00000135378	PRRG4	activated	proline rich and Gla domain 4(PRRG4)	Yes
ENSG00000135451	TROAP	inhibited	trophinin associated protein(TROAP)	Yes
ENSG00000135469	COQ10A	inhibited	coenzyme Q10A(COQ10A)	Yes
ENSG00000135480	KRT7	activated	keratin 7(KRT7)	Yes
ENSG00000135486	HNRNPA1	activated	heterogeneous nuclear ribonucleoprotein A1(HNRNPA1)	Yes
ENSG00000135503	ACVR1B	activated	activin A receptor type 1B(ACVR1B)	Yes
ENSG00000135604	STX11	activated	syntaxin 11(STX11)	Yes
ENSG00000135625	EGR4	inhibited	early growth response 4(EGR4)	Yes
ENSG00000135677	GNS	inhibited	glucosamine (N-acetyl)-6-sulfatase(GNS)	Yes
ENSG00000135679	MDM2	activated	MDM2 proto-oncogene(MDM2)	Yes
ENSG00000135686	KLHL36	activated	kelch like family member 36(KLHL36)	Yes
ENSG00000135763	URB2	activated	URB2 ribosome biogenesis 2 homolog (S. cerevisiae)(URB2)	Yes
ENSG00000135821	GLUL	inhibited	glutamate-ammonia ligase(GLUL)	Yes
ENSG00000135829	DHX9	inhibited	DExH-box helicase 9(DHX9)	Yes
ENSG00000135837	cep350	inhibited	centrosomal protein 350(CEP350)	Yes
ENSG00000135899	SP110	activated	SP110 nuclear body protein(SP110)	Yes
ENSG00000135924	DNAJB2	activated	DnaJ heat shock protein family (Hsp40) member B2(DNAJB2)	Yes
ENSG00000135945	REV1	inhibited	REV1, DNA directed polymerase(REV1)	Yes
ENSG00000135953	MFSD9	inhibited	major facilitator superfamily domain containing 9(MFSD9)	Yes
ENSG00000135976	ANKRD36	activated|inhibited	ankyrin repeat domain 36(ANKRD36)	Yes
ENSG00000136021	SCYL2	inhibited	SCY1 like pseudokinase 2(SCYL2)	Yes
ENSG00000136040	PLXNC1	activated	plexin C1(PLXNC1)	Yes
ENSG00000136051	KIAA1033	inhibited	KIAA1033(KIAA1033)	Yes
ENSG00000136052	SLC41A2	activated	solute carrier family 41 member 2(SLC41A2)	Yes
ENSG00000136108	CKAP2	inhibited	cytoskeleton associated protein 2(CKAP2)	Yes
ENSG00000136111	TBC1D4	inhibited	TBC1 domain family member 4(TBC1D4)	Yes
ENSG00000136114	THSD1	activated	thrombospondin type 1 domain containing 1(THSD1)	Yes
ENSG00000136144	RCBTB1	inhibited	RCC1 and BTB domain containing protein 1(RCBTB1)	Yes
ENSG00000136158	SPRY2	activated	sprouty RTK signaling antagonist 2(SPRY2)	Yes
ENSG00000136205	TNS3	inhibited	tensin 3(TNS3)	Yes
ENSG00000136235	GPNMB	activated	glycoprotein nmb(GPNMB)	Yes
ENSG00000136243	NUPL2	inhibited	nucleoporin like 2(NUPL2)	Yes
ENSG00000136244	IL6	activated	interleukin 6(IL6)	Yes
ENSG00000136273	HUS1	inhibited	HUS1 checkpoint clamp component(HUS1)	Yes
ENSG00000136450	SRSF1	inhibited	serine and arginine rich splicing factor 1(SRSF1)	Yes
ENSG00000136485	DCAF7	inhibited	DDB1 and CUL4 associated factor 7(DCAF7)	Yes
ENSG00000136492	BRIP1	inhibited	BRCA1 interacting protein C-terminal helicase 1(BRIP1)	Yes
ENSG00000136535	TBR1	activated	T-box, brain 1(TBR1)	Yes
ENSG00000136560	TANK	inhibited	TRAF family member associated NFKB activator(TANK)	Yes
ENSG00000136628	EPRS	inhibited	glutamyl-prolyl-tRNA synthetase(EPRS)	Yes
ENSG00000136636	KCTD3	inhibited	potassium channel tetramerization domain containing 3(KCTD3)	Yes
ENSG00000136826	KLF4	activated	Kruppel like factor 4(KLF4)	Yes
ENSG00000136881	baat	activated	bile acid-CoA:amino acid N-acyltransferase(BAAT)	Yes
ENSG00000136918	WDR38	activated	WD repeat domain 38(WDR38)	Yes
ENSG00000137040	RANBP6	activated	RAN binding protein 6(RANBP6)	Yes
ENSG00000137074	APTX	activated	aprataxin(APTX)	Yes
ENSG00000137090	DMRT1	activated	doublesex and mab-3 related transcription factor 1(DMRT1)	Yes
ENSG00000137124	ALDH1B1	activated	aldehyde dehydrogenase 1 family member B1(ALDH1B1)	Yes
ENSG00000137218	FRS3	activated	fibroblast growth factor receptor substrate 3(FRS3)	Yes
ENSG00000137309	HMGA1	activated	high mobility group AT-hook 1(HMGA1)	Yes
ENSG00000137364	TPMT	activated	thiopurine S-methyltransferase(TPMT)	Yes
ENSG00000137478	FCHSD2	inhibited	FCH and double SH3 domains 2(FCHSD2)	Yes
ENSG00000137504	CREBZF	inhibited	CREB/ATF bZIP transcription factor(CREBZF)	Yes
ENSG00000137601	NEK1	inhibited	NIMA related kinase 1(NEK1)	Yes
ENSG00000137710	RDX	inhibited	radixin(RDX)	Yes
ENSG00000137767	SQRDL	activated	sulfide quinone reductase-like (yeast)(SQRDL)	Yes
ENSG00000137776	SLTM	inhibited	SAFB like transcription modulator(SLTM)	Yes
ENSG00000137804	NUSAP1	inhibited	nucleolar and spindle associated protein 1(NUSAP1)	Yes
ENSG00000137845	ADAM10	inhibited	ADAM metallopeptidase domain 10(ADAM10)	Yes
ENSG00000137871	LOC145783	inhibited	uncharacterized LOC145783(LOC145783)	Yes
ENSG00000137941	TTLL7	inhibited	tubulin tyrosine ligase like 7(TTLL7)	Yes
ENSG00000137965	IFI44	activated	interferon induced protein 44(IFI44)	Yes
ENSG00000138032	PPM1B	inhibited	protein phosphatase, Mg2+/Mn2+ dependent 1B(PPM1B)	Yes
ENSG00000138061	CYP1B1	inhibited	cytochrome P450 family 1 subfamily B member 1(CYP1B1)	Yes
ENSG00000138074	SLC5A6	inhibited	solute carrier family 5 member 6(SLC5A6)	Yes
ENSG00000138166	DUSP5	activated	dual specificity phosphatase 5(DUSP5)	Yes
ENSG00000138182	KIF20B	inhibited	kinesin family member 20B(KIF20B)	Yes
ENSG00000138311	ZNF365	activated	zinc finger protein 365(ZNF365)	Yes
ENSG00000138346	DNA2	inhibited	DNA replication helicase/nuclease 2(DNA2)	Yes
ENSG00000138386	NAB1	inhibited	NGFI-A binding protein 1(NAB1)	Yes
ENSG00000138398	PPIG	inhibited	peptidylprolyl isomerase G(PPIG)	Yes
ENSG00000138433	CIR1	activated	corepressor interacting with RBPJ, 1(CIR1)	Yes
ENSG00000138496	PARP9	activated	poly(ADP-ribose) polymerase family member 9(PARP9)	Yes
ENSG00000138594	TMOD3	inhibited	tropomodulin 3(TMOD3)	Yes
ENSG00000138646	HERC5	activated	HECT and RLD domain containing E3 ubiquitin protein ligase 5(HERC5)	Yes
ENSG00000138660	AP1AR	inhibited	adaptor related protein complex 1 associated regulatory protein(AP1AR)	Yes
ENSG00000138668	HNRNPD	inhibited	heterogeneous nuclear ribonucleoprotein D(HNRNPD)	Yes
ENSG00000138674	SEC31A	activated	SEC31 homolog A, COPII coat complex component(SEC31A)	Yes
ENSG00000138688	KIAA1109	inhibited	KIAA1109(KIAA1109)	Yes
ENSG00000138757	G3BP2	inhibited	G3BP stress granule assembly factor 2(G3BP2)	Yes
ENSG00000138760	SCARB2	inhibited	scavenger receptor class B member 2(SCARB2)	Yes
ENSG00000138768	USO1	inhibited	USO1 vesicle transport factor(USO1)	Yes
ENSG00000138769	CDKL2	activated	cyclin dependent kinase like 2(CDKL2)	Yes
ENSG00000138778	CENPE	inhibited	centromere protein E(CENPE)	Yes
ENSG00000138802	SEC24B	inhibited	SEC24 homolog B, COPII coat complex component(SEC24B)	Yes
ENSG00000139112	GABARAPL1	activated	GABA type A receptor associated protein like 1(GABARAPL1)	Yes
ENSG00000139155	SLCO1C1	activated|inhibited	solute carrier organic anion transporter family member 1C1(SLCO1C1)	Yes
ENSG00000139190	VAMP1	activated|inhibited	vesicle associated membrane protein 1(VAMP1)	Yes
ENSG00000139211	AMIGO2	activated	adhesion molecule with Ig like domain 2(AMIGO2)	Yes
ENSG00000139218	SCAF11	inhibited	SR-related CTD associated factor 11(SCAF11)	Yes
ENSG00000139219	COL2A1	activated	collagen type II alpha 1 chain(COL2A1)	Yes
ENSG00000139289	PHLDA1	activated	pleckstrin homology like domain family A member 1(PHLDA1)	Yes
ENSG00000139292	LGR5	inhibited	leucine rich repeat containing G protein-coupled receptor 5(LGR5)	Yes
ENSG00000139318	DUSP6	activated	dual specificity phosphatase 6(DUSP6)	Yes
ENSG00000139372	TDG	activated|inhibited	thymine DNA glycosylase(TDG)	Yes
ENSG00000139436	GIT2	activated	GIT ArfGAP 2(GIT2)	Yes
ENSG00000139438	FAM222A	activated	family with sequence similarity 222 member A(FAM222A)	Yes
ENSG00000139687	RB1	inhibited	RB transcriptional corepressor 1(RB1)	Yes
ENSG00000139842	CUL4A	inhibited	cullin 4A(CUL4A)	Yes
ENSG00000139977	NAA30	activated	N(alpha)-acetyltransferase 30, NatC catalytic subunit(NAA30)	Yes
ENSG00000140104	C14orf79	activated	chromosome 14 open reading frame 79(C14orf79)	Yes
ENSG00000140157	NIPA2	activated	non imprinted in Prader-Willi/Angelman syndrome 2(NIPA2)	Yes
ENSG00000140280	LYSMD2	inhibited	LysM domain containing 2(LYSMD2)	Yes
ENSG00000140332	TLE3	activated	transducin like enhancer of split 3(TLE3)	Yes
ENSG00000140386	SCAPER	inhibited	S-phase cyclin A associated protein in the ER(SCAPER)	Yes
ENSG00000140396	NCOA2	inhibited	nuclear receptor coactivator 2(NCOA2)	Yes
ENSG00000140403	DNAJA4	activated	DnaJ heat shock protein family (Hsp40) member A4(DNAJA4)	Yes
ENSG00000140521	POLG	inhibited	DNA polymerase gamma, catalytic subunit(POLG)	Yes
ENSG00000140526	ABHD2	inhibited	abhydrolase domain containing 2(ABHD2)	Yes
ENSG00000140545	MFGE8	inhibited	milk fat globule-EGF factor 8 protein(MFGE8)	Yes
ENSG00000140563	MCTP2	inhibited	multiple C2 and transmembrane domain containing 2(MCTP2)	Yes
ENSG00000140575	iqgap1	inhibited	IQ motif containing GTPase activating protein 1(IQGAP1)	Yes
ENSG00000140632	GLYR1	inhibited	glyoxylate reductase 1 homolog(GLYR1)	Yes
ENSG00000140688	c16orf58	activated	chromosome 16 open reading frame 58(C16orf58)	Yes
ENSG00000140937	CDH11	inhibited	cadherin 11(CDH11)	Yes
ENSG00000140986	RPL3L	activated	ribosomal protein L3 like(RPL3L)	Yes
ENSG00000140987	ZSCAN32	inhibited	zinc finger and SCAN domain containing 32(ZSCAN32)	Yes
ENSG00000140992	PDPK1	inhibited	3-phosphoinositide dependent protein kinase 1(PDPK1)	Yes
ENSG00000141232	TOB1	inhibited	transducer of ERBB2, 1(TOB1)	Yes
ENSG00000141279	NPEPPS	inhibited	aminopeptidase puromycin sensitive(NPEPPS)	Yes
ENSG00000141447	OSBPL1A	activated	oxysterol binding protein like 1A(OSBPL1A)	Yes
ENSG00000141448	GATA6	activated	GATA binding protein 6(GATA6)	Yes
ENSG00000141456	pelp1	activated	proline, glutamate and leucine rich protein 1(PELP1)	Yes
ENSG00000141522	ARHGDIA	activated	Rho GDP dissociation inhibitor alpha(ARHGDIA)	Yes
ENSG00000141568	FOXK2	inhibited	forkhead box K2(FOXK2)	Yes
ENSG00000141582	CBX4	activated	chromobox 4(CBX4)	Yes
ENSG00000141664	ZCCHC2	inhibited	zinc finger CCHC-type containing 2(ZCCHC2)	Yes
ENSG00000141837	CACNA1A	activated	calcium voltage-gated channel subunit alpha1 A(CACNA1A)	Yes
ENSG00000141905	nfic	inhibited	nuclear factor I C(NFIC)	Yes
ENSG00000142192	APP	activated	amyloid beta precursor protein(APP)	Yes
ENSG00000142319	SLC6A3	activated	solute carrier family 6 member 3(SLC6A3)	Yes
ENSG00000142528	ZNF473	activated	zinc finger protein 473(ZNF473)	Yes
ENSG00000142534	RPS11	activated	ribosomal protein S11(RPS11)	Yes
ENSG00000142627	EPHA2	activated|inhibited	EPH receptor A2(EPHA2)	Yes
ENSG00000142634	EFHD2	activated	EF-hand domain family member D2(EFHD2)	Yes
ENSG00000142669	SH3BGRL3	activated	SH3 domain binding glutamate rich protein like 3(SH3BGRL3)	Yes
ENSG00000142867	BCL10	activated	B-cell CLL/lymphoma 10(BCL10)	Yes
ENSG00000142871	CYR61	activated	cysteine rich angiogenic inducer 61(CYR61)	Yes
ENSG00000142875	PRKACB	inhibited	protein kinase cAMP-activated catalytic subunit beta(PRKACB)	Yes
ENSG00000143013	LMO4	inhibited	LIM domain only 4(LMO4)	Yes
ENSG00000143147	GPR161	inhibited	G protein-coupled receptor 161(GPR161)	Yes
ENSG00000143157	POGK	activated	pogo transposable element with KRAB domain(POGK)	Yes
ENSG00000143278	F13B	activated	coagulation factor XIII B chain(F13B)	Yes
ENSG00000143333	RGS16	activated	regulator of G-protein signaling 16(RGS16)	Yes
ENSG00000143337	TOR1AIP1	inhibited	torsin 1A interacting protein 1(TOR1AIP1)	Yes
ENSG00000143367	TUFT1	activated	tuftelin 1(TUFT1)	Yes
ENSG00000143369	ECM1	activated	extracellular matrix protein 1(ECM1)	Yes
ENSG00000143384	MCL1	activated	BCL2 family apoptosis regulator(MCL1)	Yes
ENSG00000143458	GABPB2	activated	GA binding protein transcription factor beta subunit 2(GABPB2)	Yes
ENSG00000143493	INTS7	inhibited	integrator complex subunit 7(INTS7)	Yes
ENSG00000143498	TAF1A	inhibited	TATA-box binding protein associated factor, RNA polymerase I subunit A(TAF1A)	Yes
ENSG00000143507	DUSP10	activated	dual specificity phosphatase 10(DUSP10)	Yes
ENSG00000143632	ACTA1	activated	actin, alpha 1, skeletal muscle(ACTA1)	Yes
ENSG00000143702	CEP170	inhibited	centrosomal protein 170(CEP170)	Yes
ENSG00000143776	CDC42BPA	inhibited	CDC42 binding protein kinase alpha(CDC42BPA)	Yes
ENSG00000143815	LBR	inhibited	lamin B receptor(LBR)	Yes
ENSG00000143819	EPHX1	activated	epoxide hydrolase 1(EPHX1)	Yes
ENSG00000143889	HNRNPLL	inhibited	heterogeneous nuclear ribonucleoprotein L like(HNRNPLL)	Yes
ENSG00000143952	VPS54	inhibited	VPS54, GARP complex subunit(VPS54)	Yes
ENSG00000143995	MEIS1	inhibited	Meis homeobox 1(MEIS1)	Yes
ENSG00000144063	MALL	activated	mal, T-cell differentiation protein like(MALL)	Yes
ENSG00000144224	UBXN4	inhibited	UBX domain protein 4(UBXN4)	Yes
ENSG00000144283	PKP4	inhibited	plakophilin 4(PKP4)	Yes
ENSG00000144354	CDCA7	inhibited	cell division cycle associated 7(CDCA7)	Yes
ENSG00000144655	CSRNP1	activated	cysteine and serine rich nuclear protein 1(CSRNP1)	Yes
ENSG00000144802	nfkbiz	inhibited	NFKB inhibitor zeta(NFKBIZ)	Yes
ENSG00000145022	TCTA	activated	T-cell leukemia translocation altered(TCTA)	Yes
ENSG00000145040	ucn2	activated	urocortin 2(UCN2)	Yes
ENSG00000145113	MUC4	activated	mucin 4, cell surface associated(MUC4)	Yes
ENSG00000145241	CENPC	inhibited	centromere protein C(CENPC)	Yes
ENSG00000145242	EPHA5	inhibited	EPH receptor A5(EPHA5)	Yes
ENSG00000145545	SRD5A1	activated	steroid 5 alpha-reductase 1(SRD5A1)	Yes
ENSG00000145555	MYO10	inhibited	myosin X(MYO10)	Yes
ENSG00000145592	RPL37	inhibited	ribosomal protein L37(RPL37)	Yes
ENSG00000145604	SKP2	inhibited	S-phase kinase associated protein 2(SKP2)	Yes
ENSG00000145623	OSMR	inhibited	oncostatin M receptor(OSMR)	Yes
ENSG00000145868	FBXO38	inhibited	F-box protein 38(FBXO38)	Yes
ENSG00000145945	FAM50B	activated	family with sequence similarity 50 member B(FAM50B)	Yes
ENSG00000146072	TNFRSF21	activated	TNF receptor superfamily member 21(TNFRSF21)	Yes
ENSG00000146232	NFKBIE	activated	NFKB inhibitor epsilon(NFKBIE)	Yes
ENSG00000146242	TPBG	activated	trophoblast glycoprotein(TPBG)	Yes
ENSG00000146278	PNRC1	inhibited	proline rich nuclear receptor coactivator 1(PNRC1)	Yes
ENSG00000146281	PM20D2	activated	peptidase M20 domain containing 2(PM20D2)	Yes
ENSG00000146453	PNLDC1	activated	PARN like, ribonuclease domain containing 1(PNLDC1)	Yes
ENSG00000146592	CREB5	activated	cAMP responsive element binding protein 5(CREB5)	Yes
ENSG00000146648	EGFR	inhibited	epidermal growth factor receptor(EGFR)	Yes
ENSG00000146776	ATXN7L1	activated	ataxin 7 like 1(ATXN7L1)	Yes
ENSG00000147162	OGT	inhibited	O-linked N-acetylglucosamine (GlcNAc) transferase(OGT)	Yes
ENSG00000147174	ACRC	activated	acidic repeat containing(ACRC)	Yes
ENSG00000147316	mcph1	inhibited	microcephalin 1(MCPH1)	Yes
ENSG00000147324	MFHAS1	inhibited	malignant fibrous histiocytoma amplified sequence 1(MFHAS1)	Yes
ENSG00000147394	ZNF185	activated	zinc finger protein 185 (LIM domain)(ZNF185)	Yes
ENSG00000147475	ERLIN2	activated	ER lipid raft associated 2(ERLIN2)	Yes
ENSG00000147576	ADHFE1	activated|inhibited	alcohol dehydrogenase, iron containing 1(ADHFE1)	Yes
ENSG00000147650	LRP12	inhibited	LDL receptor related protein 12(LRP12)	Yes
ENSG00000147789	ZNF7	inhibited	zinc finger protein 7(ZNF7)	Yes
ENSG00000147804	SLC39A4	inhibited	solute carrier family 39 member 4(SLC39A4)	Yes
ENSG00000147883	CDKN2B	activated	cyclin dependent kinase inhibitor 2B(CDKN2B)	Yes
ENSG00000147996	CBWD5	inhibited	COBW domain containing 5(CBWD5)	Yes
ENSG00000148303	RPL7A	inhibited	ribosomal protein L7a(RPL7A)	Yes
ENSG00000148377	IDI2	activated	isopentenyl-diphosphate delta isomerase 2(IDI2)	Yes
ENSG00000148400	notch1	activated	notch 1(NOTCH1)	Yes
ENSG00000148516	ZEB1	inhibited	zinc finger E-box binding homeobox 1(ZEB1)	Yes
ENSG00000148572	NRBF2	inhibited	nuclear receptor binding factor 2(NRBF2)	Yes
ENSG00000148600	CDHR1	activated	cadherin related family member 1(CDHR1)	Yes
ENSG00000148634	HERC4	inhibited	HECT and RLD domain containing E3 ubiquitin protein ligase 4(HERC4)	Yes
ENSG00000148677	ANKRD1	activated	ankyrin repeat domain 1(ANKRD1)	Yes
ENSG00000148835	TAF5	inhibited	TATA-box binding protein associated factor 5(TAF5)	Yes
ENSG00000148843	PDCD11	inhibited	programmed cell death 11(PDCD11)	Yes
ENSG00000148926	ADM	activated|inhibited	adrenomedullin(ADM)	Yes
ENSG00000149182	ARFGAP2	activated	ADP ribosylation factor GTPase activating protein 2(ARFGAP2)	Yes
ENSG00000149257	SERPINH1	activated	serpin family H member 1(SERPINH1)	No
ENSG00000149541	B3GAT3	activated	beta-1,3-glucuronyltransferase 3(B3GAT3)	Yes
ENSG00000149761	NUDT22	activated	nudix hydrolase 22(NUDT22)	Yes
ENSG00000149781	FERMT3	activated	fermitin family member 3(FERMT3)	Yes
ENSG00000149798	CDC42EP2	activated	CDC42 effector protein 2(CDC42EP2)	Yes
ENSG00000149806	FAU	inhibited	FAU, ubiquitin like and ribosomal protein S30 fusion(FAU)	Yes
ENSG00000149948	hmga2	activated	high mobility group AT-hook 2(HMGA2)	Yes
ENSG00000150054	MPP7	activated	membrane palmitoylated protein 7(MPP7)	Yes
ENSG00000150347	ARID5B	activated	AT-rich interaction domain 5B(ARID5B)	Yes
ENSG00000150594	ADRA2A	inhibited	adrenoceptor alpha 2A(ADRA2A)	Yes
ENSG00000150768	DLAT	activated	dihydrolipoamide S-acetyltransferase(DLAT)	Yes
ENSG00000150907	FOXO1	activated	forkhead box O1(FOXO1)	Yes
ENSG00000150991	UBC	activated	ubiquitin C(UBC)	Yes
ENSG00000150995	ITPR1	inhibited	inositol 1,4,5-trisphosphate receptor type 1(ITPR1)	Yes
ENSG00000151014	NOCT	activated	nocturnin(NOCT)	Yes
ENSG00000151093	OXSM	inhibited	3-oxoacyl-ACP synthase, mitochondrial(OXSM)	Yes
ENSG00000151413	NUBPL	activated	nucleotide binding protein like(NUBPL)	Yes
ENSG00000151445	VIPAS39	activated	VPS33B interacting protein, apical-basolateral polarity regulator, spe-39 homolog(VIPAS39)	Yes
ENSG00000151458	ANKRD50	activated	ankyrin repeat domain 50(ANKRD50)	Yes
ENSG00000151503	NCAPD3	inhibited	non-SMC condensin II complex subunit D3(NCAPD3)	Yes
ENSG00000151617	EDNRA	activated	endothelin receptor type A(EDNRA)	Yes
ENSG00000151632	AKR1C2	inhibited	aldo-keto reductase family 1 member C2(AKR1C2)	Yes
ENSG00000151687	ANKAR	activated	ankyrin and armadillo repeat containing(ANKAR)	Yes
ENSG00000151718	WWC2	inhibited	WW and C2 domain containing 2(WWC2)	Yes
ENSG00000151748	SAV1	activated	salvador family WW domain containing protein 1(SAV1)	Yes
ENSG00000151806	GUF1	activated	GUF1 homolog, GTPase(GUF1)	Yes
ENSG00000151876	FBXO4	activated	F-box protein 4(FBXO4)	Yes
ENSG00000151929	BAG3	activated	BCL2 associated athanogene 3(BAG3)	No
ENSG00000152137	HSPB8	activated	heat shock protein family B (small) member 8(HSPB8)	Yes
ENSG00000152147	gemin6	inhibited	gem nuclear organelle associated protein 6(GEMIN6)	Yes
ENSG00000152217	SETBP1	inhibited	SET binding protein 1(SETBP1)	Yes
ENSG00000152270	PDE3B	inhibited	phosphodiesterase 3B(PDE3B)	Yes
ENSG00000152377	SPOCK1	inhibited	SPARC/osteonectin, cwcv and kazal like domains proteoglycan 1(SPOCK1)	Yes
ENSG00000152382	TADA1	inhibited	transcriptional adaptor 1(TADA1)	Yes
ENSG00000152422	XRCC4	activated	X-ray repair cross complementing 4(XRCC4)	Yes
ENSG00000152484	USP12	activated	ubiquitin specific peptidase 12(USP12)	Yes
ENSG00000152518	ZFP36L2	activated	ZFP36 ring finger protein like 2(ZFP36L2)	Yes
ENSG00000152601	MBNL1	inhibited	muscleblind like splicing regulator 1(MBNL1)	Yes
ENSG00000152669	CCNO	activated	cyclin O(CCNO)	Yes
ENSG00000152705	CATSPER3	activated	cation channel sperm associated 3(CATSPER3)	Yes
ENSG00000152778	IFIT5	activated	interferon induced protein with tetratricopeptide repeats 5(IFIT5)	Yes
ENSG00000152795	HNRNPDL	inhibited	heterogeneous nuclear ribonucleoprotein D like(HNRNPDL)	Yes
ENSG00000152804	HHEX	inhibited	hematopoietically expressed homeobox(HHEX)	Yes
ENSG00000152939	MARVELD2	activated	MARVEL domain containing 2(MARVELD2)	Yes
ENSG00000152990	adgra3	inhibited	adhesion G protein-coupled receptor A3(ADGRA3)	Yes
ENSG00000153071	DAB2	inhibited	DAB2, clathrin adaptor protein(DAB2)	Yes
ENSG00000153094	BCL2L11	activated	BCL2 like 11(BCL2L11)	Yes
ENSG00000153201	RANBP2	inhibited	RAN binding protein 2(RANBP2)	Yes
ENSG00000153233	PTPRR	activated	protein tyrosine phosphatase, receptor type R(PTPRR)	Yes
ENSG00000153234	NR4A2	activated|inhibited	nuclear receptor subfamily 4 group A member 2(NR4A2)	Yes
ENSG00000153294	ADGRF4	activated	adhesion G protein-coupled receptor F4(ADGRF4)	Yes
ENSG00000153339	TRAPPC8	activated	trafficking protein particle complex 8(TRAPPC8)	Yes
ENSG00000153922	CHD1	inhibited	chromodomain helicase DNA binding protein 1(CHD1)	Yes
ENSG00000153933	DGKE	activated	diacylglycerol kinase epsilon(DGKE)	Yes
ENSG00000154040	CABYR	inhibited	calcium binding tyrosine phosphorylation regulated(CABYR)	Yes
ENSG00000154153	fam134b	activated	family with sequence similarity 134 member B(FAM134B)	Yes
ENSG00000154188	ANGPT1	inhibited	angiopoietin 1(ANGPT1)	Yes
ENSG00000154359	LONRF1	activated	LON peptidase N-terminal domain and ring finger 1(LONRF1)	Yes
ENSG00000154642	c21orf91	inhibited	chromosome 21 open reading frame 91(C21orf91)	Yes
ENSG00000154719	MRPL39	inhibited	mitochondrial ribosomal protein L39(MRPL39)	Yes
ENSG00000154734	adamts1	activated	ADAM metallopeptidase with thrombospondin type 1 motif 1(ADAMTS1)	Yes
ENSG00000154743	TSEN2	inhibited	tRNA splicing endonuclease subunit 2(TSEN2)	Yes
ENSG00000154889	MPPE1	inhibited	metallophosphoesterase 1(MPPE1)	Yes
ENSG00000155090	KLF10	activated	Kruppel like factor 10(KLF10)	Yes
ENSG00000155096	AZIN1	activated|inhibited	antizyme inhibitor 1(AZIN1)	Yes
ENSG00000155111	CDK19	inhibited	cyclin dependent kinase 19(CDK19)	Yes
ENSG00000155428	TRIM74	activated	tripartite motif containing 74(TRIM74)	Yes
ENSG00000155850	SLC26A2	inhibited	solute carrier family 26 member 2(SLC26A2)	Yes
ENSG00000155962	CLIC2	activated	chloride intracellular channel 2(CLIC2)	Yes
ENSG00000156011	PSD3	inhibited	pleckstrin and Sec7 domain containing 3(PSD3)	Yes
ENSG00000156273	GRIK1-AS2	activated	GRIK1 antisense RNA 2(GRIK1-AS2)	Yes
ENSG00000156413	FUT6	activated	fucosyltransferase 6(FUT6)	Yes
ENSG00000156427	FGF18	activated	fibroblast growth factor 18(FGF18)	Yes
ENSG00000156469	MTERF3	inhibited	mitochondrial transcription termination factor 3(MTERF3)	Yes
ENSG00000156475	PPP2R2B	inhibited	protein phosphatase 2 regulatory subunit Bbeta(PPP2R2B)	Yes
ENSG00000156735	bag4	inhibited	BCL2 associated athanogene 4(BAG4)	Yes
ENSG00000156787	TBC1D31	inhibited	TBC1 domain family member 31(TBC1D31)	Yes
ENSG00000156802	ATAD2	inhibited	ATPase family, AAA domain containing 2(ATAD2)	Yes
ENSG00000156853	ZNF689	inhibited	zinc finger protein 689(ZNF689)	Yes
ENSG00000157106	SMG1	activated|inhibited	SMG1, nonsense mediated mRNA decay associated PI3K related kinase(SMG1)	Yes
ENSG00000157110	RBPMS	activated	RNA binding protein with multiple splicing(RBPMS)	Yes
ENSG00000157184	cpt2	activated	carnitine palmitoyltransferase 2(CPT2)	Yes
ENSG00000157212	PAXIP1	inhibited	PAX interacting protein 1(PAXIP1)	Yes
ENSG00000157216	SSBP3	activated	single stranded DNA binding protein 3(SSBP3)	Yes
ENSG00000157259	GATAD1	inhibited	GATA zinc finger domain containing 1(GATAD1)	Yes
ENSG00000157315	TMED6	activated|inhibited	transmembrane p24 trafficking protein 6(TMED6)	Yes
ENSG00000157450	RNF111	inhibited	ring finger protein 111(RNF111)	Yes
ENSG00000157514	TSC22D3	activated	TSC22 domain family member 3(TSC22D3)	Yes
ENSG00000157554	ERG	inhibited	ERG, ETS transcription factor(ERG)	Yes
ENSG00000157911	PEX10	activated	peroxisomal biogenesis factor 10(PEX10)	Yes
ENSG00000157985	AGAP1	inhibited	ArfGAP with GTPase domain, ankyrin repeat and PH domain 1(AGAP1)	Yes
ENSG00000157999	ANKRD61	activated	ankyrin repeat domain 61(ANKRD61)	Yes
ENSG00000158050	DUSP2	activated	dual specificity phosphatase 2(DUSP2)	Yes
ENSG00000158092	NCK1	inhibited	NCK adaptor protein 1(NCK1)	Yes
ENSG00000158104	HPD	activated	4-hydroxyphenylpyruvate dioxygenase(HPD)	Yes
ENSG00000158125	XDH	activated	xanthine dehydrogenase(XDH)	Yes
ENSG00000158246	FAM46B	activated	family with sequence similarity 46 member B(FAM46B)	Yes
ENSG00000158373	HIST1H2BD	inhibited	histone cluster 1 H2B family member d(HIST1H2BD)	Yes
ENSG00000158417	EIF5B	inhibited	eukaryotic translation initiation factor 5B(EIF5B)	Yes
ENSG00000158636	EMSY	inhibited	EMSY, BRCA2 interacting transcriptional repressor(EMSY)	Yes
ENSG00000158747	nbl1	activated	neuroblastoma 1, DAN family BMP antagonist(NBL1)	Yes
ENSG00000158941	CCAR2	activated	cell cycle and apoptosis regulator 2(CCAR2)	Yes
ENSG00000158987	RAPGEF6	inhibited	Rap guanine nucleotide exchange factor 6(RAPGEF6)	Yes
ENSG00000159082	SYNJ1	inhibited	synaptojanin 1(SYNJ1)	Yes
ENSG00000159086	PAXBP1	inhibited	PAX3 and PAX7 binding protein 1(PAXBP1)	Yes
ENSG00000159131	GART	inhibited	phosphoribosylglycinamide formyltransferase, phosphoribosylglycinamide synthetase, phosphoribosylaminoimidazole synthetase(GART)	Yes
ENSG00000159140	MIR6501	inhibited	microRNA 6501(MIR6501)	Yes
ENSG00000159173	TNNI1	activated	troponin I1, slow skeletal type(TNNI1)	Yes
ENSG00000159216	LOC100506403	activated	uncharacterized LOC100506403(LOC100506403)	Yes
ENSG00000159263	SIM2	activated	single-minded family bHLH transcription factor 2(SIM2)	Yes
ENSG00000159335	PTMS	activated	parathymosin(PTMS)	Yes
ENSG00000159388	BTG2	inhibited	BTG anti-proliferation factor 2(BTG2)	Yes
ENSG00000159399	HK2	inhibited	hexokinase 2(HK2)	Yes
ENSG00000159433	STARD9	activated	StAR related lipid transfer domain containing 9(STARD9)	Yes
ENSG00000159788	RGS12	activated|inhibited	regulator of G-protein signaling 12(RGS12)	Yes
ENSG00000159840	ZYX	activated	zyxin(ZYX)	Yes
ENSG00000160014	CALM3	activated	calmodulin 3(CALM3)	Yes
ENSG00000160075	SSU72	activated	SSU72 homolog, RNA polymerase II CTD phosphatase(SSU72)	Yes
ENSG00000160181	TFF2	activated	trefoil factor 2(TFF2)	Yes
ENSG00000160199	PKNOX1	activated	PBX/knotted 1 homeobox 1(PKNOX1)	Yes
ENSG00000160200	CBS	activated|inhibited	cystathionine-beta-synthase(CBS)	Yes
ENSG00000160209	LOC105372824	inhibited	uncharacterized LOC105372824(LOC105372824)	Yes
ENSG00000160223	ICOSLG	activated	inducible T-cell costimulator ligand(ICOSLG)	Yes
ENSG00000160271	RALGDS	inhibited	ral guanine nucleotide dissociation stimulator(RALGDS)	Yes
ENSG00000160285	LSS	inhibited	lanosterol synthase (2,3-oxidosqualene-lanosterol cyclase)(LSS)	Yes
ENSG00000160294	MCM3AP	inhibited	minichromosome maintenance complex component 3 associated protein(MCM3AP)	Yes
ENSG00000160325	CACFD1	activated	calcium channel flower domain containing 1(CACFD1)	Yes
ENSG00000160396	HIPK4	activated	homeodomain interacting protein kinase 4(HIPK4)	Yes
ENSG00000160570	DEDD2	activated	death effector domain containing 2(DEDD2)	Yes
ENSG00000160584	SIK3	inhibited	SIK family kinase 3(SIK3)	Yes
ENSG00000160703	NLRX1	activated	NLR family member X1(NLRX1)	Yes
ENSG00000160789	LMNA	activated	lamin A/C(LMNA)	Yes
ENSG00000160888	IER2	activated	immediate early response 2(IER2)	Yes
ENSG00000160908	ZNF394	activated	zinc finger protein 394(ZNF394)	Yes
ENSG00000160953	MUM1	activated	melanoma associated antigen (mutated) 1(MUM1)	Yes
ENSG00000161011	SQSTM1	activated	sequestosome 1(SQSTM1)	No
ENSG00000161021	MAML1	inhibited	mastermind like transcriptional coactivator 1(MAML1)	Yes
ENSG00000161638	ITGA5	activated	integrin subunit alpha 5(ITGA5)	Yes
ENSG00000161835	GRASP	activated	general receptor for phosphoinositides 1 associated scaffold protein(GRASP)	Yes
ENSG00000162063	CCNF	inhibited	cyclin F(CCNF)	Yes
ENSG00000162073	PAQR4	activated	progestin and adipoQ receptor family member 4(PAQR4)	Yes
ENSG00000162139	NEU3	inhibited	neuraminidase 3(NEU3)	Yes
ENSG00000162227	TAF6L	inhibited	TATA-box binding protein associated factor 6 like(TAF6L)	Yes
ENSG00000162231	NXF1	inhibited	nuclear RNA export factor 1(NXF1)	Yes
ENSG00000162402	USP24	inhibited	ubiquitin specific peptidase 24(USP24)	Yes
ENSG00000162407	PLPP3	inhibited	phospholipid phosphatase 3(PLPP3)	Yes
ENSG00000162496	DHRS3	activated	dehydrogenase/reductase 3(DHRS3)	Yes
ENSG00000162607	USP1	inhibited	ubiquitin specific peptidase 1(USP1)	Yes
ENSG00000162614	NEXN	activated	nexilin F-actin binding protein(NEXN)	Yes
ENSG00000162616	DNAJB4	activated	DnaJ heat shock protein family (Hsp40) member B4(DNAJB4)	Yes
ENSG00000162734	PEA15	activated	phosphoprotein enriched in astrocytes 15(PEA15)	Yes
ENSG00000162769	FLVCR1	activated	feline leukemia virus subgroup C cellular receptor 1(FLVCR1)	Yes
ENSG00000162772	ATF3	activated|inhibited	activating transcription factor 3(ATF3)	Yes
ENSG00000162783	IER5	activated	immediate early response 5(IER5)	No
ENSG00000162825	NBPF20	inhibited	neuroblastoma breakpoint family member 20(NBPF20)	Yes
ENSG00000162894	FCMR	activated	Fc fragment of IgM receptor(FCMR)	Yes
ENSG00000162971	TYW5	inhibited	tRNA-yW synthesizing protein 5(TYW5)	Yes
ENSG00000162998	FRZB	activated	frizzled-related protein(FRZB)	Yes
ENSG00000163069	SGCB	inhibited	sarcoglycan beta(SGCB)	Yes
ENSG00000163110	PDLIM5	activated	PDZ and LIM domain 5(PDLIM5)	Yes
ENSG00000163132	MSX1	activated	msh homeobox 1(MSX1)	Yes
ENSG00000163171	CDC42EP3	activated	CDC42 effector protein 3(CDC42EP3)	Yes
ENSG00000163254	CRYGC	activated	crystallin gamma C(CRYGC)	Yes
ENSG00000163273	NPPC	activated	natriuretic peptide C(NPPC)	Yes
ENSG00000163283	Alpp	activated	alkaline phosphatase, placental(ALPP)	Yes
ENSG00000163286	ALPPL2	activated	alkaline phosphatase, placental like 2(ALPPL2)	Yes
ENSG00000163352	lenep	activated	lens epithelial protein(LENEP)	Yes
ENSG00000163376	KBTBD8	activated	kelch repeat and BTB domain containing 8(KBTBD8)	Yes
ENSG00000163435	ELF3	inhibited	E74 like ETS transcription factor 3(ELF3)	Yes
ENSG00000163521	glb1l	activated	galactosidase beta 1 like(GLB1L)	Yes
ENSG00000163539	CLASP2	inhibited	cytoplasmic linker associated protein 2(CLASP2)	Yes
ENSG00000163545	NUAK2	activated	NUAK family kinase 2(NUAK2)	Yes
ENSG00000163558	PRKCI	inhibited	protein kinase C iota(PRKCI)	Yes
ENSG00000163584	RPL22L1	inhibited	ribosomal protein L22 like 1(RPL22L1)	Yes
ENSG00000163607	GTPBP8	inhibited	GTP binding protein 8 (putative)(GTPBP8)	Yes
ENSG00000163625	WDFY3	inhibited	WD repeat and FYVE domain containing 3(WDFY3)	Yes
ENSG00000163661	PTX3	activated	pentraxin 3(PTX3)	Yes
ENSG00000163686	ABHD6	inhibited	abhydrolase domain containing 6(ABHD6)	Yes
ENSG00000163694	RBM47	activated	RNA binding motif protein 47(RBM47)	Yes
ENSG00000163697	APBB2	inhibited	amyloid beta precursor protein binding family B member 2(APBB2)	Yes
ENSG00000163703	creld1	activated	cysteine rich with EGF like domains 1(CRELD1)	Yes
ENSG00000163734	CXCL3	activated	C-X-C motif chemokine ligand 3(CXCL3)	Yes
ENSG00000163739	CXCL1	activated|inhibited	C-X-C motif chemokine ligand 1(CXCL1)	No
ENSG00000163806	spdya	activated	speedy/RINGO cell cycle regulator family member A(SPDYA)	Yes
ENSG00000163808	KIF15	inhibited	kinesin family member 15(KIF15)	Yes
ENSG00000163814	CDCP1	activated	CUB domain containing protein 1(CDCP1)	Yes
ENSG00000163815	CLEC3B	activated	C-type lectin domain family 3 member B(CLEC3B)	Yes
ENSG00000163840	DTX3L	activated	deltex E3 ubiquitin ligase 3L(DTX3L)	Yes
ENSG00000163848	ZNF148	inhibited	zinc finger protein 148(ZNF148)	Yes
ENSG00000163870	TPRA1	activated	transmembrane protein adipocyte associated 1(TPRA1)	Yes
ENSG00000163872	YEATS2	inhibited	YEATS domain containing 2(YEATS2)	Yes
ENSG00000163874	MIR6732	activated|inhibited	microRNA 6732(MIR6732)	Yes
ENSG00000163877	SNIP1	activated	Smad nuclear interacting protein 1(SNIP1)	Yes
ENSG00000163885	CFAP100	activated	cilia and flagella associated protein 100(CFAP100)	Yes
ENSG00000163913	IFT122	inhibited	intraflagellar transport 122(IFT122)	Yes
ENSG00000163918	RFC4	activated	replication factor C subunit 4(RFC4)	Yes
ENSG00000163950	SLBP	activated	stem-loop binding protein(SLBP)	Yes
ENSG00000163993	S100P	activated	S100 calcium binding protein P(S100P)	Yes
ENSG00000164011	ZNF691	inhibited	zinc finger protein 691(ZNF691)	Yes
ENSG00000164031	DNAJB14	inhibited	DnaJ heat shock protein family (Hsp40) member B14(DNAJB14)	Yes
ENSG00000164070	HSPA4L	activated	heat shock protein family A (Hsp70) member 4 like(HSPA4L)	Yes
ENSG00000164134	NAA15	inhibited	N(alpha)-acetyltransferase 15, NatA auxiliary subunit(NAA15)	Yes
ENSG00000164136	IL15	inhibited	interleukin 15(IL15)	Yes
ENSG00000164144	arfip1	inhibited	ADP ribosylation factor interacting protein 1(ARFIP1)	Yes
ENSG00000164169	PRMT9	activated	protein arginine methyltransferase 9(PRMT9)	Yes
ENSG00000164175	SLC45A2	activated	solute carrier family 45 member 2(SLC45A2)	Yes
ENSG00000164176	EDIL3	inhibited	EGF like repeats and discoidin domains 3(EDIL3)	Yes
ENSG00000164251	F2RL1	activated	F2R like trypsin receptor 1(F2RL1)	Yes
ENSG00000164252	AGGF1	activated	angiogenic factor with G-patch and FHA domains 1(AGGF1)	Yes
ENSG00000164256	prdm9	activated	PR/SET domain 9(PRDM9)	Yes
ENSG00000164338	UTP15	activated	UTP15, small subunit processome component(UTP15)	Yes
ENSG00000164404	GDF9	activated	growth differentiation factor 9(GDF9)	Yes
ENSG00000164406	LEAP2	activated	liver enriched antimicrobial peptide 2(LEAP2)	Yes
ENSG00000164430	MB21D1	activated	Mab-21 domain containing 1(MB21D1)	Yes
ENSG00000164442	CITED2	activated	Cbp/p300 interacting transactivator with Glu/Asp rich carboxy-terminal domain 2(CITED2)	Yes
ENSG00000164542	KIAA0895	activated	KIAA0895(KIAA0895)	Yes
ENSG00000164574	GALNT10	activated	polypeptide N-acetylgalactosaminyltransferase 10(GALNT10)	Yes
ENSG00000164647	STEAP1	activated	STEAP family member 1(STEAP1)	Yes
ENSG00000164649	CDCA7L	activated	cell division cycle associated 7 like(CDCA7L)	Yes
ENSG00000164683	HEY1	inhibited	hes related family bHLH transcription factor with YRPW motif 1(HEY1)	Yes
ENSG00000164736	SOX17	inhibited	SRY-box 17(SOX17)	Yes
ENSG00000164754	MIR3610	inhibited	microRNA 3610(MIR3610)	Yes
ENSG00000164776	PHKG1	activated	phosphorylase kinase catalytic subunit gamma 1(PHKG1)	Yes
ENSG00000164823	OSGIN2	activated	oxidative stress induced growth inhibitor family member 2(OSGIN2)	Yes
ENSG00000164830	OXR1	inhibited	oxidation resistance 1(OXR1)	Yes
ENSG00000164849	GPR146	activated	G protein-coupled receptor 146(GPR146)	Yes
ENSG00000164880	INTS1	activated	integrator complex subunit 1(INTS1)	Yes
ENSG00000164933	SLC25A32	activated	solute carrier family 25 member 32(SLC25A32)	Yes
ENSG00000164949	GEM	activated	GTP binding protein overexpressed in skeletal muscle(GEM)	Yes
ENSG00000164975	SNAPC3	inhibited	small nuclear RNA activating complex polypeptide 3(SNAPC3)	Yes
ENSG00000165029	ABCA1	activated	ATP binding cassette subfamily A member 1(ABCA1)	Yes
ENSG00000165046	letm2	activated	leucine zipper and EF-hand containing transmembrane protein 2(LETM2)	Yes
ENSG00000165097	KDM1B	activated	lysine demethylase 1B(KDM1B)	Yes
ENSG00000165215	CLDN3	activated|inhibited	claudin 3(CLDN3)	Yes
ENSG00000165312	OTUD1	activated	OTU deubiquitinase 1(OTUD1)	Yes
ENSG00000165322	ARHGAP12	inhibited	Rho GTPase activating protein 12(ARHGAP12)	Yes
ENSG00000165494	PCF11	inhibited	PCF11 cleavage and polyadenylation factor subunit(PCF11)	Yes
ENSG00000165506	DNAAF2	inhibited	dynein axonemal assembly factor 2(DNAAF2)	Yes
ENSG00000165507	C10orf10	activated	chromosome 10 open reading frame 10(C10orf10)	Yes
ENSG00000165555	NOXRED1	activated	NADP dependent oxidoreductase domain containing 1(NOXRED1)	Yes
ENSG00000165583	SSX5	activated	SSX family member 5(SSX5)	Yes
ENSG00000165689	SDCCAG3	inhibited	serologically defined colon cancer antigen 3(SDCCAG3)	Yes
ENSG00000165698	SPACA9	activated	sperm acrosome associated 9(SPACA9)	Yes
ENSG00000165699	TSC1	inhibited	tuberous sclerosis 1(TSC1)	Yes
ENSG00000165792	METTL17	inhibited	methyltransferase like 17(METTL17)	Yes
ENSG00000165923	AGBL2	activated	ATP/GTP binding protein like 2(AGBL2)	Yes
ENSG00000165934	CPSF2	activated	cleavage and polyadenylation specific factor 2(CPSF2)	Yes
ENSG00000165943	MOAP1	activated	modulator of apoptosis 1(MOAP1)	Yes
ENSG00000166016	ABTB2	activated|inhibited	ankyrin repeat and BTB domain containing 2(ABTB2)	Yes
ENSG00000166128	RAB8B	activated	RAB8B, member RAS oncogene family(RAB8B)	Yes
ENSG00000166133	RPUSD2	inhibited	RNA pseudouridylate synthase domain containing 2(RPUSD2)	Yes
ENSG00000166337	TAF10	activated	TATA-box binding protein associated factor 10(TAF10)	Yes
ENSG00000166340	TPP1	activated	tripeptidyl peptidase 1(TPP1)	Yes
ENSG00000166452	AKIP1	activated	A-kinase interacting protein 1(AKIP1)	Yes
ENSG00000166454	ATMIN	activated	ATM interactor(ATMIN)	Yes
ENSG00000166483	WEE1	activated	WEE1 G2 checkpoint kinase(WEE1)	Yes
ENSG00000166484	MAPK7	inhibited	mitogen-activated protein kinase 7(MAPK7)	Yes
ENSG00000166592	RRAD	activated	RRAD, Ras related glycolysis inhibitor and calcium channel regulator(RRAD)	Yes
ENSG00000166669	atf7ip2	activated	activating transcription factor 7 interacting protein 2(ATF7IP2)	Yes
ENSG00000166796	ldhc	activated	lactate dehydrogenase C(LDHC)	Yes
ENSG00000166800	LDHAL6A	activated	lactate dehydrogenase A like 6A(LDHAL6A)	Yes
ENSG00000166855	CLPX	inhibited	caseinolytic mitochondrial matrix peptidase chaperone subunit(CLPX)	Yes
ENSG00000166860	ZBTB39	activated	zinc finger and BTB domain containing 39(ZBTB39)	Yes
ENSG00000166881	NEMP1	inhibited	nuclear envelope integral membrane protein 1(NEMP1)	Yes
ENSG00000166888	STAT6	inhibited	signal transducer and activator of transcription 6(STAT6)	Yes
ENSG00000166922	SCG5	activated	secretogranin V(SCG5)	Yes
ENSG00000166949	SMAD3	inhibited	SMAD family member 3(SMAD3)	Yes
ENSG00000166963	MAP1A	activated	microtubule associated protein 1A(MAP1A)	Yes
ENSG00000167004	PDIA3	activated	protein disulfide isomerase family A member 3(PDIA3)	Yes
ENSG00000167034	NKX3-1	activated	NK3 homeobox 1(NKX3-1)	Yes
ENSG00000167110	GOLGA2	inhibited	golgin A2(GOLGA2)	Yes
ENSG00000167113	COQ4	inhibited	coenzyme Q4(COQ4)	Yes
ENSG00000167173	c15orf39	activated	chromosome 15 open reading frame 39(C15orf39)	Yes
ENSG00000167195	GOLGA6C	activated	golgin A6 family member C(GOLGA6C)	Yes
ENSG00000167196	FBXO22	inhibited	F-box protein 22(FBXO22)	Yes
ENSG00000167280	ENGASE	activated	endo-beta-N-acetylglucosaminidase(ENGASE)	Yes
ENSG00000167380	ZNF226	activated	zinc finger protein 226(ZNF226)	Yes
ENSG00000167460	TPM4	activated	tropomyosin 4(TPM4)	Yes
ENSG00000167513	CDT1	activated	chromatin licensing and DNA replication factor 1(CDT1)	Yes
ENSG00000167522	ANKRD11	inhibited	ankyrin repeat domain 11(ANKRD11)	Yes
ENSG00000167525	PROCA1	activated	protein interacting with cyclin A1(PROCA1)	Yes
ENSG00000167550	RHEBL1	activated	Ras homolog enriched in brain like 1(RHEBL1)	Yes
ENSG00000167554	ZNF610	activated	zinc finger protein 610(ZNF610)	Yes
ENSG00000167608	TMC4	activated	transmembrane channel like 4(TMC4)	Yes
ENSG00000167653	PSCA	activated	prostate stem cell antigen(PSCA)	Yes
ENSG00000167656	LY6D	activated	lymphocyte antigen 6 complex, locus D(LY6D)	Yes
ENSG00000167657	DAPK3	activated	death associated protein kinase 3(DAPK3)	Yes
ENSG00000167797	CDK2AP2	activated	cyclin dependent kinase 2 associated protein 2(CDK2AP2)	Yes
ENSG00000167840	ZNF232	inhibited	zinc finger protein 232(ZNF232)	Yes
ENSG00000167874	TMEM88	activated	transmembrane protein 88(TMEM88)	Yes
ENSG00000167881	SRP68	activated	signal recognition particle 68(SRP68)	Yes
ENSG00000167978	SRRM2	inhibited	serine/arginine repetitive matrix 2(SRRM2)	Yes
ENSG00000167981	ZNF597	activated	zinc finger protein 597(ZNF597)	Yes
ENSG00000167987	VPS37C	activated	VPS37C, ESCRT-I subunit(VPS37C)	Yes
ENSG00000168040	FADD	inhibited	Fas associated via death domain(FADD)	Yes
ENSG00000168116	KIAA1586	inhibited	KIAA1586(KIAA1586)	Yes
ENSG00000168175	MAPK1IP1L	activated	mitogen-activated protein kinase 1 interacting protein 1 like(MAPK1IP1L)	Yes
ENSG00000168209	DDIT4	inhibited	DNA damage inducible transcript 4(DDIT4)	Yes
ENSG00000168228	ZCCHC4	inhibited	zinc finger CCHC-type containing 4(ZCCHC4)	Yes
ENSG00000168256	NKIRAS2	activated	NFKB inhibitor interacting Ras like 2(NKIRAS2)	Yes
ENSG00000168259	DNAJC7	activated	DnaJ heat shock protein family (Hsp40) member C7(DNAJC7)	Yes
ENSG00000168286	THAP11	inhibited	THAP domain containing 11(THAP11)	Yes
ENSG00000168298	HIST1H1E	inhibited	histone cluster 1 H1 family member e(HIST1H1E)	Yes
ENSG00000168314	MOBP	activated	myelin-associated oligodendrocyte basic protein(MOBP)	Yes
ENSG00000168411	RFWD3	activated	ring finger and WD repeat domain 3(RFWD3)	Yes
ENSG00000168438	CDC40	activated|inhibited	cell division cycle 40(CDC40)	Yes
ENSG00000168505	GBX2	activated	gastrulation brain homeobox 2(GBX2)	Yes
ENSG00000168675	LDLRAD4	inhibited	low density lipoprotein receptor class A domain containing 4(LDLRAD4)	Yes
ENSG00000168685	IL7R	activated	interleukin 7 receptor(IL7R)	Yes
ENSG00000168701	TMEM208	activated|inhibited	transmembrane protein 208(TMEM208)	Yes
ENSG00000168734	PKIG	activated	protein kinase (cAMP-dependent, catalytic) inhibitor gamma(PKIG)	Yes
ENSG00000168827	GFM1	activated	G elongation factor mitochondrial 1(GFM1)	Yes
ENSG00000168876	ANKRD49	inhibited	ankyrin repeat domain 49(ANKRD49)	Yes
ENSG00000168994	PXDC1	activated	PX domain containing 1(PXDC1)	Yes
ENSG00000169018	FEM1B	inhibited	fem-1 homolog B(FEM1B)	Yes
ENSG00000169021	Uqcrfs1	inhibited	ubiquinol-cytochrome c reductase, Rieske iron-sulfur polypeptide 1(UQCRFS1)	Yes
ENSG00000169031	COL4A3	inhibited	collagen type IV alpha 3 chain(COL4A3)	Yes
ENSG00000169035	KLK7	activated	kallikrein related peptidase 7(KLK7)	Yes
ENSG00000169057	MECP2	inhibited	methyl-CpG binding protein 2(MECP2)	Yes
ENSG00000169067	ACTBL2	activated	actin, beta like 2(ACTBL2)	Yes
ENSG00000169136	MIR4751	inhibited	microRNA 4751(MIR4751)	Yes
ENSG00000169169	CPT1C	activated	carnitine palmitoyltransferase 1C(CPT1C)	Yes
ENSG00000169213	RAB3B	inhibited	RAB3B, member RAS oncogene family(RAB3B)	Yes
ENSG00000169242	EFNA1	inhibited	ephrin A1(EFNA1)	Yes
ENSG00000169246	NPIPB3	activated	nuclear pore complex interacting protein family member B3	Yes
ENSG00000169247	SH3TC2	inhibited	SH3 domain and tetratricopeptide repeats 2(SH3TC2)	Yes
ENSG00000169248	CXCL11	activated	C-X-C motif chemokine ligand 11(CXCL11)	Yes
ENSG00000169252	ADRB2	activated	adrenoceptor beta 2(ADRB2)	Yes
ENSG00000169429	CXCL8	activated|inhibited	C-X-C motif chemokine ligand 8(CXCL8)	No
ENSG00000169499	PLEKHA2	inhibited	pleckstrin homology domain containing A2(PLEKHA2)	Yes
ENSG00000169598	DFFB	inhibited	DNA fragmentation factor subunit beta(DFFB)	Yes
ENSG00000169635	HIC2	inhibited	HIC ZBTB transcriptional repressor 2(HIC2)	Yes
ENSG00000169679	BUB1	inhibited	BUB1 mitotic checkpoint serine/threonine kinase(BUB1)	Yes
ENSG00000169684	CHRNA5	activated	cholinergic receptor nicotinic alpha 5 subunit(CHRNA5)	Yes
ENSG00000169718	DUS1L	activated	dihydrouridine synthase 1 like(DUS1L)	Yes
ENSG00000169756	LIMS1	inhibited	LIM zinc finger domain containing 1(LIMS1)	Yes
ENSG00000169826	CSGALNACT2	activated	chondroitin sulfate N-acetylgalactosaminyltransferase 2(CSGALNACT2)	Yes
ENSG00000169851	PCDH7	activated	protocadherin 7(PCDH7)	Yes
ENSG00000169994	MYO7B	activated	myosin VIIB(MYO7B)	Yes
ENSG00000170160	CCDC144A	activated	coiled-coil domain containing 144A(CCDC144A)	Yes
ENSG00000170175	chrnb1	activated	cholinergic receptor nicotinic beta 1 subunit(CHRNB1)	Yes
ENSG00000170190	SLC16A5	activated	solute carrier family 16 member 5(SLC16A5)	Yes
ENSG00000170236	USP50	activated	ubiquitin specific peptidase 50(USP50)	Yes
ENSG00000170264	FAM161A	activated	family with sequence similarity 161 member A(FAM161A)	Yes
ENSG00000170315	UBB	activated	ubiquitin B(UBB)	No
ENSG00000170325	PRDM10	inhibited	PR/SET domain 10(PRDM10)	Yes
ENSG00000170345	FOS	activated	Fos proto-oncogene, AP-1 transcription factor subunit(FOS)	Yes
ENSG00000170365	SMAD1	activated	SMAD family member 1(SMAD1)	Yes
ENSG00000170456	DENND5B	inhibited	DENN domain containing 5B(DENND5B)	Yes
ENSG00000170458	CD14	activated	CD14 molecule(CD14)	Yes
ENSG00000170476	MZB1	activated	marginal zone B and B1 cell specific protein(MZB1)	Yes
ENSG00000170502	NUDT9	activated	nudix hydrolase 9(NUDT9)	Yes
ENSG00000170606	HSPA4	activated	heat shock protein family A (Hsp70) member 4(HSPA4)	Yes
ENSG00000170632	ARMC10	inhibited	armadillo repeat containing 10(ARMC10)	Yes
ENSG00000170759	KIF5B	inhibited	kinesin family member 5B(KIF5B)	Yes
ENSG00000170776	MIR7706	inhibited	microRNA 7706(MIR7706)	Yes
ENSG00000170779	CDCA4	activated	cell division cycle associated 4(CDCA4)	Yes
ENSG00000170827	CELP	activated	carboxyl ester lipase pseudogene(CELP)	Yes
ENSG00000170881	RNF139	activated	ring finger protein 139(RNF139)	Yes
ENSG00000170921	TANC2	inhibited	tetratricopeptide repeat, ankyrin repeat and coiled-coil containing 2(TANC2)	Yes
ENSG00000170929	OR1M1	inhibited	olfactory receptor family 1 subfamily M member 1(OR1M1)	Yes
ENSG00000170946	DNAJC24	activated	DnaJ heat shock protein family (Hsp40) member C24(DNAJC24)	Yes
ENSG00000170955	PRKCDBP	activated	protein kinase C delta binding protein(PRKCDBP)	Yes
[truncated: 3,930 more rows]

## Sheet: Directly reg. HSF1 targets 1
Ensemble ID	Official Gene Symbol	Regulatory information	Description	Novelty (target not characterized in detail)
[truncated: 748 more rows]

[truncated: 2 more sheets: Directly reg. HSF1 targets 2, Directly regulated HSF1 targets]
