# Supplementary material for: HSF1Base: A Comprehensive Database of HSF1 (Heat Shock Factor 1) Target Genes
Source: Int J Mol Sci. 2019 Nov 19;20(22):5815. doi: 10.3390/ijms20225815 (PMC6888953; doi:10.3390/ijms20225815)
Supplement: Supplementary file 1 [file ijms-20-05815-s001.zip › Table_S3.xlsx]

## Sheet: Core targets
Ensemble Gene ID	Official gene Symbol	First author	Identifier of the publication	Interaction types	Regulatory information	Description	Novelty (target not characterized in detail)
ENSG00000003400	CASP10	Page et al.(2006)	pubmed:22863008	direct interaction	N/D	caspase 10(CASP10)	Yes
ENSG00000003402	CFLAR	Page et al.(2006)	pubmed:22863008	functional association	activated	CASP8 and FADD like apoptosis regulator(CFLAR)	Yes
ENSG00000003436	TFPI	Mendillo et al.(2012)	pubmed:22863008	direct interaction	N/D	tissue factor pathway inhibitor(TFPI)	Yes
ENSG00000004478	FKBP4	Mendillo et al.(2012)	pubmed:22863008	direct interaction	N/D	FK506 binding protein 4(FKBP4)	No
ENSG00000006283	CACNA1G	Mendillo et al.(2012)	pubmed:22863008	direct interaction	N/D	calcium voltage-gated channel subunit alpha1 G(CACNA1G)	Yes
ENSG00000006534	ALDH3B1	Mendillo et al.(2012)	pubmed:22863008	direct interaction	N/D	aldehyde dehydrogenase 3 family member B1(ALDH3B1)	Yes
ENSG00000008382	MPND	Mendillo et al.(2012)	pubmed:22863008	direct interaction	N/D	MPN domain containing(MPND)	Yes
ENSG00000008869	HEATR5B	Mendillo et al.(2012)	pubmed:22863008	direct interaction	N/D	HEAT repeat containing 5B(HEATR5B)	Yes
ENSG00000010626	LRRC23	Mendillo et al.(2012)	pubmed:22863008	direct interaction	N/D	leucine rich repeat containing 23(LRRC23)	Yes
ENSG00000011132	APBA3	Mendillo et al.(2012)	pubmed:22863008	direct interaction	N/D	amyloid beta precursor protein binding family A member 3(APBA3)	Yes
ENSG00000011198	ABHD5	Mendillo et al.(2012)	pubmed:22863008	direct interaction	N/D	abhydrolase domain containing 5(ABHD5)	Yes
ENSG00000013441	CLK1	Mendillo et al.(2012)	pubmed:22863008	direct interaction	N/D	CDC like kinase 1(CLK1)	Yes
ENSG00000017260	ATP2C1	Mendillo et al.(2012)	pubmed:22863008	direct interaction	N/D	ATPase secretory pathway Ca2+ transporting 1(ATP2C1)	Yes
ENSG00000021826	CPS1	Mendillo et al.(2012)	pubmed:22863008	direct interaction	N/D	carbamoyl-phosphate synthase 1(CPS1)	Yes
ENSG00000023909	GCLM	Mendillo et al.(2012)	pubmed:22863008	direct interaction	N/D	glutamate-cysteine ligase modifier subunit(GCLM)	Yes
ENSG00000025770	NCAPH2	Mendillo et al.(2012)	pubmed:22863008	direct interaction	N/D	non-SMC condensin II complex subunit H2(NCAPH2)	Yes
ENSG00000026508	CD44	Mendillo et al.(2012)	pubmed:22863008	direct interaction	N/D	CD44 molecule (Indian blood group)(CD44)	Yes
ENSG00000029534	ANK1	Mendillo et al.(2012)	pubmed:22863008	direct interaction	N/D	ankyrin 1(ANK1)	Yes
ENSG00000032389	TSSC1	Mendillo et al.(2012)	pubmed:22863008	direct interaction	N/D	tumor suppressing subtransferable candidate 1(TSSC1)	Yes
ENSG00000042781	USH2A	Mendillo et al.(2012)	pubmed:22863008	direct interaction	N/D	usherin(USH2A)	Yes
ENSG00000048162	NOP16	Mendillo et al.(2012)	pubmed:22863008	direct interaction	N/D	NOP16 nucleolar protein(NOP16)	Yes
ENSG00000049323	LTBP1	Mendillo et al.(2012)	pubmed:22863008	direct interaction	N/D	latent transforming growth factor beta binding protein 1(LTBP1)	Yes
ENSG00000049449	DKFZp686K1684	Mendillo et al.(2012)	pubmed:22863008	direct interaction	N/D	uncharacterized LOC440034(DKFZp686K1684)	Yes
ENSG00000049759	NEDD4L	Mendillo et al.(2012)	pubmed:22863008	direct interaction	N/D	neural precursor cell expressed, developmentally down-regulated 4-like, E3 ubiquitin protein ligase(NEDD4L)	Yes
ENSG00000053438	NNAT	Mendillo et al.(2012)	pubmed:22863008	direct interaction	N/D	neuronatin(NNAT)	Yes
ENSG00000055044	NOP58	Mendillo et al.(2012)	pubmed:22863008	direct interaction	N/D	NOP58 ribonucleoprotein(NOP58)	Yes
ENSG00000059378	PARP12	Mendillo et al.(2012)	pubmed:22863008	direct interaction	N/D	poly(ADP-ribose) polymerase family member 12(PARP12)	Yes
ENSG00000060558	GNA15	Mendillo et al.(2012)	pubmed:22863008	direct interaction	N/D	G protein subunit alpha 15(GNA15)	Yes
ENSG00000062194	GPBP1	Mendillo et al.(2012)	pubmed:17216044	direct interaction	N/D	GC-rich promoter binding protein 1(GPBP1)	Yes
ENSG00000063176	SPHK2	Mendillo et al.(2012)	pubmed:22863008	direct interaction	N/D	sphingosine kinase 2(SPHK2)	Yes
ENSG00000064545	TMEM161A	Page et al.(2006)	pubmed:22863008	direct interaction	N/D	transmembrane protein 161A(TMEM161A)	Yes
ENSG00000064666	CNN2	Mendillo et al.(2012)	pubmed:22863008	direct interaction	N/D	calponin 2(CNN2)	Yes
ENSG00000064703	DDX20	Mendillo et al.(2012)	pubmed:22863008	direct interaction	N/D	DEAD-box helicase 20(DDX20)	Yes
ENSG00000065518	NDUFB4	Mendillo et al.(2012)	pubmed:22863008	direct interaction	N/D	NADH:ubiquinone oxidoreductase subunit B4(NDUFB4)	Yes
ENSG00000066032	CTNNA2	Mendillo et al.(2012)	pubmed:22863008	direct interaction	N/D	catenin alpha 2(CTNNA2)	Yes
ENSG00000066136	NFYC	Mendillo et al.(2012)	pubmed:22863008	direct interaction	N/D	nuclear transcription factor Y subunit gamma(NFYC)	Yes
ENSG00000066230	SLC9A3	Mendillo et al.(2012)	pubmed:22863008	direct interaction	N/D	solute carrier family 9 member A3(SLC9A3)	Yes
ENSG00000070495	JMJD6	Mendillo et al.(2012)	pubmed:22863008	direct interaction	N/D	arginine demethylase and lysine hydroxylase(JMJD6)	Yes
ENSG00000071054	map4k4	Mendillo et al.(2012)	pubmed:22863008	direct interaction	N/D	mitogen-activated protein kinase kinase kinase kinase 4(MAP4K4)	Yes
ENSG00000073756	PTGS2	Mendillo et al.(2012)	pubmed:22863008	direct interaction	N/D	prostaglandin-endoperoxide synthase 2(PTGS2)	No
ENSG00000075275	CELSR1	Mendillo et al.(2012)	pubmed:22863008	direct interaction	N/D	cadherin EGF LAG seven-pass G-type receptor 1(CELSR1)	Yes
ENSG00000075426	FOSL2	Mendillo et al.(2012)	pubmed:22863008	direct interaction	N/D	FOS like 2, AP-1 transcription factor subunit(FOSL2)	Yes
ENSG00000076321	KLHL20	Mendillo et al.(2012)	pubmed:22863008	direct interaction	N/D	kelch like family member 20(KLHL20)	Yes
ENSG00000077150	NFKB2	Mendillo et al.(2012)	pubmed:22863008	direct interaction	N/D	nuclear factor kappa B subunit 2(NFKB2)	Yes
ENSG00000078369	GNB1	Mendillo et al.(2012)	pubmed:22863008	direct interaction	N/D	G protein subunit beta 1(GNB1)	Yes
ENSG00000079263	SP140	Mendillo et al.(2012)	pubmed:22863008	direct interaction	N/D	SP140 nuclear body protein(SP140)	Yes
ENSG00000080824	HSP90AA1	Mendillo et al.(2012)	pubmed:22863008	direct interaction	N/D	heat shock protein 90 alpha family class A member 1(HSP90AA1)	Yes
ENSG00000081923	ATP8B1	Mendillo et al.(2012)	pubmed:22863008	direct interaction	N/D	ATPase phospholipid transporting 8B1(ATP8B1)	Yes
ENSG00000084733	RAB10	Mendillo et al.(2012)	pubmed:22863008	direct interaction	N/D	RAB10, member RAS oncogene family(RAB10)	Yes
ENSG00000086015	mast2	Mendillo et al.(2012)	pubmed:22863008	direct interaction	N/D	microtubule associated serine/threonine kinase 2(MAST2)	Yes
ENSG00000086061	DNAJA1	Mendillo et al.(2012)	pubmed:22863008	direct interaction	N/D	DnaJ heat shock protein family (Hsp40) member A1(DNAJA1)	Yes
ENSG00000087074	PPP1R15A	Mendillo et al.(2012)	pubmed:28369544	direct interaction	N/D	protein phosphatase 1 regulatory subunit 15A(PPP1R15A)	Yes
ENSG00000087086	FTL	Mendillo et al.(2012)	pubmed:22863008	direct interaction	N/D	ferritin light chain(FTL)	Yes
ENSG00000087589	cass4	Vilaboa et al.(2017)	pubmed:22863008	functional association	activated	Cas scaffolding protein family member 4(CASS4)	Yes
ENSG00000090006	LTBP4	Mendillo et al.(2012)	pubmed:22863008	direct interaction	N/D	latent transforming growth factor beta binding protein 4(LTBP4)	Yes
ENSG00000090060	PAPOLA	Mendillo et al.(2012)	pubmed:22863008	direct interaction	N/D	poly(A) polymerase alpha(PAPOLA)	Yes
ENSG00000090273	NUDC	Mendillo et al.(2012)	pubmed:22863008	direct interaction	N/D	nuclear distribution C, dynein complex regulator(NUDC)	Yes
ENSG00000091073	DTX2	Mendillo et al.(2012)	pubmed:22863008	direct interaction	N/D	deltex E3 ubiquitin ligase 2(DTX2)	Yes
ENSG00000091137	SLC26A4	Mendillo et al.(2012)	pubmed:22863008	direct interaction	N/D	solute carrier family 26 member 4(SLC26A4)	Yes
ENSG00000092531	SNAP23	Mendillo et al.(2012)	pubmed:22863008	direct interaction	N/D	synaptosome associated protein 23(SNAP23)	Yes
ENSG00000095397	WHRN	Mendillo et al.(2012)	pubmed:22863008	direct interaction	N/D	whirlin(WHRN)	Yes
ENSG00000096384	HSP90AB1	Mendillo et al.(2012)	pubmed:22863008	direct interaction	N/D	heat shock protein 90 alpha family class B member 1(HSP90AB1)	Yes
ENSG00000097021	ACOT7	Mendillo et al.(2012)	pubmed:22863008	direct interaction	N/D	acyl-CoA thioesterase 7(ACOT7)	Yes
ENSG00000099810	MTAP	Mendillo et al.(2012)	pubmed:22863008	direct interaction	N/D	methylthioadenosine phosphorylase(MTAP)	Yes
ENSG00000099821	POLRMT	Mendillo et al.(2012)	pubmed:17216044	direct interaction	N/D	RNA polymerase mitochondrial(POLRMT)	Yes
ENSG00000099822	HCN2	Mendillo et al.(2012)	pubmed:17216044	direct interaction	N/D	hyperpolarization activated cyclic nucleotide gated potassium channel 2(HCN2)	Yes
ENSG00000099991	CABIN1	Page et al.(2006)	pubmed:22863008	functional association	activated	calcineurin binding protein 1(CABIN1)	Yes
ENSG00000100211	CBY1	Page et al.(2006)	pubmed:22863008	direct interaction	N/D	chibby family member 1, beta catenin antagonist(CBY1)	Yes
ENSG00000100292	HMOX1	Mendillo et al.(2012)	pubmed:22863008	direct interaction	N/D	heme oxygenase 1(HMOX1)	Yes
ENSG00000100380	ST13	Mendillo et al.(2012)	pubmed:22863008	direct interaction	N/D	suppression of tumorigenicity 13 (colon carcinoma) (Hsp70 interacting protein)(ST13)	Yes
ENSG00000100401	RANGAP1	Mendillo et al.(2012)	pubmed:22863008	direct interaction	N/D	Ran GTPase activating protein 1(RANGAP1)	Yes
ENSG00000100558	PLEK2	Mendillo et al.(2012)	pubmed:22863008	direct interaction	N/D	pleckstrin 2(PLEK2)	Yes
ENSG00000100591	AHSA1	Mendillo et al.(2012)	pubmed:17216044	direct interaction	N/D	activator of Hsp90 ATPase activity 1(AHSA1)	Yes
ENSG00000100605	ITPK1	Mendillo et al.(2012)	pubmed:22863008	direct interaction	N/D	inositol-tetrakisphosphate 1-kinase(ITPK1)	Yes
ENSG00000100664	EIF5	Page et al.(2006)	pubmed:22863008	direct interaction	N/D	eukaryotic translation initiation factor 5(EIF5)	Yes
ENSG00000100739	BDKRB1	Mendillo et al.(2012)	pubmed:22863008	direct interaction	N/D	bradykinin receptor B1(BDKRB1)	Yes
ENSG00000101150	TPD52L2	Mendillo et al.(2012)	pubmed:22863008	direct interaction	N/D	tumor protein D52 like 2(TPD52L2)	Yes
ENSG00000101162	TUBB1	Mendillo et al.(2012)	pubmed:22863008	direct interaction	N/D	tubulin beta 1 class VI(TUBB1)	Yes
ENSG00000101849	TBL1X	Mendillo et al.(2012)	pubmed:17216044	direct interaction	N/D	transducin beta like 1X-linked(TBL1X)	Yes
ENSG00000101888	NXT2	Mendillo et al.(2012)	pubmed:22863008	direct interaction	N/D	nuclear transport factor 2 like export factor 2(NXT2)	Yes
ENSG00000101986	ABCD1	Page et al.(2006)	pubmed:22863008	functional association	activated	ATP binding cassette subfamily D member 1(ABCD1)	Yes
ENSG00000103275	UBE2I	Mendillo et al.(2012)	pubmed:22863008	direct interaction	N/D	ubiquitin conjugating enzyme E2 I(UBE2I)	Yes
ENSG00000103313	MEFV	Mendillo et al.(2012)	pubmed:22863008	direct interaction	N/D	Mediterranean fever(MEFV)	Yes
ENSG00000103316	CRYM	Mendillo et al.(2012)	pubmed:22863008	direct interaction	N/D	crystallin mu(CRYM)	Yes
ENSG00000104221	BRF2	Mendillo et al.(2012)	pubmed:17216044	direct interaction	N/D	BRF2, RNA polymerase III transcription initiation factor 50 kDa subunit(BRF2)	Yes
ENSG00000104419	NDRG1	Mendillo et al.(2012)	pubmed:22863008	direct interaction	N/D	N-myc downstream regulated 1(NDRG1)	Yes
ENSG00000104499	GML	Page et al.(2006)	pubmed:22863008	direct interaction	N/D	glycosylphosphatidylinositol anchored molecule like(GML)	Yes
ENSG00000104804	TULP2	Mendillo et al.(2012)	pubmed:17216044	direct interaction	N/D	tubby like protein 2(TULP2)	Yes
ENSG00000104805	NUCB1	Mendillo et al.(2012)	pubmed:22863008	direct interaction	N/D	nucleobindin 1(NUCB1)	Yes
ENSG00000104814	MAP4K1	Page et al.(2006)	pubmed:22863008	functional association	activated	mitogen-activated protein kinase kinase kinase kinase 1(MAP4K1)	Yes
ENSG00000105227	PRX	Mendillo et al.(2012)	pubmed:22863008	direct interaction	N/D	periaxin(PRX)	Yes
ENSG00000105287	prkd2	Mendillo et al.(2012)	pubmed:22863008	direct interaction	N/D	protein kinase D2(PRKD2)	Yes
ENSG00000105289	TJP3	Mendillo et al.(2012)	pubmed:22863008	direct interaction	N/D	tight junction protein 3(TJP3)	Yes
ENSG00000105323	HNRNPUL1	Mendillo et al.(2012)	pubmed:22863008	direct interaction	N/D	heterogeneous nuclear ribonucleoprotein U like 1(HNRNPUL1)	Yes
ENSG00000105464	GRIN2D	Mendillo et al.(2012)	pubmed:22863008	direct interaction	N/D	glutamate ionotropic receptor NMDA type subunit 2D(GRIN2D)	Yes
ENSG00000105516	DBP	Mendillo et al.(2012)	pubmed:22863008	direct interaction	N/D	D-box binding PAR bZIP transcription factor(DBP)	Yes
ENSG00000105559	PLEKHA4	Mendillo et al.(2012)	pubmed:22863008	direct interaction	N/D	pleckstrin homology domain containing A4(PLEKHA4)	Yes
ENSG00000105642	KCNN1	Mendillo et al.(2012)	pubmed:22863008	direct interaction	N/D	potassium calcium-activated channel subfamily N member 1(KCNN1)	Yes
ENSG00000105738	SIPA1L3	Mendillo et al.(2012)	pubmed:22863008	direct interaction	N/D	signal induced proliferation associated 1 like 3(SIPA1L3)	Yes
ENSG00000105939	ZC3HAV1	Mendillo et al.(2012)	pubmed:22863008	direct interaction	N/D	zinc finger CCCH-type containing, antiviral 1(ZC3HAV1)	Yes
ENSG00000105991	HOXA1	Mendillo et al.(2012)	pubmed:22863008	direct interaction	N/D	homeobox A1(HOXA1)	Yes
ENSG00000105993	DNAJB6	Mendillo et al.(2012)	pubmed:22863008	direct interaction	N/D	DnaJ heat shock protein family (Hsp40) member B6(DNAJB6)	Yes
ENSG00000106077	ABHD11	Mendillo et al.(2012)	pubmed:22863008	direct interaction	N/D	abhydrolase domain containing 11(ABHD11)	Yes
ENSG00000106211	HSPB1	Mendillo et al.(2012)	pubmed:17216044	direct interaction	N/D	heat shock protein family B (small) member 1(HSPB1)	Yes
ENSG00000106366	SERPINE1	Mendillo et al.(2012)	pubmed:22863008	direct interaction	N/D	serpin family E member 1(SERPINE1)	No
ENSG00000106397	PLOD3	Page et al.(2006)	pubmed:22863008	functional association	activated	procollagen-lysine,2-oxoglutarate 5-dioxygenase 3(PLOD3)	Yes
ENSG00000106617	PRKAG2	Mendillo et al.(2012)	pubmed:22863008	direct interaction	N/D	protein kinase AMP-activated non-catalytic subunit gamma 2(PRKAG2)	Yes
ENSG00000108375	RNF43	Mendillo et al.(2012)	pubmed:22863008	direct interaction	N/D	ring finger protein 43(RNF43)	Yes
ENSG00000108423	TUBD1	Mendillo et al.(2012)	pubmed:22863008	direct interaction	N/D	tubulin delta 1(TUBD1)	Yes
ENSG00000108474	PIGL	Mendillo et al.(2012)	pubmed:22863008	direct interaction	N/D	phosphatidylinositol glycan anchor biosynthesis class L(PIGL)	Yes
ENSG00000108506	INTS2	Mendillo et al.(2012)	pubmed:22863008	direct interaction	N/D	integrator complex subunit 2(INTS2)	Yes
ENSG00000108557	RAI1	Mendillo et al.(2012)	pubmed:22863008	direct interaction	N/D	retinoic acid induced 1(RAI1)	Yes
ENSG00000108774	RAB5C	Mendillo et al.(2012)	pubmed:22863008	direct interaction	N/D	RAB5C, member RAS oncogene family(RAB5C)	Yes
ENSG00000108829	LRRC59	Mendillo et al.(2012)	pubmed:22863008	direct interaction	N/D	leucine rich repeat containing 59(LRRC59)	Yes
ENSG00000109084	TMEM97	Mendillo et al.(2012)	pubmed:22863008	direct interaction	N/D	transmembrane protein 97(TMEM97)	Yes
ENSG00000109220	CHIC2	Mendillo et al.(2012)	pubmed:22863008	direct interaction	N/D	cysteine rich hydrophobic domain 2(CHIC2)	Yes
ENSG00000109472	CPE	Mendillo et al.(2012)	pubmed:22863008	direct interaction	N/D	carboxypeptidase E(CPE)	Yes
ENSG00000109846	CRYAB	Mendillo et al.(2012)	pubmed:22863008	direct interaction	N/D	crystallin alpha B(CRYAB)	Yes
ENSG00000109971	HSPA8	Mendillo et al.(2012)	pubmed:22863008	direct interaction	N/D	heat shock protein family A (Hsp70) member 8(HSPA8)	Yes
ENSG00000110077	MS4A6A	Mendillo et al.(2012)	pubmed:22863008	direct interaction	N/D	membrane spanning 4-domains A6A(MS4A6A)	Yes
ENSG00000110172	CHORDC1	Mendillo et al.(2012)	pubmed:22863008	direct interaction	N/D	cysteine and histidine rich domain containing 1(CHORDC1)	Yes
ENSG00000110888	CAPRIN2	Mendillo et al.(2012)	pubmed:22863008	direct interaction	N/D	caprin family member 2(CAPRIN2)	Yes
ENSG00000110958	PTGES3	Mendillo et al.(2012)	pubmed:22863008	direct interaction	N/D	prostaglandin E synthase 3(PTGES3)	Yes
ENSG00000111011	RSRC2	Mendillo et al.(2012)	pubmed:22863008	direct interaction	N/D	arginine and serine rich coiled-coil 2(RSRC2)	Yes
ENSG00000112110	MRPL18	Mendillo et al.(2012)	pubmed:17216044	direct interaction	N/D	mitochondrial ribosomal protein L18(MRPL18)	Yes
ENSG00000112773	FAM46A	Mendillo et al.(2012)	pubmed:28369544	direct interaction	N/D	family with sequence similarity 46 member A(FAM46A)	Yes
ENSG00000113013	HSPA9	Page et al.(2006)	pubmed:22863008	direct interaction	N/D	heat shock protein family A (Hsp70) member 9(HSPA9)	Yes
ENSG00000113070	HBEGF	Vilaboa et al.(2017)	pubmed:22863008	functional association	activated	heparin binding EGF like growth factor(HBEGF)	Yes
ENSG00000113240	CLK4	Mendillo et al.(2012)	pubmed:22863008	direct interaction	N/D	CDC like kinase 4(CLK4)	Yes
ENSG00000113742	CPEB4	Mendillo et al.(2012)	pubmed:22863008	direct interaction	N/D	cytoplasmic polyadenylation element binding protein 4(CPEB4)	Yes
ENSG00000113916	BCL6	Mendillo et al.(2012)	pubmed:22863008	direct interaction	N/D	B-cell CLL/lymphoma 6(BCL6)	Yes
ENSG00000114416	FXR1	Mendillo et al.(2012)	pubmed:22863008	functional association	activated	FMR1 autosomal homolog 1(FXR1)	Yes
ENSG00000115009	CCL20	Mendillo et al.(2012)	pubmed:22863008	direct interaction	N/D	C-C motif chemokine ligand 20(CCL20)	Yes
ENSG00000115380	EFEMP1	Mendillo et al.(2012)	pubmed:22863008	direct interaction	N/D	EGF containing fibulin like extracellular matrix protein 1(EFEMP1)	Yes
ENSG00000115484	CCT4	Mendillo et al.(2012)	pubmed:22863008	direct interaction	N/D	chaperonin containing TCP1 subunit 4(CCT4)	Yes
ENSG00000115541	hspe1	Mendillo et al.(2012)	pubmed:22863008	direct interaction	N/D	heat shock protein family E (Hsp10) member 1(HSPE1)	Yes
ENSG00000115602	IL1RL1	Mendillo et al.(2012)	pubmed:22863008	direct interaction	N/D	interleukin 1 receptor like 1(IL1RL1)	Yes
ENSG00000115828	QPCT	Mendillo et al.(2012)	pubmed:22863008	direct interaction	N/D	glutaminyl-peptide cyclotransferase(QPCT)	Yes
ENSG00000115963	RND3	Mendillo et al.(2012)	pubmed:22863008	direct interaction	N/D	Rho family GTPase 3(RND3)	Yes
ENSG00000116096	SPR	Mendillo et al.(2012)	pubmed:22863008	direct interaction	N/D	sepiapterin reductase (7,8-dihydrobiopterin:NADP+ oxidoreductase)(SPR)	Yes
ENSG00000116161	CACYBP	Mendillo et al.(2012)	pubmed:22863008	direct interaction	N/D	calcyclin binding protein(CACYBP)	Yes
ENSG00000116741	RGS2	Mendillo et al.(2012)	pubmed:22863008	direct interaction	N/D	regulator of G-protein signaling 2(RGS2)	Yes
ENSG00000116761	CTH	Mendillo et al.(2012)	pubmed:28369544	direct interaction	N/D	cystathionine gamma-lyase(CTH)	Yes
ENSG00000117222	RBBP5	Mendillo et al.(2012)	pubmed:22863008	direct interaction	N/D	RB binding protein 5, histone lysine methyltransferase complex subunit(RBBP5)	Yes
ENSG00000117262	GPR89A	Vilaboa et al.(2017)	pubmed:22863008	functional association	activated	G protein-coupled receptor 89A(GPR89A)	Yes
ENSG00000117410	ATP6V0B	Mendillo et al.(2012)	pubmed:22863008	direct interaction	N/D	ATPase H+ transporting V0 subunit b(ATP6V0B)	Yes
ENSG00000117501	MROH9	Mendillo et al.(2012)	pubmed:22863008	direct interaction	N/D	maestro heat like repeat family member 9(MROH9)	Yes
ENSG00000118655	DCLRE1B	Mendillo et al.(2012)	pubmed:22863008	direct interaction	N/D	DNA cross-link repair 1B(DCLRE1B)	Yes
ENSG00000118961	LDAH	Mendillo et al.(2012)	pubmed:22863008	direct interaction	N/D	lipid droplet associated hydrolase(LDAH)	Yes
ENSG00000119285	HEATR1	Mendillo et al.(2012)	pubmed:22863008	direct interaction	N/D	HEAT repeat containing 1(HEATR1)	Yes
ENSG00000119383	PTPA	Mendillo et al.(2012)	pubmed:22863008	direct interaction	N/D	protein phosphatase 2 phosphatase activator(PTPA)	Yes
ENSG00000119630	PGF	Mendillo et al.(2012)	pubmed:22863008	direct interaction	N/D	placental growth factor(PGF)	Yes
ENSG00000120129	DUSP1	Mendillo et al.(2012)	pubmed:22863008	direct interaction	N/D	dual specificity phosphatase 1(DUSP1)	Yes
ENSG00000120438	TCP1	Mendillo et al.(2012)	pubmed:22863008	direct interaction	N/D	t-complex 1(TCP1)	Yes
ENSG00000120594	plxdc2	Mendillo et al.(2012)	pubmed:17216044	direct interaction	N/D	plexin domain containing 2(PLXDC2)	Yes
ENSG00000120694	HSPH1	Mendillo et al.(2012)	pubmed:22863008	direct interaction	N/D	heat shock protein family H (Hsp110) member 1(HSPH1)	Yes
ENSG00000120949	TNFRSF8	Page et al.(2006)	pubmed:22863008	direct interaction	N/D	TNF receptor superfamily member 8(TNFRSF8)	Yes
ENSG00000121022	COPS5	Mendillo et al.(2012)	pubmed:22863008	direct interaction	N/D	COP9 signalosome subunit 5(COPS5)	Yes
ENSG00000121851	POLR3GL	Mendillo et al.(2012)	pubmed:22863008	direct interaction	N/D	RNA polymerase III subunit G like(POLR3GL)	Yes
ENSG00000121931	LRIF1	Mendillo et al.(2012)	pubmed:22863008	direct interaction	N/D	ligand dependent nuclear receptor interacting factor 1(LRIF1)	Yes
ENSG00000122359	ANXA11	Mendillo et al.(2012)	pubmed:22863008	direct interaction	N/D	annexin A11(ANXA11)	Yes
ENSG00000122566	HNRNPA2B1	Mendillo et al.(2012)	pubmed:22863008	direct interaction	N/D	heterogeneous nuclear ribonucleoprotein A2/B1(HNRNPA2B1)	Yes
ENSG00000122863	CHST3	Mendillo et al.(2012)	pubmed:22863008	direct interaction	N/D	carbohydrate sulfotransferase 3(CHST3)	Yes
ENSG00000123562	MORF4L2	Mendillo et al.(2012)	pubmed:22863008	direct interaction	N/D	mortality factor 4 like 2(MORF4L2)	Yes
ENSG00000123983	ACSL3	Mendillo et al.(2012)	pubmed:22863008	direct interaction	N/D	acyl-CoA synthetase long-chain family member 3(ACSL3)	Yes
ENSG00000124370	MCEE	Mendillo et al.(2012)	pubmed:22863008	direct interaction	N/D	methylmalonyl-CoA epimerase(MCEE)	Yes
ENSG00000125505	MBOAT7	Mendillo et al.(2012)	pubmed:22863008	direct interaction	N/D	membrane bound O-acyltransferase domain containing 7(MBOAT7)	Yes
ENSG00000125735	TNFSF14	Mendillo et al.(2012)	pubmed:22863008	direct interaction	N/D	tumor necrosis factor superfamily member 14(TNFSF14)	Yes
ENSG00000125945	ZNF436	Mendillo et al.(2012)	pubmed:22863008	direct interaction	N/D	zinc finger protein 436(ZNF436)	Yes
ENSG00000125970	RALY	Mendillo et al.(2012)	pubmed:22863008	direct interaction	N/D	RALY heterogeneous nuclear ribonucleoprotein(RALY)	Yes
ENSG00000125977	EIF2S2	Mendillo et al.(2012)	pubmed:22863008	direct interaction	N/D	eukaryotic translation initiation factor 2 subunit beta(EIF2S2)	Yes
ENSG00000126214	KLC1	Mendillo et al.(2012)	pubmed:22863008	functional association	inhibited	kinesin light chain 1(KLC1)	Yes
ENSG00000126226	PCID2	Mendillo et al.(2012)	pubmed:22863008	direct interaction	N/D	PCI domain containing 2(PCID2)	Yes
ENSG00000126705	AHDC1	Mendillo et al.(2012)	pubmed:22863008	direct interaction	N/D	AT-hook DNA binding motif containing 1(AHDC1)	Yes
ENSG00000126934	MAP2K2	Mendillo et al.(2012)	pubmed:22863008	direct interaction	N/D	mitogen-activated protein kinase kinase 2(MAP2K2)	Yes
ENSG00000127603	MACF1	Mendillo et al.(2012)	pubmed:22863008	direct interaction	N/D	microtubule-actin crosslinking factor 1(MACF1)	Yes
ENSG00000127663	KDM4B	Mendillo et al.(2012)	pubmed:22863008	direct interaction	N/D	lysine demethylase 4B(KDM4B)	Yes
ENSG00000127804	METTL16	Mendillo et al.(2012)	pubmed:22863008	direct interaction	N/D	methyltransferase like 16(METTL16)	Yes
ENSG00000130175	PRKCSH	Mendillo et al.(2012)	pubmed:17216044	direct interaction	N/D	protein kinase C substrate 80K-H(PRKCSH)	Yes
ENSG00000131115	ZNF227	Mendillo et al.(2012)	pubmed:22863008	direct interaction	N/D	zinc finger protein 227(ZNF227)	Yes
ENSG00000131196	NFATC1	Page et al.(2006)	pubmed:22863008	functional association	activated	nuclear factor of activated T-cells 1(NFATC1)	Yes
ENSG00000132002	DNAJB1	Mendillo et al.(2012)	pubmed:22863008	direct interaction	N/D	DnaJ heat shock protein family (Hsp40) member B1(DNAJB1)	No
ENSG00000132196	HSD17B7	Mendillo et al.(2012)	pubmed:22863008	direct interaction	N/D	hydroxysteroid 17-beta dehydrogenase 7(HSD17B7)	Yes
ENSG00000132334	PTPRE	Mendillo et al.(2012)	pubmed:22863008	direct interaction	N/D	protein tyrosine phosphatase, receptor type E(PTPRE)	Yes
ENSG00000132716	dcaf8	Mendillo et al.(2012)	pubmed:22863008	direct interaction	N/D	DDB1 and CUL4 associated factor 8(DCAF8)	Yes
ENSG00000132854	KANK4	Mendillo et al.(2012)	pubmed:22863008	direct interaction	N/D	KN motif and ankyrin repeat domains 4(KANK4)	Yes
ENSG00000132952	USPL1	Mendillo et al.(2012)	pubmed:22863008	direct interaction	N/D	ubiquitin specific peptidase like 1(USPL1)	Yes
ENSG00000133067	LGR6	Mendillo et al.(2012)	pubmed:22863008	direct interaction	N/D	leucine rich repeat containing G protein-coupled receptor 6(LGR6)	Yes
ENSG00000133112	TPT1	Mendillo et al.(2012)	pubmed:22863008	direct interaction	N/D	tumor protein, translationally-controlled 1(TPT1)	Yes
ENSG00000133131	MORC4	Mendillo et al.(2012)	pubmed:22863008	direct interaction	N/D	MORC family CW-type zinc finger 4(MORC4)	Yes
ENSG00000133313	CNDP2	Mendillo et al.(2012)	pubmed:22863008	direct interaction	N/D	CNDP dipeptidase 2 (metallopeptidase M20 family)(CNDP2)	Yes
ENSG00000133401	PDZD2	Mendillo et al.(2012)	pubmed:22863008	direct interaction	N/D	PDZ domain containing 2(PDZD2)	Yes
ENSG00000133816	MICAL2	Mendillo et al.(2012)	pubmed:22863008	direct interaction	N/D	microtubule associated monooxygenase, calponin and LIM domain containing 2(MICAL2)	Yes
ENSG00000133872	SARAF	Mendillo et al.(2012)	pubmed:22863008	direct interaction	N/D	store-operated calcium entry associated regulatory factor(SARAF)	Yes
ENSG00000134107	BHLHE40	Mendillo et al.(2012)	pubmed:22863008	direct interaction	N/D	basic helix-loop-helix family member e40(BHLHE40)	Yes
ENSG00000134242	PTPN22	Mendillo et al.(2012)	pubmed:22863008	direct interaction	N/D	protein tyrosine phosphatase, non-receptor type 22(PTPN22)	Yes
ENSG00000134259	NGF	Mendillo et al.(2012)	pubmed:22863008	direct interaction	N/D	nerve growth factor(NGF)	Yes
ENSG00000134262	AP4B1	Mendillo et al.(2012)	pubmed:22863008	direct interaction	N/D	adaptor related protein complex 4 beta 1 subunit(AP4B1)	Yes
ENSG00000134363	FST	Mendillo et al.(2012)	pubmed:22863008	direct interaction	N/D	follistatin(FST)	Yes
ENSG00000135111	TBX3	Mendillo et al.(2012)	pubmed:22863008	direct interaction	N/D	T-box 3(TBX3)	Yes
ENSG00000135250	SRPK2	Mendillo et al.(2012)	pubmed:22863008	direct interaction	N/D	SRSF protein kinase 2(SRPK2)	Yes
ENSG00000135318	NT5E	Mendillo et al.(2012)	pubmed:22863008	direct interaction	N/D	5'-nucleotidase ecto(NT5E)	Yes
ENSG00000135378	PRRG4	Mendillo et al.(2012)	pubmed:22863008	direct interaction	N/D	proline rich and Gla domain 4(PRRG4)	Yes
ENSG00000135503	ACVR1B	Mendillo et al.(2012)	pubmed:22863008	direct interaction	N/D	activin A receptor type 1B(ACVR1B)	Yes
ENSG00000135624	CCT7	Mendillo et al.(2012)	pubmed:22863008	direct interaction	N/D	chaperonin containing TCP1 subunit 7(CCT7)	Yes
ENSG00000135821	GLUL	Mendillo et al.(2012)	pubmed:22863008	direct interaction	N/D	glutamate-ammonia ligase(GLUL)	Yes
ENSG00000135862	LAMC1	Mendillo et al.(2012)	pubmed:22863008	direct interaction	N/D	laminin subunit gamma 1(LAMC1)	Yes
ENSG00000135924	DNAJB2	Mendillo et al.(2012)	pubmed:22863008	direct interaction	N/D	DnaJ heat shock protein family (Hsp40) member B2(DNAJB2)	Yes
ENSG00000136040	PLXNC1	Mendillo et al.(2012)	pubmed:22863008	direct interaction	N/D	plexin C1(PLXNC1)	Yes
ENSG00000136144	RCBTB1	Mendillo et al.(2012)	pubmed:22863008	direct interaction	N/D	RCC1 and BTB domain containing protein 1(RCBTB1)	Yes
ENSG00000136527	TRA2B	Mendillo et al.(2012)	pubmed:22863008	direct interaction	N/D	transformer 2 beta homolog (Drosophila)(TRA2B)	Yes
ENSG00000136918	WDR38	Mendillo et al.(2012)	pubmed:22863008	direct interaction	N/D	WD repeat domain 38(WDR38)	Yes
ENSG00000137040	RANBP6	Mendillo et al.(2012)	pubmed:22863008	direct interaction	N/D	RAN binding protein 6(RANBP6)	Yes
ENSG00000137218	FRS3	Mendillo et al.(2012)	pubmed:22863008	direct interaction	N/D	fibroblast growth factor receptor substrate 3(FRS3)	Yes
ENSG00000137731	fxyd2	Mendillo et al.(2012)	pubmed:22863008	direct interaction	N/D	FXYD domain containing ion transport regulator 2(FXYD2)	Yes
ENSG00000138166	DUSP5	Mendillo et al.(2012)	pubmed:22863008	direct interaction	N/D	dual specificity phosphatase 5(DUSP5)	Yes
ENSG00000138594	TMOD3	Mendillo et al.(2012)	pubmed:22863008	direct interaction	N/D	tropomodulin 3(TMOD3)	Yes
ENSG00000138669	PRKG2	Mendillo et al.(2012)	pubmed:22863008	direct interaction	N/D	protein kinase, cGMP-dependent, type II(PRKG2)	Yes
ENSG00000138674	SEC31A	Mendillo et al.(2012)	pubmed:22863008	direct interaction	N/D	SEC31 homolog A, COPII coat complex component(SEC31A)	Yes
ENSG00000138760	SCARB2	Mendillo et al.(2012)	pubmed:22863008	direct interaction	N/D	scavenger receptor class B member 2(SCARB2)	Yes
ENSG00000139219	COL2A1	Mendillo et al.(2012)	pubmed:17216044	direct interaction	N/D	collagen type II alpha 1 chain(COL2A1)	Yes
ENSG00000140403	DNAJA4	Mendillo et al.(2012)	pubmed:22863008	direct interaction	N/D	DnaJ heat shock protein family (Hsp40) member A4(DNAJA4)	Yes
ENSG00000140691	ARMC5	Page et al.(2006)	pubmed:22863008	direct interaction	N/D	armadillo repeat containing 5(ARMC5)	Yes
ENSG00000141447	OSBPL1A	Mendillo et al.(2012)	pubmed:22863008	direct interaction	N/D	oxysterol binding protein like 1A(OSBPL1A)	Yes
ENSG00000141456	pelp1	Mendillo et al.(2012)	pubmed:22863008	direct interaction	N/D	proline, glutamate and leucine rich protein 1(PELP1)	Yes
ENSG00000141837	CACNA1A	Mendillo et al.(2012)	pubmed:22863008	direct interaction	N/D	calcium voltage-gated channel subunit alpha1 A(CACNA1A)	Yes
ENSG00000142192	APP	Mendillo et al.(2012)	pubmed:22863008	direct interaction	N/D	amyloid beta precursor protein(APP)	Yes
ENSG00000142528	ZNF473	Mendillo et al.(2012)	pubmed:22863008	direct interaction	N/D	zinc finger protein 473(ZNF473)	Yes
ENSG00000142627	EPHA2	Mendillo et al.(2012)	pubmed:22863008	functional association	inhibited	EPH receptor A2(EPHA2)	Yes
ENSG00000142634	EFHD2	Mendillo et al.(2012)	pubmed:22863008	direct interaction	N/D	EF-hand domain family member D2(EFHD2)	Yes
ENSG00000142669	SH3BGRL3	Mendillo et al.(2012)	pubmed:22863008	direct interaction	N/D	SH3 domain binding glutamate rich protein like 3(SH3BGRL3)	Yes
ENSG00000142748	FCN3	Mendillo et al.(2012)	pubmed:22863008	direct interaction	N/D	ficolin 3(FCN3)	Yes
ENSG00000142867	BCL10	Mendillo et al.(2012)	pubmed:22863008	direct interaction	N/D	B-cell CLL/lymphoma 10(BCL10)	Yes
ENSG00000142871	CYR61	Mendillo et al.(2012)	pubmed:22863008	direct interaction	N/D	cysteine rich angiogenic inducer 61(CYR61)	Yes
ENSG00000142973	CYP4B1	Mendillo et al.(2012)	pubmed:22863008	direct interaction	N/D	cytochrome P450 family 4 subfamily B member 1(CYP4B1)	Yes
ENSG00000143294	PRCC	Mendillo et al.(2012)	pubmed:22863008	direct interaction	N/D	papillary renal cell carcinoma (translocation-associated)(PRCC)	Yes
ENSG00000143507	DUSP10	Mendillo et al.(2012)	pubmed:22863008	direct interaction	N/D	dual specificity phosphatase 10(DUSP10)	Yes
ENSG00000143621	ILF2	Mendillo et al.(2012)	pubmed:17216044	direct interaction	N/D	interleukin enhancer binding factor 2(ILF2)	Yes
ENSG00000143776	CDC42BPA	Mendillo et al.(2012)	pubmed:22863008	direct interaction	N/D	CDC42 binding protein kinase alpha(CDC42BPA)	Yes
ENSG00000143819	EPHX1	Page et al.(2006)	pubmed:22863008	functional association	activated	epoxide hydrolase 1(EPHX1)	Yes
ENSG00000143842	SOX13	Mendillo et al.(2012)	pubmed:22863008	direct interaction	N/D	SRY-box 13(SOX13)	Yes
ENSG00000144063	MALL	Mendillo et al.(2012)	pubmed:22863008	direct interaction	N/D	mal, T-cell differentiation protein like(MALL)	Yes
ENSG00000144290	SLC4A10	Mendillo et al.(2012)	pubmed:22863008	direct interaction	N/D	solute carrier family 4 member 10(SLC4A10)	Yes
ENSG00000144331	ZNF385B	Mendillo et al.(2012)	pubmed:22863008	direct interaction	N/D	zinc finger protein 385B(ZNF385B)	Yes
ENSG00000144381	HSPD1	Mendillo et al.(2012)	pubmed:22863008	direct interaction	N/D	heat shock protein family D (Hsp60) member 1(HSPD1)	Yes
ENSG00000144455	SUMF1	Mendillo et al.(2012)	pubmed:22863008	direct interaction	N/D	sulfatase modifying factor 1(SUMF1)	Yes
ENSG00000144468	RHBDD1	Mendillo et al.(2012)	pubmed:17216044	direct interaction	N/D	rhomboid domain containing 1(RHBDD1)	Yes
ENSG00000144583	MARCH4	Mendillo et al.(2012)	pubmed:22863008	direct interaction	N/D	membrane associated ring-CH-type finger 4(MARCH4)	Yes
ENSG00000144711	IQSEC1	Page et al.(2006)	pubmed:22863008	direct interaction	N/D	IQ motif and Sec7 domain 1(IQSEC1)	Yes
ENSG00000144802	nfkbiz	Mendillo et al.(2012)	pubmed:22863008	direct interaction	N/D	NFKB inhibitor zeta(NFKBIZ)	Yes
ENSG00000145191	EIF2B5	Mendillo et al.(2012)	pubmed:22863008	direct interaction	N/D	eukaryotic translation initiation factor 2B subunit epsilon(EIF2B5)	Yes
ENSG00000146592	CREB5	Mendillo et al.(2012)	pubmed:22863008	direct interaction	N/D	cAMP responsive element binding protein 5(CREB5)	Yes
ENSG00000148400	notch1	Mendillo et al.(2012)	pubmed:22863008	direct interaction	N/D	notch 1(NOTCH1)	Yes
ENSG00000148926	ADM	Mendillo et al.(2012)	pubmed:22863008	direct interaction	N/D	adrenomedullin(ADM)	Yes
ENSG00000149257	SERPINH1	Mendillo et al.(2012)	pubmed:22863008	direct interaction	N/D	serpin family H member 1(SERPINH1)	No
ENSG00000149948	hmga2	Mendillo et al.(2012)	pubmed:17216044	direct interaction	N/D	high mobility group AT-hook 2(HMGA2)	Yes
ENSG00000150347	ARID5B	Mendillo et al.(2012)	pubmed:22863008	direct interaction	N/D	AT-rich interaction domain 5B(ARID5B)	Yes
ENSG00000150540	HNMT	Page et al.(2006)	pubmed:22863008	direct interaction	N/D	histamine N-methyltransferase(HNMT)	Yes
ENSG00000150907	FOXO1	Mendillo et al.(2012)	pubmed:22863008	direct interaction	N/D	forkhead box O1(FOXO1)	Yes
ENSG00000150991	UBC	Mendillo et al.(2012)	pubmed:22863008	direct interaction	N/D	ubiquitin C(UBC)	Yes
ENSG00000151014	NOCT	Mendillo et al.(2012)	pubmed:22863008	direct interaction	N/D	nocturnin(NOCT)	Yes
ENSG00000151445	VIPAS39	Mendillo et al.(2012)	pubmed:22863008	direct interaction	N/D	VPS33B interacting protein, apical-basolateral polarity regulator, spe-39 homolog(VIPAS39)	Yes
ENSG00000151617	EDNRA	Mendillo et al.(2012)	pubmed:22863008	direct interaction	N/D	endothelin receptor type A(EDNRA)	Yes
ENSG00000151687	ANKAR	Mendillo et al.(2012)	pubmed:22863008	direct interaction	N/D	ankyrin and armadillo repeat containing(ANKAR)	Yes
ENSG00000151929	BAG3	Mendillo et al.(2012)	pubmed:22863008	direct interaction	N/D	BCL2 associated athanogene 3(BAG3)	No
ENSG00000152137	HSPB8	Mendillo et al.(2012)	pubmed:22863008	direct interaction	N/D	heat shock protein family B (small) member 8(HSPB8)	Yes
ENSG00000152147	gemin6	Mendillo et al.(2012)	pubmed:22863008	direct interaction	N/D	gem nuclear organelle associated protein 6(GEMIN6)	Yes
ENSG00000152669	CCNO	Mendillo et al.(2012)	pubmed:22863008	direct interaction	N/D	cyclin O(CCNO)	Yes
ENSG00000153294	ADGRF4	Mendillo et al.(2012)	pubmed:22863008	direct interaction	N/D	adhesion G protein-coupled receptor F4(ADGRF4)	Yes
ENSG00000153551	CMTM7	Mendillo et al.(2012)	pubmed:22863008	direct interaction	N/D	CKLF like MARVEL transmembrane domain containing 7(CMTM7)	Yes
ENSG00000153933	DGKE	Mendillo et al.(2012)	pubmed:22863008	direct interaction	N/D	diacylglycerol kinase epsilon(DGKE)	Yes
ENSG00000154153	fam134b	Mendillo et al.(2012)	pubmed:22863008	direct interaction	N/D	family with sequence similarity 134 member B(FAM134B)	Yes
ENSG00000154358	OBSCN	Mendillo et al.(2012)	pubmed:22863008	direct interaction	N/D	obscurin, cytoskeletal calmodulin and titin-interacting RhoGEF(OBSCN)	Yes
ENSG00000154734	adamts1	Mendillo et al.(2012)	pubmed:22863008	direct interaction	N/D	ADAM metallopeptidase with thrombospondin type 1 motif 1(ADAMTS1)	Yes
ENSG00000155090	KLF10	Mendillo et al.(2012)	pubmed:17216044	direct interaction	N/D	Kruppel like factor 10(KLF10)	Yes
ENSG00000155096	AZIN1	Mendillo et al.(2012)	pubmed:22863008	direct interaction	N/D	antizyme inhibitor 1(AZIN1)	Yes
ENSG00000155962	CLIC2	Page et al.(2006)	pubmed:28369544	functional association	activated	chloride intracellular channel 2(CLIC2)	Yes
ENSG00000156171	DRAM2	Mendillo et al.(2012)	pubmed:22863008	direct interaction	N/D	DNA damage regulated autophagy modulator 2(DRAM2)	Yes
ENSG00000156427	FGF18	Vilaboa et al.(2017)	pubmed:22863008	functional association	activated	fibroblast growth factor 18(FGF18)	Yes
ENSG00000157110	RBPMS	Mendillo et al.(2012)	pubmed:22863008	direct interaction	N/D	RNA binding protein with multiple splicing(RBPMS)	Yes
ENSG00000157827	FMNL2	Mendillo et al.(2012)	pubmed:22863008	direct interaction	N/D	formin like 2(FMNL2)	Yes
ENSG00000157985	AGAP1	Mendillo et al.(2012)	pubmed:22863008	direct interaction	N/D	ArfGAP with GTPase domain, ankyrin repeat and PH domain 1(AGAP1)	Yes
ENSG00000158050	DUSP2	Mendillo et al.(2012)	pubmed:22863008	direct interaction	N/D	dual specificity phosphatase 2(DUSP2)	Yes
ENSG00000158125	XDH	Mendillo et al.(2012)	pubmed:22863008	direct interaction	N/D	xanthine dehydrogenase(XDH)	Yes
ENSG00000158747	nbl1	Mendillo et al.(2012)	pubmed:22863008	direct interaction	N/D	neuroblastoma 1, DAN family BMP antagonist(NBL1)	Yes
ENSG00000158769	F11R	Mendillo et al.(2012)	pubmed:22863008	direct interaction	N/D	F11 receptor(F11R)	Yes
ENSG00000158941	CCAR2	Mendillo et al.(2012)	pubmed:22863008	direct interaction	N/D	cell cycle and apoptosis regulator 2(CCAR2)	Yes
ENSG00000159216	LOC100506403	Mendillo et al.(2012)	pubmed:22863008	direct interaction	N/D	uncharacterized LOC100506403(LOC100506403)	Yes
ENSG00000159263	SIM2	Mendillo et al.(2012)	pubmed:22863008	direct interaction	N/D	single-minded family bHLH transcription factor 2(SIM2)	Yes
ENSG00000159335	PTMS	Mendillo et al.(2012)	pubmed:17216044	direct interaction	N/D	parathymosin(PTMS)	Yes
ENSG00000159399	HK2	Mendillo et al.(2012)	pubmed:22863008	functional association	inhibited	hexokinase 2(HK2)	Yes
ENSG00000159788	RGS12	Page et al.(2006)	pubmed:22863008	functional association	activated	regulator of G-protein signaling 12(RGS12)	Yes
ENSG00000160200	CBS	Mendillo et al.(2012)	pubmed:22863008	functional association	inhibited	cystathionine-beta-synthase(CBS)	Yes
ENSG00000160570	DEDD2	Mendillo et al.(2012)	pubmed:22863008	direct interaction	N/D	death effector domain containing 2(DEDD2)	Yes
ENSG00000160679	CHTOP	Mendillo et al.(2012)	pubmed:22863008	direct interaction	N/D	chromatin target of PRMT1(CHTOP)	Yes
ENSG00000160767	FAM189B	Mendillo et al.(2012)	pubmed:22863008	direct interaction	N/D	family with sequence similarity 189 member B(FAM189B)	Yes
ENSG00000160789	LMNA	Mendillo et al.(2012)	pubmed:22863008	direct interaction	N/D	lamin A/C(LMNA)	Yes
ENSG00000160953	MUM1	Mendillo et al.(2012)	pubmed:22863008	direct interaction	N/D	melanoma associated antigen (mutated) 1(MUM1)	Yes
ENSG00000161638	ITGA5	Mendillo et al.(2012)	pubmed:22863008	direct interaction	N/D	integrin subunit alpha 5(ITGA5)	Yes
ENSG00000162073	PAQR4	Mendillo et al.(2012)	pubmed:22863008	direct interaction	N/D	progestin and adipoQ receptor family member 4(PAQR4)	Yes
ENSG00000162496	DHRS3	Mendillo et al.(2012)	pubmed:22863008	direct interaction	N/D	dehydrogenase/reductase 3(DHRS3)	Yes
ENSG00000162616	DNAJB4	Mendillo et al.(2012)	pubmed:22863008	direct interaction	N/D	DnaJ heat shock protein family (Hsp40) member B4(DNAJB4)	Yes
ENSG00000162734	PEA15	Mendillo et al.(2012)	pubmed:22863008	direct interaction	N/D	phosphoprotein enriched in astrocytes 15(PEA15)	Yes
ENSG00000162772	ATF3	Mendillo et al.(2012)	pubmed:22863008	functional association	inhibited	activating transcription factor 3(ATF3)	Yes
ENSG00000162783	IER5	Mendillo et al.(2012)	pubmed:22863008	direct interaction	N/D	immediate early response 5(IER5)	No
ENSG00000162849	KIF26B	Mendillo et al.(2012)	pubmed:22863008	direct interaction	N/D	kinesin family member 26B(KIF26B)	Yes
ENSG00000162923	WDR26	Mendillo et al.(2012)	pubmed:22863008	direct interaction	N/D	WD repeat domain 26(WDR26)	Yes
ENSG00000162946	DISC1	Mendillo et al.(2012)	pubmed:22863008	direct interaction	N/D	disrupted in schizophrenia 1(DISC1)	Yes
ENSG00000162971	TYW5	Mendillo et al.(2012)	pubmed:22863008	direct interaction	N/D	tRNA-yW synthesizing protein 5(TYW5)	Yes
ENSG00000163110	PDLIM5	Mendillo et al.(2012)	pubmed:22863008	direct interaction	N/D	PDZ and LIM domain 5(PDLIM5)	Yes
ENSG00000163132	MSX1	Mendillo et al.(2012)	pubmed:22863008	direct interaction	N/D	msh homeobox 1(MSX1)	Yes
ENSG00000163171	CDC42EP3	Mendillo et al.(2012)	pubmed:22863008	direct interaction	N/D	CDC42 effector protein 3(CDC42EP3)	Yes
ENSG00000163349	HIPK1	Mendillo et al.(2012)	pubmed:22863008	direct interaction	N/D	homeodomain interacting protein kinase 1(HIPK1)	Yes
ENSG00000163352	lenep	Mendillo et al.(2012)	pubmed:22863008	direct interaction	N/D	lens epithelial protein(LENEP)	Yes
ENSG00000163376	KBTBD8	Mendillo et al.(2012)	pubmed:22863008	direct interaction	N/D	kelch repeat and BTB domain containing 8(KBTBD8)	Yes
ENSG00000163694	RBM47	Mendillo et al.(2012)	pubmed:22863008	direct interaction	N/D	RNA binding motif protein 47(RBM47)	Yes
ENSG00000163703	creld1	Mendillo et al.(2012)	pubmed:22863008	direct interaction	N/D	cysteine rich with EGF like domains 1(CRELD1)	Yes
ENSG00000163874	MIR6732	Mendillo et al.(2012)	pubmed:22863008	direct interaction	N/D	microRNA 6732(MIR6732)	Yes
ENSG00000164070	HSPA4L	Mendillo et al.(2012)	pubmed:22863008	direct interaction	N/D	heat shock protein family A (Hsp70) member 4 like(HSPA4L)	Yes
ENSG00000164252	AGGF1	Mendillo et al.(2012)	pubmed:22863008	direct interaction	N/D	angiogenic factor with G-patch and FHA domains 1(AGGF1)	Yes
ENSG00000164430	MB21D1	Mendillo et al.(2012)	pubmed:22863008	direct interaction	N/D	Mab-21 domain containing 1(MB21D1)	Yes
ENSG00000164542	KIAA0895	Mendillo et al.(2012)	pubmed:22863008	direct interaction	N/D	KIAA0895(KIAA0895)	Yes
ENSG00000164574	GALNT10	Mendillo et al.(2012)	pubmed:22863008	direct interaction	N/D	polypeptide N-acetylgalactosaminyltransferase 10(GALNT10)	Yes
ENSG00000165416	SUGT1	Mendillo et al.(2012)	pubmed:22863008	direct interaction	N/D	SGT1 homolog, MIS12 kinetochore complex assembly cochaperone(SUGT1)	Yes
ENSG00000165476	REEP3	Mendillo et al.(2012)	pubmed:22863008	direct interaction	N/D	receptor accessory protein 3(REEP3)	Yes
ENSG00000166016	ABTB2	Mendillo et al.(2012)	pubmed:22863008	direct interaction	N/D	ankyrin repeat and BTB domain containing 2(ABTB2)	Yes
ENSG00000166340	TPP1	Mendillo et al.(2012)	pubmed:22863008	direct interaction	N/D	tripeptidyl peptidase 1(TPP1)	Yes
ENSG00000166592	RRAD	Mendillo et al.(2012)	pubmed:22863008	direct interaction	N/D	RRAD, Ras related glycolysis inhibitor and calcium channel regulator(RRAD)	Yes
ENSG00000167280	ENGASE	Mendillo et al.(2012)	pubmed:22863008	direct interaction	N/D	endo-beta-N-acetylglucosaminidase(ENGASE)	Yes
ENSG00000167522	ANKRD11	Mendillo et al.(2012)	pubmed:22863008	direct interaction	N/D	ankyrin repeat domain 11(ANKRD11)	Yes
ENSG00000167550	RHEBL1	Mendillo et al.(2012)	pubmed:22863008	direct interaction	N/D	Ras homolog enriched in brain like 1(RHEBL1)	Yes
ENSG00000168014	C2CD3	Mendillo et al.(2012)	pubmed:22863008	direct interaction	N/D	C2 calcium dependent domain containing 3(C2CD3)	Yes
ENSG00000168237	GLYCTK	Mendillo et al.(2012)	pubmed:22863008	direct interaction	N/D	glycerate kinase(GLYCTK)	Yes
ENSG00000168256	NKIRAS2	Mendillo et al.(2012)	pubmed:22863008	direct interaction	N/D	NFKB inhibitor interacting Ras like 2(NKIRAS2)	Yes
ENSG00000168259	DNAJC7	Mendillo et al.(2012)	pubmed:22863008	direct interaction	N/D	DnaJ heat shock protein family (Hsp40) member C7(DNAJC7)	Yes
ENSG00000168438	CDC40	Mendillo et al.(2012)	pubmed:22863008	direct interaction	N/D	cell division cycle 40(CDC40)	Yes
ENSG00000168439	STIP1	Mendillo et al.(2012)	pubmed:22863008	direct interaction	N/D	stress induced phosphoprotein 1(STIP1)	No
ENSG00000168685	IL7R	Mendillo et al.(2012)	pubmed:22863008	direct interaction	N/D	interleukin 7 receptor(IL7R)	Yes
ENSG00000169429	CXCL8	Mendillo et al.(2012)	pubmed:22863008	direct interaction	N/D	C-X-C motif chemokine ligand 8(CXCL8)	No
ENSG00000169684	CHRNA5	Mendillo et al.(2012)	pubmed:17216044	direct interaction	N/D	cholinergic receptor nicotinic alpha 5 subunit(CHRNA5)	Yes
ENSG00000169851	PCDH7	Mendillo et al.(2012)	pubmed:22863008	direct interaction	N/D	protocadherin 7(PCDH7)	Yes
ENSG00000169955	ZNF747	Page et al.(2006)	pubmed:22863008	direct interaction	N/D	zinc finger protein 747(ZNF747)	Yes
ENSG00000170175	chrnb1	Mendillo et al.(2012)	pubmed:22863008	direct interaction	N/D	cholinergic receptor nicotinic beta 1 subunit(CHRNB1)	Yes
ENSG00000170276	HSPB2	Mendillo et al.(2012)	pubmed:22863008	direct interaction	N/D	heat shock protein family B (small) member 2(HSPB2)	Yes
ENSG00000170315	UBB	Mendillo et al.(2012)	pubmed:22863008	direct interaction	N/D	ubiquitin B(UBB)	No
ENSG00000170325	PRDM10	Mendillo et al.(2012)	pubmed:22863008	direct interaction	N/D	PR/SET domain 10(PRDM10)	Yes
ENSG00000170345	FOS	Mendillo et al.(2012)	pubmed:22863008	direct interaction	N/D	Fos proto-oncogene, AP-1 transcription factor subunit(FOS)	Yes
ENSG00000170502	NUDT9	Mendillo et al.(2012)	pubmed:22863008	direct interaction	N/D	nudix hydrolase 9(NUDT9)	Yes
ENSG00000170606	HSPA4	Mendillo et al.(2012)	pubmed:22863008	direct interaction	N/D	heat shock protein family A (Hsp70) member 4(HSPA4)	Yes
ENSG00000170779	CDCA4	Mendillo et al.(2012)	pubmed:22863008	direct interaction	N/D	cell division cycle associated 4(CDCA4)	Yes
ENSG00000170946	DNAJC24	Mendillo et al.(2012)	pubmed:22863008	direct interaction	N/D	DnaJ heat shock protein family (Hsp40) member C24(DNAJC24)	Yes
ENSG00000170955	PRKCDBP	Mendillo et al.(2012)	pubmed:22863008	direct interaction	N/D	protein kinase C delta binding protein(PRKCDBP)	Yes
ENSG00000171055	FEZ2	Mendillo et al.(2012)	pubmed:22863008	direct interaction	N/D	fasciculation and elongation protein zeta 2(FEZ2)	Yes
ENSG00000171132	PRKCE	Mendillo et al.(2012)	pubmed:22863008	direct interaction	N/D	protein kinase C epsilon(PRKCE)	Yes
ENSG00000171310	CHST11	Mendillo et al.(2012)	pubmed:22863008	direct interaction	N/D	carbohydrate sulfotransferase 11(CHST11)	Yes
ENSG00000171552	BCL2L1	Mendillo et al.(2012)	pubmed:22863008	direct interaction	N/D	BCL2 like 1(BCL2L1)	Yes
ENSG00000171587	DSCAM	Mendillo et al.(2012)	pubmed:22863008	direct interaction	N/D	DS cell adhesion molecule(DSCAM)	Yes
ENSG00000171747	LGALS4	Mendillo et al.(2012)	pubmed:22863008	direct interaction	N/D	galectin 4(LGALS4)	Yes
ENSG00000171823	FBXL14	Mendillo et al.(2012)	pubmed:17216044	direct interaction	N/D	F-box and leucine rich repeat protein 14(FBXL14)	Yes
ENSG00000172020	GAP43	Mendillo et al.(2012)	pubmed:22863008	direct interaction	N/D	growth associated protein 43(GAP43)	Yes
ENSG00000172250	serhl	Page et al.(2006)	pubmed:22863008	functional association	activated	serine hydrolase-like (pseudogene)(SERHL)	Yes
ENSG00000172380	GNG12	Mendillo et al.(2012)	pubmed:22863008	direct interaction	N/D	G protein subunit gamma 12(GNG12)	Yes
ENSG00000172766	NAA16	Mendillo et al.(2012)	pubmed:22863008	direct interaction	N/D	N(alpha)-acetyltransferase 16, NatA auxiliary subunit(NAA16)	Yes
ENSG00000172831	CES2	Mendillo et al.(2012)	pubmed:22863008	direct interaction	N/D	carboxylesterase 2(CES2)	Yes
ENSG00000172943	PHF8	Mendillo et al.(2012)	pubmed:22863008	direct interaction	N/D	PHD finger protein 8(PHF8)	Yes
ENSG00000173110	HSPA6	Mendillo et al.(2012)	pubmed:22863008	direct interaction	N/D	heat shock protein family A (Hsp70) member 6(HSPA6)	Yes
ENSG00000173113	TRMT112	Mendillo et al.(2012)	pubmed:22863008	direct interaction	N/D	tRNA methyltransferase 11-2 homolog (S. cerevisiae)(TRMT112)	Yes
ENSG00000173269	MMRN2	Mendillo et al.(2012)	pubmed:22863008	direct interaction	N/D	multimerin 2(MMRN2)	Yes
ENSG00000173334	TRIB1	Mendillo et al.(2012)	pubmed:22863008	direct interaction	N/D	tribbles pseudokinase 1(TRIB1)	Yes
ENSG00000173473	SMARCC1	Mendillo et al.(2012)	pubmed:28369544	direct interaction	N/D	SWI/SNF related, matrix associated, actin dependent regulator of chromatin subfamily c member 1(SMARCC1)	Yes
ENSG00000173598	NUDT4	Mendillo et al.(2012)	pubmed:22863008	direct interaction	N/D	nudix hydrolase 4(NUDT4)	Yes
ENSG00000173825	tigd3	Vilaboa et al.(2017)	pubmed:22863008	functional association	activated	tigger transposable element derived 3(TIGD3)	Yes
ENSG00000174791	RIN1	Mendillo et al.(2012)	pubmed:22863008	direct interaction	N/D	Ras and Rab interactor 1(RIN1)	Yes
ENSG00000175183	CSRP2	Mendillo et al.(2012)	pubmed:22863008	direct interaction	N/D	cysteine and glycine rich protein 2(CSRP2)	Yes
ENSG00000175376	EIF1AD	Mendillo et al.(2012)	pubmed:22863008	direct interaction	N/D	eukaryotic translation initiation factor 1A domain containing(EIF1AD)	Yes
ENSG00000175416	CLTB	Mendillo et al.(2012)	pubmed:22863008	direct interaction	N/D	clathrin light chain B(CLTB)	Yes
ENSG00000175482	POLD4	Mendillo et al.(2012)	pubmed:22863008	direct interaction	N/D	DNA polymerase delta 4, accessory subunit(POLD4)	Yes
ENSG00000175573	c11orf68	Mendillo et al.(2012)	pubmed:22863008	direct interaction	N/D	chromosome 11 open reading frame 68(C11orf68)	Yes
ENSG00000175866	BAIAP2	Mendillo et al.(2012)	pubmed:22863008	direct interaction	N/D	BAI1 associated protein 2(BAIAP2)	Yes
ENSG00000176714	CCDC121	Mendillo et al.(2012)	pubmed:22863008	direct interaction	N/D	coiled-coil domain containing 121(CCDC121)	Yes
ENSG00000177076	ACER2	Mendillo et al.(2012)	pubmed:22863008	direct interaction	N/D	alkaline ceramidase 2(ACER2)	Yes
ENSG00000177464	GPR4	Mendillo et al.(2012)	pubmed:22863008	direct interaction	N/D	G protein-coupled receptor 4(GPR4)	Yes
ENSG00000177606	JUN	Mendillo et al.(2012)	pubmed:22863008	direct interaction	N/D	Jun proto-oncogene, AP-1 transcription factor subunit(JUN)	No
ENSG00000177674	AGTRAP	Mendillo et al.(2012)	pubmed:22863008	direct interaction	N/D	angiotensin II receptor associated protein(AGTRAP)	Yes
ENSG00000177888	ZBTB41	Mendillo et al.(2012)	pubmed:22863008	direct interaction	N/D	zinc finger and BTB domain containing 41(ZBTB41)	Yes
ENSG00000177954	RPS27	Mendillo et al.(2012)	pubmed:22863008	direct interaction	N/D	ribosomal protein S27(RPS27)	Yes
ENSG00000178104	PDE4DIP	Mendillo et al.(2012)	pubmed:22863008	direct interaction	N/D	phosphodiesterase 4D interacting protein(PDE4DIP)	Yes
ENSG00000178297	TMPRSS9	Mendillo et al.(2012)	pubmed:22863008	direct interaction	N/D	transmembrane protease, serine 9(TMPRSS9)	Yes
ENSG00000178381	ZFAND2A	Mendillo et al.(2012)	pubmed:22863008	direct interaction	N/D	zinc finger AN1-type containing 2A(ZFAND2A)	Yes
ENSG00000178585	CTNNBIP1	Mendillo et al.(2012)	pubmed:22863008	direct interaction	N/D	catenin beta interacting protein 1(CTNNBIP1)	Yes
ENSG00000178913	taf7	Mendillo et al.(2012)	pubmed:22863008	direct interaction	N/D	TATA-box binding protein associated factor 7(TAF7)	Yes
ENSG00000179046	TRIML2	Mendillo et al.(2012)	pubmed:22863008	direct interaction	N/D	tripartite motif family like 2(TRIML2)	Yes
ENSG00000179148	ALOXE3	Mendillo et al.(2012)	pubmed:22863008	direct interaction	N/D	arachidonate lipoxygenase 3(ALOXE3)	Yes
ENSG00000181555	SETD2	Mendillo et al.(2012)	pubmed:22863008	direct interaction	N/D	SET domain containing 2(SETD2)	Yes
ENSG00000181790	ADGRB1	Mendillo et al.(2012)	pubmed:22863008	direct interaction	N/D	adhesion G protein-coupled receptor B1(ADGRB1)	Yes
ENSG00000182013	PNMAL1	Mendillo et al.(2012)	pubmed:22863008	direct interaction	N/D	paraneoplastic Ma antigen family like 1(PNMAL1)	Yes
ENSG00000182459	TEX19	Mendillo et al.(2012)	pubmed:22863008	direct interaction	N/D	testis expressed 19(TEX19)	Yes
ENSG00000182827	ACBD3	Mendillo et al.(2012)	pubmed:22863008	direct interaction	N/D	acyl-CoA binding domain containing 3(ACBD3)	Yes
ENSG00000182896	TMEM95	Mendillo et al.(2012)	pubmed:17216044	direct interaction	N/D	transmembrane protein 95(TMEM95)	Yes
ENSG00000183260	ABHD16B	Mendillo et al.(2012)	pubmed:22863008	direct interaction	N/D	abhydrolase domain containing 16B(ABHD16B)	Yes
ENSG00000183569	SERHL2	Page et al.(2006)	pubmed:22863008	direct interaction	N/D	serine hydrolase-like 2(SERHL2)	Yes
ENSG00000183655	KLHL25	Mendillo et al.(2012)	pubmed:22863008	direct interaction	N/D	kelch like family member 25(KLHL25)	Yes
ENSG00000183696	UPP1	Mendillo et al.(2012)	pubmed:22863008	functional association	inhibited	uridine phosphorylase 1(UPP1)	Yes
ENSG00000183780	SLC35F3	Mendillo et al.(2012)	pubmed:22863008	direct interaction	N/D	solute carrier family 35 member F3(SLC35F3)	Yes
ENSG00000184205	TSPYL2	Mendillo et al.(2012)	pubmed:22863008	direct interaction	N/D	TSPY like 2(TSPYL2)	Yes
ENSG00000184277	TM2D3	Mendillo et al.(2012)	pubmed:22863008	direct interaction	N/D	TM2 domain containing 3(TM2D3)	Yes
ENSG00000184378	ACTRT3	Mendillo et al.(2012)	pubmed:22863008	direct interaction	N/D	actin related protein T3(ACTRT3)	Yes
ENSG00000184381	PLA2G6	Mendillo et al.(2012)	pubmed:22863008	direct interaction	N/D	phospholipase A2 group VI(PLA2G6)	Yes
ENSG00000184402	SS18L1	Mendillo et al.(2012)	pubmed:22863008	direct interaction	N/D	SS18L1, nBAF chromatin remodeling complex subunit(SS18L1)	Yes
ENSG00000184647	PRSS55	Mendillo et al.(2012)	pubmed:22863008	direct interaction	N/D	protease, serine 55(PRSS55)	Yes
ENSG00000184716	SERINC4	Mendillo et al.(2012)	pubmed:22863008	direct interaction	N/D	serine incorporator 4(SERINC4)	Yes
ENSG00000185222	TCEAL9	Mendillo et al.(2012)	pubmed:22863008	direct interaction	N/D	transcription elongation factor A like 9(TCEAL9)	Yes
ENSG00000186166	CCDC84	Mendillo et al.(2012)	pubmed:22863008	direct interaction	N/D	coiled-coil domain containing 84(CCDC84)	Yes
ENSG00000186350	RXRA	Mendillo et al.(2012)	pubmed:22863008	direct interaction	N/D	retinoid X receptor alpha(RXRA)	Yes
ENSG00000186352	ANKRD37	Mendillo et al.(2012)	pubmed:22863008	direct interaction	N/D	ankyrin repeat domain 37(ANKRD37)	Yes
ENSG00000186416	NKRF	Mendillo et al.(2012)	pubmed:22863008	direct interaction	N/D	NFKB repressing factor(NKRF)	Yes
ENSG00000186448	ZNF197	Mendillo et al.(2012)	pubmed:22863008	direct interaction	N/D	zinc finger protein 197(ZNF197)	Yes
ENSG00000187091	PLCD1	Mendillo et al.(2012)	pubmed:22863008	direct interaction	N/D	phospholipase C delta 1(PLCD1)	Yes
ENSG00000187098	MITF	Mendillo et al.(2012)	pubmed:22863008	direct interaction	N/D	melanogenesis associated transcription factor(MITF)	Yes
ENSG00000187144	SPATA21	Mendillo et al.(2012)	pubmed:22863008	direct interaction	N/D	spermatogenesis associated 21(SPATA21)	Yes
ENSG00000187189	TSPYL4	Mendillo et al.(2012)	pubmed:22863008	direct interaction	N/D	TSPY like 4(TSPYL4)	Yes
ENSG00000187231	SESTD1	Mendillo et al.(2012)	pubmed:22863008	direct interaction	N/D	SEC14 and spectrin domain containing 1(SESTD1)	Yes
ENSG00000187446	CHP1	Mendillo et al.(2012)	pubmed:22863008	direct interaction	N/D	calcineurin like EF-hand protein 1(CHP1)	Yes
ENSG00000187742	SECISBP2	Mendillo et al.(2012)	pubmed:22863008	direct interaction	N/D	SECIS binding protein 2(SECISBP2)	Yes
ENSG00000187944	C2orf66	Mendillo et al.(2012)	pubmed:17216044	direct interaction	N/D	chromosome 2 open reading frame 66(C2orf66)	Yes
ENSG00000188486	H2AFX	Mendillo et al.(2012)	pubmed:22863008	direct interaction	N/D	H2A histone family member X(H2AFX)	Yes
ENSG00000188677	PARVB	Page et al.(2006)	pubmed:22863008	functional association	activated	parvin beta(PARVB)	Yes
ENSG00000188761	BCL2L15	Mendillo et al.(2012)	pubmed:22863008	direct interaction	N/D	BCL2 like 15(BCL2L15)	Yes
ENSG00000188886	ASTL	Mendillo et al.(2012)	pubmed:22863008	direct interaction	N/D	astacin like metalloendopeptidase(ASTL)	Yes
ENSG00000189171	S100A13	Mendillo et al.(2012)	pubmed:22863008	direct interaction	N/D	S100 calcium binding protein A13(S100A13)	Yes
ENSG00000189334	S100A14	Mendillo et al.(2012)	pubmed:22863008	direct interaction	N/D	S100 calcium binding protein A14(S100A14)	Yes
ENSG00000196083	IL1RAP	Mendillo et al.(2012)	pubmed:22863008	functional association	inhibited	interleukin 1 receptor accessory protein(IL1RAP)	Yes
ENSG00000196092	PAX5	Mendillo et al.(2012)	pubmed:22863008	direct interaction	N/D	paired box 5(PAX5)	Yes
ENSG00000196150	ZNF250	Mendillo et al.(2012)	pubmed:22863008	direct interaction	N/D	zinc finger protein 250(ZNF250)	Yes
ENSG00000196208	GREB1	Mendillo et al.(2012)	pubmed:22863008	direct interaction	N/D	growth regulation by estrogen in breast cancer 1(GREB1)	Yes
ENSG00000196220	SRGAP3	Mendillo et al.(2012)	pubmed:22863008	direct interaction	N/D	SLIT-ROBO Rho GTPase activating protein 3(SRGAP3)	Yes
ENSG00000196378	ZNF34	Mendillo et al.(2012)	pubmed:22863008	direct interaction	N/D	zinc finger protein 34(ZNF34)	Yes
ENSG00000196431	CRYBA4	Mendillo et al.(2012)	pubmed:22863008	direct interaction	N/D	crystallin beta A4(CRYBA4)	Yes
ENSG00000196482	ESRRG	Mendillo et al.(2012)	pubmed:22863008	direct interaction	N/D	estrogen related receptor gamma(ESRRG)	Yes
ENSG00000196503	ARL9	Mendillo et al.(2012)	pubmed:22863008	direct interaction	N/D	ADP ribosylation factor like GTPase 9(ARL9)	Yes
ENSG00000196588	MKL1	Mendillo et al.(2012)	pubmed:22863008	direct interaction	N/D	megakaryoblastic leukemia (translocation) 1(MKL1)	Yes
ENSG00000196639	HRH1	Mendillo et al.(2012)	pubmed:22863008	direct interaction	N/D	histamine receptor H1(HRH1)	Yes
ENSG00000197181	PIWIL2	Mendillo et al.(2012)	pubmed:22863008	direct interaction	N/D	piwi like RNA-mediated gene silencing 2(PIWIL2)	Yes
ENSG00000197429	IPP	Mendillo et al.(2012)	pubmed:22863008	direct interaction	N/D	intracisternal A particle-promoted polypeptide(IPP)	Yes
ENSG00000197461	PDGFA	Mendillo et al.(2012)	pubmed:22863008	functional association	inhibited	platelet derived growth factor subunit A(PDGFA)	Yes
ENSG00000197548	ATG7	Mendillo et al.(2012)	pubmed:22863008	direct interaction	N/D	autophagy related 7(ATG7)	Yes
ENSG00000197580	BCO2	Mendillo et al.(2012)	pubmed:22863008	direct interaction	N/D	beta-carotene oxygenase 2(BCO2)	Yes
ENSG00000197694	SPTAN1	Mendillo et al.(2012)	pubmed:22863008	direct interaction	N/D	spectrin alpha, non-erythrocytic 1(SPTAN1)	Yes
ENSG00000197721	CR1L	Mendillo et al.(2012)	pubmed:22863008	direct interaction	N/D	complement C3b/C4b receptor 1 like(CR1L)	Yes
ENSG00000197857	ZNF44	Mendillo et al.(2012)	pubmed:22863008	direct interaction	N/D	zinc finger protein 44(ZNF44)	Yes
ENSG00000198130	HIBCH	Mendillo et al.(2012)	pubmed:22863008	direct interaction	N/D	3-hydroxyisobutyryl-CoA hydrolase(HIBCH)	Yes
ENSG00000198162	MAN1A2	Mendillo et al.(2012)	pubmed:22863008	direct interaction	N/D	mannosidase alpha class 1A member 2(MAN1A2)	Yes
ENSG00000198373	WWP2	Mendillo et al.(2012)	pubmed:22863008	direct interaction	N/D	WW domain containing E3 ubiquitin protein ligase 2(WWP2)	Yes
ENSG00000198522	GPN1	Mendillo et al.(2012)	pubmed:22863008	direct interaction	N/D	GPN-loop GTPase 1(GPN1)	Yes
ENSG00000198743	SLC5A3	Mendillo et al.(2012)	pubmed:22863008	direct interaction	N/D	solute carrier family 5 member 3(SLC5A3)	Yes
ENSG00000198746	GPATCH3	Mendillo et al.(2012)	pubmed:22863008	direct interaction	N/D	G-patch domain containing 3(GPATCH3)	Yes
ENSG00000198774	RASSF9	Mendillo et al.(2012)	pubmed:22863008	direct interaction	N/D	Ras association domain family member 9(RASSF9)	Yes
ENSG00000198853	RUSC2	Mendillo et al.(2012)	pubmed:22863008	direct interaction	N/D	RUN and SH3 domain containing 2(RUSC2)	Yes
ENSG00000203664	OR2W5	Mendillo et al.(2012)	pubmed:22863008	direct interaction	N/D	olfactory receptor family 2 subfamily W member 5 (gene/pseudogene)	Yes
ENSG00000204388	hspa1b	Mendillo et al.(2012)	pubmed:22863008	direct interaction	N/D	heat shock protein family A (Hsp70) member 1B(HSPA1B)	No
ENSG00000204389	HSPA1A	Mendillo et al.(2012)	pubmed:22863008	direct interaction	N/D	heat shock protein family A (Hsp70) member 1A(HSPA1A)	No
ENSG00000204390	HSPA1L	Mendillo et al.(2012)	pubmed:22863008	direct interaction	N/D	heat shock protein family A (Hsp70) member 1 like(HSPA1L)	Yes
ENSG00000204952	FBXO47	Mendillo et al.(2012)	pubmed:22863008	direct interaction	N/D	F-box protein 47(FBXO47)	Yes
ENSG00000211456	SACM1L	Mendillo et al.(2012)	pubmed:22863008	direct interaction	N/D	SAC1 suppressor of actin mutations 1-like (yeast)(SACM1L)	Yes
ENSG00000213626	LBH	Mendillo et al.(2012)	pubmed:22863008	direct interaction	N/D	limb bud and heart development(LBH)	Yes
ENSG00000213699	SLC35F6	Mendillo et al.(2012)	pubmed:22863008	direct interaction	N/D	solute carrier family 35 member F6(SLC35F6)	Yes
ENSG00000213809	KLRK1	Mendillo et al.(2012)	pubmed:22863008	direct interaction	N/D	killer cell lectin like receptor K1(KLRK1)	Yes
ENSG00000213859	KCTD11	Mendillo et al.(2012)	pubmed:22863008	direct interaction	N/D	potassium channel tetramerization domain containing 11(KCTD11)	Yes
ENSG00000219481	NBPF1	Mendillo et al.(2012)	pubmed:22863008	direct interaction	N/D	neuroblastoma breakpoint family member 1(NBPF1)	Yes
ENSG00000227268	KLLN	Mendillo et al.(2012)	pubmed:22863008	direct interaction	N/D	killin, p53-regulated DNA replication inhibitor(KLLN)	Yes
ENSG00000239305	RNF103	Mendillo et al.(2012)	pubmed:22863008	direct interaction	N/D	ring finger protein 103(RNF103)	Yes
ENSG00000242028	HYPK	Mendillo et al.(2012)	pubmed:22863008	direct interaction	N/D	huntingtin interacting protein K(HYPK)	No
ENSG00000243927	mrps6	Mendillo et al.(2012)	pubmed:22863008	direct interaction	N/D	mitochondrial ribosomal protein S6(MRPS6)	Yes
ENSG00000244754	N4BP2L2	Mendillo et al.(2012)	pubmed:22863008	direct interaction	N/D	NEDD4 binding protein 2 like 2(N4BP2L2)	Yes
ENSG00000253159	PCDHGA12	Mendillo et al.(2012)	pubmed:22863008	direct interaction	N/D	protocadherin gamma subfamily A, 12(PCDHGA12)	Yes
ENSG00000253368	TRNP1	Mendillo et al.(2012)	pubmed:22863008	direct interaction	N/D	TMF1-regulated nuclear protein 1(TRNP1)	Yes
ENSG00000253485	PCDHGA5	Mendillo et al.(2012)	pubmed:22863008	direct interaction	N/D	protocadherin gamma subfamily A, 5(PCDHGA5)	Yes
ENSG00000253731	PCDHGA6	Mendillo et al.(2012)	pubmed:22863008	direct interaction	N/D	protocadherin gamma subfamily A, 6(PCDHGA6)	Yes
ENSG00000253846	PCDHGA10	Mendillo et al.(2012)	pubmed:22863008	direct interaction	N/D	protocadherin gamma subfamily A, 10(PCDHGA10)	Yes
ENSG00000253873	PCDHGA11	Mendillo et al.(2012)	pubmed:22863008	direct interaction	N/D	protocadherin gamma subfamily A, 11(PCDHGA11)	Yes
ENSG00000254245	PCDHGA3	Mendillo et al.(2012)	pubmed:22863008	direct interaction	N/D	protocadherin gamma subfamily A, 3(PCDHGA3)	Yes
ENSG00000271425	NBPF10	Mendillo et al.(2012)	pubmed:22863008	direct interaction	N/D	neuroblastoma breakpoint family member 10(NBPF10)	Yes
ENSG00000281151	KCNQ2	Mendillo et al.(2012)	pubmed:22863008	direct interaction	N/D	potassium voltage-gated channel subfamily Q member 2	Yes
ENSG00000281766	RYBP	Mendillo et al.(2012)	pubmed:22863008	direct interaction	N/D	RING1 and YY1 binding protein(RYBP)	Yes
ENSG00000282185	PTPRN2	Mendillo et al.(2012)	pubmed:22863008	direct interaction	N/D	protein tyrosine phosphatase receptor type N2	Yes

## Sheet: Shared targets
Ensemble Gene ID	Official gene Symbol	First author	Identifier of the publication	Interaction types	Regulatory information	Description	Novelty (target not characterized in detail)
ENSG00000000457	SCYL3	Mendillo et al.(2012)	pubmed:22863008	direct interaction	N/D	SCY1 like pseudokinase 3(SCYL3)	Yes
ENSG00000002822	MAD1L1	Mendillo et al.(2012)	pubmed:17216044	direct interaction	N/D	MAD1 mitotic arrest deficient like 1(MAD1L1)	Yes
ENSG00000002834	LASP1	Mendillo et al.(2012)	pubmed:17216044	direct interaction	N/D	LIM and SH3 protein 1(LASP1)	Yes
ENSG00000003400	CASP10	Page et al.(2006)	pubmed:22863008	direct interaction	N/D	caspase 10(CASP10)	Yes
ENSG00000003402	CFLAR	Page et al.(2006)	pubmed:22863008	functional association	activated	CASP8 and FADD like apoptosis regulator(CFLAR)	Yes
ENSG00000003436	TFPI	Mendillo et al.(2012)	pubmed:22863008	direct interaction	N/D	tissue factor pathway inhibitor(TFPI)	Yes
ENSG00000004478	FKBP4	Mendillo et al.(2012)	pubmed:22863008	direct interaction	N/D	FK506 binding protein 4(FKBP4)	No
ENSG00000004487	KDM1A	Mendillo et al.(2012)	pubmed:22863008	direct interaction	N/D	lysine demethylase 1A(KDM1A)	Yes
ENSG00000004897	CDC27	Mendillo et al.(2012)	pubmed:22863008	direct interaction	N/D	cell division cycle 27(CDC27)	Yes
ENSG00000005486	rhbdd2	Mendillo et al.(2012)	pubmed:22863008	direct interaction	N/D	rhomboid domain containing 2(RHBDD2)	Yes
ENSG00000005889	ZFX	Mendillo et al.(2012)	pubmed:22863008	direct interaction	N/D	zinc finger protein, X-linked(ZFX)	Yes
ENSG00000006283	CACNA1G	Mendillo et al.(2012)	pubmed:22863008	direct interaction	N/D	calcium voltage-gated channel subunit alpha1 G(CACNA1G)	Yes
ENSG00000006534	ALDH3B1	Mendillo et al.(2012)	pubmed:22863008	direct interaction	N/D	aldehyde dehydrogenase 3 family member B1(ALDH3B1)	Yes
ENSG00000008083	JARID2	Mendillo et al.(2012)	pubmed:22863008	functional association	inhibited	jumonji and AT-rich interaction domain containing 2(JARID2)	Yes
ENSG00000008130	NADK	Mendillo et al.(2012)	pubmed:22863008	direct interaction	N/D	NAD kinase(NADK)	Yes
ENSG00000008382	MPND	Mendillo et al.(2012)	pubmed:22863008	direct interaction	N/D	MPN domain containing(MPND)	Yes
ENSG00000008869	HEATR5B	Mendillo et al.(2012)	pubmed:22863008	direct interaction	N/D	HEAT repeat containing 5B(HEATR5B)	Yes
ENSG00000009709	PAX7	Mendillo et al.(2012)	pubmed:22863008	direct interaction	N/D	paired box 7(PAX7)	Yes
ENSG00000010626	LRRC23	Mendillo et al.(2012)	pubmed:22863008	direct interaction	N/D	leucine rich repeat containing 23(LRRC23)	Yes
ENSG00000011105	TSPAN9	Mendillo et al.(2012)	pubmed:22863008	direct interaction	N/D	tetraspanin 9(TSPAN9)	Yes
ENSG00000011132	APBA3	Mendillo et al.(2012)	pubmed:22863008	direct interaction	N/D	amyloid beta precursor protein binding family A member 3(APBA3)	Yes
ENSG00000011198	ABHD5	Mendillo et al.(2012)	pubmed:22863008	direct interaction	N/D	abhydrolase domain containing 5(ABHD5)	Yes
ENSG00000011426	ANLN	Mendillo et al.(2012)	pubmed:22863008	direct interaction	N/D	anillin actin binding protein(ANLN)	Yes
ENSG00000012660	ELOVL5	Mendillo et al.(2012)	pubmed:22863008	direct interaction	N/D	ELOVL fatty acid elongase 5(ELOVL5)	Yes
ENSG00000013441	CLK1	Mendillo et al.(2012)	pubmed:22863008	direct interaction	N/D	CDC like kinase 1(CLK1)	Yes
ENSG00000014123	UFL1	Mendillo et al.(2012)	pubmed:22863008	direct interaction	N/D	UFM1 specific ligase 1(UFL1)	Yes
ENSG00000015475	BID	Mendillo et al.(2012)	pubmed:22863008	direct interaction	N/D	BH3 interacting domain death agonist(BID)	Yes
ENSG00000017260	ATP2C1	Mendillo et al.(2012)	pubmed:22863008	direct interaction	N/D	ATPase secretory pathway Ca2+ transporting 1(ATP2C1)	Yes
ENSG00000021826	CPS1	Mendillo et al.(2012)	pubmed:22863008	direct interaction	N/D	carbamoyl-phosphate synthase 1(CPS1)	Yes
ENSG00000023909	GCLM	Mendillo et al.(2012)	pubmed:22863008	direct interaction	N/D	glutamate-cysteine ligase modifier subunit(GCLM)	Yes
ENSG00000024048	UBR2	Mendillo et al.(2012)	pubmed:22863008	direct interaction	N/D	ubiquitin protein ligase E3 component n-recognin 2(UBR2)	Yes
ENSG00000025770	NCAPH2	Mendillo et al.(2012)	pubmed:22863008	direct interaction	N/D	non-SMC condensin II complex subunit H2(NCAPH2)	Yes
ENSG00000026508	CD44	Mendillo et al.(2012)	pubmed:22863008	direct interaction	N/D	CD44 molecule (Indian blood group)(CD44)	Yes
ENSG00000029534	ANK1	Mendillo et al.(2012)	pubmed:22863008	direct interaction	N/D	ankyrin 1(ANK1)	Yes
ENSG00000031823	RANBP3	Mendillo et al.(2012)	pubmed:22863008	direct interaction	N/D	RAN binding protein 3(RANBP3)	Yes
ENSG00000032389	TSSC1	Mendillo et al.(2012)	pubmed:22863008	direct interaction	N/D	tumor suppressing subtransferable candidate 1(TSSC1)	Yes
ENSG00000033170	FUT8	Mendillo et al.(2012)	pubmed:22863008	direct interaction	N/D	fucosyltransferase 8(FUT8)	Yes
ENSG00000033800	PIAS1	Mendillo et al.(2012)	pubmed:22863008	direct interaction	N/D	protein inhibitor of activated STAT 1(PIAS1)	Yes
ENSG00000038382	TRIO	Mendillo et al.(2012)	pubmed:22863008	direct interaction	N/D	trio Rho guanine nucleotide exchange factor(TRIO)	Yes
ENSG00000038532	CLEC16A	Mendillo et al.(2012)	pubmed:22863008	direct interaction	N/D	C-type lectin domain family 16 member A(CLEC16A)	Yes
ENSG00000042781	USH2A	Mendillo et al.(2012)	pubmed:22863008	direct interaction	N/D	usherin(USH2A)	Yes
ENSG00000044459	CNTLN	Mendillo et al.(2012)	pubmed:22863008	direct interaction	N/D	centlein(CNTLN)	Yes
ENSG00000044524	EPHA3	Mendillo et al.(2012)	pubmed:22863008	direct interaction	N/D	EPH receptor A3(EPHA3)	Yes
ENSG00000046651	OFD1	Mendillo et al.(2012)	pubmed:28369544	direct interaction	N/D	OFD1, centriole and centriolar satellite protein(OFD1)	Yes
ENSG00000047849	MAP4	Mendillo et al.(2012)	pubmed:22863008	direct interaction	N/D	microtubule associated protein 4(MAP4)	Yes
ENSG00000048028	USP28	Vilaboa et al.(2017)	pubmed:22863008	functional association	activated	ubiquitin specific peptidase 28(USP28)	Yes
ENSG00000048052	HDAC9	Mendillo et al.(2012)	pubmed:22863008	direct interaction	N/D	histone deacetylase 9(HDAC9)	Yes
ENSG00000048162	NOP16	Mendillo et al.(2012)	pubmed:22863008	direct interaction	N/D	NOP16 nucleolar protein(NOP16)	Yes
ENSG00000048707	VPS13D	Mendillo et al.(2012)	pubmed:22863008	direct interaction	N/D	vacuolar protein sorting 13 homolog D(VPS13D)	Yes
ENSG00000049130	KITLG	Mendillo et al.(2012)	pubmed:22863008	direct interaction	N/D	KIT ligand(KITLG)	Yes
ENSG00000049323	LTBP1	Mendillo et al.(2012)	pubmed:22863008	direct interaction	N/D	latent transforming growth factor beta binding protein 1(LTBP1)	Yes
ENSG00000049449	DKFZp686K1684	Mendillo et al.(2012)	pubmed:22863008	direct interaction	N/D	uncharacterized LOC440034(DKFZp686K1684)	Yes
ENSG00000049759	NEDD4L	Mendillo et al.(2012)	pubmed:22863008	direct interaction	N/D	neural precursor cell expressed, developmentally down-regulated 4-like, E3 ubiquitin protein ligase(NEDD4L)	Yes
ENSG00000052850	ALX4	Mendillo et al.(2012)	pubmed:22863008	direct interaction	N/D	ALX homeobox 4(ALX4)	Yes
ENSG00000053108	FSTL4	Mendillo et al.(2012)	pubmed:22863008	direct interaction	N/D	follistatin like 4(FSTL4)	Yes
ENSG00000053438	NNAT	Mendillo et al.(2012)	pubmed:22863008	direct interaction	N/D	neuronatin(NNAT)	Yes
ENSG00000054796	SPO11	Mendillo et al.(2012)	pubmed:22863008	direct interaction	N/D	SPO11, initiator of meiotic double stranded breaks(SPO11)	Yes
ENSG00000054967	RELT	Mendillo et al.(2012)	pubmed:22863008	direct interaction	N/D	RELT tumor necrosis factor receptor(RELT)	Yes
ENSG00000055044	NOP58	Mendillo et al.(2012)	pubmed:22863008	direct interaction	N/D	NOP58 ribonucleoprotein(NOP58)	Yes
ENSG00000055917	PUM2	Mendillo et al.(2012)	pubmed:17216044	direct interaction	N/D	pumilio RNA binding family member 2(PUM2)	Yes
ENSG00000058673	ZC3H11A	Mendillo et al.(2012)	pubmed:22863008	direct interaction	N/D	zinc finger CCCH-type containing 11A(ZC3H11A)	Yes
ENSG00000059145	UNKL	Page et al.(2006)	pubmed:22863008	functional association	inhibited	unkempt family like zinc finger(UNKL)	Yes
ENSG00000059377	TBXAS1	Mendillo et al.(2012)	pubmed:22863008	direct interaction	N/D	thromboxane A synthase 1(TBXAS1)	Yes
ENSG00000059378	PARP12	Mendillo et al.(2012)	pubmed:17216044	direct interaction	N/D	poly(ADP-ribose) polymerase family member 12(PARP12)	Yes
ENSG00000060558	GNA15	Mendillo et al.(2012)	pubmed:22863008	direct interaction	N/D	G protein subunit alpha 15(GNA15)	Yes
ENSG00000061938	TNK2	Page et al.(2006)	pubmed:22863008	functional association	activated	tyrosine kinase non receptor 2(TNK2)	Yes
ENSG00000062194	GPBP1	Mendillo et al.(2012)	pubmed:22863008	direct interaction	N/D	GC-rich promoter binding protein 1(GPBP1)	Yes
ENSG00000062725	APPBP2	Mendillo et al.(2012)	pubmed:22863008	direct interaction	N/D	amyloid beta precursor protein binding protein 2(APPBP2)	Yes
ENSG00000063176	SPHK2	Mendillo et al.(2012)	pubmed:22863008	direct interaction	N/D	sphingosine kinase 2(SPHK2)	Yes
ENSG00000063177	RPL18	Mendillo et al.(2012)	pubmed:17216044	direct interaction	N/D	ribosomal protein L18(RPL18)	Yes
ENSG00000064225	ST3GAL6	Mendillo et al.(2012)	pubmed:22863008	direct interaction	N/D	ST3 beta-galactoside alpha-2,3-sialyltransferase 6(ST3GAL6)	Yes
ENSG00000064545	TMEM161A	Page et al.(2006)	pubmed:22863008	direct interaction	N/D	transmembrane protein 161A(TMEM161A)	Yes
ENSG00000064655	EYA2	Mendillo et al.(2012)	pubmed:22863008	direct interaction	N/D	EYA transcriptional coactivator and phosphatase 2(EYA2)	Yes
ENSG00000064666	CNN2	Mendillo et al.(2012)	pubmed:22863008	direct interaction	N/D	calponin 2(CNN2)	Yes
ENSG00000064703	DDX20	Mendillo et al.(2012)	pubmed:22863008	direct interaction	N/D	DEAD-box helicase 20(DDX20)	Yes
ENSG00000064999	ANKS1A	Mendillo et al.(2012)	pubmed:22863008	direct interaction	N/D	ankyrin repeat and sterile alpha motif domain containing 1A(ANKS1A)	Yes
ENSG00000065000	AP3D1	Mendillo et al.(2012)	pubmed:22863008	direct interaction	N/D	adaptor related protein complex 3 delta 1 subunit(AP3D1)	Yes
ENSG00000065485	MIR7110	Mendillo et al.(2012)	pubmed:22863008	direct interaction	N/D	microRNA 7110(MIR7110)	Yes
ENSG00000065518	NDUFB4	Mendillo et al.(2012)	pubmed:22863008	direct interaction	N/D	NADH:ubiquinone oxidoreductase subunit B4(NDUFB4)	Yes
ENSG00000065833	ME1	Mendillo et al.(2012)	pubmed:22863008	direct interaction	N/D	malic enzyme 1(ME1)	Yes
ENSG00000066032	CTNNA2	Mendillo et al.(2012)	pubmed:22863008	direct interaction	N/D	catenin alpha 2(CTNNA2)	Yes
ENSG00000066136	NFYC	Mendillo et al.(2012)	pubmed:22863008	direct interaction	N/D	nuclear transcription factor Y subunit gamma(NFYC)	Yes
ENSG00000066230	SLC9A3	Mendillo et al.(2012)	pubmed:22863008	direct interaction	N/D	solute carrier family 9 member A3(SLC9A3)	Yes
ENSG00000067334	DNTTIP2	Mendillo et al.(2012)	pubmed:22863008	direct interaction	N/D	deoxynucleotidyltransferase terminal interacting protein 2(DNTTIP2)	Yes
ENSG00000068796	KIF2A	Mendillo et al.(2012)	pubmed:22863008	direct interaction	N/D	kinesin family member 2A(KIF2A)	Yes
ENSG00000069667	RORA	Mendillo et al.(2012)	pubmed:22863008	direct interaction	N/D	RAR related orphan receptor A(RORA)	Yes
ENSG00000070495	JMJD6	Mendillo et al.(2012)	pubmed:22863008	direct interaction	N/D	arginine demethylase and lysine hydroxylase(JMJD6)	Yes
ENSG00000070882	OSBPL3	Mendillo et al.(2012)	pubmed:22863008	direct interaction	N/D	oxysterol binding protein like 3(OSBPL3)	Yes
ENSG00000071054	map4k4	Mendillo et al.(2012)	pubmed:22863008	direct interaction	N/D	mitogen-activated protein kinase kinase kinase kinase 4(MAP4K4)	Yes
ENSG00000072682	P4HA2	Mendillo et al.(2012)	pubmed:22863008	direct interaction	N/D	prolyl 4-hydroxylase subunit alpha 2(P4HA2)	Yes
ENSG00000072803	FBXW11	Mendillo et al.(2012)	pubmed:22863008	direct interaction	N/D	F-box and WD repeat domain containing 11(FBXW11)	Yes
ENSG00000072952	MRVI1	Mendillo et al.(2012)	pubmed:22863008	direct interaction	N/D	murine retrovirus integration site 1 homolog(MRVI1)	Yes
ENSG00000073712	FERMT2	Mendillo et al.(2012)	pubmed:22863008	direct interaction	N/D	fermitin family member 2(FERMT2)	Yes
ENSG00000073756	PTGS2	Mendillo et al.(2012)	pubmed:22863008	direct interaction	N/D	prostaglandin-endoperoxide synthase 2(PTGS2)	No
ENSG00000074047	GLI2	Mendillo et al.(2012)	pubmed:22863008	direct interaction	N/D	GLI family zinc finger 2(GLI2)	Yes
ENSG00000074054	CLASP1	Mendillo et al.(2012)	pubmed:22863008	direct interaction	N/D	cytoplasmic linker associated protein 1(CLASP1)	Yes
ENSG00000075275	CELSR1	Mendillo et al.(2012)	pubmed:22863008	direct interaction	N/D	cadherin EGF LAG seven-pass G-type receptor 1(CELSR1)	Yes
ENSG00000075292	ZNF638	Mendillo et al.(2012)	pubmed:22863008	direct interaction	N/D	zinc finger protein 638(ZNF638)	Yes
ENSG00000075336	TIMM21	Mendillo et al.(2012)	pubmed:22863008	direct interaction	N/D	translocase of inner mitochondrial membrane 21(TIMM21)	Yes
ENSG00000075420	FNDC3B	Mendillo et al.(2012)	pubmed:17216044	direct interaction	N/D	fibronectin type III domain containing 3B(FNDC3B)	Yes
ENSG00000075426	FOSL2	Mendillo et al.(2012)	pubmed:22863008	direct interaction	N/D	FOS like 2, AP-1 transcription factor subunit(FOSL2)	Yes
ENSG00000075651	PLD1	Page et al.(2006)	pubmed:22863008	functional association	inhibited	phospholipase D1(PLD1)	Yes
ENSG00000076108	BAZ2A	Mendillo et al.(2012)	pubmed:22863008	direct interaction	N/D	bromodomain adjacent to zinc finger domain 2A(BAZ2A)	Yes
ENSG00000076242	MLH1	Mendillo et al.(2012)	pubmed:22863008	direct interaction	N/D	mutL homolog 1(MLH1)	Yes
ENSG00000076321	KLHL20	Mendillo et al.(2012)	pubmed:22863008	direct interaction	N/D	kelch like family member 20(KLHL20)	Yes
ENSG00000077150	NFKB2	Mendillo et al.(2012)	pubmed:22863008	direct interaction	N/D	nuclear factor kappa B subunit 2(NFKB2)	Yes
ENSG00000078369	GNB1	Mendillo et al.(2012)	pubmed:22863008	direct interaction	N/D	G protein subunit beta 1(GNB1)	Yes
ENSG00000079156	osbpl6	Mendillo et al.(2012)	pubmed:22863008	direct interaction	N/D	oxysterol binding protein like 6(OSBPL6)	Yes
ENSG00000079263	SP140	Mendillo et al.(2012)	pubmed:22863008	direct interaction	N/D	SP140 nuclear body protein(SP140)	Yes
ENSG00000079387	SENP1	Mendillo et al.(2012)	pubmed:22863008	direct interaction	N/D	SUMO1/sentrin specific peptidase 1(SENP1)	Yes
ENSG00000080824	HSP90AA1	Mendillo et al.(2012)	pubmed:22863008	direct interaction	N/D	heat shock protein 90 alpha family class A member 1(HSP90AA1)	Yes
ENSG00000081014	AP4E1	Mendillo et al.(2012)	pubmed:22863008	direct interaction	N/D	adaptor related protein complex 4 epsilon 1 subunit(AP4E1)	Yes
ENSG00000081923	ATP8B1	Mendillo et al.(2012)	pubmed:22863008	direct interaction	N/D	ATPase phospholipid transporting 8B1(ATP8B1)	Yes
ENSG00000082898	XPO1	Mendillo et al.(2012)	pubmed:22863008	direct interaction	N/D	exportin 1(XPO1)	Yes
ENSG00000084112	SSH1	Mendillo et al.(2012)	pubmed:22863008	direct interaction	N/D	slingshot protein phosphatase 1(SSH1)	Yes
ENSG00000084733	RAB10	Mendillo et al.(2012)	pubmed:22863008	direct interaction	N/D	RAB10, member RAS oncogene family(RAB10)	Yes
ENSG00000085365	SCAMP1	Mendillo et al.(2012)	pubmed:22863008	direct interaction	N/D	secretory carrier membrane protein 1(SCAMP1)	Yes
ENSG00000086015	mast2	Mendillo et al.(2012)	pubmed:22863008	direct interaction	N/D	microtubule associated serine/threonine kinase 2(MAST2)	Yes
ENSG00000086061	DNAJA1	Mendillo et al.(2012)	pubmed:22863008	direct interaction	N/D	DnaJ heat shock protein family (Hsp40) member A1(DNAJA1)	Yes
ENSG00000086848	ALG9	Mendillo et al.(2012)	pubmed:22863008	direct interaction	N/D	ALG9, alpha-1,2-mannosyltransferase(ALG9)	Yes
ENSG00000087074	PPP1R15A	Mendillo et al.(2012)	pubmed:22863008	direct interaction	N/D	protein phosphatase 1 regulatory subunit 15A(PPP1R15A)	Yes
ENSG00000087076	HSD17B14	Mendillo et al.(2012)	pubmed:22863008	direct interaction	N/D	hydroxysteroid 17-beta dehydrogenase 14(HSD17B14)	Yes
ENSG00000087085	ACHE	Mendillo et al.(2012)	pubmed:22863008	direct interaction	N/D	acetylcholinesterase (Cartwright blood group)(ACHE)	Yes
ENSG00000087086	FTL	Mendillo et al.(2012)	pubmed:22863008	direct interaction	N/D	ferritin light chain(FTL)	Yes
ENSG00000087116	ADAMTS2	Mendillo et al.(2012)	pubmed:28369544	direct interaction	N/D	ADAM metallopeptidase with thrombospondin type 1 motif 2(ADAMTS2)	Yes
ENSG00000087258	GNAO1	Mendillo et al.(2012)	pubmed:22863008	direct interaction	N/D	G protein subunit alpha o1(GNAO1)	Yes
ENSG00000087589	cass4	Vilaboa et al.(2017)	pubmed:22863008	functional association	activated	Cas scaffolding protein family member 4(CASS4)	Yes
ENSG00000087903	RFX2	Mendillo et al.(2012)	pubmed:22863008	direct interaction	N/D	regulatory factor X2(RFX2)	Yes
ENSG00000088179	PTPN4	Mendillo et al.(2012)	pubmed:22863008	direct interaction	N/D	protein tyrosine phosphatase, non-receptor type 4(PTPN4)	Yes
ENSG00000088387	DOCK9	Mendillo et al.(2012)	pubmed:22863008	direct interaction	N/D	dedicator of cytokinesis 9(DOCK9)	Yes
ENSG00000088826	SMOX	Mendillo et al.(2012)	pubmed:22863008	direct interaction	N/D	spermine oxidase(SMOX)	Yes
ENSG00000089060	SLC8B1	Mendillo et al.(2012)	pubmed:22863008	direct interaction	N/D	solute carrier family 8 member B1(SLC8B1)	Yes
ENSG00000089123	TASP1	Mendillo et al.(2012)	pubmed:22863008	direct interaction	N/D	taspase 1(TASP1)	Yes
ENSG00000089682	RBM41	Mendillo et al.(2012)	pubmed:22863008	direct interaction	N/D	RNA binding motif protein 41(RBM41)	Yes
ENSG00000090006	LTBP4	Mendillo et al.(2012)	pubmed:22863008	direct interaction	N/D	latent transforming growth factor beta binding protein 4(LTBP4)	Yes
ENSG00000090060	PAPOLA	Mendillo et al.(2012)	pubmed:22863008	direct interaction	N/D	poly(A) polymerase alpha(PAPOLA)	Yes
ENSG00000090273	NUDC	Mendillo et al.(2012)	pubmed:22863008	direct interaction	N/D	nuclear distribution C, dynein complex regulator(NUDC)	Yes
ENSG00000091073	DTX2	Mendillo et al.(2012)	pubmed:22863008	direct interaction	N/D	deltex E3 ubiquitin ligase 2(DTX2)	Yes
ENSG00000091137	SLC26A4	Mendillo et al.(2012)	pubmed:22863008	direct interaction	N/D	solute carrier family 26 member 4(SLC26A4)	Yes
ENSG00000091140	DLD	Mendillo et al.(2012)	pubmed:22863008	direct interaction	N/D	dihydrolipoamide dehydrogenase(DLD)	Yes
ENSG00000091831	ESR1	Mendillo et al.(2012)	pubmed:22863008	direct interaction	N/D	estrogen receptor 1(ESR1)	Yes
ENSG00000092345	DAZL	Mendillo et al.(2012)	pubmed:22863008	direct interaction	N/D	deleted in azoospermia like(DAZL)	Yes
ENSG00000092531	SNAP23	Mendillo et al.(2012)	pubmed:22863008	direct interaction	N/D	synaptosome associated protein 23(SNAP23)	Yes
ENSG00000095203	EPB41L4B	Mendillo et al.(2012)	pubmed:22863008	direct interaction	N/D	erythrocyte membrane protein band 4.1 like 4B(EPB41L4B)	Yes
ENSG00000095303	PTGS1	Mendillo et al.(2012)	pubmed:22863008	direct interaction	N/D	prostaglandin-endoperoxide synthase 1(PTGS1)	Yes
ENSG00000095383	TBC1D2	Mendillo et al.(2012)	pubmed:22863008	direct interaction	N/D	TBC1 domain family member 2(TBC1D2)	Yes
ENSG00000095397	WHRN	Mendillo et al.(2012)	pubmed:22863008	direct interaction	N/D	whirlin(WHRN)	Yes
ENSG00000095637	sorbs1	Mendillo et al.(2012)	pubmed:22863008	direct interaction	N/D	sorbin and SH3 domain containing 1(SORBS1)	Yes
ENSG00000095787	WAC	Mendillo et al.(2012)	pubmed:22863008	direct interaction	N/D	WW domain containing adaptor with coiled-coil(WAC)	Yes
ENSG00000096384	HSP90AB1	Mendillo et al.(2012)	pubmed:22863008	direct interaction	N/D	heat shock protein 90 alpha family class B member 1(HSP90AB1)	Yes
ENSG00000097021	ACOT7	Mendillo et al.(2012)	pubmed:22863008	direct interaction	N/D	acyl-CoA thioesterase 7(ACOT7)	Yes
ENSG00000099204	ABLIM1	Mendillo et al.(2012)	pubmed:22863008	direct interaction	N/D	actin binding LIM protein 1(ABLIM1)	Yes
ENSG00000099810	MTAP	Mendillo et al.(2012)	pubmed:22863008	direct interaction	N/D	methylthioadenosine phosphorylase(MTAP)	Yes
ENSG00000099821	POLRMT	Mendillo et al.(2012)	pubmed:17216044	direct interaction	N/D	RNA polymerase mitochondrial(POLRMT)	Yes
ENSG00000099822	HCN2	Mendillo et al.(2012)	pubmed:22863008	direct interaction	N/D	hyperpolarization activated cyclic nucleotide gated potassium channel 2(HCN2)	Yes
ENSG00000099991	CABIN1	Page et al.(2006)	pubmed:17216044	functional association	activated	calcineurin binding protein 1(CABIN1)	Yes
ENSG00000100034	PPM1F	Mendillo et al.(2012)	pubmed:22863008	direct interaction	N/D	protein phosphatase, Mg2+/Mn2+ dependent 1F(PPM1F)	Yes
ENSG00000100211	CBY1	Page et al.(2006)	pubmed:22863008	direct interaction	N/D	chibby family member 1, beta catenin antagonist(CBY1)	Yes
ENSG00000100221	JOSD1	Mendillo et al.(2012)	pubmed:22863008	functional association	inhibited	Josephin domain containing 1(JOSD1)	Yes
ENSG00000100292	HMOX1	Mendillo et al.(2012)	pubmed:22863008	direct interaction	N/D	heme oxygenase 1(HMOX1)	Yes
ENSG00000100345	MYH9	Mendillo et al.(2012)	pubmed:22863008	direct interaction	N/D	myosin heavy chain 9(MYH9)	Yes
ENSG00000100380	ST13	Mendillo et al.(2012)	pubmed:22863008	direct interaction	N/D	suppression of tumorigenicity 13 (colon carcinoma) (Hsp70 interacting protein)(ST13)	Yes
ENSG00000100393	MIR1281	Mendillo et al.(2012)	pubmed:22863008	direct interaction	N/D	microRNA 1281(MIR1281)	Yes
ENSG00000100401	RANGAP1	Mendillo et al.(2012)	pubmed:22863008	direct interaction	N/D	Ran GTPase activating protein 1(RANGAP1)	Yes
ENSG00000100461	RBM23	Mendillo et al.(2012)	pubmed:22863008	functional association	activated	RNA binding motif protein 23(RBM23)	Yes
ENSG00000100558	PLEK2	Mendillo et al.(2012)	pubmed:22863008	direct interaction	N/D	pleckstrin 2(PLEK2)	Yes
ENSG00000100591	AHSA1	Mendillo et al.(2012)	pubmed:22863008	direct interaction	N/D	activator of Hsp90 ATPase activity 1(AHSA1)	Yes
ENSG00000100605	ITPK1	Mendillo et al.(2012)	pubmed:17216044	direct interaction	N/D	inositol-tetrakisphosphate 1-kinase(ITPK1)	Yes
ENSG00000100614	PPM1A	Mendillo et al.(2012)	pubmed:22863008	direct interaction	N/D	protein phosphatase, Mg2+/Mn2+ dependent 1A(PPM1A)	Yes
ENSG00000100664	EIF5	Page et al.(2006)	pubmed:22863008	direct interaction	N/D	eukaryotic translation initiation factor 5(EIF5)	Yes
ENSG00000100739	BDKRB1	Mendillo et al.(2012)	pubmed:22863008	direct interaction	N/D	bradykinin receptor B1(BDKRB1)	Yes
ENSG00000101040	ZMYND8	Mendillo et al.(2012)	pubmed:22863008	direct interaction	N/D	zinc finger MYND-type containing 8(ZMYND8)	Yes
ENSG00000101109	STK4	Mendillo et al.(2012)	pubmed:22863008	direct interaction	N/D	serine/threonine kinase 4(STK4)	Yes
ENSG00000101144	BMP7	Mendillo et al.(2012)	pubmed:22863008	direct interaction	N/D	bone morphogenetic protein 7(BMP7)	Yes
ENSG00000101150	TPD52L2	Mendillo et al.(2012)	pubmed:22863008	direct interaction	N/D	tumor protein D52 like 2(TPD52L2)	Yes
ENSG00000101162	TUBB1	Mendillo et al.(2012)	pubmed:22863008	direct interaction	N/D	tubulin beta 1 class VI(TUBB1)	Yes
ENSG00000101188	NTSR1	Mendillo et al.(2012)	pubmed:22863008	direct interaction	N/D	neurotensin receptor 1(NTSR1)	Yes
ENSG00000101255	TRIB3	Mendillo et al.(2012)	pubmed:22863008	functional association	inhibited	tribbles pseudokinase 3(TRIB3)	Yes
ENSG00000101333	PLCB4	Mendillo et al.(2012)	pubmed:22863008	direct interaction	N/D	phospholipase C beta 4(PLCB4)	Yes
ENSG00000101745	ANKRD12	Mendillo et al.(2012)	pubmed:22863008	direct interaction	N/D	ankyrin repeat domain 12(ANKRD12)	Yes
ENSG00000101849	TBL1X	Mendillo et al.(2012)	pubmed:17216044	direct interaction	N/D	transducin beta like 1X-linked(TBL1X)	Yes
ENSG00000101888	NXT2	Mendillo et al.(2012)	pubmed:22863008	direct interaction	N/D	nuclear transport factor 2 like export factor 2(NXT2)	Yes
ENSG00000101986	ABCD1	Page et al.(2006)	pubmed:22863008	functional association	activated	ATP binding cassette subfamily D member 1(ABCD1)	Yes
ENSG00000102144	PGK1	Mendillo et al.(2012)	pubmed:22863008	direct interaction	N/D	phosphoglycerate kinase 1(PGK1)	Yes
ENSG00000102606	ARHGEF7	Mendillo et al.(2012)	pubmed:22863008	direct interaction	N/D	Rho guanine nucleotide exchange factor 7(ARHGEF7)	Yes
ENSG00000102753	KPNA3	Mendillo et al.(2012)	pubmed:22863008	direct interaction	N/D	karyopherin subunit alpha 3(KPNA3)	Yes
ENSG00000102898	NUTF2	Mendillo et al.(2012)	pubmed:22863008	direct interaction	N/D	nuclear transport factor 2(NUTF2)	Yes
ENSG00000102901	CENPT	Mendillo et al.(2012)	pubmed:22863008	direct interaction	N/D	centromere protein T(CENPT)	Yes
ENSG00000103043	VAC14	Mendillo et al.(2012)	pubmed:22863008	direct interaction	N/D	Vac14, PIKFYVE complex component(VAC14)	Yes
ENSG00000103264	FBXO31	Mendillo et al.(2012)	pubmed:22863008	direct interaction	N/D	F-box protein 31(FBXO31)	Yes
ENSG00000103275	UBE2I	Mendillo et al.(2012)	pubmed:22863008	direct interaction	N/D	ubiquitin conjugating enzyme E2 I(UBE2I)	Yes
ENSG00000103313	MEFV	Mendillo et al.(2012)	pubmed:22863008	direct interaction	N/D	Mediterranean fever(MEFV)	Yes
ENSG00000103316	CRYM	Mendillo et al.(2012)	pubmed:22863008	direct interaction	N/D	crystallin mu(CRYM)	Yes
ENSG00000103353	UBFD1	Mendillo et al.(2012)	pubmed:22863008	direct interaction	N/D	ubiquitin family domain containing 1(UBFD1)	Yes
ENSG00000103356	EARS2	Mendillo et al.(2012)	pubmed:22863008	direct interaction	N/D	glutamyl-tRNA synthetase 2, mitochondrial(EARS2)	Yes
ENSG00000103489	XYLT1	Mendillo et al.(2012)	pubmed:22863008	direct interaction	N/D	xylosyltransferase 1(XYLT1)	Yes
ENSG00000104221	BRF2	Mendillo et al.(2012)	pubmed:17216044	direct interaction	N/D	BRF2, RNA polymerase III transcription initiation factor 50 kDa subunit(BRF2)	Yes
ENSG00000104419	NDRG1	Mendillo et al.(2012)	pubmed:22863008	direct interaction	N/D	N-myc downstream regulated 1(NDRG1)	Yes
ENSG00000104499	GML	Page et al.(2006)	pubmed:22863008	direct interaction	N/D	glycosylphosphatidylinositol anchored molecule like(GML)	Yes
ENSG00000104517	UBR5	Mendillo et al.(2012)	pubmed:22863008	direct interaction	N/D	ubiquitin protein ligase E3 component n-recognin 5(UBR5)	Yes
ENSG00000104549	SQLE	Mendillo et al.(2012)	pubmed:22863008	direct interaction	N/D	squalene epoxidase(SQLE)	Yes
ENSG00000104804	TULP2	Mendillo et al.(2012)	pubmed:17216044	direct interaction	N/D	tubby like protein 2(TULP2)	Yes
ENSG00000104805	NUCB1	Mendillo et al.(2012)	pubmed:22863008	direct interaction	N/D	nucleobindin 1(NUCB1)	Yes
ENSG00000104814	MAP4K1	Page et al.(2006)	pubmed:22863008	functional association	activated	mitogen-activated protein kinase kinase kinase kinase 1(MAP4K1)	Yes
ENSG00000104904	OAZ1	Mendillo et al.(2012)	pubmed:22863008	direct interaction	N/D	ornithine decarboxylase antizyme 1(OAZ1)	Yes
ENSG00000105053	VRK3	Mendillo et al.(2012)	pubmed:22863008	direct interaction	N/D	vaccinia related kinase 3(VRK3)	Yes
ENSG00000105227	PRX	Mendillo et al.(2012)	pubmed:22863008	direct interaction	N/D	periaxin(PRX)	Yes
ENSG00000105287	prkd2	Mendillo et al.(2012)	pubmed:22863008	direct interaction	N/D	protein kinase D2(PRKD2)	Yes
ENSG00000105289	TJP3	Mendillo et al.(2012)	pubmed:22863008	direct interaction	N/D	tight junction protein 3(TJP3)	Yes
ENSG00000105323	HNRNPUL1	Mendillo et al.(2012)	pubmed:22863008	direct interaction	N/D	heterogeneous nuclear ribonucleoprotein U like 1(HNRNPUL1)	Yes
ENSG00000105339	DENND3	Mendillo et al.(2012)	pubmed:22863008	direct interaction	N/D	DENN domain containing 3(DENND3)	Yes
ENSG00000105401	MIR1181	Mendillo et al.(2012)	pubmed:22863008	direct interaction	N/D	microRNA 1181(MIR1181)	Yes
ENSG00000105464	GRIN2D	Mendillo et al.(2012)	pubmed:22863008	direct interaction	N/D	glutamate ionotropic receptor NMDA type subunit 2D(GRIN2D)	Yes
ENSG00000105516	DBP	Mendillo et al.(2012)	pubmed:22863008	direct interaction	N/D	D-box binding PAR bZIP transcription factor(DBP)	Yes
ENSG00000105559	PLEKHA4	Mendillo et al.(2012)	pubmed:22863008	direct interaction	N/D	pleckstrin homology domain containing A4(PLEKHA4)	Yes
ENSG00000105576	TNPO2	Mendillo et al.(2012)	pubmed:22863008	direct interaction	N/D	transportin 2(TNPO2)	Yes
ENSG00000105642	KCNN1	Mendillo et al.(2012)	pubmed:22863008	direct interaction	N/D	potassium calcium-activated channel subfamily N member 1(KCNN1)	Yes
ENSG00000105656	ELL	Mendillo et al.(2012)	pubmed:22863008	direct interaction	N/D	elongation factor for RNA polymerase II(ELL)	Yes
ENSG00000105738	SIPA1L3	Mendillo et al.(2012)	pubmed:22863008	direct interaction	N/D	signal induced proliferation associated 1 like 3(SIPA1L3)	Yes
ENSG00000105939	ZC3HAV1	Mendillo et al.(2012)	pubmed:22863008	direct interaction	N/D	zinc finger CCCH-type containing, antiviral 1(ZC3HAV1)	Yes
ENSG00000105976	MET	Mendillo et al.(2012)	pubmed:22863008	direct interaction	N/D	MET proto-oncogene, receptor tyrosine kinase(MET)	Yes
ENSG00000105991	HOXA1	Mendillo et al.(2012)	pubmed:22863008	direct interaction	N/D	homeobox A1(HOXA1)	Yes
ENSG00000105993	DNAJB6	Mendillo et al.(2012)	pubmed:22863008	direct interaction	N/D	DnaJ heat shock protein family (Hsp40) member B6(DNAJB6)	Yes
ENSG00000106012	IQCE	Mendillo et al.(2012)	pubmed:22863008	direct interaction	N/D	IQ motif containing E(IQCE)	Yes
ENSG00000106077	ABHD11	Mendillo et al.(2012)	pubmed:22863008	direct interaction	N/D	abhydrolase domain containing 11(ABHD11)	Yes
ENSG00000106123	EPHB6	Mendillo et al.(2012)	pubmed:22863008	direct interaction	N/D	EPH receptor B6(EPHB6)	Yes
ENSG00000106211	HSPB1	Mendillo et al.(2012)	pubmed:17216044	direct interaction	N/D	heat shock protein family B (small) member 1(HSPB1)	Yes
ENSG00000106366	SERPINE1	Mendillo et al.(2012)	pubmed:22863008	direct interaction	N/D	serpin family E member 1(SERPINE1)	No
ENSG00000106397	PLOD3	Page et al.(2006)	pubmed:22863008	functional association	activated	procollagen-lysine,2-oxoglutarate 5-dioxygenase 3(PLOD3)	Yes
ENSG00000106617	PRKAG2	Mendillo et al.(2012)	pubmed:22863008	direct interaction	N/D	protein kinase AMP-activated non-catalytic subunit gamma 2(PRKAG2)	Yes
ENSG00000106819	ASPN	Mendillo et al.(2012)	pubmed:17216044	direct interaction	N/D	asporin(ASPN)	Yes
ENSG00000107099	DOCK8	Mendillo et al.(2012)	pubmed:22863008	direct interaction	N/D	dedicator of cytokinesis 8(DOCK8)	Yes
ENSG00000107290	SETX	Page et al.(2006)	pubmed:22863008	functional association	inhibited	senataxin(SETX)	Yes
ENSG00000107679	PLEKHA1	Mendillo et al.(2012)	pubmed:22863008	direct interaction	N/D	pleckstrin homology domain containing A1(PLEKHA1)	Yes
ENSG00000107736	CDH23	Mendillo et al.(2012)	pubmed:22863008	direct interaction	N/D	cadherin related 23(CDH23)	Yes
ENSG00000107957	SH3PXD2A	Mendillo et al.(2012)	pubmed:22863008	direct interaction	N/D	SH3 and PX domains 2A(SH3PXD2A)	Yes
ENSG00000108001	EBF3	Mendillo et al.(2012)	pubmed:22863008	direct interaction	N/D	early B-cell factor 3(EBF3)	Yes
ENSG00000108375	RNF43	Mendillo et al.(2012)	pubmed:22863008	direct interaction	N/D	ring finger protein 43(RNF43)	Yes
ENSG00000108379	LOC101929777	Mendillo et al.(2012)	pubmed:22863008	direct interaction	N/D	uncharacterized LOC101929777(LOC101929777)	Yes
ENSG00000108423	TUBD1	Mendillo et al.(2012)	pubmed:22863008	direct interaction	N/D	tubulin delta 1(TUBD1)	Yes
ENSG00000108474	PIGL	Mendillo et al.(2012)	pubmed:22863008	direct interaction	N/D	phosphatidylinositol glycan anchor biosynthesis class L(PIGL)	Yes
ENSG00000108506	INTS2	Mendillo et al.(2012)	pubmed:22863008	direct interaction	N/D	integrator complex subunit 2(INTS2)	Yes
ENSG00000108557	RAI1	Mendillo et al.(2012)	pubmed:22863008	direct interaction	N/D	retinoic acid induced 1(RAI1)	Yes
ENSG00000108679	LGALS3BP	Mendillo et al.(2012)	pubmed:22863008	direct interaction	N/D	galectin 3 binding protein(LGALS3BP)	Yes
ENSG00000108773	KAT2A	Mendillo et al.(2012)	pubmed:22863008	direct interaction	N/D	lysine acetyltransferase 2A(KAT2A)	Yes
ENSG00000108774	RAB5C	Mendillo et al.(2012)	pubmed:22863008	direct interaction	N/D	RAB5C, member RAS oncogene family(RAB5C)	Yes
ENSG00000108829	LRRC59	Mendillo et al.(2012)	pubmed:22863008	direct interaction	N/D	leucine rich repeat containing 59(LRRC59)	Yes
ENSG00000109084	TMEM97	Mendillo et al.(2012)	pubmed:22863008	direct interaction	N/D	transmembrane protein 97(TMEM97)	Yes
ENSG00000109184	DCUN1D4	Mendillo et al.(2012)	pubmed:22863008	direct interaction	N/D	defective in cullin neddylation 1 domain containing 4(DCUN1D4)	Yes
ENSG00000109220	CHIC2	Mendillo et al.(2012)	pubmed:22863008	direct interaction	N/D	cysteine rich hydrophobic domain 2(CHIC2)	Yes
ENSG00000109332	UBE2D3	Mendillo et al.(2012)	pubmed:22863008	direct interaction	N/D	ubiquitin conjugating enzyme E2 D3(UBE2D3)	Yes
ENSG00000109472	CPE	Mendillo et al.(2012)	pubmed:22863008	direct interaction	N/D	carboxypeptidase E(CPE)	Yes
ENSG00000109846	CRYAB	Mendillo et al.(2012)	pubmed:22863008	direct interaction	N/D	crystallin alpha B(CRYAB)	Yes
ENSG00000109971	HSPA8	Mendillo et al.(2012)	pubmed:22863008	direct interaction	N/D	heat shock protein family A (Hsp70) member 8(HSPA8)	Yes
ENSG00000110077	MS4A6A	Mendillo et al.(2012)	pubmed:22863008	direct interaction	N/D	membrane spanning 4-domains A6A(MS4A6A)	Yes
ENSG00000110172	CHORDC1	Mendillo et al.(2012)	pubmed:22863008	direct interaction	N/D	cysteine and histidine rich domain containing 1(CHORDC1)	Yes
ENSG00000110713	NUP98	Mendillo et al.(2012)	pubmed:22863008	direct interaction	N/D	nucleoporin 98(NUP98)	Yes
ENSG00000110888	CAPRIN2	Mendillo et al.(2012)	pubmed:22863008	direct interaction	N/D	caprin family member 2(CAPRIN2)	Yes
ENSG00000110958	PTGES3	Mendillo et al.(2012)	pubmed:22863008	direct interaction	N/D	prostaglandin E synthase 3(PTGES3)	Yes
ENSG00000111011	RSRC2	Mendillo et al.(2012)	pubmed:22863008	direct interaction	N/D	arginine and serine rich coiled-coil 2(RSRC2)	Yes
ENSG00000111249	CUX2	Mendillo et al.(2012)	pubmed:22863008	direct interaction	N/D	cut like homeobox 2(CUX2)	Yes
ENSG00000111642	CHD4	Mendillo et al.(2012)	pubmed:22863008	direct interaction	N/D	chromodomain helicase DNA binding protein 4(CHD4)	Yes
ENSG00000111652	COPS7A	Mendillo et al.(2012)	pubmed:22863008	direct interaction	N/D	COP9 signalosome subunit 7A(COPS7A)	Yes
ENSG00000111727	HCFC2	Mendillo et al.(2012)	pubmed:22863008	direct interaction	N/D	host cell factor C2(HCFC2)	Yes
ENSG00000111962	UST	Mendillo et al.(2012)	pubmed:22863008	direct interaction	N/D	uronyl 2-sulfotransferase(UST)	Yes
ENSG00000112110	MRPL18	Mendillo et al.(2012)	pubmed:22863008	direct interaction	N/D	mitochondrial ribosomal protein L18(MRPL18)	Yes
ENSG00000112200	ZNF451	Mendillo et al.(2012)	pubmed:22863008	direct interaction	N/D	zinc finger protein 451(ZNF451)	Yes
ENSG00000112208	BAG2	Mendillo et al.(2012)	pubmed:22863008	direct interaction	N/D	BCL2 associated athanogene 2(BAG2)	Yes
ENSG00000112242	E2F3	Mendillo et al.(2012)	pubmed:22863008	direct interaction	N/D	E2F transcription factor 3(E2F3)	Yes
ENSG00000112282	MED23	Mendillo et al.(2012)	pubmed:22863008	direct interaction	N/D	mediator complex subunit 23(MED23)	Yes
ENSG00000112335	SNX3	Mendillo et al.(2012)	pubmed:17216044	direct interaction	N/D	sorting nexin 3(SNX3)	Yes
ENSG00000112773	FAM46A	Mendillo et al.(2012)	pubmed:28369544	direct interaction	N/D	family with sequence similarity 46 member A(FAM46A)	Yes
ENSG00000113013	HSPA9	Page et al.(2006)	pubmed:22863008	direct interaction	N/D	heat shock protein family A (Hsp70) member 9(HSPA9)	Yes
ENSG00000113070	HBEGF	Vilaboa et al.(2017)	pubmed:22863008	functional association	activated	heparin binding EGF like growth factor(HBEGF)	Yes
ENSG00000113240	CLK4	Mendillo et al.(2012)	pubmed:22863008	direct interaction	N/D	CDC like kinase 4(CLK4)	Yes
ENSG00000113391	MIR2277	Mendillo et al.(2012)	pubmed:22863008	direct interaction	N/D	microRNA 2277(MIR2277)	Yes
ENSG00000113441	LNPEP	Mendillo et al.(2012)	pubmed:22863008	direct interaction	N/D	leucyl and cystinyl aminopeptidase(LNPEP)	Yes
ENSG00000113448	PDE4D	Mendillo et al.(2012)	pubmed:22863008	direct interaction	N/D	phosphodiesterase 4D(PDE4D)	Yes
ENSG00000113597	TRAPPC13	Mendillo et al.(2012)	pubmed:22863008	direct interaction	N/D	trafficking protein particle complex 13(TRAPPC13)	Yes
ENSG00000113648	h2afy	Mendillo et al.(2012)	pubmed:22863008	direct interaction	N/D	H2A histone family member Y(H2AFY)	Yes
ENSG00000113742	CPEB4	Mendillo et al.(2012)	pubmed:22863008	direct interaction	N/D	cytoplasmic polyadenylation element binding protein 4(CPEB4)	Yes
ENSG00000113916	BCL6	Mendillo et al.(2012)	pubmed:22863008	direct interaction	N/D	B-cell CLL/lymphoma 6(BCL6)	Yes
ENSG00000114120	SLC25A36	Mendillo et al.(2012)	pubmed:22863008	direct interaction	N/D	solute carrier family 25 member 36(SLC25A36)	Yes
ENSG00000114416	FXR1	Mendillo et al.(2012)	pubmed:22863008	functional association	activated	FMR1 autosomal homolog 1(FXR1)	Yes
ENSG00000114573	ATP6V1A	Mendillo et al.(2012)	pubmed:22863008	direct interaction	N/D	ATPase H+ transporting V1 subunit A(ATP6V1A)	Yes
ENSG00000114770	ABCC5	Mendillo et al.(2012)	pubmed:22863008	direct interaction	N/D	ATP binding cassette subfamily C member 5(ABCC5)	Yes
ENSG00000114861	FOXP1	Mendillo et al.(2012)	pubmed:22863008	direct interaction	N/D	forkhead box P1(FOXP1)	Yes
ENSG00000115009	CCL20	Mendillo et al.(2012)	pubmed:22863008	direct interaction	N/D	C-C motif chemokine ligand 20(CCL20)	Yes
ENSG00000115159	GPD2	Mendillo et al.(2012)	pubmed:22863008	direct interaction	N/D	glycerol-3-phosphate dehydrogenase 2(GPD2)	Yes
ENSG00000115163	CENPA	Mendillo et al.(2012)	pubmed:22863008	direct interaction	N/D	centromere protein A(CENPA)	Yes
ENSG00000115286	NDUFS7	Mendillo et al.(2012)	pubmed:22863008	direct interaction	N/D	NADH:ubiquinone oxidoreductase core subunit S7(NDUFS7)	Yes
ENSG00000115310	RTN4	Mendillo et al.(2012)	pubmed:22863008	direct interaction	N/D	reticulon 4(RTN4)	Yes
ENSG00000115380	EFEMP1	Mendillo et al.(2012)	pubmed:22863008	direct interaction	N/D	EGF containing fibulin like extracellular matrix protein 1(EFEMP1)	Yes
ENSG00000115415	STAT1	Mendillo et al.(2012)	pubmed:22863008	direct interaction	N/D	signal transducer and activator of transcription 1(STAT1)	Yes
ENSG00000115419	GLS	Mendillo et al.(2012)	pubmed:22863008	direct interaction	N/D	glutaminase(GLS)	Yes
ENSG00000115464	USP34	Mendillo et al.(2012)	pubmed:22863008	direct interaction	N/D	ubiquitin specific peptidase 34(USP34)	Yes
ENSG00000115484	CCT4	Mendillo et al.(2012)	pubmed:22863008	direct interaction	N/D	chaperonin containing TCP1 subunit 4(CCT4)	Yes
ENSG00000115504	EHBP1	Mendillo et al.(2012)	pubmed:22863008	direct interaction	N/D	EH domain binding protein 1(EHBP1)	Yes
ENSG00000115541	hspe1	Mendillo et al.(2012)	pubmed:22863008	direct interaction	N/D	heat shock protein family E (Hsp10) member 1(HSPE1)	Yes
ENSG00000115602	IL1RL1	Mendillo et al.(2012)	pubmed:22863008	direct interaction	N/D	interleukin 1 receptor like 1(IL1RL1)	Yes
ENSG00000115828	QPCT	Mendillo et al.(2012)	pubmed:22863008	direct interaction	N/D	glutaminyl-peptide cyclotransferase(QPCT)	Yes
ENSG00000115840	SLC25A12	Mendillo et al.(2012)	pubmed:22863008	direct interaction	N/D	solute carrier family 25 member 12(SLC25A12)	Yes
ENSG00000115866	DARS	Mendillo et al.(2012)	pubmed:22863008	direct interaction	N/D	aspartyl-tRNA synthetase(DARS)	Yes
ENSG00000115875	SRSF7	Mendillo et al.(2012)	pubmed:22863008	direct interaction	N/D	serine and arginine rich splicing factor 7(SRSF7)	Yes
ENSG00000115904	SOS1	Mendillo et al.(2012)	pubmed:22863008	direct interaction	N/D	SOS Ras/Rac guanine nucleotide exchange factor 1(SOS1)	Yes
ENSG00000115963	RND3	Mendillo et al.(2012)	pubmed:22863008	direct interaction	N/D	Rho family GTPase 3(RND3)	Yes
ENSG00000115966	atf2	Mendillo et al.(2012)	pubmed:22863008	direct interaction	N/D	activating transcription factor 2(ATF2)	Yes
ENSG00000116096	SPR	Mendillo et al.(2012)	pubmed:22863008	direct interaction	N/D	sepiapterin reductase (7,8-dihydrobiopterin:NADP+ oxidoreductase)(SPR)	Yes
ENSG00000116161	CACYBP	Mendillo et al.(2012)	pubmed:22863008	direct interaction	N/D	calcyclin binding protein(CACYBP)	Yes
ENSG00000116678	LEPR	Mendillo et al.(2012)	pubmed:22863008	direct interaction	N/D	leptin receptor(LEPR)	Yes
ENSG00000116741	RGS2	Mendillo et al.(2012)	pubmed:22863008	direct interaction	N/D	regulator of G-protein signaling 2(RGS2)	Yes
ENSG00000116761	CTH	Mendillo et al.(2012)	pubmed:22863008	direct interaction	N/D	cystathionine gamma-lyase(CTH)	Yes
ENSG00000116791	CRYZ	Mendillo et al.(2012)	pubmed:22863008	direct interaction	N/D	crystallin zeta(CRYZ)	Yes
ENSG00000116882	HAO2	Mendillo et al.(2012)	pubmed:28369544	direct interaction	N/D	hydroxyacid oxidase 2(HAO2)	Yes
ENSG00000117222	RBBP5	Mendillo et al.(2012)	pubmed:22863008	direct interaction	N/D	RB binding protein 5, histone lysine methyltransferase complex subunit(RBBP5)	Yes
ENSG00000117262	GPR89A	Vilaboa et al.(2017)	pubmed:22863008	functional association	activated	G protein-coupled receptor 89A(GPR89A)	Yes
ENSG00000117410	ATP6V0B	Mendillo et al.(2012)	pubmed:22863008	direct interaction	N/D	ATPase H+ transporting V0 subunit b(ATP6V0B)	Yes
ENSG00000117450	PRDX1	Mendillo et al.(2012)	pubmed:22863008	direct interaction	N/D	peroxiredoxin 1(PRDX1)	Yes
ENSG00000117501	MROH9	Mendillo et al.(2012)	pubmed:22863008	direct interaction	N/D	maestro heat like repeat family member 9(MROH9)	Yes
ENSG00000117523	PRRC2C	Mendillo et al.(2012)	pubmed:22863008	direct interaction	N/D	proline rich coiled-coil 2C(PRRC2C)	Yes
ENSG00000118058	KMT2A	Mendillo et al.(2012)	pubmed:22863008	direct interaction	N/D	lysine methyltransferase 2A(KMT2A)	Yes
ENSG00000118655	DCLRE1B	Mendillo et al.(2012)	pubmed:22863008	direct interaction	N/D	DNA cross-link repair 1B(DCLRE1B)	Yes
ENSG00000118961	LDAH	Mendillo et al.(2012)	pubmed:22863008	direct interaction	N/D	lipid droplet associated hydrolase(LDAH)	Yes
ENSG00000119041	GTF3C3	Mendillo et al.(2012)	pubmed:22863008	direct interaction	N/D	general transcription factor IIIC subunit 3(GTF3C3)	Yes
ENSG00000119048	UBE2B	Mendillo et al.(2012)	pubmed:22863008	direct interaction	N/D	ubiquitin conjugating enzyme E2 B(UBE2B)	Yes
ENSG00000119242	CCDC92	Mendillo et al.(2012)	pubmed:22863008	direct interaction	N/D	coiled-coil domain containing 92(CCDC92)	Yes
ENSG00000119285	HEATR1	Mendillo et al.(2012)	pubmed:22863008	direct interaction	N/D	HEAT repeat containing 1(HEATR1)	Yes
ENSG00000119383	PTPA	Mendillo et al.(2012)	pubmed:22863008	direct interaction	N/D	protein phosphatase 2 phosphatase activator(PTPA)	Yes
ENSG00000119630	PGF	Mendillo et al.(2012)	pubmed:22863008	direct interaction	N/D	placental growth factor(PGF)	Yes
ENSG00000119707	RBM25	Mendillo et al.(2012)	pubmed:22863008	direct interaction	N/D	RNA binding motif protein 25(RBM25)	Yes
ENSG00000119865	CNRIP1	Mendillo et al.(2012)	pubmed:22863008	direct interaction	N/D	cannabinoid receptor interacting protein 1(CNRIP1)	Yes
ENSG00000120129	DUSP1	Mendillo et al.(2012)	pubmed:22863008	direct interaction	N/D	dual specificity phosphatase 1(DUSP1)	Yes
ENSG00000120278	PLEKHG1	Mendillo et al.(2012)	pubmed:22863008	direct interaction	N/D	pleckstrin homology and RhoGEF domain containing G1(PLEKHG1)	Yes
ENSG00000120306	CYSTM1	Mendillo et al.(2012)	pubmed:22863008	direct interaction	N/D	cysteine rich transmembrane module containing 1(CYSTM1)	Yes
ENSG00000120318	ARAP3	Mendillo et al.(2012)	pubmed:22863008	direct interaction	N/D	ArfGAP with RhoGAP domain, ankyrin repeat and PH domain 3(ARAP3)	Yes
ENSG00000120438	TCP1	Mendillo et al.(2012)	pubmed:22863008	direct interaction	N/D	t-complex 1(TCP1)	Yes
ENSG00000120594	plxdc2	Mendillo et al.(2012)	pubmed:22863008	direct interaction	N/D	plexin domain containing 2(PLXDC2)	Yes
ENSG00000120616	EPC1	Mendillo et al.(2012)	pubmed:22863008	direct interaction	N/D	enhancer of polycomb homolog 1(EPC1)	Yes
ENSG00000120694	HSPH1	Mendillo et al.(2012)	pubmed:22863008	direct interaction	N/D	heat shock protein family H (Hsp110) member 1(HSPH1)	Yes
ENSG00000120800	UTP20	Mendillo et al.(2012)	pubmed:22863008	direct interaction	N/D	UTP20, small subunit processome component(UTP20)	Yes
ENSG00000120885	MIR6843	Mendillo et al.(2012)	pubmed:17216044	direct interaction	N/D	microRNA 6843(MIR6843)	Yes
ENSG00000120903	CHRNA2	Mendillo et al.(2012)	pubmed:22863008	direct interaction	N/D	cholinergic receptor nicotinic alpha 2 subunit(CHRNA2)	Yes
ENSG00000120949	TNFRSF8	Page et al.(2006)	pubmed:22863008	direct interaction	N/D	TNF receptor superfamily member 8(TNFRSF8)	Yes
ENSG00000121022	COPS5	Mendillo et al.(2012)	pubmed:22863008	direct interaction	N/D	COP9 signalosome subunit 5(COPS5)	Yes
ENSG00000121152	NCAPH	Mendillo et al.(2012)	pubmed:22863008	direct interaction	N/D	non-SMC condensin I complex subunit H(NCAPH)	Yes
ENSG00000121774	KHDRBS1	Mendillo et al.(2012)	pubmed:22863008	direct interaction	N/D	KH RNA binding domain containing, signal transduction associated 1(KHDRBS1)	Yes
ENSG00000121851	POLR3GL	Mendillo et al.(2012)	pubmed:22863008	direct interaction	N/D	RNA polymerase III subunit G like(POLR3GL)	Yes
ENSG00000121897	LIAS	Mendillo et al.(2012)	pubmed:22863008	direct interaction	N/D	lipoic acid synthetase(LIAS)	Yes
ENSG00000121931	LRIF1	Mendillo et al.(2012)	pubmed:22863008	direct interaction	N/D	ligand dependent nuclear receptor interacting factor 1(LRIF1)	Yes
ENSG00000122218	COPA	Mendillo et al.(2012)	pubmed:22863008	direct interaction	N/D	coatomer protein complex subunit alpha(COPA)	Yes
ENSG00000122359	ANXA11	Mendillo et al.(2012)	pubmed:22863008	direct interaction	N/D	annexin A11(ANXA11)	Yes
ENSG00000122565	CBX3	Mendillo et al.(2012)	pubmed:22863008	direct interaction	N/D	chromobox 3(CBX3)	Yes
ENSG00000122566	HNRNPA2B1	Mendillo et al.(2012)	pubmed:22863008	direct interaction	N/D	heterogeneous nuclear ribonucleoprotein A2/B1(HNRNPA2B1)	Yes
ENSG00000122863	CHST3	Mendillo et al.(2012)	pubmed:22863008	direct interaction	N/D	carbohydrate sulfotransferase 3(CHST3)	Yes
ENSG00000122884	P4HA1	Mendillo et al.(2012)	pubmed:22863008	direct interaction	N/D	prolyl 4-hydroxylase subunit alpha 1(P4HA1)	Yes
ENSG00000123562	MORF4L2	Mendillo et al.(2012)	pubmed:22863008	direct interaction	N/D	mortality factor 4 like 2(MORF4L2)	Yes
ENSG00000123975	CKS2	Mendillo et al.(2012)	pubmed:28369544	direct interaction	N/D	CDC28 protein kinase regulatory subunit 2(CKS2)	Yes
ENSG00000123983	ACSL3	Mendillo et al.(2012)	pubmed:22863008	direct interaction	N/D	acyl-CoA synthetase long-chain family member 3(ACSL3)	Yes
ENSG00000124120	TTPAL	Vilaboa et al.(2017)	pubmed:22863008	functional association	activated	alpha tocopherol transfer protein like(TTPAL)	Yes
ENSG00000124222	STX16	Mendillo et al.(2012)	pubmed:22863008	direct interaction	N/D	syntaxin 16(STX16)	Yes
ENSG00000124370	MCEE	Mendillo et al.(2012)	pubmed:22863008	direct interaction	N/D	methylmalonyl-CoA epimerase(MCEE)	Yes
ENSG00000124788	ATXN1	Mendillo et al.(2012)	pubmed:22863008	direct interaction	N/D	ataxin 1(ATXN1)	Yes
ENSG00000125430	HS3ST3B1	Mendillo et al.(2012)	pubmed:22863008	direct interaction	N/D	heparan sulfate-glucosamine 3-sulfotransferase 3B1(HS3ST3B1)	Yes
ENSG00000125505	MBOAT7	Mendillo et al.(2012)	pubmed:22863008	direct interaction	N/D	membrane bound O-acyltransferase domain containing 7(MBOAT7)	Yes
ENSG00000125618	PAX8	Mendillo et al.(2012)	pubmed:22863008	direct interaction	N/D	paired box 8(PAX8)	Yes
ENSG00000125735	TNFSF14	Mendillo et al.(2012)	pubmed:22863008	direct interaction	N/D	tumor necrosis factor superfamily member 14(TNFSF14)	Yes
ENSG00000125945	ZNF436	Mendillo et al.(2012)	pubmed:22863008	direct interaction	N/D	zinc finger protein 436(ZNF436)	Yes
ENSG00000125970	RALY	Mendillo et al.(2012)	pubmed:22863008	direct interaction	N/D	RALY heterogeneous nuclear ribonucleoprotein(RALY)	Yes
ENSG00000125977	EIF2S2	Mendillo et al.(2012)	pubmed:22863008	direct interaction	N/D	eukaryotic translation initiation factor 2 subunit beta(EIF2S2)	Yes
ENSG00000126003	PLAGL2	Mendillo et al.(2012)	pubmed:22863008	direct interaction	N/D	PLAG1 like zinc finger 2(PLAGL2)	Yes
ENSG00000126214	KLC1	Mendillo et al.(2012)	pubmed:22863008	functional association	inhibited	kinesin light chain 1(KLC1)	Yes
ENSG00000126226	PCID2	Mendillo et al.(2012)	pubmed:22863008	direct interaction	N/D	PCI domain containing 2(PCID2)	Yes
ENSG00000126432	PRDX5	Mendillo et al.(2012)	pubmed:22863008	direct interaction	N/D	peroxiredoxin 5(PRDX5)	Yes
ENSG00000126705	AHDC1	Mendillo et al.(2012)	pubmed:22863008	direct interaction	N/D	AT-hook DNA binding motif containing 1(AHDC1)	Yes
ENSG00000126934	MAP2K2	Mendillo et al.(2012)	pubmed:22863008	direct interaction	N/D	mitogen-activated protein kinase kinase 2(MAP2K2)	Yes
ENSG00000127328	RAB3IP	Mendillo et al.(2012)	pubmed:22863008	direct interaction	N/D	RAB3A interacting protein(RAB3IP)	Yes
ENSG00000127463	EMC1	Mendillo et al.(2012)	pubmed:22863008	direct interaction	N/D	ER membrane protein complex subunit 1(EMC1)	Yes
ENSG00000127603	MACF1	Mendillo et al.(2012)	pubmed:22863008	direct interaction	N/D	microtubule-actin crosslinking factor 1(MACF1)	Yes
ENSG00000127663	KDM4B	Mendillo et al.(2012)	pubmed:22863008	direct interaction	N/D	lysine demethylase 4B(KDM4B)	Yes
ENSG00000127804	METTL16	Mendillo et al.(2012)	pubmed:22863008	direct interaction	N/D	methyltransferase like 16(METTL16)	Yes
ENSG00000128564	VGF	Mendillo et al.(2012)	pubmed:22863008	direct interaction	N/D	VGF nerve growth factor inducible(VGF)	Yes
ENSG00000128731	HERC2	Mendillo et al.(2012)	pubmed:22863008	direct interaction	N/D	HECT and RLD domain containing E3 ubiquitin protein ligase 2(HERC2)	Yes
ENSG00000129353	SLC44A2	Mendillo et al.(2012)	pubmed:22863008	direct interaction	N/D	solute carrier family 44 member 2(SLC44A2)	Yes
ENSG00000129422	MTUS1	Mendillo et al.(2012)	pubmed:22863008	direct interaction	N/D	microtubule associated tumor suppressor 1(MTUS1)	Yes
ENSG00000129673	AANAT	Mendillo et al.(2012)	pubmed:22863008	direct interaction	N/D	aralkylamine N-acetyltransferase(AANAT)	Yes
ENSG00000129993	CBFA2T3	Mendillo et al.(2012)	pubmed:22863008	direct interaction	N/D	CBFA2/RUNX1 translocation partner 3(CBFA2T3)	Yes
ENSG00000130023	ERMARD	Mendillo et al.(2012)	pubmed:22863008	direct interaction	N/D	ER membrane associated RNA degradation(ERMARD)	Yes
ENSG00000130164	MIR6886	Mendillo et al.(2012)	pubmed:22863008	direct interaction	N/D	microRNA 6886(MIR6886)	Yes
ENSG00000130175	PRKCSH	Mendillo et al.(2012)	pubmed:28369544	direct interaction	N/D	protein kinase C substrate 80K-H(PRKCSH)	Yes
ENSG00000130294	KIF1A	Mendillo et al.(2012)	pubmed:22863008	direct interaction	N/D	kinesin family member 1A(KIF1A)	Yes
ENSG00000130518	KIAA1683	Vilaboa et al.(2017)	pubmed:22863008	functional association	activated	KIAA1683(KIAA1683)	Yes
ENSG00000130584	ZBTB46	Mendillo et al.(2012)	pubmed:22863008	direct interaction	N/D	zinc finger and BTB domain containing 46(ZBTB46)	Yes
ENSG00000130700	GATA5	Mendillo et al.(2012)	pubmed:22863008	direct interaction	N/D	GATA binding protein 5(GATA5)	Yes
ENSG00000130702	MIR4758	Mendillo et al.(2012)	pubmed:22863008	direct interaction	N/D	microRNA 4758(MIR4758)	Yes
ENSG00000130762	ARHGEF16	Mendillo et al.(2012)	pubmed:17216044	direct interaction	N/D	Rho guanine nucleotide exchange factor 16(ARHGEF16)	Yes
ENSG00000131115	ZNF227	Mendillo et al.(2012)	pubmed:22863008	direct interaction	N/D	zinc finger protein 227(ZNF227)	Yes
ENSG00000131196	NFATC1	Page et al.(2006)	pubmed:22863008	functional association	activated	nuclear factor of activated T-cells 1(NFATC1)	Yes
ENSG00000131323	TRAF3	Mendillo et al.(2012)	pubmed:22863008	direct interaction	N/D	TNF receptor associated factor 3(TRAF3)	Yes
ENSG00000131620	ANO1	Mendillo et al.(2012)	pubmed:22863008	direct interaction	N/D	anoctamin 1(ANO1)	Yes
ENSG00000131711	MAP1B	Mendillo et al.(2012)	pubmed:22863008	direct interaction	N/D	microtubule associated protein 1B(MAP1B)	Yes
ENSG00000132002	DNAJB1	Mendillo et al.(2012)	pubmed:22863008	direct interaction	N/D	DnaJ heat shock protein family (Hsp40) member B1(DNAJB1)	No
ENSG00000132016	C19orf57	Mendillo et al.(2012)	pubmed:22863008	direct interaction	N/D	chromosome 19 open reading frame 57(C19orf57)	Yes
ENSG00000132196	HSD17B7	Mendillo et al.(2012)	pubmed:22863008	direct interaction	N/D	hydroxysteroid 17-beta dehydrogenase 7(HSD17B7)	Yes
ENSG00000132329	RAMP1	Mendillo et al.(2012)	pubmed:22863008	direct interaction	N/D	receptor activity modifying protein 1(RAMP1)	Yes
ENSG00000132334	PTPRE	Mendillo et al.(2012)	pubmed:22863008	direct interaction	N/D	protein tyrosine phosphatase, receptor type E(PTPRE)	Yes
ENSG00000132471	WBP2	Mendillo et al.(2012)	pubmed:22863008	direct interaction	N/D	WW domain binding protein 2(WBP2)	Yes
ENSG00000132716	dcaf8	Mendillo et al.(2012)	pubmed:22863008	direct interaction	N/D	DDB1 and CUL4 associated factor 8(DCAF8)	Yes
ENSG00000132854	KANK4	Mendillo et al.(2012)	pubmed:22863008	direct interaction	N/D	KN motif and ankyrin repeat domains 4(KANK4)	Yes
ENSG00000132938	MTUS2	Mendillo et al.(2012)	pubmed:22863008	direct interaction	N/D	microtubule associated tumor suppressor candidate 2(MTUS2)	Yes
ENSG00000132952	USPL1	Mendillo et al.(2012)	pubmed:22863008	direct interaction	N/D	ubiquitin specific peptidase like 1(USPL1)	Yes
ENSG00000133067	LGR6	Mendillo et al.(2012)	pubmed:22863008	direct interaction	N/D	leucine rich repeat containing G protein-coupled receptor 6(LGR6)	Yes
ENSG00000133112	TPT1	Mendillo et al.(2012)	pubmed:22863008	direct interaction	N/D	tumor protein, translationally-controlled 1(TPT1)	Yes
ENSG00000133121	STARD13	Mendillo et al.(2012)	pubmed:22863008	direct interaction	N/D	StAR related lipid transfer domain containing 13(STARD13)	Yes
ENSG00000133131	MORC4	Mendillo et al.(2012)	pubmed:22863008	direct interaction	N/D	MORC family CW-type zinc finger 4(MORC4)	Yes
ENSG00000133313	CNDP2	Mendillo et al.(2012)	pubmed:22863008	direct interaction	N/D	CNDP dipeptidase 2 (metallopeptidase M20 family)(CNDP2)	Yes
ENSG00000133401	PDZD2	Mendillo et al.(2012)	pubmed:22863008	direct interaction	N/D	PDZ domain containing 2(PDZD2)	Yes
ENSG00000133740	E2F5	Mendillo et al.(2012)	pubmed:22863008	direct interaction	N/D	E2F transcription factor 5(E2F5)	Yes
ENSG00000133794	ARNTL	Mendillo et al.(2012)	pubmed:22863008	direct interaction	N/D	aryl hydrocarbon receptor nuclear translocator like(ARNTL)	Yes
ENSG00000133816	MICAL2	Mendillo et al.(2012)	pubmed:22863008	direct interaction	N/D	microtubule associated monooxygenase, calponin and LIM domain containing 2(MICAL2)	Yes
ENSG00000133872	SARAF	Mendillo et al.(2012)	pubmed:22863008	direct interaction	N/D	store-operated calcium entry associated regulatory factor(SARAF)	Yes
ENSG00000134020	PEBP4	Mendillo et al.(2012)	pubmed:22863008	direct interaction	N/D	phosphatidylethanolamine binding protein 4(PEBP4)	Yes
ENSG00000134107	BHLHE40	Mendillo et al.(2012)	pubmed:22863008	direct interaction	N/D	basic helix-loop-helix family member e40(BHLHE40)	Yes
ENSG00000134138	MEIS2	Mendillo et al.(2012)	pubmed:22863008	direct interaction	N/D	Meis homeobox 2(MEIS2)	Yes
ENSG00000134215	VAV3	Mendillo et al.(2012)	pubmed:22863008	direct interaction	N/D	vav guanine nucleotide exchange factor 3(VAV3)	Yes
ENSG00000134242	PTPN22	Mendillo et al.(2012)	pubmed:22863008	direct interaction	N/D	protein tyrosine phosphatase, non-receptor type 22(PTPN22)	Yes
ENSG00000134259	NGF	Mendillo et al.(2012)	pubmed:22863008	direct interaction	N/D	nerve growth factor(NGF)	Yes
ENSG00000134262	AP4B1	Mendillo et al.(2012)	pubmed:22863008	direct interaction	N/D	adaptor related protein complex 4 beta 1 subunit(AP4B1)	Yes
ENSG00000134352	il6st	Mendillo et al.(2012)	pubmed:22863008	direct interaction	N/D	interleukin 6 signal transducer(IL6ST)	Yes
ENSG00000134363	FST	Mendillo et al.(2012)	pubmed:22863008	direct interaction	N/D	follistatin(FST)	Yes
ENSG00000134490	TMEM241	Mendillo et al.(2012)	pubmed:22863008	direct interaction	N/D	transmembrane protein 241(TMEM241)	Yes
ENSG00000134873	CLDN10	Mendillo et al.(2012)	pubmed:22863008	direct interaction	N/D	claudin 10(CLDN10)	Yes
ENSG00000135018	UBQLN1	Mendillo et al.(2012)	pubmed:22863008	direct interaction	N/D	ubiquilin 1(UBQLN1)	Yes
ENSG00000135111	TBX3	Mendillo et al.(2012)	pubmed:22863008	direct interaction	N/D	T-box 3(TBX3)	Yes
ENSG00000135250	SRPK2	Mendillo et al.(2012)	pubmed:22863008	direct interaction	N/D	SRSF protein kinase 2(SRPK2)	Yes
ENSG00000135272	MDFIC	Mendillo et al.(2012)	pubmed:22863008	direct interaction	N/D	MyoD family inhibitor domain containing(MDFIC)	Yes
ENSG00000135318	NT5E	Mendillo et al.(2012)	pubmed:22863008	direct interaction	N/D	5'-nucleotidase ecto(NT5E)	Yes
ENSG00000135378	PRRG4	Mendillo et al.(2012)	pubmed:22863008	direct interaction	N/D	proline rich and Gla domain 4(PRRG4)	Yes
ENSG00000135503	ACVR1B	Mendillo et al.(2012)	pubmed:22863008	direct interaction	N/D	activin A receptor type 1B(ACVR1B)	Yes
ENSG00000135617	PRADC1	Mendillo et al.(2012)	pubmed:22863008	direct interaction	N/D	protease associated domain containing 1(PRADC1)	Yes
ENSG00000135624	CCT7	Mendillo et al.(2012)	pubmed:22863008	direct interaction	N/D	chaperonin containing TCP1 subunit 7(CCT7)	Yes
ENSG00000135821	GLUL	Mendillo et al.(2012)	pubmed:22863008	direct interaction	N/D	glutamate-ammonia ligase(GLUL)	Yes
ENSG00000135837	cep350	Mendillo et al.(2012)	pubmed:22863008	direct interaction	N/D	centrosomal protein 350(CEP350)	Yes
ENSG00000135862	LAMC1	Mendillo et al.(2012)	pubmed:22863008	direct interaction	N/D	laminin subunit gamma 1(LAMC1)	Yes
ENSG00000135924	DNAJB2	Mendillo et al.(2012)	pubmed:22863008	direct interaction	N/D	DnaJ heat shock protein family (Hsp40) member B2(DNAJB2)	Yes
ENSG00000136040	PLXNC1	Mendillo et al.(2012)	pubmed:22863008	direct interaction	N/D	plexin C1(PLXNC1)	Yes
ENSG00000136111	TBC1D4	Mendillo et al.(2012)	pubmed:22863008	direct interaction	N/D	TBC1 domain family member 4(TBC1D4)	Yes
ENSG00000136144	RCBTB1	Mendillo et al.(2012)	pubmed:22863008	direct interaction	N/D	RCC1 and BTB domain containing protein 1(RCBTB1)	Yes
ENSG00000136205	TNS3	Mendillo et al.(2012)	pubmed:22863008	direct interaction	N/D	tensin 3(TNS3)	Yes
ENSG00000136492	BRIP1	Mendillo et al.(2012)	pubmed:22863008	direct interaction	N/D	BRCA1 interacting protein C-terminal helicase 1(BRIP1)	Yes
ENSG00000136527	TRA2B	Mendillo et al.(2012)	pubmed:22863008	direct interaction	N/D	transformer 2 beta homolog (Drosophila)(TRA2B)	Yes
ENSG00000136560	TANK	Mendillo et al.(2012)	pubmed:22863008	direct interaction	N/D	TRAF family member associated NFKB activator(TANK)	Yes
ENSG00000136636	KCTD3	Mendillo et al.(2012)	pubmed:22863008	direct interaction	N/D	potassium channel tetramerization domain containing 3(KCTD3)	Yes
ENSG00000136918	WDR38	Mendillo et al.(2012)	pubmed:22863008	direct interaction	N/D	WD repeat domain 38(WDR38)	Yes
ENSG00000137040	RANBP6	Mendillo et al.(2012)	pubmed:22863008	direct interaction	N/D	RAN binding protein 6(RANBP6)	Yes
ENSG00000137218	FRS3	Mendillo et al.(2012)	pubmed:22863008	direct interaction	N/D	fibroblast growth factor receptor substrate 3(FRS3)	Yes
ENSG00000137731	fxyd2	Mendillo et al.(2012)	pubmed:22863008	direct interaction	N/D	FXYD domain containing ion transport regulator 2(FXYD2)	Yes
ENSG00000137941	TTLL7	Mendillo et al.(2012)	pubmed:22863008	direct interaction	N/D	tubulin tyrosine ligase like 7(TTLL7)	Yes
ENSG00000138166	DUSP5	Mendillo et al.(2012)	pubmed:22863008	direct interaction	N/D	dual specificity phosphatase 5(DUSP5)	Yes
ENSG00000138303	ASCC1	Mendillo et al.(2012)	pubmed:22863008	direct interaction	N/D	activating signal cointegrator 1 complex subunit 1(ASCC1)	Yes
ENSG00000138311	ZNF365	Mendillo et al.(2012)	pubmed:22863008	direct interaction	N/D	zinc finger protein 365(ZNF365)	Yes
ENSG00000138398	PPIG	Mendillo et al.(2012)	pubmed:22863008	direct interaction	N/D	peptidylprolyl isomerase G(PPIG)	Yes
ENSG00000138594	TMOD3	Mendillo et al.(2012)	pubmed:22863008	direct interaction	N/D	tropomodulin 3(TMOD3)	Yes
ENSG00000138668	HNRNPD	Mendillo et al.(2012)	pubmed:22863008	direct interaction	N/D	heterogeneous nuclear ribonucleoprotein D(HNRNPD)	Yes
ENSG00000138669	PRKG2	Mendillo et al.(2012)	pubmed:22863008	direct interaction	N/D	protein kinase, cGMP-dependent, type II(PRKG2)	Yes
ENSG00000138674	SEC31A	Mendillo et al.(2012)	pubmed:22863008	direct interaction	N/D	SEC31 homolog A, COPII coat complex component(SEC31A)	Yes
ENSG00000138760	SCARB2	Mendillo et al.(2012)	pubmed:22863008	direct interaction	N/D	scavenger receptor class B member 2(SCARB2)	Yes
ENSG00000138768	USO1	Mendillo et al.(2012)	pubmed:22863008	direct interaction	N/D	USO1 vesicle transport factor(USO1)	Yes
ENSG00000138802	SEC24B	Mendillo et al.(2012)	pubmed:22863008	direct interaction	N/D	SEC24 homolog B, COPII coat complex component(SEC24B)	Yes
ENSG00000139044	B4GALNT3	Mendillo et al.(2012)	pubmed:22863008	direct interaction	N/D	beta-1,4-N-acetyl-galactosaminyltransferase 3(B4GALNT3)	Yes
ENSG00000139219	COL2A1	Mendillo et al.(2012)	pubmed:22863008	direct interaction	N/D	collagen type II alpha 1 chain(COL2A1)	Yes
ENSG00000139292	LGR5	Mendillo et al.(2012)	pubmed:22863008	direct interaction	N/D	leucine rich repeat containing G protein-coupled receptor 5(LGR5)	Yes
ENSG00000139842	CUL4A	Mendillo et al.(2012)	pubmed:22863008	direct interaction	N/D	cullin 4A(CUL4A)	Yes
ENSG00000140396	NCOA2	Mendillo et al.(2012)	pubmed:22863008	direct interaction	N/D	nuclear receptor coactivator 2(NCOA2)	Yes
ENSG00000140403	DNAJA4	Mendillo et al.(2012)	pubmed:22863008	direct interaction	N/D	DnaJ heat shock protein family (Hsp40) member A4(DNAJA4)	Yes
ENSG00000140521	POLG	Mendillo et al.(2012)	pubmed:22863008	functional association	inhibited	DNA polymerase gamma, catalytic subunit(POLG)	Yes
ENSG00000140534	TICRR	Mendillo et al.(2012)	pubmed:17216044	direct interaction	N/D	TOPBP1 interacting checkpoint and replication regulator(TICRR)	Yes
ENSG00000140600	SH3GL3	Mendillo et al.(2012)	pubmed:22863008	direct interaction	N/D	SH3 domain containing GRB2 like 3, endophilin A3(SH3GL3)	Yes
ENSG00000140691	ARMC5	Page et al.(2006)	pubmed:22863008	direct interaction	N/D	armadillo repeat containing 5(ARMC5)	Yes
ENSG00000140750	ARHGAP17	Mendillo et al.(2012)	pubmed:22863008	direct interaction	N/D	Rho GTPase activating protein 17(ARHGAP17)	Yes
ENSG00000141068	KSR1	Mendillo et al.(2012)	pubmed:22863008	direct interaction	N/D	kinase suppressor of ras 1(KSR1)	Yes
ENSG00000141447	OSBPL1A	Mendillo et al.(2012)	pubmed:22863008	direct interaction	N/D	oxysterol binding protein like 1A(OSBPL1A)	Yes
ENSG00000141456	pelp1	Mendillo et al.(2012)	pubmed:22863008	direct interaction	N/D	proline, glutamate and leucine rich protein 1(PELP1)	Yes
ENSG00000141556	TBCD	Mendillo et al.(2012)	pubmed:22863008	direct interaction	N/D	tubulin folding cofactor D(TBCD)	Yes
ENSG00000141664	ZCCHC2	Mendillo et al.(2012)	pubmed:22863008	direct interaction	N/D	zinc finger CCHC-type containing 2(ZCCHC2)	Yes
ENSG00000141665	FBXO15	Mendillo et al.(2012)	pubmed:17216044	direct interaction	N/D	F-box protein 15(FBXO15)	Yes
ENSG00000141837	CACNA1A	Mendillo et al.(2012)	pubmed:22863008	direct interaction	N/D	calcium voltage-gated channel subunit alpha1 A(CACNA1A)	Yes
ENSG00000141905	nfic	Page et al.(2006)	pubmed:22863008	functional association	inhibited	nuclear factor I C(NFIC)	Yes
ENSG00000142002	DPP9	Mendillo et al.(2012)	pubmed:22863008	direct interaction	N/D	dipeptidyl peptidase 9(DPP9)	Yes
ENSG00000142082	SIRT3	Mendillo et al.(2012)	pubmed:22863008	direct interaction	N/D	sirtuin 3(SIRT3)	Yes
ENSG00000142168	SOD1	Mendillo et al.(2012)	pubmed:22863008	direct interaction	N/D	superoxide dismutase 1, soluble(SOD1)	Yes
ENSG00000142192	APP	Mendillo et al.(2012)	pubmed:22863008	direct interaction	N/D	amyloid beta precursor protein(APP)	Yes
ENSG00000142494	SLC47A1	Mendillo et al.(2012)	pubmed:22863008	direct interaction	N/D	solute carrier family 47 member 1(SLC47A1)	Yes
ENSG00000142528	ZNF473	Mendillo et al.(2012)	pubmed:22863008	direct interaction	N/D	zinc finger protein 473(ZNF473)	Yes
ENSG00000142627	EPHA2	Mendillo et al.(2012)	pubmed:22863008	functional association	inhibited	EPH receptor A2(EPHA2)	Yes
ENSG00000142634	EFHD2	Mendillo et al.(2012)	pubmed:22863008	direct interaction	N/D	EF-hand domain family member D2(EFHD2)	Yes
ENSG00000142669	SH3BGRL3	Mendillo et al.(2012)	pubmed:22863008	direct interaction	N/D	SH3 domain binding glutamate rich protein like 3(SH3BGRL3)	Yes
ENSG00000142748	FCN3	Mendillo et al.(2012)	pubmed:22863008	direct interaction	N/D	ficolin 3(FCN3)	Yes
ENSG00000142856	ITGB3BP	Mendillo et al.(2012)	pubmed:22863008	direct interaction	N/D	integrin subunit beta 3 binding protein(ITGB3BP)	Yes
ENSG00000142867	BCL10	Mendillo et al.(2012)	pubmed:22863008	direct interaction	N/D	B-cell CLL/lymphoma 10(BCL10)	Yes
ENSG00000142871	CYR61	Mendillo et al.(2012)	pubmed:22863008	direct interaction	N/D	cysteine rich angiogenic inducer 61(CYR61)	Yes
ENSG00000142973	CYP4B1	Mendillo et al.(2012)	pubmed:22863008	direct interaction	N/D	cytochrome P450 family 4 subfamily B member 1(CYP4B1)	Yes
ENSG00000143006	DMRTB1	Mendillo et al.(2012)	pubmed:22863008	direct interaction	N/D	DMRT like family B with proline rich C-terminal 1(DMRTB1)	Yes
ENSG00000143294	PRCC	Mendillo et al.(2012)	pubmed:22863008	direct interaction	N/D	papillary renal cell carcinoma (translocation-associated)(PRCC)	Yes
ENSG00000143493	INTS7	Mendillo et al.(2012)	pubmed:22863008	direct interaction	N/D	integrator complex subunit 7(INTS7)	Yes
ENSG00000143507	DUSP10	Mendillo et al.(2012)	pubmed:22863008	direct interaction	N/D	dual specificity phosphatase 10(DUSP10)	Yes
ENSG00000143570	SLC39A1	Mendillo et al.(2012)	pubmed:22863008	direct interaction	N/D	solute carrier family 39 member 1(SLC39A1)	Yes
ENSG00000143578	CREB3L4	Mendillo et al.(2012)	pubmed:22863008	direct interaction	N/D	cAMP responsive element binding protein 3 like 4(CREB3L4)	Yes
ENSG00000143621	ILF2	Mendillo et al.(2012)	pubmed:17216044	direct interaction	N/D	interleukin enhancer binding factor 2(ILF2)	Yes
ENSG00000143776	CDC42BPA	Mendillo et al.(2012)	pubmed:22863008	direct interaction	N/D	CDC42 binding protein kinase alpha(CDC42BPA)	Yes
ENSG00000143819	EPHX1	Page et al.(2006)	pubmed:22863008	functional association	activated	epoxide hydrolase 1(EPHX1)	Yes
ENSG00000143842	SOX13	Mendillo et al.(2012)	pubmed:22863008	direct interaction	N/D	SRY-box 13(SOX13)	Yes
ENSG00000143882	ATP6V1C2	Mendillo et al.(2012)	pubmed:22863008	direct interaction	N/D	ATPase H+ transporting V1 subunit C2(ATP6V1C2)	Yes
ENSG00000143995	MEIS1	Mendillo et al.(2012)	pubmed:22863008	direct interaction	N/D	Meis homeobox 1(MEIS1)	Yes
ENSG00000144063	MALL	Mendillo et al.(2012)	pubmed:22863008	direct interaction	N/D	mal, T-cell differentiation protein like(MALL)	Yes
ENSG00000144283	PKP4	Mendillo et al.(2012)	pubmed:22863008	direct interaction	N/D	plakophilin 4(PKP4)	Yes
ENSG00000144290	SLC4A10	Mendillo et al.(2012)	pubmed:22863008	direct interaction	N/D	solute carrier family 4 member 10(SLC4A10)	Yes
ENSG00000144331	ZNF385B	Mendillo et al.(2012)	pubmed:22863008	direct interaction	N/D	zinc finger protein 385B(ZNF385B)	Yes
ENSG00000144381	HSPD1	Mendillo et al.(2012)	pubmed:22863008	direct interaction	N/D	heat shock protein family D (Hsp60) member 1(HSPD1)	Yes
ENSG00000144455	SUMF1	Mendillo et al.(2012)	pubmed:22863008	direct interaction	N/D	sulfatase modifying factor 1(SUMF1)	Yes
ENSG00000144468	RHBDD1	Mendillo et al.(2012)	pubmed:17216044	direct interaction	N/D	rhomboid domain containing 1(RHBDD1)	Yes
ENSG00000144583	MARCH4	Mendillo et al.(2012)	pubmed:22863008	direct interaction	N/D	membrane associated ring-CH-type finger 4(MARCH4)	Yes
ENSG00000144711	IQSEC1	Page et al.(2006)	pubmed:22863008	direct interaction	N/D	IQ motif and Sec7 domain 1(IQSEC1)	Yes
ENSG00000144802	nfkbiz	Mendillo et al.(2012)	pubmed:22863008	direct interaction	N/D	NFKB inhibitor zeta(NFKBIZ)	Yes
ENSG00000145191	EIF2B5	Mendillo et al.(2012)	pubmed:22863008	direct interaction	N/D	eukaryotic translation initiation factor 2B subunit epsilon(EIF2B5)	Yes
ENSG00000145555	MYO10	Mendillo et al.(2012)	pubmed:22863008	direct interaction	N/D	myosin X(MYO10)	Yes
ENSG00000145990	GFOD1	Mendillo et al.(2012)	pubmed:22863008	direct interaction	N/D	glucose-fructose oxidoreductase domain containing 1(GFOD1)	Yes
ENSG00000146021	KLHL3	Mendillo et al.(2012)	pubmed:22863008	direct interaction	N/D	kelch like family member 3(KLHL3)	Yes
ENSG00000146063	TRIM41	Mendillo et al.(2012)	pubmed:22863008	direct interaction	N/D	tripartite motif containing 41(TRIM41)	Yes
ENSG00000146112	PPP1R18	Mendillo et al.(2012)	pubmed:22863008	direct interaction	N/D	protein phosphatase 1 regulatory subunit 18(PPP1R18)	Yes
ENSG00000146143	PRIM2	Mendillo et al.(2012)	pubmed:22863008	direct interaction	N/D	primase (DNA) subunit 2(PRIM2)	Yes
ENSG00000146216	TTBK1	Mendillo et al.(2012)	pubmed:22863008	direct interaction	N/D	tau tubulin kinase 1(TTBK1)	Yes
ENSG00000146592	CREB5	Mendillo et al.(2012)	pubmed:22863008	direct interaction	N/D	cAMP responsive element binding protein 5(CREB5)	Yes
ENSG00000146839	ZAN	Mendillo et al.(2012)	pubmed:22863008	direct interaction	N/D	zonadhesin (gene/pseudogene)(ZAN)	Yes
ENSG00000147050	KDM6A	Mendillo et al.(2012)	pubmed:22863008	direct interaction	N/D	lysine demethylase 6A(KDM6A)	Yes
ENSG00000147162	OGT	Mendillo et al.(2012)	pubmed:22863008	direct interaction	N/D	O-linked N-acetylglucosamine (GlcNAc) transferase(OGT)	Yes
ENSG00000147324	MFHAS1	Mendillo et al.(2012)	pubmed:22863008	direct interaction	N/D	malignant fibrous histiocytoma amplified sequence 1(MFHAS1)	Yes
ENSG00000147454	SLC25A37	Mendillo et al.(2012)	pubmed:22863008	direct interaction	N/D	solute carrier family 25 member 37(SLC25A37)	Yes
ENSG00000147650	LRP12	Mendillo et al.(2012)	pubmed:22863008	direct interaction	N/D	LDL receptor related protein 12(LRP12)	Yes
ENSG00000147799	ARHGAP39	Mendillo et al.(2012)	pubmed:22863008	direct interaction	N/D	Rho GTPase activating protein 39(ARHGAP39)	Yes
ENSG00000148400	notch1	Mendillo et al.(2012)	pubmed:22863008	direct interaction	N/D	notch 1(NOTCH1)	Yes
ENSG00000148516	ZEB1	Mendillo et al.(2012)	pubmed:22863008	direct interaction	N/D	zinc finger E-box binding homeobox 1(ZEB1)	Yes
ENSG00000148634	HERC4	Mendillo et al.(2012)	pubmed:22863008	direct interaction	N/D	HECT and RLD domain containing E3 ubiquitin protein ligase 4(HERC4)	Yes
ENSG00000148655	c10orf11	Mendillo et al.(2012)	pubmed:22863008	direct interaction	N/D	chromosome 10 open reading frame 11(C10orf11)	Yes
ENSG00000148848	ADAM12	Mendillo et al.(2012)	pubmed:22863008	direct interaction	N/D	ADAM metallopeptidase domain 12(ADAM12)	Yes
ENSG00000148926	ADM	Mendillo et al.(2012)	pubmed:22863008	direct interaction	N/D	adrenomedullin(ADM)	Yes
ENSG00000149084	HSD17B12	Mendillo et al.(2012)	pubmed:22863008	direct interaction	N/D	hydroxysteroid 17-beta dehydrogenase 12(HSD17B12)	Yes
ENSG00000149196	HIKESHI	Mendillo et al.(2012)	pubmed:22863008	direct interaction	N/D	Hikeshi, heat shock protein nuclear import factor(HIKESHI)	Yes
ENSG00000149257	SERPINH1	Mendillo et al.(2012)	pubmed:22863008	direct interaction	N/D	serpin family H member 1(SERPINH1)	No
ENSG00000149403	GRIK4	Mendillo et al.(2012)	pubmed:22863008	direct interaction	N/D	glutamate ionotropic receptor kainate type subunit 4(GRIK4)	Yes
ENSG00000149633	KIAA1755	Mendillo et al.(2012)	pubmed:22863008	direct interaction	N/D	KIAA1755(KIAA1755)	Yes
ENSG00000149806	FAU	Mendillo et al.(2012)	pubmed:22863008	direct interaction	N/D	FAU, ubiquitin like and ribosomal protein S30 fusion(FAU)	Yes
ENSG00000149948	hmga2	Mendillo et al.(2012)	pubmed:22863008	direct interaction	N/D	high mobility group AT-hook 2(HMGA2)	Yes
ENSG00000150054	MPP7	Mendillo et al.(2012)	pubmed:17216044	direct interaction	N/D	membrane palmitoylated protein 7(MPP7)	Yes
ENSG00000150347	ARID5B	Mendillo et al.(2012)	pubmed:22863008	direct interaction	N/D	AT-rich interaction domain 5B(ARID5B)	Yes
ENSG00000150540	HNMT	Page et al.(2006)	pubmed:22863008	direct interaction	N/D	histamine N-methyltransferase(HNMT)	Yes
ENSG00000150753	CCT5	Mendillo et al.(2012)	pubmed:22863008	direct interaction	N/D	chaperonin containing TCP1 subunit 5(CCT5)	Yes
ENSG00000150756	FAM173B	Mendillo et al.(2012)	pubmed:22863008	direct interaction	N/D	family with sequence similarity 173 member B(FAM173B)	Yes
ENSG00000150768	DLAT	Mendillo et al.(2012)	pubmed:22863008	direct interaction	N/D	dihydrolipoamide S-acetyltransferase(DLAT)	Yes
ENSG00000150907	FOXO1	Mendillo et al.(2012)	pubmed:22863008	direct interaction	N/D	forkhead box O1(FOXO1)	Yes
ENSG00000150991	UBC	Mendillo et al.(2012)	pubmed:22863008	direct interaction	N/D	ubiquitin C(UBC)	Yes
ENSG00000150995	ITPR1	Mendillo et al.(2012)	pubmed:22863008	direct interaction	N/D	inositol 1,4,5-trisphosphate receptor type 1(ITPR1)	Yes
ENSG00000151014	NOCT	Mendillo et al.(2012)	pubmed:22863008	direct interaction	N/D	nocturnin(NOCT)	Yes
ENSG00000151413	NUBPL	Mendillo et al.(2012)	pubmed:22863008	direct interaction	N/D	nucleotide binding protein like(NUBPL)	Yes
ENSG00000151445	VIPAS39	Mendillo et al.(2012)	pubmed:22863008	direct interaction	N/D	VPS33B interacting protein, apical-basolateral polarity regulator, spe-39 homolog(VIPAS39)	Yes
ENSG00000151617	EDNRA	Mendillo et al.(2012)	pubmed:22863008	direct interaction	N/D	endothelin receptor type A(EDNRA)	Yes
ENSG00000151687	ANKAR	Mendillo et al.(2012)	pubmed:22863008	direct interaction	N/D	ankyrin and armadillo repeat containing(ANKAR)	Yes
ENSG00000151929	BAG3	Mendillo et al.(2012)	pubmed:22863008	direct interaction	N/D	BCL2 associated athanogene 3(BAG3)	No
ENSG00000152137	HSPB8	Mendillo et al.(2012)	pubmed:22863008	direct interaction	N/D	heat shock protein family B (small) member 8(HSPB8)	Yes
ENSG00000152147	gemin6	Mendillo et al.(2012)	pubmed:22863008	direct interaction	N/D	gem nuclear organelle associated protein 6(GEMIN6)	Yes
ENSG00000152217	SETBP1	Mendillo et al.(2012)	pubmed:22863008	direct interaction	N/D	SET binding protein 1(SETBP1)	Yes
ENSG00000152270	PDE3B	Mendillo et al.(2012)	pubmed:22863008	direct interaction	N/D	phosphodiesterase 3B(PDE3B)	Yes
ENSG00000152601	MBNL1	Mendillo et al.(2012)	pubmed:22863008	direct interaction	N/D	muscleblind like splicing regulator 1(MBNL1)	Yes
ENSG00000152669	CCNO	Mendillo et al.(2012)	pubmed:22863008	direct interaction	N/D	cyclin O(CCNO)	Yes
ENSG00000153071	DAB2	Mendillo et al.(2012)	pubmed:22863008	direct interaction	N/D	DAB2, clathrin adaptor protein(DAB2)	Yes
ENSG00000153187	HNRNPU	Mendillo et al.(2012)	pubmed:22863008	direct interaction	N/D	heterogeneous nuclear ribonucleoprotein U(HNRNPU)	Yes
ENSG00000153201	RANBP2	Mendillo et al.(2012)	pubmed:22863008	direct interaction	N/D	RAN binding protein 2(RANBP2)	Yes
ENSG00000153294	ADGRF4	Mendillo et al.(2012)	pubmed:22863008	direct interaction	N/D	adhesion G protein-coupled receptor F4(ADGRF4)	Yes
ENSG00000153551	CMTM7	Mendillo et al.(2012)	pubmed:22863008	direct interaction	N/D	CKLF like MARVEL transmembrane domain containing 7(CMTM7)	Yes
ENSG00000153815	CMIP	Mendillo et al.(2012)	pubmed:22863008	direct interaction	N/D	c-Maf inducing protein(CMIP)	Yes
ENSG00000153933	DGKE	Mendillo et al.(2012)	pubmed:22863008	direct interaction	N/D	diacylglycerol kinase epsilon(DGKE)	Yes
ENSG00000153944	MSI2	Mendillo et al.(2012)	pubmed:22863008	direct interaction	N/D	musashi RNA binding protein 2(MSI2)	Yes
ENSG00000154153	fam134b	Mendillo et al.(2012)	pubmed:22863008	direct interaction	N/D	family with sequence similarity 134 member B(FAM134B)	Yes
ENSG00000154229	PRKCA	Mendillo et al.(2012)	pubmed:22863008	direct interaction	N/D	protein kinase C alpha(PRKCA)	Yes
ENSG00000154310	TNIK	Mendillo et al.(2012)	pubmed:22863008	direct interaction	N/D	TRAF2 and NCK interacting kinase(TNIK)	Yes
ENSG00000154319	FAM167A	Mendillo et al.(2012)	pubmed:22863008	direct interaction	N/D	family with sequence similarity 167 member A(FAM167A)	Yes
ENSG00000154358	OBSCN	Mendillo et al.(2012)	pubmed:22863008	direct interaction	N/D	obscurin, cytoskeletal calmodulin and titin-interacting RhoGEF(OBSCN)	Yes
ENSG00000154734	adamts1	Mendillo et al.(2012)	pubmed:22863008	direct interaction	N/D	ADAM metallopeptidase with thrombospondin type 1 motif 1(ADAMTS1)	Yes
ENSG00000155090	KLF10	Mendillo et al.(2012)	pubmed:17216044	direct interaction	N/D	Kruppel like factor 10(KLF10)	Yes
ENSG00000155096	AZIN1	Mendillo et al.(2012)	pubmed:22863008	direct interaction	N/D	antizyme inhibitor 1(AZIN1)	Yes
ENSG00000155962	CLIC2	Page et al.(2006)	pubmed:22863008	functional association	activated	chloride intracellular channel 2(CLIC2)	Yes
ENSG00000156011	PSD3	Mendillo et al.(2012)	pubmed:22863008	direct interaction	N/D	pleckstrin and Sec7 domain containing 3(PSD3)	Yes
ENSG00000156026	MCU	Mendillo et al.(2012)	pubmed:22863008	direct interaction	N/D	mitochondrial calcium uniporter(MCU)	Yes
ENSG00000156171	DRAM2	Mendillo et al.(2012)	pubmed:28369544	direct interaction	N/D	DNA damage regulated autophagy modulator 2(DRAM2)	Yes
ENSG00000156261	CCT8	Mendillo et al.(2012)	pubmed:22863008	direct interaction	N/D	chaperonin containing TCP1 subunit 8(CCT8)	Yes
ENSG00000156427	FGF18	Vilaboa et al.(2017)	pubmed:22863008	functional association	activated	fibroblast growth factor 18(FGF18)	Yes
ENSG00000156787	TBC1D31	Mendillo et al.(2012)	pubmed:22863008	direct interaction	N/D	TBC1 domain family member 31(TBC1D31)	Yes
ENSG00000156976	MIR1248	Mendillo et al.(2012)	pubmed:22863008	direct interaction	N/D	microRNA 1248(MIR1248)	Yes
ENSG00000157110	RBPMS	Mendillo et al.(2012)	pubmed:22863008	direct interaction	N/D	RNA binding protein with multiple splicing(RBPMS)	Yes
ENSG00000157168	NRG1	Mendillo et al.(2012)	pubmed:22863008	direct interaction	N/D	neuregulin 1(NRG1)	Yes
ENSG00000157191	NECAP2	Mendillo et al.(2012)	pubmed:22863008	direct interaction	N/D	NECAP endocytosis associated 2(NECAP2)	Yes
ENSG00000157216	SSBP3	Mendillo et al.(2012)	pubmed:22863008	direct interaction	N/D	single stranded DNA binding protein 3(SSBP3)	Yes
ENSG00000157554	ERG	Mendillo et al.(2012)	pubmed:22863008	direct interaction	N/D	ERG, ETS transcription factor(ERG)	Yes
ENSG00000157657	ZNF618	Mendillo et al.(2012)	pubmed:22863008	direct interaction	N/D	zinc finger protein 618(ZNF618)	Yes
ENSG00000157827	FMNL2	Mendillo et al.(2012)	pubmed:22863008	direct interaction	N/D	formin like 2(FMNL2)	Yes
ENSG00000157890	MEGF11	Mendillo et al.(2012)	pubmed:22863008	direct interaction	N/D	multiple EGF like domains 11(MEGF11)	Yes
ENSG00000157985	AGAP1	Mendillo et al.(2012)	pubmed:22863008	direct interaction	N/D	ArfGAP with GTPase domain, ankyrin repeat and PH domain 1(AGAP1)	Yes
ENSG00000158050	DUSP2	Mendillo et al.(2012)	pubmed:22863008	direct interaction	N/D	dual specificity phosphatase 2(DUSP2)	Yes
ENSG00000158125	XDH	Mendillo et al.(2012)	pubmed:22863008	direct interaction	N/D	xanthine dehydrogenase(XDH)	Yes
ENSG00000158201	ABHD3	Mendillo et al.(2012)	pubmed:22863008	direct interaction	N/D	abhydrolase domain containing 3(ABHD3)	Yes
ENSG00000158246	FAM46B	Mendillo et al.(2012)	pubmed:22863008	direct interaction	N/D	family with sequence similarity 46 member B(FAM46B)	Yes
ENSG00000158296	SLC13A3	Mendillo et al.(2012)	pubmed:22863008	direct interaction	N/D	solute carrier family 13 member 3(SLC13A3)	Yes
ENSG00000158301	GPRASP2	Mendillo et al.(2012)	pubmed:22863008	direct interaction	N/D	G protein-coupled receptor associated sorting protein 2(GPRASP2)	Yes
ENSG00000158406	Hist1h4h	Mendillo et al.(2012)	pubmed:22863008	direct interaction	N/D	histone cluster 1 H4 family member h(HIST1H4H)	Yes
ENSG00000158516	CPA2	Mendillo et al.(2012)	pubmed:22863008	direct interaction	N/D	carboxypeptidase A2(CPA2)	Yes
ENSG00000158747	nbl1	Mendillo et al.(2012)	pubmed:22863008	direct interaction	N/D	neuroblastoma 1, DAN family BMP antagonist(NBL1)	Yes
ENSG00000158769	F11R	Mendillo et al.(2012)	pubmed:17216044	direct interaction	N/D	F11 receptor(F11R)	Yes
ENSG00000158941	CCAR2	Mendillo et al.(2012)	pubmed:22863008	direct interaction	N/D	cell cycle and apoptosis regulator 2(CCAR2)	Yes
ENSG00000159086	PAXBP1	Page et al.(2006)	pubmed:22863008	functional association	inhibited	PAX3 and PAX7 binding protein 1(PAXBP1)	Yes
ENSG00000159216	LOC100506403	Mendillo et al.(2012)	pubmed:22863008	direct interaction	N/D	uncharacterized LOC100506403(LOC100506403)	Yes
ENSG00000159263	SIM2	Mendillo et al.(2012)	pubmed:22863008	direct interaction	N/D	single-minded family bHLH transcription factor 2(SIM2)	Yes
ENSG00000159335	PTMS	Mendillo et al.(2012)	pubmed:22863008	direct interaction	N/D	parathymosin(PTMS)	Yes
ENSG00000159388	BTG2	Mendillo et al.(2012)	pubmed:22863008	direct interaction	N/D	BTG anti-proliferation factor 2(BTG2)	Yes
ENSG00000159399	HK2	Mendillo et al.(2012)	pubmed:17216044	functional association	inhibited	hexokinase 2(HK2)	Yes
ENSG00000159733	ZFYVE28	Mendillo et al.(2012)	pubmed:22863008	direct interaction	N/D	zinc finger FYVE-type containing 28(ZFYVE28)	Yes
ENSG00000159788	RGS12	Page et al.(2006)	pubmed:22863008	functional association	activated	regulator of G-protein signaling 12(RGS12)	Yes
ENSG00000159873	CCDC117	Mendillo et al.(2012)	pubmed:22863008	direct interaction	N/D	coiled-coil domain containing 117(CCDC117)	Yes
ENSG00000160111	CPAMD8	Mendillo et al.(2012)	pubmed:22863008	direct interaction	N/D	C3 and PZP like, alpha-2-macroglobulin domain containing 8(CPAMD8)	Yes
ENSG00000160200	CBS	Mendillo et al.(2012)	pubmed:22863008	functional association	inhibited	cystathionine-beta-synthase(CBS)	Yes
ENSG00000160209	LOC105372824	Mendillo et al.(2012)	pubmed:22863008	direct interaction	N/D	uncharacterized LOC105372824(LOC105372824)	Yes
ENSG00000160221	c21orf33	Mendillo et al.(2012)	pubmed:22863008	direct interaction	N/D	chromosome 21 open reading frame 33(C21orf33)	Yes
ENSG00000160282	FTCD	Mendillo et al.(2012)	pubmed:22863008	direct interaction	N/D	formimidoyltransferase cyclodeaminase(FTCD)	Yes
ENSG00000160323	ADAMTS13	Mendillo et al.(2012)	pubmed:22863008	direct interaction	N/D	ADAM metallopeptidase with thrombospondin type 1 motif 13(ADAMTS13)	Yes
ENSG00000160570	DEDD2	Mendillo et al.(2012)	pubmed:22863008	direct interaction	N/D	death effector domain containing 2(DEDD2)	Yes
ENSG00000160679	CHTOP	Mendillo et al.(2012)	pubmed:22863008	direct interaction	N/D	chromatin target of PRMT1(CHTOP)	Yes
ENSG00000160691	SHC1	Mendillo et al.(2012)	pubmed:22863008	direct interaction	N/D	SHC adaptor protein 1(SHC1)	Yes
ENSG00000160712	IL6R	Mendillo et al.(2012)	pubmed:22863008	direct interaction	N/D	interleukin 6 receptor(IL6R)	Yes
ENSG00000160767	FAM189B	Mendillo et al.(2012)	pubmed:22863008	direct interaction	N/D	family with sequence similarity 189 member B(FAM189B)	Yes
ENSG00000160789	LMNA	Mendillo et al.(2012)	pubmed:22863008	direct interaction	N/D	lamin A/C(LMNA)	Yes
ENSG00000160953	MUM1	Mendillo et al.(2012)	pubmed:22863008	direct interaction	N/D	melanoma associated antigen (mutated) 1(MUM1)	Yes
ENSG00000161638	ITGA5	Mendillo et al.(2012)	pubmed:22863008	direct interaction	N/D	integrin subunit alpha 5(ITGA5)	Yes
ENSG00000161654	LSM12	Mendillo et al.(2012)	pubmed:22863008	direct interaction	N/D	LSM12 homolog(LSM12)	Yes
ENSG00000162073	PAQR4	Mendillo et al.(2012)	pubmed:22863008	direct interaction	N/D	progestin and adipoQ receptor family member 4(PAQR4)	Yes
ENSG00000162105	SHANK2	Mendillo et al.(2012)	pubmed:22863008	direct interaction	N/D	SH3 and multiple ankyrin repeat domains 2(SHANK2)	Yes
ENSG00000162496	DHRS3	Mendillo et al.(2012)	pubmed:22863008	direct interaction	N/D	dehydrogenase/reductase 3(DHRS3)	Yes
ENSG00000162616	DNAJB4	Mendillo et al.(2012)	pubmed:22863008	direct interaction	N/D	DnaJ heat shock protein family (Hsp40) member B4(DNAJB4)	Yes
ENSG00000162623	TYW3	Mendillo et al.(2012)	pubmed:22863008	direct interaction	N/D	tRNA-yW synthesizing protein 3 homolog(TYW3)	Yes
ENSG00000162734	PEA15	Mendillo et al.(2012)	pubmed:22863008	direct interaction	N/D	phosphoprotein enriched in astrocytes 15(PEA15)	Yes
ENSG00000162753	SLC9C2	Mendillo et al.(2012)	pubmed:22863008	direct interaction	N/D	solute carrier family 9 member C2 (putative)(SLC9C2)	Yes
ENSG00000162772	ATF3	Mendillo et al.(2012)	pubmed:22863008	functional association	inhibited	activating transcription factor 3(ATF3)	Yes
ENSG00000162783	IER5	Mendillo et al.(2012)	pubmed:22863008	direct interaction	N/D	immediate early response 5(IER5)	No
ENSG00000162849	KIF26B	Mendillo et al.(2012)	pubmed:22863008	direct interaction	N/D	kinesin family member 26B(KIF26B)	Yes
ENSG00000162923	WDR26	Mendillo et al.(2012)	pubmed:22863008	direct interaction	N/D	WD repeat domain 26(WDR26)	Yes
ENSG00000162946	DISC1	Mendillo et al.(2012)	pubmed:22863008	direct interaction	N/D	disrupted in schizophrenia 1(DISC1)	Yes
ENSG00000162971	TYW5	Mendillo et al.(2012)	pubmed:22863008	direct interaction	N/D	tRNA-yW synthesizing protein 5(TYW5)	Yes
ENSG00000163110	PDLIM5	Mendillo et al.(2012)	pubmed:22863008	direct interaction	N/D	PDZ and LIM domain 5(PDLIM5)	Yes
ENSG00000163132	MSX1	Mendillo et al.(2012)	pubmed:22863008	direct interaction	N/D	msh homeobox 1(MSX1)	Yes
ENSG00000163171	CDC42EP3	Mendillo et al.(2012)	pubmed:22863008	direct interaction	N/D	CDC42 effector protein 3(CDC42EP3)	Yes
ENSG00000163344	pmvk	Mendillo et al.(2012)	pubmed:22863008	direct interaction	N/D	phosphomevalonate kinase(PMVK)	Yes
ENSG00000163349	HIPK1	Mendillo et al.(2012)	pubmed:22863008	direct interaction	N/D	homeodomain interacting protein kinase 1(HIPK1)	Yes
ENSG00000163352	lenep	Mendillo et al.(2012)	pubmed:22863008	direct interaction	N/D	lens epithelial protein(LENEP)	Yes
ENSG00000163376	KBTBD8	Mendillo et al.(2012)	pubmed:22863008	direct interaction	N/D	kelch repeat and BTB domain containing 8(KBTBD8)	Yes
ENSG00000163467	TSACC	Mendillo et al.(2012)	pubmed:22863008	direct interaction	N/D	TSSK6 activating cochaperone(TSACC)	Yes
ENSG00000163468	CCT3	Mendillo et al.(2012)	pubmed:22863008	direct interaction	N/D	chaperonin containing TCP1 subunit 3(CCT3)	Yes
ENSG00000163520	FBLN2	Mendillo et al.(2012)	pubmed:22863008	direct interaction	N/D	fibulin 2(FBLN2)	Yes
ENSG00000163694	RBM47	Mendillo et al.(2012)	pubmed:22863008	direct interaction	N/D	RNA binding motif protein 47(RBM47)	Yes
ENSG00000163697	APBB2	Mendillo et al.(2012)	pubmed:22863008	direct interaction	N/D	amyloid beta precursor protein binding family B member 2(APBB2)	Yes
ENSG00000163703	creld1	Mendillo et al.(2012)	pubmed:22863008	direct interaction	N/D	cysteine rich with EGF like domains 1(CRELD1)	Yes
ENSG00000163872	YEATS2	Mendillo et al.(2012)	pubmed:22863008	direct interaction	N/D	YEATS domain containing 2(YEATS2)	Yes
ENSG00000163874	MIR6732	Mendillo et al.(2012)	pubmed:22863008	direct interaction	N/D	microRNA 6732(MIR6732)	Yes
ENSG00000163950	SLBP	Mendillo et al.(2012)	pubmed:22863008	direct interaction	N/D	stem-loop binding protein(SLBP)	Yes
ENSG00000164031	DNAJB14	Mendillo et al.(2012)	pubmed:22863008	direct interaction	N/D	DnaJ heat shock protein family (Hsp40) member B14(DNAJB14)	Yes
ENSG00000164070	HSPA4L	Mendillo et al.(2012)	pubmed:22863008	direct interaction	N/D	heat shock protein family A (Hsp70) member 4 like(HSPA4L)	Yes
ENSG00000164252	AGGF1	Mendillo et al.(2012)	pubmed:22863008	direct interaction	N/D	angiogenic factor with G-patch and FHA domains 1(AGGF1)	Yes
ENSG00000164430	MB21D1	Mendillo et al.(2012)	pubmed:22863008	direct interaction	N/D	Mab-21 domain containing 1(MB21D1)	Yes
ENSG00000164542	KIAA0895	Mendillo et al.(2012)	pubmed:22863008	direct interaction	N/D	KIAA0895(KIAA0895)	Yes
ENSG00000164574	GALNT10	Mendillo et al.(2012)	pubmed:22863008	direct interaction	N/D	polypeptide N-acetylgalactosaminyltransferase 10(GALNT10)	Yes
ENSG00000164830	OXR1	Mendillo et al.(2012)	pubmed:22863008	direct interaction	N/D	oxidation resistance 1(OXR1)	Yes
ENSG00000164916	FOXK1	Mendillo et al.(2012)	pubmed:22863008	direct interaction	N/D	forkhead box K1(FOXK1)	Yes
ENSG00000165288	BRWD3	Mendillo et al.(2012)	pubmed:22863008	direct interaction	N/D	bromodomain and WD repeat domain containing 3(BRWD3)	Yes
ENSG00000165322	ARHGAP12	Mendillo et al.(2012)	pubmed:22863008	direct interaction	N/D	Rho GTPase activating protein 12(ARHGAP12)	Yes
ENSG00000165416	SUGT1	Mendillo et al.(2012)	pubmed:22863008	direct interaction	N/D	SGT1 homolog, MIS12 kinetochore complex assembly cochaperone(SUGT1)	Yes
ENSG00000165476	REEP3	Mendillo et al.(2012)	pubmed:22863008	direct interaction	N/D	receptor accessory protein 3(REEP3)	Yes
ENSG00000165733	BMS1	Mendillo et al.(2012)	pubmed:22863008	direct interaction	N/D	BMS1, ribosome biogenesis factor(BMS1)	Yes
ENSG00000165886	UBTD1	Mendillo et al.(2012)	pubmed:22863008	direct interaction	N/D	ubiquitin domain containing 1(UBTD1)	Yes
ENSG00000165995	CACNB2	Mendillo et al.(2012)	pubmed:22863008	direct interaction	N/D	calcium voltage-gated channel auxiliary subunit beta 2(CACNB2)	Yes
ENSG00000166016	ABTB2	Mendillo et al.(2012)	pubmed:22863008	direct interaction	N/D	ankyrin repeat and BTB domain containing 2(ABTB2)	Yes
ENSG00000166226	CCT2	Mendillo et al.(2012)	pubmed:22863008	direct interaction	N/D	chaperonin containing TCP1 subunit 2(CCT2)	Yes
ENSG00000166228	PCBD1	Mendillo et al.(2012)	pubmed:22863008	direct interaction	N/D	pterin-4 alpha-carbinolamine dehydratase 1(PCBD1)	Yes
ENSG00000166295	ANAPC16	Mendillo et al.(2012)	pubmed:22863008	direct interaction	N/D	anaphase promoting complex subunit 16(ANAPC16)	Yes
ENSG00000166337	TAF10	Mendillo et al.(2012)	pubmed:22863008	direct interaction	N/D	TATA-box binding protein associated factor 10(TAF10)	Yes
ENSG00000166340	TPP1	Mendillo et al.(2012)	pubmed:22863008	direct interaction	N/D	tripeptidyl peptidase 1(TPP1)	Yes
ENSG00000166535	A2ML1	Mendillo et al.(2012)	pubmed:22863008	direct interaction	N/D	alpha-2-macroglobulin like 1(A2ML1)	Yes
ENSG00000166592	RRAD	Mendillo et al.(2012)	pubmed:22863008	direct interaction	N/D	RRAD, Ras related glycolysis inhibitor and calcium channel regulator(RRAD)	Yes
ENSG00000166734	CASC4	Mendillo et al.(2012)	pubmed:22863008	direct interaction	N/D	cancer susceptibility candidate 4(CASC4)	Yes
ENSG00000166780	c16orf45	Mendillo et al.(2012)	pubmed:22863008	direct interaction	N/D	chromosome 16 open reading frame 45(C16orf45)	Yes
ENSG00000166833	NAV2	Mendillo et al.(2012)	pubmed:22863008	direct interaction	N/D	neuron navigator 2(NAV2)	Yes
ENSG00000166888	STAT6	Mendillo et al.(2012)	pubmed:22863008	direct interaction	N/D	signal transducer and activator of transcription 6(STAT6)	Yes
ENSG00000167280	ENGASE	Mendillo et al.(2012)	pubmed:22863008	direct interaction	N/D	endo-beta-N-acetylglucosaminidase(ENGASE)	Yes
ENSG00000167522	ANKRD11	Mendillo et al.(2012)	pubmed:22863008	direct interaction	N/D	ankyrin repeat domain 11(ANKRD11)	Yes
ENSG00000167550	RHEBL1	Mendillo et al.(2012)	pubmed:22863008	direct interaction	N/D	Ras homolog enriched in brain like 1(RHEBL1)	Yes
ENSG00000167693	NXN	Mendillo et al.(2012)	pubmed:22863008	direct interaction	N/D	nucleoredoxin(NXN)	Yes
ENSG00000167881	SRP68	Mendillo et al.(2012)	pubmed:22863008	direct interaction	N/D	signal recognition particle 68(SRP68)	Yes
ENSG00000167978	SRRM2	Mendillo et al.(2012)	pubmed:17216044	direct interaction	N/D	serine/arginine repetitive matrix 2(SRRM2)	Yes
ENSG00000168014	C2CD3	Mendillo et al.(2012)	pubmed:22863008	direct interaction	N/D	C2 calcium dependent domain containing 3(C2CD3)	Yes
ENSG00000168228	ZCCHC4	Page et al.(2006)	pubmed:22863008	functional association	inhibited	zinc finger CCHC-type containing 4(ZCCHC4)	Yes
ENSG00000168237	GLYCTK	Mendillo et al.(2012)	pubmed:22863008	direct interaction	N/D	glycerate kinase(GLYCTK)	Yes
ENSG00000168256	NKIRAS2	Mendillo et al.(2012)	pubmed:22863008	direct interaction	N/D	NFKB inhibitor interacting Ras like 2(NKIRAS2)	Yes
ENSG00000168259	DNAJC7	Mendillo et al.(2012)	pubmed:22863008	direct interaction	N/D	DnaJ heat shock protein family (Hsp40) member C7(DNAJC7)	Yes
ENSG00000168286	THAP11	Mendillo et al.(2012)	pubmed:22863008	direct interaction	N/D	THAP domain containing 11(THAP11)	Yes
ENSG00000168421	RHOH	Mendillo et al.(2012)	pubmed:22863008	direct interaction	N/D	ras homolog family member H(RHOH)	Yes
ENSG00000168438	CDC40	Mendillo et al.(2012)	pubmed:22863008	direct interaction	N/D	cell division cycle 40(CDC40)	Yes
ENSG00000168439	STIP1	Mendillo et al.(2012)	pubmed:22863008	direct interaction	N/D	stress induced phosphoprotein 1(STIP1)	No
ENSG00000168685	IL7R	Mendillo et al.(2012)	pubmed:22863008	direct interaction	N/D	interleukin 7 receptor(IL7R)	Yes
ENSG00000168906	MAT2A	Mendillo et al.(2012)	pubmed:22863008	direct interaction	N/D	methionine adenosyltransferase 2A(MAT2A)	Yes
ENSG00000169242	EFNA1	Mendillo et al.(2012)	pubmed:22863008	direct interaction	N/D	ephrin A1(EFNA1)	Yes
ENSG00000169429	CXCL8	Mendillo et al.(2012)	pubmed:22863008	direct interaction	N/D	C-X-C motif chemokine ligand 8(CXCL8)	No
ENSG00000169660	HEXDC	Mendillo et al.(2012)	pubmed:22863008	direct interaction	N/D	hexosaminidase D(HEXDC)	Yes
ENSG00000169684	CHRNA5	Mendillo et al.(2012)	pubmed:17216044	direct interaction	N/D	cholinergic receptor nicotinic alpha 5 subunit(CHRNA5)	Yes
ENSG00000169851	PCDH7	Mendillo et al.(2012)	pubmed:22863008	direct interaction	N/D	protocadherin 7(PCDH7)	Yes
ENSG00000169955	ZNF747	Page et al.(2006)	pubmed:22863008	direct interaction	N/D	zinc finger protein 747(ZNF747)	Yes
ENSG00000170004	CHD3	Mendillo et al.(2012)	pubmed:22863008	direct interaction	N/D	chromodomain helicase DNA binding protein 3(CHD3)	Yes
ENSG00000170175	chrnb1	Mendillo et al.(2012)	pubmed:22863008	direct interaction	N/D	cholinergic receptor nicotinic beta 1 subunit(CHRNB1)	Yes
ENSG00000170276	HSPB2	Mendillo et al.(2012)	pubmed:22863008	direct interaction	N/D	heat shock protein family B (small) member 2(HSPB2)	Yes
ENSG00000170315	UBB	Mendillo et al.(2012)	pubmed:22863008	direct interaction	N/D	ubiquitin B(UBB)	No
ENSG00000170325	PRDM10	Mendillo et al.(2012)	pubmed:22863008	direct interaction	N/D	PR/SET domain 10(PRDM10)	Yes
ENSG00000170345	FOS	Mendillo et al.(2012)	pubmed:22863008	direct interaction	N/D	Fos proto-oncogene, AP-1 transcription factor subunit(FOS)	Yes
ENSG00000170502	NUDT9	Mendillo et al.(2012)	pubmed:22863008	direct interaction	N/D	nudix hydrolase 9(NUDT9)	Yes
ENSG00000170579	DLGAP1	Mendillo et al.(2012)	pubmed:22863008	direct interaction	N/D	DLG associated protein 1(DLGAP1)	Yes
ENSG00000170581	STAT2	Mendillo et al.(2012)	pubmed:22863008	direct interaction	N/D	signal transducer and activator of transcription 2(STAT2)	Yes
ENSG00000170606	HSPA4	Mendillo et al.(2012)	pubmed:22863008	direct interaction	N/D	heat shock protein family A (Hsp70) member 4(HSPA4)	Yes
ENSG00000170776	MIR7706	Mendillo et al.(2012)	pubmed:22863008	direct interaction	N/D	microRNA 7706(MIR7706)	Yes
ENSG00000170779	CDCA4	Mendillo et al.(2012)	pubmed:22863008	direct interaction	N/D	cell division cycle associated 4(CDCA4)	Yes
ENSG00000170892	TSEN34	Mendillo et al.(2012)	pubmed:22863008	direct interaction	N/D	tRNA splicing endonuclease subunit 34(TSEN34)	Yes
ENSG00000170946	DNAJC24	Mendillo et al.(2012)	pubmed:22863008	direct interaction	N/D	DnaJ heat shock protein family (Hsp40) member C24(DNAJC24)	Yes
ENSG00000170955	PRKCDBP	Mendillo et al.(2012)	pubmed:22863008	direct interaction	N/D	protein kinase C delta binding protein(PRKCDBP)	Yes
ENSG00000171055	FEZ2	Mendillo et al.(2012)	pubmed:22863008	direct interaction	N/D	fasciculation and elongation protein zeta 2(FEZ2)	Yes
ENSG00000171094	ALK	Mendillo et al.(2012)	pubmed:22863008	direct interaction	N/D	anaplastic lymphoma receptor tyrosine kinase(ALK)	Yes
ENSG00000171105	INSR	Mendillo et al.(2012)	pubmed:22863008	direct interaction	N/D	insulin receptor(INSR)	Yes
ENSG00000171132	PRKCE	Mendillo et al.(2012)	pubmed:22863008	direct interaction	N/D	protein kinase C epsilon(PRKCE)	Yes
ENSG00000171310	CHST11	Mendillo et al.(2012)	pubmed:22863008	direct interaction	N/D	carbohydrate sulfotransferase 11(CHST11)	Yes
ENSG00000171408	PDE7B	Mendillo et al.(2012)	pubmed:22863008	direct interaction	N/D	phosphodiesterase 7B(PDE7B)	Yes
ENSG00000171497	PPID	Mendillo et al.(2012)	pubmed:22863008	direct interaction	N/D	peptidylprolyl isomerase D(PPID)	Yes
ENSG00000171552	BCL2L1	Mendillo et al.(2012)	pubmed:22863008	direct interaction	N/D	BCL2 like 1(BCL2L1)	Yes
ENSG00000171587	DSCAM	Mendillo et al.(2012)	pubmed:22863008	direct interaction	N/D	DS cell adhesion molecule(DSCAM)	Yes
ENSG00000171735	CAMTA1	Mendillo et al.(2012)	pubmed:22863008	direct interaction	N/D	calmodulin binding transcription activator 1(CAMTA1)	Yes
ENSG00000171747	LGALS4	Mendillo et al.(2012)	pubmed:22863008	direct interaction	N/D	galectin 4(LGALS4)	Yes
ENSG00000171823	FBXL14	Mendillo et al.(2012)	pubmed:22863008	direct interaction	N/D	F-box and leucine rich repeat protein 14(FBXL14)	Yes
ENSG00000172020	GAP43	Mendillo et al.(2012)	pubmed:17216044	direct interaction	N/D	growth associated protein 43(GAP43)	Yes
ENSG00000172175	MALT1	Mendillo et al.(2012)	pubmed:22863008	direct interaction	N/D	MALT1 paracaspase(MALT1)	Yes
ENSG00000172250	serhl	Page et al.(2006)	pubmed:22863008	functional association	activated	serine hydrolase-like (pseudogene)(SERHL)	Yes
ENSG00000172380	GNG12	Mendillo et al.(2012)	pubmed:22863008	direct interaction	N/D	G protein subunit gamma 12(GNG12)	Yes
ENSG00000172469	MANEA	Mendillo et al.(2012)	pubmed:22863008	direct interaction	N/D	mannosidase endo-alpha(MANEA)	Yes
ENSG00000172766	NAA16	Mendillo et al.(2012)	pubmed:22863008	direct interaction	N/D	N(alpha)-acetyltransferase 16, NatA auxiliary subunit(NAA16)	Yes
ENSG00000172831	CES2	Mendillo et al.(2012)	pubmed:22863008	direct interaction	N/D	carboxylesterase 2(CES2)	Yes
ENSG00000172943	PHF8	Mendillo et al.(2012)	pubmed:22863008	direct interaction	N/D	PHD finger protein 8(PHF8)	Yes
ENSG00000173110	HSPA6	Mendillo et al.(2012)	pubmed:22863008	direct interaction	N/D	heat shock protein family A (Hsp70) member 6(HSPA6)	Yes
ENSG00000173113	TRMT112	Mendillo et al.(2012)	pubmed:22863008	direct interaction	N/D	tRNA methyltransferase 11-2 homolog (S. cerevisiae)(TRMT112)	Yes
ENSG00000173207	CKS1B	Mendillo et al.(2012)	pubmed:22863008	direct interaction	N/D	CDC28 protein kinase regulatory subunit 1B(CKS1B)	Yes
ENSG00000173209	AHSA2	Mendillo et al.(2012)	pubmed:22863008	direct interaction	N/D	AHA1, activator of heat shock 90kDa protein ATPase homolog 2 (yeast)(AHSA2)	Yes
ENSG00000173269	MMRN2	Mendillo et al.(2012)	pubmed:22863008	direct interaction	N/D	multimerin 2(MMRN2)	Yes
ENSG00000173334	TRIB1	Mendillo et al.(2012)	pubmed:22863008	direct interaction	N/D	tribbles pseudokinase 1(TRIB1)	Yes
ENSG00000173409	ARV1	Mendillo et al.(2012)	pubmed:22863008	direct interaction	N/D	ARV1 homolog, fatty acid homeostasis modulator(ARV1)	Yes
ENSG00000173473	SMARCC1	Mendillo et al.(2012)	pubmed:28369544	direct interaction	N/D	SWI/SNF related, matrix associated, actin dependent regulator of chromatin subfamily c member 1(SMARCC1)	Yes
ENSG00000173598	NUDT4	Mendillo et al.(2012)	pubmed:22863008	direct interaction	N/D	nudix hydrolase 4(NUDT4)	Yes
ENSG00000173825	tigd3	Vilaboa et al.(2017)	pubmed:22863008	functional association	activated	tigger transposable element derived 3(TIGD3)	Yes
ENSG00000173918	C1QTNF1	Mendillo et al.(2012)	pubmed:22863008	direct interaction	N/D	C1q and tumor necrosis factor related protein 1(C1QTNF1)	Yes
ENSG00000174013	FBXO45	Mendillo et al.(2012)	pubmed:22863008	direct interaction	N/D	F-box protein 45(FBXO45)	Yes
ENSG00000174099	MSRB3	Mendillo et al.(2012)	pubmed:22863008	direct interaction	N/D	methionine sulfoxide reductase B3(MSRB3)	Yes
ENSG00000174276	ZNHIT2	Mendillo et al.(2012)	pubmed:22863008	direct interaction	N/D	zinc finger HIT-type containing 2(ZNHIT2)	Yes
ENSG00000174485	DENND4A	Mendillo et al.(2012)	pubmed:22863008	direct interaction	N/D	DENN domain containing 4A(DENND4A)	Yes
ENSG00000174791	RIN1	Mendillo et al.(2012)	pubmed:22863008	direct interaction	N/D	Ras and Rab interactor 1(RIN1)	Yes
ENSG00000174891	RSRC1	Mendillo et al.(2012)	pubmed:22863008	direct interaction	N/D	arginine and serine rich coiled-coil 1(RSRC1)	Yes
ENSG00000175048	ZDHHC14	Mendillo et al.(2012)	pubmed:22863008	direct interaction	N/D	zinc finger DHHC-type containing 14(ZDHHC14)	Yes
ENSG00000175183	CSRP2	Mendillo et al.(2012)	pubmed:22863008	direct interaction	N/D	cysteine and glycine rich protein 2(CSRP2)	Yes
ENSG00000175262	c1orf127	Mendillo et al.(2012)	pubmed:22863008	direct interaction	N/D	chromosome 1 open reading frame 127(C1orf127)	Yes
ENSG00000175334	BANF1	Mendillo et al.(2012)	pubmed:22863008	direct interaction	N/D	barrier to autointegration factor 1(BANF1)	Yes
ENSG00000175354	PTPN2	Mendillo et al.(2012)	pubmed:22863008	direct interaction	N/D	protein tyrosine phosphatase, non-receptor type 2(PTPN2)	Yes
ENSG00000175376	EIF1AD	Mendillo et al.(2012)	pubmed:22863008	direct interaction	N/D	eukaryotic translation initiation factor 1A domain containing(EIF1AD)	Yes
ENSG00000175416	CLTB	Mendillo et al.(2012)	pubmed:22863008	direct interaction	N/D	clathrin light chain B(CLTB)	Yes
ENSG00000175482	POLD4	Mendillo et al.(2012)	pubmed:22863008	direct interaction	N/D	DNA polymerase delta 4, accessory subunit(POLD4)	Yes
ENSG00000175573	c11orf68	Mendillo et al.(2012)	pubmed:22863008	direct interaction	N/D	chromosome 11 open reading frame 68(C11orf68)	Yes
ENSG00000175595	ERCC4	Mendillo et al.(2012)	pubmed:22863008	direct interaction	N/D	ERCC excision repair 4, endonuclease catalytic subunit(ERCC4)	Yes
ENSG00000175866	BAIAP2	Mendillo et al.(2012)	pubmed:22863008	direct interaction	N/D	BAI1 associated protein 2(BAIAP2)	Yes
ENSG00000176155	CCDC57	Mendillo et al.(2012)	pubmed:22863008	direct interaction	N/D	coiled-coil domain containing 57(CCDC57)	Yes
ENSG00000176406	RIMS2	Mendillo et al.(2012)	pubmed:22863008	direct interaction	N/D	regulating synaptic membrane exocytosis 2(RIMS2)	Yes
ENSG00000176473	WDR25	Mendillo et al.(2012)	pubmed:22863008	direct interaction	N/D	WD repeat domain 25(WDR25)	Yes
ENSG00000176533	GNG7	Mendillo et al.(2012)	pubmed:22863008	direct interaction	N/D	G protein subunit gamma 7(GNG7)	Yes
ENSG00000176659	C20orf197	Mendillo et al.(2012)	pubmed:22863008	direct interaction	N/D	chromosome 20 open reading frame 197	Yes
ENSG00000176714	CCDC121	Mendillo et al.(2012)	pubmed:22863008	direct interaction	N/D	coiled-coil domain containing 121(CCDC121)	Yes
ENSG00000176715	ACSF3	Mendillo et al.(2012)	pubmed:22863008	direct interaction	N/D	acyl-CoA synthetase family member 3(ACSF3)	Yes
ENSG00000176988	FMR1NB	Mendillo et al.(2012)	pubmed:22863008	direct interaction	N/D	fragile X mental retardation 1 neighbor(FMR1NB)	Yes
ENSG00000177076	ACER2	Mendillo et al.(2012)	pubmed:22863008	direct interaction	N/D	alkaline ceramidase 2(ACER2)	Yes
ENSG00000177119	ANO6	Mendillo et al.(2012)	pubmed:22863008	direct interaction	N/D	anoctamin 6(ANO6)	Yes
ENSG00000177464	GPR4	Mendillo et al.(2012)	pubmed:22863008	direct interaction	N/D	G protein-coupled receptor 4(GPR4)	Yes
ENSG00000177606	JUN	Mendillo et al.(2012)	pubmed:22863008	direct interaction	N/D	Jun proto-oncogene, AP-1 transcription factor subunit(JUN)	No
ENSG00000177628	GBA	Mendillo et al.(2012)	pubmed:22863008	direct interaction	N/D	glucosylceramidase beta(GBA)	Yes
ENSG00000177674	AGTRAP	Mendillo et al.(2012)	pubmed:22863008	direct interaction	N/D	angiotensin II receptor associated protein(AGTRAP)	Yes
ENSG00000177888	ZBTB41	Mendillo et al.(2012)	pubmed:22863008	direct interaction	N/D	zinc finger and BTB domain containing 41(ZBTB41)	Yes
ENSG00000177954	RPS27	Mendillo et al.(2012)	pubmed:22863008	direct interaction	N/D	ribosomal protein S27(RPS27)	Yes
ENSG00000178104	PDE4DIP	Mendillo et al.(2012)	pubmed:22863008	direct interaction	N/D	phosphodiesterase 4D interacting protein(PDE4DIP)	Yes
ENSG00000178297	TMPRSS9	Mendillo et al.(2012)	pubmed:22863008	direct interaction	N/D	transmembrane protease, serine 9(TMPRSS9)	Yes
ENSG00000178381	ZFAND2A	Mendillo et al.(2012)	pubmed:22863008	direct interaction	N/D	zinc finger AN1-type containing 2A(ZFAND2A)	Yes
ENSG00000178567	EPM2AIP1	Mendillo et al.(2012)	pubmed:22863008	direct interaction	N/D	EPM2A interacting protein 1(EPM2AIP1)	Yes
ENSG00000178585	CTNNBIP1	Mendillo et al.(2012)	pubmed:22863008	direct interaction	N/D	catenin beta interacting protein 1(CTNNBIP1)	Yes
ENSG00000178913	taf7	Mendillo et al.(2012)	pubmed:22863008	direct interaction	N/D	TATA-box binding protein associated factor 7(TAF7)	Yes
ENSG00000178951	ZBTB7A	Mendillo et al.(2012)	pubmed:22863008	direct interaction	N/D	zinc finger and BTB domain containing 7A(ZBTB7A)	Yes
ENSG00000178980	SELENOW	Mendillo et al.(2012)	pubmed:22863008	direct interaction	N/D	selenoprotein W(SELENOW)	Yes
ENSG00000179046	TRIML2	Mendillo et al.(2012)	pubmed:22863008	direct interaction	N/D	tripartite motif family like 2(TRIML2)	Yes
ENSG00000179148	ALOXE3	Mendillo et al.(2012)	pubmed:22863008	direct interaction	N/D	arachidonate lipoxygenase 3(ALOXE3)	Yes
ENSG00000179331	RAB39A	Mendillo et al.(2012)	pubmed:22863008	direct interaction	N/D	RAB39A, member RAS oncogene family(RAB39A)	Yes
ENSG00000179604	CDC42EP4	Mendillo et al.(2012)	pubmed:22863008	direct interaction	N/D	CDC42 effector protein 4(CDC42EP4)	Yes
ENSG00000180316	PNPLA1	Mendillo et al.(2012)	pubmed:22863008	direct interaction	N/D	patatin like phospholipase domain containing 1(PNPLA1)	Yes
ENSG00000180448	ARHGAP45	Mendillo et al.(2012)	pubmed:22863008	direct interaction	N/D	Rho GTPase activating protein 45(ARHGAP45)	Yes
ENSG00000180776	ZDHHC20	Mendillo et al.(2012)	pubmed:22863008	direct interaction	N/D	zinc finger DHHC-type containing 20(ZDHHC20)	Yes
ENSG00000180957	PITPNB	Mendillo et al.(2012)	pubmed:22863008	direct interaction	N/D	phosphatidylinositol transfer protein beta(PITPNB)	Yes
ENSG00000181035	SLC25A42	Mendillo et al.(2012)	pubmed:22863008	direct interaction	N/D	solute carrier family 25 member 42(SLC25A42)	Yes
ENSG00000181038	METTL23	Mendillo et al.(2012)	pubmed:22863008	direct interaction	N/D	methyltransferase like 23(METTL23)	Yes
ENSG00000181350	LRRC75A	Mendillo et al.(2012)	pubmed:22863008	direct interaction	N/D	leucine rich repeat containing 75A(LRRC75A)	Yes
ENSG00000181444	ZNF467	Mendillo et al.(2012)	pubmed:22863008	direct interaction	N/D	zinc finger protein 467(ZNF467)	Yes
ENSG00000181555	SETD2	Mendillo et al.(2012)	pubmed:22863008	direct interaction	N/D	SET domain containing 2(SETD2)	Yes
ENSG00000181588	MEX3D	Mendillo et al.(2012)	pubmed:22863008	direct interaction	N/D	mex-3 RNA binding family member D(MEX3D)	Yes
ENSG00000181790	ADGRB1	Mendillo et al.(2012)	pubmed:22863008	direct interaction	N/D	adhesion G protein-coupled receptor B1(ADGRB1)	Yes
ENSG00000182013	PNMAL1	Mendillo et al.(2012)	pubmed:22863008	direct interaction	N/D	paraneoplastic Ma antigen family like 1(PNMAL1)	Yes
ENSG00000182087	TMEM259	Mendillo et al.(2012)	pubmed:22863008	direct interaction	N/D	transmembrane protein 259(TMEM259)	Yes
ENSG00000182372	MIR3674	Mendillo et al.(2012)	pubmed:22863008	direct interaction	N/D	microRNA 3674(MIR3674)	Yes
ENSG00000182459	TEX19	Mendillo et al.(2012)	pubmed:22863008	direct interaction	N/D	testis expressed 19(TEX19)	Yes
ENSG00000182463	TSHZ2	Mendillo et al.(2012)	pubmed:22863008	direct interaction	N/D	teashirt zinc finger homeobox 2(TSHZ2)	Yes
ENSG00000182768	NGRN	Mendillo et al.(2012)	pubmed:22863008	direct interaction	N/D	neugrin, neurite outgrowth associated(NGRN)	Yes
ENSG00000182827	ACBD3	Mendillo et al.(2012)	pubmed:22863008	direct interaction	N/D	acyl-CoA binding domain containing 3(ACBD3)	Yes
ENSG00000182896	TMEM95	Mendillo et al.(2012)	pubmed:22863008	direct interaction	N/D	transmembrane protein 95(TMEM95)	Yes
ENSG00000183111	ARHGEF37	Mendillo et al.(2012)	pubmed:17216044	direct interaction	N/D	Rho guanine nucleotide exchange factor 37(ARHGEF37)	Yes
ENSG00000183260	ABHD16B	Mendillo et al.(2012)	pubmed:22863008	direct interaction	N/D	abhydrolase domain containing 16B(ABHD16B)	Yes
ENSG00000183569	SERHL2	Page et al.(2006)	pubmed:22863008	direct interaction	N/D	serine hydrolase-like 2(SERHL2)	Yes
ENSG00000183655	KLHL25	Mendillo et al.(2012)	pubmed:22863008	direct interaction	N/D	kelch like family member 25(KLHL25)	Yes
ENSG00000183696	UPP1	Mendillo et al.(2012)	pubmed:22863008	functional association	inhibited	uridine phosphorylase 1(UPP1)	Yes
ENSG00000183780	SLC35F3	Mendillo et al.(2012)	pubmed:22863008	direct interaction	N/D	solute carrier family 35 member F3(SLC35F3)	Yes
ENSG00000184007	PTP4A2	Mendillo et al.(2012)	pubmed:22863008	direct interaction	N/D	protein tyrosine phosphatase type IVA, member 2(PTP4A2)	Yes
ENSG00000184029	DSCR4	Mendillo et al.(2012)	pubmed:22863008	direct interaction	N/D	Down syndrome critical region 4(DSCR4)	Yes
ENSG00000184205	TSPYL2	Mendillo et al.(2012)	pubmed:22863008	direct interaction	N/D	TSPY like 2(TSPYL2)	Yes
ENSG00000184277	TM2D3	Mendillo et al.(2012)	pubmed:22863008	direct interaction	N/D	TM2 domain containing 3(TM2D3)	Yes
ENSG00000184378	ACTRT3	Mendillo et al.(2012)	pubmed:22863008	direct interaction	N/D	actin related protein T3(ACTRT3)	Yes
ENSG00000184381	PLA2G6	Mendillo et al.(2012)	pubmed:22863008	direct interaction	N/D	phospholipase A2 group VI(PLA2G6)	Yes
ENSG00000184402	SS18L1	Mendillo et al.(2012)	pubmed:22863008	direct interaction	N/D	SS18L1, nBAF chromatin remodeling complex subunit(SS18L1)	Yes
ENSG00000184445	KNTC1	Mendillo et al.(2012)	pubmed:22863008	direct interaction	N/D	kinetochore associated 1(KNTC1)	Yes
ENSG00000184588	PDE4B	Mendillo et al.(2012)	pubmed:22863008	direct interaction	N/D	phosphodiesterase 4B(PDE4B)	Yes
ENSG00000184640	SEPT9	Mendillo et al.(2012)	pubmed:22863008	direct interaction	N/D	septin 9(SEPT9)	Yes
ENSG00000184647	PRSS55	Mendillo et al.(2012)	pubmed:22863008	direct interaction	N/D	protease, serine 55(PRSS55)	Yes
ENSG00000184716	SERINC4	Mendillo et al.(2012)	pubmed:22863008	direct interaction	N/D	serine incorporator 4(SERINC4)	Yes
ENSG00000184743	ATL3	Mendillo et al.(2012)	pubmed:22863008	direct interaction	N/D	atlastin GTPase 3(ATL3)	Yes
ENSG00000184786	TCTE3	Mendillo et al.(2012)	pubmed:22863008	direct interaction	N/D	t-complex-associated-testis-expressed 3(TCTE3)	Yes
ENSG00000185070	FLRT2	Mendillo et al.(2012)	pubmed:22863008	direct interaction	N/D	fibronectin leucine rich transmembrane protein 2(FLRT2)	Yes
ENSG00000185129	PURA	Mendillo et al.(2012)	pubmed:22863008	direct interaction	N/D	purine rich element binding protein A(PURA)	Yes
ENSG00000185222	TCEAL9	Mendillo et al.(2012)	pubmed:22863008	direct interaction	N/D	transcription elongation factor A like 9(TCEAL9)	Yes
ENSG00000185238	PRMT3	Mendillo et al.(2012)	pubmed:22863008	direct interaction	N/D	protein arginine methyltransferase 3(PRMT3)	Yes
ENSG00000185345	PARK2	Mendillo et al.(2012)	pubmed:22863008	direct interaction	N/D	parkin RBR E3 ubiquitin protein ligase(PARK2)	Yes
ENSG00000185420	SMYD3	Mendillo et al.(2012)	pubmed:22863008	direct interaction	N/D	SET and MYND domain containing 3(SMYD3)	Yes
ENSG00000185437	SH3BGR	Mendillo et al.(2012)	pubmed:22863008	direct interaction	N/D	SH3 domain binding glutamate rich protein(SH3BGR)	Yes
ENSG00000185619	PCGF3	Mendillo et al.(2012)	pubmed:22863008	direct interaction	N/D	polycomb group ring finger 3(PCGF3)	Yes
ENSG00000185722	ANKFY1	Mendillo et al.(2012)	pubmed:22863008	direct interaction	N/D	ankyrin repeat and FYVE domain containing 1(ANKFY1)	Yes
ENSG00000186166	CCDC84	Mendillo et al.(2012)	pubmed:22863008	direct interaction	N/D	coiled-coil domain containing 84(CCDC84)	Yes
ENSG00000186260	MKL2	Mendillo et al.(2012)	pubmed:22863008	direct interaction	N/D	MKL1/myocardin like 2(MKL2)	Yes
ENSG00000186350	RXRA	Mendillo et al.(2012)	pubmed:22863008	direct interaction	N/D	retinoid X receptor alpha(RXRA)	Yes
ENSG00000186352	ANKRD37	Mendillo et al.(2012)	pubmed:22863008	direct interaction	N/D	ankyrin repeat domain 37(ANKRD37)	Yes
ENSG00000186416	NKRF	Mendillo et al.(2012)	pubmed:22863008	direct interaction	N/D	NFKB repressing factor(NKRF)	Yes
ENSG00000186448	ZNF197	Mendillo et al.(2012)	pubmed:22863008	direct interaction	N/D	zinc finger protein 197(ZNF197)	Yes
ENSG00000186868	MAPT	Mendillo et al.(2012)	pubmed:22863008	direct interaction	N/D	microtubule associated protein tau(MAPT)	Yes
ENSG00000186918	ZNF395	Mendillo et al.(2012)	pubmed:22863008	direct interaction	N/D	zinc finger protein 395(ZNF395)	Yes
ENSG00000187091	PLCD1	Mendillo et al.(2012)	pubmed:22863008	direct interaction	N/D	phospholipase C delta 1(PLCD1)	Yes
ENSG00000187098	MITF	Mendillo et al.(2012)	pubmed:22863008	direct interaction	N/D	melanogenesis associated transcription factor(MITF)	Yes
ENSG00000187144	SPATA21	Mendillo et al.(2012)	pubmed:22863008	direct interaction	N/D	spermatogenesis associated 21(SPATA21)	Yes
ENSG00000187189	TSPYL4	Mendillo et al.(2012)	pubmed:22863008	direct interaction	N/D	TSPY like 4(TSPYL4)	Yes
ENSG00000187231	SESTD1	Mendillo et al.(2012)	pubmed:22863008	direct interaction	N/D	SEC14 and spectrin domain containing 1(SESTD1)	Yes
ENSG00000187446	CHP1	Mendillo et al.(2012)	pubmed:22863008	direct interaction	N/D	calcineurin like EF-hand protein 1(CHP1)	Yes
ENSG00000187742	SECISBP2	Mendillo et al.(2012)	pubmed:22863008	direct interaction	N/D	SECIS binding protein 2(SECISBP2)	Yes
ENSG00000187944	C2orf66	Mendillo et al.(2012)	pubmed:22863008	direct interaction	N/D	chromosome 2 open reading frame 66(C2orf66)	Yes
ENSG00000187955	COL14A1	Mendillo et al.(2012)	pubmed:22863008	direct interaction	N/D	collagen type XIV alpha 1 chain(COL14A1)	Yes
ENSG00000188312	CENPP	Mendillo et al.(2012)	pubmed:22863008	direct interaction	N/D	centromere protein P(CENPP)	Yes
ENSG00000188419	CHM	Mendillo et al.(2012)	pubmed:22863008	direct interaction	N/D	CHM, Rab escort protein 1(CHM)	Yes
ENSG00000188486	H2AFX	Mendillo et al.(2012)	pubmed:17216044	direct interaction	N/D	H2A histone family member X(H2AFX)	Yes
ENSG00000188641	DPYD	Mendillo et al.(2012)	pubmed:22863008	direct interaction	N/D	dihydropyrimidine dehydrogenase(DPYD)	Yes
ENSG00000188677	PARVB	Page et al.(2006)	pubmed:22863008	functional association	activated	parvin beta(PARVB)	Yes
ENSG00000188761	BCL2L15	Mendillo et al.(2012)	pubmed:22863008	direct interaction	N/D	BCL2 like 15(BCL2L15)	Yes
ENSG00000188886	ASTL	Mendillo et al.(2012)	pubmed:22863008	direct interaction	N/D	astacin like metalloendopeptidase(ASTL)	Yes
ENSG00000189149	CRYM-AS1	Mendillo et al.(2012)	pubmed:22863008	direct interaction	N/D	CRYM antisense RNA 1	Yes
ENSG00000189171	S100A13	Mendillo et al.(2012)	pubmed:22863008	direct interaction	N/D	S100 calcium binding protein A13(S100A13)	Yes
ENSG00000189334	S100A14	Mendillo et al.(2012)	pubmed:22863008	direct interaction	N/D	S100 calcium binding protein A14(S100A14)	Yes
ENSG00000189337	KAZN	Mendillo et al.(2012)	pubmed:22863008	direct interaction	N/D	kazrin, periplakin interacting protein(KAZN)	Yes
ENSG00000196083	IL1RAP	Mendillo et al.(2012)	pubmed:22863008	functional association	inhibited	interleukin 1 receptor accessory protein(IL1RAP)	Yes
ENSG00000196092	PAX5	Mendillo et al.(2012)	pubmed:22863008	direct interaction	N/D	paired box 5(PAX5)	Yes
ENSG00000196141	SPATS2L	Mendillo et al.(2012)	pubmed:22863008	direct interaction	N/D	spermatogenesis associated serine rich 2 like(SPATS2L)	Yes
ENSG00000196150	ZNF250	Mendillo et al.(2012)	pubmed:22863008	direct interaction	N/D	zinc finger protein 250(ZNF250)	Yes
ENSG00000196208	GREB1	Mendillo et al.(2012)	pubmed:22863008	direct interaction	N/D	growth regulation by estrogen in breast cancer 1(GREB1)	Yes
ENSG00000196220	SRGAP3	Mendillo et al.(2012)	pubmed:22863008	direct interaction	N/D	SLIT-ROBO Rho GTPase activating protein 3(SRGAP3)	Yes
ENSG00000196236	XPNPEP3	Mendillo et al.(2012)	pubmed:22863008	direct interaction	N/D	X-prolyl aminopeptidase 3(XPNPEP3)	Yes
ENSG00000196378	ZNF34	Mendillo et al.(2012)	pubmed:22863008	direct interaction	N/D	zinc finger protein 34(ZNF34)	Yes
ENSG00000196431	CRYBA4	Mendillo et al.(2012)	pubmed:22863008	direct interaction	N/D	crystallin beta A4(CRYBA4)	Yes
ENSG00000196482	ESRRG	Mendillo et al.(2012)	pubmed:22863008	direct interaction	N/D	estrogen related receptor gamma(ESRRG)	Yes
ENSG00000196503	ARL9	Mendillo et al.(2012)	pubmed:22863008	direct interaction	N/D	ADP ribosylation factor like GTPase 9(ARL9)	Yes
ENSG00000196588	MKL1	Mendillo et al.(2012)	pubmed:22863008	direct interaction	N/D	megakaryoblastic leukemia (translocation) 1(MKL1)	Yes
ENSG00000196639	HRH1	Mendillo et al.(2012)	pubmed:22863008	direct interaction	N/D	histamine receptor H1(HRH1)	Yes
ENSG00000196730	DAPK1	Mendillo et al.(2012)	pubmed:22863008	direct interaction	N/D	death associated protein kinase 1(DAPK1)	Yes
ENSG00000196911	KPNA5	Mendillo et al.(2012)	pubmed:22863008	direct interaction	N/D	karyopherin subunit alpha 5(KPNA5)	Yes
ENSG00000196998	WDR45	Mendillo et al.(2012)	pubmed:17216044	direct interaction	N/D	WD repeat domain 45(WDR45)	Yes
ENSG00000197019	SERTAD1	Mendillo et al.(2012)	pubmed:22863008	direct interaction	N/D	SERTA domain containing 1(SERTAD1)	Yes
ENSG00000197111	PCBP2	Page et al.(2006)	pubmed:22863008	functional association	inhibited	poly(rC) binding protein 2(PCBP2)	Yes
ENSG00000197181	PIWIL2	Mendillo et al.(2012)	pubmed:22863008	direct interaction	N/D	piwi like RNA-mediated gene silencing 2(PIWIL2)	Yes
ENSG00000197275	RAD54B	Mendillo et al.(2012)	pubmed:22863008	direct interaction	N/D	RAD54 homolog B (S. cerevisiae)(RAD54B)	Yes
ENSG00000197410	dchs2	Mendillo et al.(2012)	pubmed:22863008	direct interaction	N/D	dachsous cadherin-related 2(DCHS2)	Yes
ENSG00000197429	IPP	Mendillo et al.(2012)	pubmed:22863008	direct interaction	N/D	intracisternal A particle-promoted polypeptide(IPP)	Yes
ENSG00000197461	PDGFA	Mendillo et al.(2012)	pubmed:22863008	functional association	inhibited	platelet derived growth factor subunit A(PDGFA)	Yes
ENSG00000197548	ATG7	Mendillo et al.(2012)	pubmed:22863008	direct interaction	N/D	autophagy related 7(ATG7)	Yes
ENSG00000197580	BCO2	Mendillo et al.(2012)	pubmed:22863008	direct interaction	N/D	beta-carotene oxygenase 2(BCO2)	Yes
ENSG00000197653	DNAH10	Mendillo et al.(2012)	pubmed:22863008	direct interaction	N/D	dynein axonemal heavy chain 10(DNAH10)	Yes
ENSG00000197694	SPTAN1	Mendillo et al.(2012)	pubmed:22863008	direct interaction	N/D	spectrin alpha, non-erythrocytic 1(SPTAN1)	Yes
ENSG00000197721	CR1L	Mendillo et al.(2012)	pubmed:22863008	direct interaction	N/D	complement C3b/C4b receptor 1 like(CR1L)	Yes
ENSG00000197818	SLC9A8	Mendillo et al.(2012)	pubmed:22863008	direct interaction	N/D	solute carrier family 9 member A8(SLC9A8)	Yes
ENSG00000197857	ZNF44	Mendillo et al.(2012)	pubmed:22863008	direct interaction	N/D	zinc finger protein 44(ZNF44)	Yes
ENSG00000197971	MBP	Mendillo et al.(2012)	pubmed:22863008	direct interaction	N/D	myelin basic protein(MBP)	Yes
ENSG00000198003	CCDC151	Mendillo et al.(2012)	pubmed:22863008	direct interaction	N/D	coiled-coil domain containing 151(CCDC151)	Yes
ENSG00000198081	ZBTB14	Mendillo et al.(2012)	pubmed:22863008	direct interaction	N/D	zinc finger and BTB domain containing 14(ZBTB14)	Yes
ENSG00000198130	HIBCH	Mendillo et al.(2012)	pubmed:22863008	direct interaction	N/D	3-hydroxyisobutyryl-CoA hydrolase(HIBCH)	Yes
ENSG00000198162	MAN1A2	Mendillo et al.(2012)	pubmed:22863008	direct interaction	N/D	mannosidase alpha class 1A member 2(MAN1A2)	Yes
ENSG00000198286	CARD11	Mendillo et al.(2012)	pubmed:22863008	direct interaction	N/D	caspase recruitment domain family member 11(CARD11)	Yes
ENSG00000198373	WWP2	Mendillo et al.(2012)	pubmed:22863008	direct interaction	N/D	WW domain containing E3 ubiquitin protein ligase 2(WWP2)	Yes
ENSG00000198522	GPN1	Mendillo et al.(2012)	pubmed:22863008	direct interaction	N/D	GPN-loop GTPase 1(GPN1)	Yes
ENSG00000198743	SLC5A3	Mendillo et al.(2012)	pubmed:22863008	direct interaction	N/D	solute carrier family 5 member 3(SLC5A3)	Yes
ENSG00000198746	GPATCH3	Mendillo et al.(2012)	pubmed:22863008	direct interaction	N/D	G-patch domain containing 3(GPATCH3)	Yes
ENSG00000198774	RASSF9	Mendillo et al.(2012)	pubmed:22863008	direct interaction	N/D	Ras association domain family member 9(RASSF9)	Yes
ENSG00000198853	RUSC2	Mendillo et al.(2012)	pubmed:22863008	direct interaction	N/D	RUN and SH3 domain containing 2(RUSC2)	Yes
ENSG00000198860	tsen15	Mendillo et al.(2012)	pubmed:22863008	direct interaction	N/D	tRNA splicing endonuclease subunit 15(TSEN15)	Yes
ENSG00000198887	SMC5	Mendillo et al.(2012)	pubmed:22863008	direct interaction	N/D	structural maintenance of chromosomes 5(SMC5)	Yes
ENSG00000198900	TOP1	Mendillo et al.(2012)	pubmed:22863008	direct interaction	N/D	topoisomerase (DNA) I(TOP1)	Yes
ENSG00000198909	MAP3K3	Mendillo et al.(2012)	pubmed:22863008	direct interaction	N/D	mitogen-activated protein kinase kinase kinase 3(MAP3K3)	Yes
ENSG00000198959	TGM2	Mendillo et al.(2012)	pubmed:22863008	direct interaction	N/D	transglutaminase 2(TGM2)	Yes
ENSG00000203664	OR2W5	Mendillo et al.(2012)	pubmed:22863008	direct interaction	N/D	olfactory receptor family 2 subfamily W member 5 (gene/pseudogene)	Yes
ENSG00000203965	EFCAB7	Mendillo et al.(2012)	pubmed:22863008	direct interaction	N/D	EF-hand calcium binding domain 7(EFCAB7)	Yes
ENSG00000204388	hspa1b	Mendillo et al.(2012)	pubmed:22863008	direct interaction	N/D	heat shock protein family A (Hsp70) member 1B(HSPA1B)	No
ENSG00000204389	HSPA1A	Mendillo et al.(2012)	pubmed:22863008	direct interaction	N/D	heat shock protein family A (Hsp70) member 1A(HSPA1A)	No
ENSG00000204390	HSPA1L	Mendillo et al.(2012)	pubmed:22863008	direct interaction	N/D	heat shock protein family A (Hsp70) member 1 like(HSPA1L)	Yes
ENSG00000204852	tctn1	Mendillo et al.(2012)	pubmed:22863008	direct interaction	N/D	tectonic family member 1(TCTN1)	Yes
ENSG00000204952	FBXO47	Mendillo et al.(2012)	pubmed:22863008	direct interaction	N/D	F-box protein 47(FBXO47)	Yes
ENSG00000211456	SACM1L	Mendillo et al.(2012)	pubmed:22863008	direct interaction	N/D	SAC1 suppressor of actin mutations 1-like (yeast)(SACM1L)	Yes
ENSG00000213047	DENND1B	Mendillo et al.(2012)	pubmed:22863008	direct interaction	N/D	DENN domain containing 1B(DENND1B)	Yes
ENSG00000213463	SYNJ2BP	Mendillo et al.(2012)	pubmed:22863008	direct interaction	N/D	synaptojanin 2 binding protein(SYNJ2BP)	Yes
ENSG00000213625	LEPROT	Mendillo et al.(2012)	pubmed:22863008	direct interaction	N/D	leptin receptor overlapping transcript(LEPROT)	Yes
ENSG00000213626	LBH	Mendillo et al.(2012)	pubmed:22863008	direct interaction	N/D	limb bud and heart development(LBH)	Yes
ENSG00000213699	SLC35F6	Mendillo et al.(2012)	pubmed:22863008	direct interaction	N/D	solute carrier family 35 member F6(SLC35F6)	Yes
ENSG00000213809	KLRK1	Mendillo et al.(2012)	pubmed:22863008	direct interaction	N/D	killer cell lectin like receptor K1(KLRK1)	Yes
ENSG00000213859	KCTD11	Mendillo et al.(2012)	pubmed:22863008	direct interaction	N/D	potassium channel tetramerization domain containing 11(KCTD11)	Yes
ENSG00000214113	LYRM4	Mendillo et al.(2012)	pubmed:22863008	direct interaction	N/D	LYR motif containing 4(LYRM4)	Yes
ENSG00000219481	NBPF1	Mendillo et al.(2012)	pubmed:22863008	direct interaction	N/D	neuroblastoma breakpoint family member 1(NBPF1)	Yes
ENSG00000227268	KLLN	Mendillo et al.(2012)	pubmed:22863008	direct interaction	N/D	killin, p53-regulated DNA replication inhibitor(KLLN)	Yes
ENSG00000239305	RNF103	Mendillo et al.(2012)	pubmed:22863008	direct interaction	N/D	ring finger protein 103(RNF103)	Yes
ENSG00000240857	rdh14	Mendillo et al.(2012)	pubmed:22863008	direct interaction	N/D	retinol dehydrogenase 14 (all-trans/9-cis/11-cis)(RDH14)	Yes
ENSG00000242028	HYPK	Mendillo et al.(2012)	pubmed:22863008	direct interaction	N/D	huntingtin interacting protein K(HYPK)	No
ENSG00000243927	mrps6	Mendillo et al.(2012)	pubmed:22863008	direct interaction	N/D	mitochondrial ribosomal protein S6(MRPS6)	Yes
ENSG00000244754	N4BP2L2	Mendillo et al.(2012)	pubmed:22863008	direct interaction	N/D	NEDD4 binding protein 2 like 2(N4BP2L2)	Yes
ENSG00000247077	PGAM5	Mendillo et al.(2012)	pubmed:22863008	direct interaction	N/D	PGAM family member 5, mitochondrial serine/threonine protein phosphatase(PGAM5)	Yes
ENSG00000249087	ZNF436-AS1	Mendillo et al.(2012)	pubmed:22863008	direct interaction	N/D	ZNF436 antisense RNA 1(ZNF436-AS1)	Yes
ENSG00000250479	CHCHD10	Mendillo et al.(2012)	pubmed:22863008	direct interaction	N/D	coiled-coil-helix-coiled-coil-helix domain containing 10(CHCHD10)	Yes
ENSG00000250506	CDK3	Mendillo et al.(2012)	pubmed:22863008	direct interaction	N/D	cyclin dependent kinase 3(CDK3)	Yes
ENSG00000253159	PCDHGA12	Mendillo et al.(2012)	pubmed:22863008	direct interaction	N/D	protocadherin gamma subfamily A, 12(PCDHGA12)	Yes
ENSG00000253368	TRNP1	Mendillo et al.(2012)	pubmed:22863008	direct interaction	N/D	TMF1-regulated nuclear protein 1(TRNP1)	Yes
ENSG00000253485	PCDHGA5	Mendillo et al.(2012)	pubmed:22863008	direct interaction	N/D	protocadherin gamma subfamily A, 5(PCDHGA5)	Yes
ENSG00000253731	PCDHGA6	Mendillo et al.(2012)	pubmed:22863008	direct interaction	N/D	protocadherin gamma subfamily A, 6(PCDHGA6)	Yes
ENSG00000253846	PCDHGA10	Mendillo et al.(2012)	pubmed:22863008	direct interaction	N/D	protocadherin gamma subfamily A, 10(PCDHGA10)	Yes
ENSG00000253873	PCDHGA11	Mendillo et al.(2012)	pubmed:22863008	direct interaction	N/D	protocadherin gamma subfamily A, 11(PCDHGA11)	Yes
ENSG00000254245	PCDHGA3	Mendillo et al.(2012)	pubmed:22863008	direct interaction	N/D	protocadherin gamma subfamily A, 3(PCDHGA3)	Yes
ENSG00000254772	EEF1G	Mendillo et al.(2012)	pubmed:22863008	direct interaction	N/D	eukaryotic translation elongation factor 1 gamma(EEF1G)	Yes
ENSG00000256683	ZNF350	Mendillo et al.(2012)	pubmed:22863008	direct interaction	N/D	zinc finger protein 350(ZNF350)	Yes
ENSG00000257923	CUX1	Mendillo et al.(2012)	pubmed:22863008	direct interaction	N/D	cut like homeobox 1(CUX1)	Yes
ENSG00000257949	TEN1	Mendillo et al.(2012)	pubmed:17216044	direct interaction	N/D	TEN1, CST complex subunit(TEN1)	Yes
ENSG00000260325	HSPB9	Mendillo et al.(2012)	pubmed:17216044	direct interaction	N/D	heat shock protein family B (small) member 9(HSPB9)	Yes
ENSG00000266338	NBPF15	Page et al.(2006)	pubmed:22863008	functional association	inhibited	neuroblastoma breakpoint family member 15(NBPF15)	Yes
ENSG00000269713	NBPF9	Page et al.(2006)	pubmed:22863008	functional association	inhibited	neuroblastoma breakpoint family member 9(NBPF9)	Yes
ENSG00000271425	NBPF10	Mendillo et al.(2012)	pubmed:22863008	direct interaction	N/D	neuroblastoma breakpoint family member 10(NBPF10)	Yes
ENSG00000276130	SLC22A18	Mendillo et al.(2012)	pubmed:22863008	direct interaction	N/D	solute carrier family 22 member 18	Yes
ENSG00000280987	MATR3	Mendillo et al.(2012)	pubmed:22863008	direct interaction	N/D	matrin 3(MATR3)	Yes
ENSG00000281151	KCNQ2	Mendillo et al.(2012)	pubmed:22863008	direct interaction	N/D	potassium voltage-gated channel subfamily Q member 2	Yes
ENSG00000281766	RYBP	Mendillo et al.(2012)	pubmed:22863008	direct interaction	N/D	RING1 and YY1 binding protein(RYBP)	Yes
ENSG00000282185	PTPRN2	Mendillo et al.(2012)	pubmed:22863008	direct interaction	N/D	protein tyrosine phosphatase receptor type N2	Yes

## Sheet: Cervix adenocarcinoma
Ensemble Gene ID	Official gene Symbol	First author	Identifier of the publication	Interaction types	Regulatory information	Description	Novelty (target not characterized in detail)
ENSG00000001631	KRIT1	Page et al.(2006)	pubmed:17216044	functional association	inhibited	KRIT1, ankyrin repeat containing(KRIT1)	Yes
ENSG00000002016	RAD52	Page et al.(2006)	pubmed:17216044	functional association	inhibited	RAD52 homolog, DNA repair protein(RAD52)	Yes
ENSG00000004700	RECQL	Page et al.(2006)	pubmed:17216044	functional association	activated	RecQ like helicase(RECQL)	Yes
ENSG00000005073	HOXA11	Vilaboa et al.(2017)	pubmed:28369544	functional association	inhibited	homeobox A11(HOXA11)	Yes
ENSG00000005189	LOC81691	Page et al.(2006)	pubmed:17216044	functional association	activated	exonuclease NEF-sp(LOC81691)	Yes
ENSG00000005302	MSL3	Page et al.(2006)	pubmed:17216044	functional association	activated	male-specific lethal 3 homolog (Drosophila)(MSL3)	Yes
ENSG00000005471	ABCB4	Page et al.(2006)	pubmed:17216044	functional association	activated	ATP binding cassette subfamily B member 4(ABCB4)	Yes
ENSG00000005884	ITGA3	Page et al.(2006)	pubmed:17216044	functional association	activated	integrin subunit alpha 3(ITGA3)	Yes
ENSG00000006025	OSBPL7	Page et al.(2006)	pubmed:17216044	functional association	activated	oxysterol binding protein like 7(OSBPL7)	Yes
ENSG00000006071	ABCC8	Page et al.(2006)	pubmed:17216044	functional association	activated	ATP binding cassette subfamily C member 8(ABCC8)	Yes
ENSG00000006118	tmem132a	Page et al.(2006)	pubmed:17216044	functional association	activated	transmembrane protein 132A(TMEM132A)	Yes
ENSG00000006282	SPATA20	Page et al.(2006)	pubmed:17216044	functional association	activated	spermatogenesis associated 20(SPATA20)	Yes
ENSG00000006576	PHTF2	Page et al.(2006)	pubmed:17216044	functional association	inhibited	putative homeodomain transcription factor 2(PHTF2)	Yes
ENSG00000007384	RHBDF1	Page et al.(2006)	pubmed:17216044	functional association	activated	rhomboid 5 homolog 1(RHBDF1)	Yes
ENSG00000007392	LUC7L	Vilaboa et al.(2017)	pubmed:28369544	functional association	inhibited	LUC7 like(LUC7L)	Yes
ENSG00000007520	TSR3	Page et al.(2006)	pubmed:17216044	functional association	activated	TSR3, acp transferase ribosome maturation factor(TSR3)	Yes
ENSG00000007944	MYLIP	Vilaboa et al.(2017)	pubmed:28369544	functional association	inhibited	myosin regulatory light chain interacting protein(MYLIP)	Yes
ENSG00000008294	SPAG9	Page et al.(2006)	pubmed:17216044	functional association	inhibited	sperm associated antigen 9(SPAG9)	Yes
ENSG00000008300	MIR4793	Vilaboa et al.(2017)	pubmed:28369544	functional association	inhibited	microRNA 4793(MIR4793)	Yes
ENSG00000008394	MGST1	Page et al.(2006)	pubmed:17216044	direct interaction	N/D	microsomal glutathione S-transferase 1(MGST1)	Yes
ENSG00000008516	MMP25	Vilaboa et al.(2017)	pubmed:28369544	functional association	activated	matrix metallopeptidase 25(MMP25)	Yes
ENSG00000008517	IL32	Page et al.(2006)	pubmed:17216044	functional association	activated	interleukin 32(IL32)	Yes
ENSG00000008735	MAPK8IP2	Page et al.(2006)	pubmed:17216044	functional association	activated	mitogen-activated protein kinase 8 interacting protein 2(MAPK8IP2)	Yes
ENSG00000008988	RPS20	Page et al.(2006)	pubmed:17216044	functional association	activated	ribosomal protein S20(RPS20)	Yes
ENSG00000010165	METTL13	Page et al.(2006)	pubmed:17216044	direct interaction	N/D	methyltransferase like 13(METTL13)	Yes
ENSG00000010219	DYRK4	Page et al.(2006)	pubmed:17216044	functional association	activated	dual specificity tyrosine phosphorylation regulated kinase 4(DYRK4)	Yes
ENSG00000010379	SLC6A13	Vilaboa et al.(2017)	pubmed:28369544	functional association	activated	solute carrier family 6 member 13(SLC6A13)	Yes
ENSG00000010671	BTK	Vilaboa et al.(2017)	pubmed:28369544	functional association	activated	Bruton tyrosine kinase(BTK)	Yes
ENSG00000011009	LYPLA2	Page et al.(2006)	pubmed:17216044	direct interaction	N/D	lysophospholipase II(LYPLA2)	Yes
ENSG00000011275	RNF216	Page et al.(2006)	pubmed:17216044	functional association	activated	ring finger protein 216(RNF216)	Yes
ENSG00000011422	PLAUR	Page et al.(2006)	pubmed:17216044	functional association	activated	plasminogen activator, urokinase receptor(PLAUR)	Yes
ENSG00000011454	RABGAP1	Page et al.(2006)	pubmed:17216044	functional association	inhibited	RAB GTPase activating protein 1(RABGAP1)	Yes
ENSG00000011566	MAP4K3	Page et al.(2006)	pubmed:17216044	functional association	inhibited	mitogen-activated protein kinase kinase kinase kinase 3(MAP4K3)	Yes
ENSG00000012061	ercc1	Page et al.(2006)	pubmed:17216044	functional association	activated	ERCC excision repair 1, endonuclease non-catalytic subunit(ERCC1)	Yes
ENSG00000012223	LTF	Page et al.(2006)	pubmed:17216044	functional association	activated	lactotransferrin(LTF)	Yes
ENSG00000012963	UBR7	Vilaboa et al.(2017)	pubmed:28369544	functional association	activated	ubiquitin protein ligase E3 component n-recognin 7 (putative)(UBR7)	Yes
ENSG00000012983	MAP4K5	Page et al.(2006)	pubmed:17216044	functional association	inhibited	mitogen-activated protein kinase kinase kinase kinase 5(MAP4K5)	Yes
ENSG00000014914	MTMR11	Vilaboa et al.(2017)	pubmed:28369544	functional association	inhibited	myotubularin related protein 11(MTMR11)	Yes
ENSG00000015171	ZMYND11	Page et al.(2006)	pubmed:17216044	functional association	inhibited	zinc finger MYND-type containing 11(ZMYND11)	Yes
ENSG00000015520	NPC1L1	Vilaboa et al.(2017)	pubmed:28369544	functional association	activated	NPC1 like intracellular cholesterol transporter 1(NPC1L1)	Yes
ENSG00000015568	RGPD5	Page et al.(2006)	pubmed:17216044	direct interaction	N/D	RANBP2-like and GRIP domain containing 5(RGPD5)	Yes
ENSG00000015592	STMN4	Page et al.(2006)	pubmed:17216044	functional association	activated	stathmin 4(STMN4)	Yes
ENSG00000018189	RUFY3	Page et al.(2006)	pubmed:17216044	functional association	inhibited	RUN and FYVE domain containing 3(RUFY3)	Yes
ENSG00000020577	SAMD4A	Page et al.(2006)	pubmed:17216044	functional association	activated	sterile alpha motif domain containing 4A(SAMD4A)	Yes
ENSG00000021574	SPAST	Page et al.(2006)	pubmed:17216044	functional association	inhibited	spastin(SPAST)	Yes
ENSG00000024526	DEPDC1	Page et al.(2006)	pubmed:17216044	functional association	inhibited	DEP domain containing 1(DEPDC1)	Yes
ENSG00000025156	HSF2	Page et al.(2006)	pubmed:17216044	functional association	inhibited	heat shock transcription factor 2(HSF2)	Yes
ENSG00000026751	SLAMF7	Page et al.(2006)	pubmed:17216044	direct interaction	N/D	SLAM family member 7(SLAMF7)	Yes
ENSG00000027869	SH2D2A	Page et al.(2006)	pubmed:17216044	functional association	activated	SH2 domain containing 2A(SH2D2A)	Yes
ENSG00000028310	BRD9	Page et al.(2006)	pubmed:17216044	direct interaction	N/D	bromodomain containing 9(BRD9)	Yes
ENSG00000029363	BCLAF1	Page et al.(2006)	pubmed:17216044	functional association	inhibited	BCL2 associated transcription factor 1(BCLAF1)	Yes
ENSG00000029725	RABEP1	Page et al.(2006)	pubmed:17216044	functional association	inhibited	rabaptin, RAB GTPase binding effector protein 1(RABEP1)	Yes
ENSG00000030066	NUP160	Page et al.(2006)	pubmed:17216044	functional association	activated	nucleoporin 160(NUP160)	Yes
ENSG00000033122	LRRC7	Page et al.(2006)	pubmed:17216044	direct interaction	N/D	leucine rich repeat containing 7(LRRC7)	Yes
ENSG00000033867	SLC4A7	Page et al.(2006)	pubmed:17216044	functional association	inhibited	solute carrier family 4 member 7(SLC4A7)	Yes
ENSG00000034152	MAP2K3	Page et al.(2006)	pubmed:17216044	functional association	activated	mitogen-activated protein kinase kinase 3(MAP2K3)	Yes
ENSG00000036828	CASR	Page et al.(2006)	pubmed:17216044	direct interaction	N/D	calcium sensing receptor(CASR)	Yes
ENSG00000037637	FBXO42	Page et al.(2006)	pubmed:17216044	direct interaction	N/D	F-box protein 42(FBXO42)	Yes
ENSG00000038427	VCAN	Page et al.(2006)	pubmed:17216044	functional association	activated	versican(VCAN)	Yes
ENSG00000040487	PQLC2	Page et al.(2006)	pubmed:17216044	direct interaction	N/D	PQ loop repeat containing 2(PQLC2)	Yes
ENSG00000040933	INPP4A	Page et al.(2006)	pubmed:17216044	functional association	inhibited	inositol polyphosphate-4-phosphatase type I A(INPP4A)	Yes
ENSG00000042429	MED17	Page et al.(2006)	pubmed:17216044	functional association	inhibited	mediator complex subunit 17(MED17)	Yes
ENSG00000043514	TRIT1	Page et al.(2006)	pubmed:17216044	direct interaction	N/D	tRNA isopentenyltransferase 1(TRIT1)	Yes
ENSG00000043591	ADRB1	Page et al.(2006)	pubmed:17216044	functional association	activated	adrenoceptor beta 1(ADRB1)	Yes
ENSG00000047056	WDR37	Page et al.(2006)	pubmed:17216044	functional association	inhibited	WD repeat domain 37(WDR37)	Yes
ENSG00000047365	ARAP2	Page et al.(2006)	pubmed:17216044	functional association	inhibited	ArfGAP with RhoGAP domain, ankyrin repeat and PH domain 2(ARAP2)	Yes
ENSG00000047410	TPR	Page et al.(2006)	pubmed:17216044	functional association	inhibited	translocated promoter region, nuclear basket protein(TPR)	Yes
ENSG00000047597	XK	Page et al.(2006)	pubmed:17216044	functional association	activated	X-linked Kx blood group(XK)	Yes
ENSG00000048649	RSF1	Page et al.(2006)	pubmed:17216044	functional association	inhibited	remodeling and spacing factor 1(RSF1)	Yes
ENSG00000051108	HERPUD1	Vilaboa et al.(2017)	pubmed:28369544	functional association	activated	homocysteine inducible ER protein with ubiquitin like domain 1(HERPUD1)	Yes
ENSG00000051382	pik3cb	Page et al.(2006)	pubmed:17216044	functional association	inhibited	phosphatidylinositol-4,5-bisphosphate 3-kinase catalytic subunit beta(PIK3CB)	Yes
ENSG00000052723	SIKE1	Page et al.(2006)	pubmed:17216044	functional association	inhibited	suppressor of IKBKE 1(SIKE1)	Yes
ENSG00000053254	FOXN3	Page et al.(2006)	pubmed:17216044	functional association	inhibited	forkhead box N3(FOXN3)	Yes
ENSG00000054267	ARID4B	Page et al.(2006)	pubmed:17216044	functional association	inhibited	AT-rich interaction domain 4B(ARID4B)	Yes
ENSG00000057468	MSH4	Vilaboa et al.(2017)	pubmed:28369544	functional association	activated	mutS homolog 4(MSH4)	Yes
ENSG00000058272	PPP1R12A	Page et al.(2006)	pubmed:17216044	functional association	inhibited	protein phosphatase 1 regulatory subunit 12A(PPP1R12A)	Yes
ENSG00000058404	CAMK2B	Page et al.(2006)	pubmed:17216044	functional association	activated	calcium/calmodulin dependent protein kinase II beta(CAMK2B)	Yes
ENSG00000058453	CROCC	Page et al.(2006)	pubmed:17216044	functional association	activated	ciliary rootlet coiled-coil, rootletin(CROCC)	Yes
ENSG00000058668	ATP2B4	Page et al.(2006)	pubmed:17216044	direct interaction	N/D	ATPase plasma membrane Ca2+ transporting 4(ATP2B4)	Yes
ENSG00000059728	MXD1	Vilaboa et al.(2017)	pubmed:28369544	functional association	inhibited	MAX dimerization protein 1(MXD1)	Yes
ENSG00000063601	MTMR1	Page et al.(2006)	pubmed:17216044	functional association	inhibited	myotubularin related protein 1(MTMR1)	Yes
ENSG00000064195	DLX3	Vilaboa et al.(2017)	pubmed:28369544	functional association	activated	distal-less homeobox 3(DLX3)	Yes
ENSG00000064933	PMS1	Page et al.(2006)	pubmed:17216044	functional association	inhibited	PMS1 homolog 1, mismatch repair system component(PMS1)	Yes
ENSG00000065135	gnai3	Vilaboa et al.(2017)	pubmed:28369544	functional association	activated	G protein subunit alpha i3(GNAI3)	Yes
ENSG00000065183	WDR3	Vilaboa et al.(2017)	pubmed:28369544	functional association	activated	WD repeat domain 3(WDR3)	Yes
ENSG00000065243	PKN2	Page et al.(2006)	pubmed:17216044	functional association	inhibited	protein kinase N2(PKN2)	Yes
ENSG00000065325	GLP2R	Page et al.(2006)	pubmed:17216044	functional association	inhibited	glucagon like peptide 2 receptor(GLP2R)	Yes
ENSG00000065526	SPEN	Page et al.(2006)	pubmed:17216044	functional association	inhibited	spen family transcriptional repressor(SPEN)	Yes
ENSG00000065548	ZC3H15	Page et al.(2006)	pubmed:17216044	direct interaction	N/D	zinc finger CCCH-type containing 15(ZC3H15)	Yes
ENSG00000065883	CDK13	Page et al.(2006)	pubmed:17216044	functional association	inhibited	cyclin dependent kinase 13(CDK13)	Yes
ENSG00000066135	KDM4A	Page et al.(2006)	pubmed:17216044	functional association	inhibited	lysine demethylase 4A(KDM4A)	Yes
ENSG00000066279	ASPM	Page et al.(2006)	pubmed:17216044	functional association	inhibited	abnormal spindle microtubule assembly(ASPM)	Yes
ENSG00000066294	CD84	Page et al.(2006)	pubmed:17216044	direct interaction	N/D	CD84 molecule(CD84)	Yes
ENSG00000066468	FGFR2	Page et al.(2006)	pubmed:17216044	functional association	activated	fibroblast growth factor receptor 2(FGFR2)	Yes
ENSG00000066739	atg2b	Page et al.(2006)	pubmed:17216044	functional association	inhibited	autophagy related 2B(ATG2B)	Yes
ENSG00000066777	ARFGEF1	Page et al.(2006)	pubmed:17216044	functional association	inhibited	ADP ribosylation factor guanine nucleotide exchange factor 1(ARFGEF1)	Yes
ENSG00000067082	KLF6	Page et al.(2006)	pubmed:17216044	direct interaction	activated	Kruppel like factor 6(KLF6)	Yes
ENSG00000067191	CACNB1	Page et al.(2006)	pubmed:17216044	functional association	activated	calcium voltage-gated channel auxiliary subunit beta 1(CACNB1)	Yes
ENSG00000067221	STOML1	Page et al.(2006)	pubmed:17216044	functional association	activated	stomatin like 1(STOML1)	Yes
ENSG00000067225	PKM	Page et al.(2006)	pubmed:17216044	functional association	activated	pyruvate kinase, muscle(PKM)	Yes
ENSG00000067646	ZFY	Page et al.(2006)	pubmed:17216044	functional association	inhibited	zinc finger protein, Y-linked(ZFY)	Yes
ENSG00000067842	ATP2B3	Page et al.(2006)	pubmed:17216044	direct interaction	N/D	ATPase plasma membrane Ca2+ transporting 3(ATP2B3)	Yes
ENSG00000068024	HDAC4	Page et al.(2006)	pubmed:17216044	functional association	inhibited	histone deacetylase 4(HDAC4)	Yes
ENSG00000068366	ACSL4	Vilaboa et al.(2017)	pubmed:28369544	functional association	activated	acyl-CoA synthetase long-chain family member 4(ACSL4)	Yes
ENSG00000068615	REEP1	Page et al.(2006)	pubmed:17216044	functional association	inhibited	receptor accessory protein 1(REEP1)	Yes
ENSG00000068878	PSME4	Page et al.(2006)	pubmed:17216044	functional association	inhibited	proteasome activator subunit 4(PSME4)	Yes
ENSG00000069011	PITX1	Page et al.(2006)	pubmed:17216044	functional association	activated	paired like homeodomain 1(PITX1)	Yes
ENSG00000069248	NUP133	Page et al.(2006)	pubmed:17216044	direct interaction	N/D	nucleoporin 133(NUP133)	Yes
ENSG00000069275	NUCKS1	Vilaboa et al.(2017)	pubmed:28369544	functional association	activated	nuclear casein kinase and cyclin dependent kinase substrate 1(NUCKS1)	Yes
ENSG00000069329	VPS35	Vilaboa et al.(2017)	pubmed:28369544	functional association	activated	VPS35, retromer complex component(VPS35)	Yes
ENSG00000069399	MIR8085	Page et al.(2006)	pubmed:17216044	functional association	activated	microRNA 8085(MIR8085)	Yes
ENSG00000069424	KCNAB2	Page et al.(2006)	pubmed:17216044	direct interaction	N/D	potassium voltage-gated channel subfamily A regulatory beta subunit 2(KCNAB2)	Yes
ENSG00000069482	GAL	Page et al.(2006)	pubmed:17216044	functional association	activated	galanin and GMAP prepropeptide(GAL)	Yes
ENSG00000069535	MAOB	Page et al.(2006)	pubmed:17216044	functional association	activated	monoamine oxidase B(MAOB)	Yes
ENSG00000069696	DRD4	Vilaboa et al.(2017)	pubmed:28369544	functional association	inhibited	dopamine receptor D4(DRD4)	Yes
ENSG00000069764	PLA2G10	Vilaboa et al.(2017)	pubmed:28369544	functional association	activated	phospholipase A2 group X(PLA2G10)	Yes
ENSG00000069812	HES2	Page et al.(2006)	pubmed:17216044	direct interaction	N/D	hes family bHLH transcription factor 2(HES2)	Yes
ENSG00000070081	LOC105376575	Page et al.(2006)	pubmed:17216044	functional association	activated	uncharacterized LOC105376575(LOC105376575)	Yes
ENSG00000070269	TMEM260	Page et al.(2006)	pubmed:17216044	functional association	inhibited	transmembrane protein 260(TMEM260)	Yes
ENSG00000070367	EXOC5	Page et al.(2006)	pubmed:17216044	functional association	inhibited	exocyst complex component 5(EXOC5)	Yes
ENSG00000070785	EIF2B3	Page et al.(2006)	pubmed:17216044	direct interaction	N/D	eukaryotic translation initiation factor 2B subunit gamma(EIF2B3)	Yes
ENSG00000070950	RAD18	Page et al.(2006)	pubmed:17216044	direct interaction	N/D	RAD18, E3 ubiquitin protein ligase(RAD18)	Yes
ENSG00000071082	RPL31	Vilaboa et al.(2017)	pubmed:28369544	functional association	inhibited	ribosomal protein L31(RPL31)	Yes
ENSG00000071677	PRLH	Page et al.(2006)	pubmed:17216044	functional association	activated	prolactin releasing hormone(PRLH)	Yes
ENSG00000072135	PTPN18	Page et al.(2006)	pubmed:17216044	direct interaction	N/D	protein tyrosine phosphatase, non-receptor type 18(PTPN18)	Yes
ENSG00000072210	ALDH3A2	Page et al.(2006)	pubmed:17216044	functional association	inhibited	aldehyde dehydrogenase 3 family member A2(ALDH3A2)	Yes
ENSG00000072694	Fcgr2b	Page et al.(2006)	pubmed:17216044	direct interaction	N/D	Fc fragment of IgG receptor IIb(FCGR2B)	Yes
ENSG00000073008	PVR	Page et al.(2006)	pubmed:17216044	functional association	activated	poliovirus receptor(PVR)	Yes
ENSG00000073584	SMARCE1	Page et al.(2006)	pubmed:17216044	functional association	activated	SWI/SNF related, matrix associated, actin dependent regulator of chromatin, subfamily e, member 1(SMARCE1)	Yes
ENSG00000073614	KDM5A	Page et al.(2006)	pubmed:17216044	direct interaction	N/D	lysine demethylase 5A(KDM5A)	Yes
ENSG00000074695	LMAN1	Page et al.(2006)	pubmed:17216044	functional association	inhibited	lectin, mannose binding 1(LMAN1)	Yes
ENSG00000075142	SRI	Vilaboa et al.(2017)	pubmed:28369544	functional association	inhibited	sorcin(SRI)	Yes
ENSG00000075218	GTSE1	Page et al.(2006)	pubmed:17216044	functional association	inhibited	G2 and S-phase expressed 1(GTSE1)	Yes
ENSG00000075223	SEMA3C	Page et al.(2006)	pubmed:17216044	functional association	inhibited	semaphorin 3C(SEMA3C)	Yes
ENSG00000075711	DLG1	Page et al.(2006)	pubmed:17216044	functional association	inhibited	discs large MAGUK scaffold protein 1(DLG1)	Yes
ENSG00000075856	SART3	Page et al.(2006)	pubmed:17216044	functional association	inhibited	squamous cell carcinoma antigen recognized by T-cells 3(SART3)	Yes
ENSG00000075884	arhgap15	Page et al.(2006)	pubmed:17216044	functional association	activated	Rho GTPase activating protein 15(ARHGAP15)	Yes
ENSG00000075886	TUBA3D	Page et al.(2006)	pubmed:17216044	direct interaction	N/D	tubulin alpha 3d(TUBA3D)	Yes
ENSG00000076924	XAB2	Page et al.(2006)	pubmed:17216044	functional association	activated	XPA binding protein 2(XAB2)	Yes
ENSG00000076944	STXBP2	Page et al.(2006)	pubmed:17216044	functional association	activated	syntaxin binding protein 2(STXBP2)	Yes
ENSG00000077009	NMRK2	Page et al.(2006)	pubmed:17216044	functional association	activated	nicotinamide riboside kinase 2(NMRK2)	Yes
ENSG00000077097	MIR4442	Vilaboa et al.(2017)	pubmed:28369544	functional association	activated	microRNA 4442(MIR4442)	Yes
ENSG00000077264	PAK3	Page et al.(2006)	pubmed:17216044	functional association	inhibited	p21 (RAC1) activated kinase 3(PAK3)	Yes
ENSG00000077549	CAPZB	Page et al.(2006)	pubmed:17216044	direct interaction	N/D	capping actin protein of muscle Z-line beta subunit(CAPZB)	Yes
ENSG00000077782	FGFR1	Page et al.(2006)	pubmed:17216044	functional association	activated	fibroblast growth factor receptor 1(FGFR1)	Yes
ENSG00000078018	MAP2	Page et al.(2006)	pubmed:17216044	direct interaction	N/D	microtubule associated protein 2(MAP2)	Yes
ENSG00000078043	PIAS2	Page et al.(2006)	pubmed:17216044	functional association	inhibited	protein inhibitor of activated STAT 2(PIAS2)	Yes
ENSG00000078269	SYNJ2	Page et al.(2006)	pubmed:17216044	functional association	inhibited	synaptojanin 2(SYNJ2)	Yes
ENSG00000078401	EDN1	Page et al.(2006)	pubmed:17216044	direct interaction	activated	endothelin 1(EDN1)	Yes
ENSG00000078403	MLLT10	Page et al.(2006)	pubmed:17216044	functional association	inhibited	myeloid/lymphoid or mixed-lineage leukemia; translocated to, 10(MLLT10)	Yes
ENSG00000078618	MIR761	Page et al.(2006)	pubmed:17216044	direct interaction	N/D	microRNA 761(MIR761)	Yes
ENSG00000079102	RUNX1T1	Page et al.(2006)	pubmed:17216044	functional association	activated	RUNX1 translocation partner 1(RUNX1T1)	Yes
ENSG00000079385	CEACAM1	Page et al.(2006)	pubmed:17216044	functional association	activated	carcinoembryonic antigen related cell adhesion molecule 1(CEACAM1)	Yes
ENSG00000080293	SCTR	Page et al.(2006)	pubmed:17216044	direct interaction	N/D	secretin receptor(SCTR)	Yes
ENSG00000080823	MOK	Page et al.(2006)	pubmed:17216044	functional association	activated	MOK protein kinase(MOK)	Yes
ENSG00000081019	RSBN1	Page et al.(2006)	pubmed:17216044	functional association	inhibited	round spermatid basic protein 1(RSBN1)	Yes
ENSG00000081041	CXCL2	Page et al.(2006)	pubmed:17216044	functional association	activated	C-X-C motif chemokine ligand 2(CXCL2)	No
ENSG00000081052	COL4A4	Page et al.(2006)	pubmed:17216044	functional association	inhibited	collagen type IV alpha 4 chain(COL4A4)	Yes
ENSG00000081181	ARG2	Page et al.(2006)	pubmed:17216044	functional association	activated	arginase 2(ARG2)	Yes
ENSG00000081189	MEF2C	Page et al.(2006)	pubmed:17216044	functional association	inhibited	myocyte enhancer factor 2C(MEF2C)	Yes
ENSG00000082929	LINC01587	Page et al.(2006)	pubmed:17216044	direct interaction	N/D	long intergenic non-protein coding RNA 1587(LINC01587)	Yes
ENSG00000083642	PDS5B	Page et al.(2006)	pubmed:17216044	functional association	inhibited	PDS5 cohesin associated factor B(PDS5B)	Yes
ENSG00000083844	ZNF264	Page et al.(2006)	pubmed:17216044	functional association	inhibited	zinc finger protein 264(ZNF264)	Yes
ENSG00000084636	COL16A1	Page et al.(2006)	pubmed:17216044	functional association	activated	collagen type XVI alpha 1 chain(COL16A1)	Yes
ENSG00000084710	EFR3B	Page et al.(2006)	pubmed:17216044	functional association	activated	EFR3 homolog B(EFR3B)	Yes
ENSG00000085224	ATRX	Page et al.(2006)	pubmed:17216044	functional association	inhibited	ATRX, chromatin remodeler(ATRX)	Yes
ENSG00000085465	OVGP1	Vilaboa et al.(2017)	pubmed:28369544	functional association	activated	oviductal glycoprotein 1(OVGP1)	Yes
ENSG00000085563	ABCB1	Page et al.(2006)	pubmed:17216044	functional association	activated	ATP binding cassette subfamily B member 1(ABCB1)	No
ENSG00000085741	WNT11	Page et al.(2006)	pubmed:17216044	functional association	activated	Wnt family member 11(WNT11)	Yes
ENSG00000086062	B4GALT1	Page et al.(2006)	pubmed:17216044	functional association	activated	beta-1,4-galactosyltransferase 1(B4GALT1)	Yes
ENSG00000086619	ERO1B	Page et al.(2006)	pubmed:17216044	direct interaction	N/D	endoplasmic reticulum oxidoreductase 1 beta(ERO1B)	Yes
ENSG00000087095	NLK	Page et al.(2006)	pubmed:17216044	functional association	inhibited	nemo like kinase(NLK)	Yes
ENSG00000087460	GNAS	Page et al.(2006)	pubmed:17216044	functional association	activated	GNAS complex locus(GNAS)	Yes
ENSG00000087494	PTHLH	Page et al.(2006)	pubmed:17216044	direct interaction	N/D	parathyroid hormone like hormone(PTHLH)	Yes
ENSG00000087586	AURKA	Page et al.(2006)	pubmed:17216044	functional association	inhibited	aurora kinase A(AURKA)	Yes
ENSG00000088448	ANKRD10	Vilaboa et al.(2017)	pubmed:28369544	functional association	activated	ankyrin repeat domain 10(ANKRD10)	Yes
ENSG00000088451	TGDS	Vilaboa et al.(2017)	pubmed:28369544	functional association	inhibited	TDP-glucose 4,6-dehydratase(TGDS)	Yes
ENSG00000089048	ESF1	Page et al.(2006)	pubmed:17216044	functional association	inhibited	ESF1 nucleolar pre-rRNA processing protein homolog(ESF1)	Yes
ENSG00000089159	PXN	Page et al.(2006)	pubmed:17216044	functional association	activated	paxillin(PXN)	Yes
ENSG00000089327	FXYD5	Page et al.(2006)	pubmed:17216044	functional association	activated	FXYD domain containing ion transport regulator 5(FXYD5)	Yes
ENSG00000089692	LAG3	Vilaboa et al.(2017)	pubmed:28369544	functional association	activated	lymphocyte activating 3(LAG3)	Yes
ENSG00000090339	ICAM1	Page et al.(2006)	pubmed:17216044	functional association	activated	intercellular adhesion molecule 1(ICAM1)	Yes
ENSG00000090686	USP48	Page et al.(2006)	pubmed:17216044	direct interaction	N/D	ubiquitin specific peptidase 48(USP48)	Yes
ENSG00000090776	EFNB1	Page et al.(2006)	pubmed:17216044	functional association	activated	ephrin B1(EFNB1)	Yes
ENSG00000091262	ABCC6	Page et al.(2006)	pubmed:17216044	functional association	activated	ATP binding cassette subfamily C member 6(ABCC6)	Yes
ENSG00000092208	GEMIN2	Vilaboa et al.(2017)	pubmed:28369544	functional association	inhibited	gem nuclear organelle associated protein 2(GEMIN2)	Yes
ENSG00000092820	EZR	Page et al.(2006)	pubmed:17216044	functional association	inhibited	ezrin(EZR)	Yes
ENSG00000092969	TGFB2	Vilaboa et al.(2017)	pubmed:28369544	functional association	activated	transforming growth factor beta 2(TGFB2)	Yes
ENSG00000093000	NUP50	Page et al.(2006)	pubmed:17216044	functional association	inhibited	nucleoporin 50(NUP50)	Yes
ENSG00000095539	SEMA4G	Page et al.(2006)	pubmed:17216044	functional association	activated	semaphorin 4G(SEMA4G)	Yes
ENSG00000095739	BAMBI	Page et al.(2006)	pubmed:17216044	functional association	activated	BMP and activin membrane bound inhibitor(BAMBI)	Yes
ENSG00000095951	hivep1	Page et al.(2006)	pubmed:17216044	functional association	activated	human immunodeficiency virus type I enhancer binding protein 1(HIVEP1)	Yes
ENSG00000096717	SIRT1	Page et al.(2006)	pubmed:17216044	functional association	inhibited	sirtuin 1(SIRT1)	Yes
ENSG00000099194	SCD	Page et al.(2006)	pubmed:17216044	functional association	inhibited	stearoyl-CoA desaturase(SCD)	Yes
ENSG00000099617	EFNA2	Vilaboa et al.(2017)	pubmed:28369544	functional association	activated	ephrin A2(EFNA2)	Yes
ENSG00000099622	CIRBP	Page et al.(2006)	pubmed:17216044	functional association	activated	cold inducible RNA binding protein(CIRBP)	Yes
ENSG00000099624	ATP5D	Page et al.(2006)	pubmed:17216044	functional association	activated	ATP synthase, H+ transporting, mitochondrial F1 complex, delta subunit(ATP5D)	Yes
ENSG00000099725	PRKY	Page et al.(2006)	pubmed:17216044	functional association	inhibited	protein kinase, Y-linked, pseudogene(PRKY)	Yes
ENSG00000099812	MISP	Page et al.(2006)	pubmed:17216044	functional association	activated	mitotic spindle positioning(MISP)	Yes
ENSG00000099860	GADD45B	Page et al.(2006)	pubmed:17216044	functional association	activated	growth arrest and DNA damage inducible beta(GADD45B)	Yes
ENSG00000099869	IGF2-AS	Page et al.(2006)	pubmed:17216044	functional association	activated	IGF2 antisense RNA(IGF2-AS)	Yes
ENSG00000099942	CRKL	Page et al.(2006)	pubmed:17216044	functional association	inhibited	CRK like proto-oncogene, adaptor protein(CRKL)	Yes
ENSG00000100201	DDX17	Page et al.(2006)	pubmed:17216044	functional association	inhibited	DEAD-box helicase 17(DDX17)	Yes
ENSG00000100219	XBP1	Page et al.(2006)	pubmed:17216044	functional association	activated	X-box binding protein 1(XBP1)	Yes
ENSG00000100249	C22orf31	Page et al.(2006)	pubmed:17216044	functional association	activated	chromosome 22 open reading frame 31(C22orf31)	Yes
ENSG00000100276	rasl10a	Page et al.(2006)	pubmed:17216044	functional association	activated	RAS like family 10 member A(RASL10A)	Yes
ENSG00000100290	BIK	Page et al.(2006)	pubmed:17216044	functional association	activated	BCL2 interacting killer(BIK)	Yes
ENSG00000100311	PDGFB	Page et al.(2006)	pubmed:17216044	functional association	activated	platelet derived growth factor subunit B(PDGFB)	Yes
ENSG00000100399	CHADL	Vilaboa et al.(2017)	pubmed:28369544	functional association	activated	chondroadherin like(CHADL)	Yes
ENSG00000100412	ACO2	Page et al.(2006)	pubmed:17216044	direct interaction	N/D	aconitase 2(ACO2)	Yes
ENSG00000100426	zbed4	Page et al.(2006)	pubmed:17216044	functional association	inhibited	zinc finger BED-type containing 4(ZBED4)	Yes
ENSG00000100445	SDR39U1	Vilaboa et al.(2017)	pubmed:28369544	functional association	inhibited	short chain dehydrogenase/reductase family 39U member 1(SDR39U1)	Yes
ENSG00000100479	POLE2	Vilaboa et al.(2017)	pubmed:28369544	functional association	inhibited	DNA polymerase epsilon 2, accessory subunit(POLE2)	Yes
ENSG00000100485	SOS2	Page et al.(2006)	pubmed:17216044	functional association	inhibited	SOS Ras/Rho guanine nucleotide exchange factor 2(SOS2)	Yes
ENSG00000100592	DAAM1	Page et al.(2006)	pubmed:17216044	functional association	activated	dishevelled associated activator of morphogenesis 1(DAAM1)	Yes
ENSG00000100650	SRSF5	Page et al.(2006)	pubmed:17216044	functional association	activated	serine and arginine rich splicing factor 5(SRSF5)	Yes
ENSG00000100697	DICER1	Page et al.(2006)	pubmed:17216044	functional association	inhibited	dicer 1, ribonuclease III(DICER1)	Yes
ENSG00000100784	RPS6KA5	Page et al.(2006)	pubmed:17216044	functional association	inhibited	ribosomal protein S6 kinase A5(RPS6KA5)	Yes
ENSG00000100796	PPP4R3A	Page et al.(2006)	pubmed:17216044	functional association	inhibited	protein phosphatase 4 regulatory subunit 3A(PPP4R3A)	Yes
ENSG00000100815	TRIP11	Page et al.(2006)	pubmed:17216044	functional association	inhibited	thyroid hormone receptor interactor 11(TRIP11)	Yes
ENSG00000100865	cinp	Vilaboa et al.(2017)	pubmed:28369544	functional association	inhibited	cyclin dependent kinase 2 interacting protein(CINP)	Yes
ENSG00000100867	DHRS2	Page et al.(2006)	pubmed:17216044	functional association	activated	dehydrogenase/reductase 2(DHRS2)	Yes
ENSG00000100889	PCK2	Page et al.(2006)	pubmed:17216044	functional association	activated	phosphoenolpyruvate carboxykinase 2, mitochondrial(PCK2)	Yes
ENSG00000101132	PFDN4	Page et al.(2006)	pubmed:17216044	functional association	activated	prefoldin subunit 4(PFDN4)	Yes
ENSG00000101191	DIDO1	Page et al.(2006)	pubmed:17216044	functional association	activated	death inducer-obliterator 1(DIDO1)	Yes
ENSG00000101210	EEF1A2	Page et al.(2006)	pubmed:17216044	functional association	activated	eukaryotic translation elongation factor 1 alpha 2(EEF1A2)	Yes
ENSG00000101213	PTK6	Page et al.(2006)	pubmed:17216044	functional association	activated	protein tyrosine kinase 6(PTK6)	Yes
ENSG00000101236	RNF24	Page et al.(2006)	pubmed:17216044	functional association	inhibited	ring finger protein 24(RNF24)	Yes
ENSG00000101442	ACTR5	Vilaboa et al.(2017)	pubmed:28369544	functional association	inhibited	ARP5 actin-related protein 5 homolog(ACTR5)	Yes
ENSG00000101574	METTL4	Page et al.(2006)	pubmed:17216044	functional association	inhibited	methyltransferase like 4(METTL4)	Yes
ENSG00000101624	CEP76	Page et al.(2006)	pubmed:17216044	functional association	inhibited	centrosomal protein 76(CEP76)	Yes
ENSG00000101639	CEP192	Page et al.(2006)	pubmed:17216044	direct interaction	N/D	centrosomal protein 192(CEP192)	Yes
ENSG00000101654	RNMT	Page et al.(2006)	pubmed:17216044	functional association	activated	RNA guanine-7 methyltransferase(RNMT)	Yes
ENSG00000101665	SMAD7	Vilaboa et al.(2017)	pubmed:28369544	functional association	activated	SMAD family member 7(SMAD7)	Yes
ENSG00000101782	RIOK3	Page et al.(2006)	pubmed:17216044	functional association	activated	RIO kinase 3(RIOK3)	Yes
ENSG00000102043	MTMR8	Page et al.(2006)	pubmed:17216044	direct interaction	N/D	myotubularin related protein 8(MTMR8)	Yes
ENSG00000102100	SLC35A2	Vilaboa et al.(2017)	pubmed:28369544	functional association	activated	solute carrier family 35 member A2(SLC35A2)	Yes
ENSG00000102174	PHEX	Vilaboa et al.(2017)	pubmed:28369544	functional association	activated	phosphate regulating endopeptidase homolog, X-linked(PHEX)	Yes
ENSG00000102189	EEA1	Page et al.(2006)	pubmed:17216044	functional association	inhibited	early endosome antigen 1(EEA1)	Yes
ENSG00000102195	GPR50	Vilaboa et al.(2017)	pubmed:28369544	functional association	activated	G protein-coupled receptor 50(GPR50)	Yes
ENSG00000102271	KLHL4	Page et al.(2006)	pubmed:17216044	functional association	inhibited	kelch like family member 4(KLHL4)	Yes
ENSG00000102384	CENPI	Page et al.(2006)	pubmed:17216044	functional association	inhibited	centromere protein I(CENPI)	Yes
ENSG00000102786	INTS6	Vilaboa et al.(2017)	pubmed:28369544	functional association	activated	integrator complex subunit 6(INTS6)	Yes
ENSG00000102879	coro1a	Page et al.(2006)	pubmed:17216044	functional association	activated	coronin 1A(CORO1A)	Yes
ENSG00000102886	GDPD3	Page et al.(2006)	pubmed:17216044	functional association	activated	glycerophosphodiester phosphodiesterase domain containing 3(GDPD3)	Yes
ENSG00000102897	LYRM1	Page et al.(2006)	pubmed:17216044	functional association	activated	LYR motif containing 1(LYRM1)	Yes
ENSG00000102934	PLLP	Page et al.(2006)	pubmed:17216044	functional association	activated	plasmolipin(PLLP)	Yes
ENSG00000103037	SETD6	Vilaboa et al.(2017)	pubmed:28369544	functional association	inhibited	SET domain containing 6(SETD6)	Yes
ENSG00000103064	SLC7A6	Page et al.(2006)	pubmed:17216044	functional association	inhibited	solute carrier family 7 member 6(SLC7A6)	Yes
ENSG00000103160	HSDL1	Vilaboa et al.(2017)	pubmed:28369544	functional association	activated	hydroxysteroid dehydrogenase like 1(HSDL1)	Yes
ENSG00000103187	COTL1	Page et al.(2006)	pubmed:17216044	functional association	activated	coactosin like F-actin binding protein 1(COTL1)	Yes
ENSG00000103194	USP10	Page et al.(2006)	pubmed:17216044	functional association	inhibited	ubiquitin specific peptidase 10(USP10)	Yes
ENSG00000103196	CRISPLD2	Vilaboa et al.(2017)	pubmed:28369544	functional association	activated	cysteine rich secretory protein LCCL domain containing 2(CRISPLD2)	Yes
ENSG00000103381	CPPED1	Vilaboa et al.(2017)	pubmed:28369544	functional association	inhibited	calcineurin like phosphoesterase domain containing 1(CPPED1)	Yes
ENSG00000103479	RBL2	Vilaboa et al.(2017)	pubmed:28369544	functional association	activated	RB transcriptional corepressor like 2(RBL2)	Yes
ENSG00000103494	RPGRIP1L	Page et al.(2006)	pubmed:17216044	functional association	inhibited	RPGRIP1 like(RPGRIP1L)	Yes
ENSG00000103495	MAZ	Page et al.(2006)	pubmed:17216044	functional association	activated	MYC associated zinc finger protein(MAZ)	Yes
ENSG00000103642	LACTB	Vilaboa et al.(2017)	pubmed:28369544	functional association	activated	lactamase beta(LACTB)	Yes
ENSG00000103994	ZNF106	Page et al.(2006)	pubmed:17216044	functional association	activated	zinc finger protein 106(ZNF106)	Yes
ENSG00000104142	vps18	Vilaboa et al.(2017)	pubmed:28369544	functional association	inhibited	VPS18, CORVET/HOPS core subunit(VPS18)	Yes
ENSG00000104218	CSPP1	Page et al.(2006)	pubmed:17216044	functional association	inhibited	centrosome and spindle pole associated protein 1(CSPP1)	Yes
ENSG00000104447	TRPS1	Page et al.(2006)	pubmed:17216044	functional association	inhibited	transcriptional repressor GATA binding 1(TRPS1)	Yes
ENSG00000104524	PYCRL	Page et al.(2006)	pubmed:17216044	functional association	activated	pyrroline-5-carboxylate reductase-like(PYCRL)	Yes
ENSG00000104738	MCM4	Page et al.(2006)	pubmed:17216044	functional association	inhibited	minichromosome maintenance complex component 4(MCM4)	Yes
ENSG00000104808	DHDH	Vilaboa et al.(2017)	pubmed:28369544	functional association	activated	dihydrodiol dehydrogenase(DHDH)	Yes
ENSG00000104856	RELB	Page et al.(2006)	pubmed:17216044	functional association	activated	RELB proto-oncogene, NF-kB subunit(RELB)	Yes
ENSG00000104859	CLASRP	Page et al.(2006)	pubmed:17216044	functional association	activated	CLK4 associating serine/arginine rich protein(CLASRP)	Yes
ENSG00000104863	LIN7B	Page et al.(2006)	pubmed:17216044	functional association	activated	lin-7 homolog B, crumbs cell polarity complex component(LIN7B)	Yes
ENSG00000104870	FCGRT	Vilaboa et al.(2017)	pubmed:28369544	functional association	activated	Fc fragment of IgG receptor and transporter(FCGRT)	Yes
ENSG00000104881	PPP1R13L	Page et al.(2006)	pubmed:17216044	functional association	activated	protein phosphatase 1 regulatory subunit 13 like(PPP1R13L)	Yes
ENSG00000104897	SF3A2	Page et al.(2006)	pubmed:17216044	functional association	activated	splicing factor 3a subunit 2(SF3A2)	Yes
ENSG00000104903	LYL1	Page et al.(2006)	pubmed:17216044	functional association	activated	LYL1, basic helix-loop-helix family member(LYL1)	Yes
ENSG00000105127	AKAP8	Page et al.(2006)	pubmed:17216044	functional association	inhibited	A-kinase anchoring protein 8(AKAP8)	Yes
ENSG00000105137	SYDE1	Page et al.(2006)	pubmed:17216044	functional association	activated	synapse defective Rho GTPase homolog 1(SYDE1)	Yes
ENSG00000105143	SLC1A6	Vilaboa et al.(2017)	pubmed:28369544	functional association	inhibited	solute carrier family 1 member 6(SLC1A6)	Yes
ENSG00000105246	EBI3	Page et al.(2006)	pubmed:17216044	functional association	activated	Epstein-Barr virus induced 3(EBI3)	Yes
ENSG00000105329	TGFB1	Page et al.(2006)	pubmed:17216044	functional association	activated	transforming growth factor beta 1(TGFB1)	Yes
ENSG00000105443	CYTH2	Vilaboa et al.(2017)	pubmed:28369544	functional association	inhibited	cytohesin 2(CYTH2)	Yes
ENSG00000105556	MIER2	Vilaboa et al.(2017)	pubmed:28369544	functional association	inhibited	MIER family member 2(MIER2)	Yes
ENSG00000105617	LENG1	Vilaboa et al.(2017)	pubmed:28369544	functional association	activated	leukocyte receptor cluster member 1(LENG1)	Yes
ENSG00000105641	slc5a5	Vilaboa et al.(2017)	pubmed:28369544	functional association	activated	solute carrier family 5 member 5(SLC5A5)	Yes
ENSG00000105650	PDE4C	Page et al.(2006)	pubmed:17216044	functional association	activated	phosphodiesterase 4C(PDE4C)	Yes
ENSG00000105668	UPK1A	Vilaboa et al.(2017)	pubmed:28369544	functional association	activated	uroplakin 1A(UPK1A)	Yes
ENSG00000105699	LSR	Page et al.(2006)	pubmed:17216044	functional association	activated	lipolysis stimulated lipoprotein receptor(LSR)	Yes
ENSG00000105732	ZNF574	Vilaboa et al.(2017)	pubmed:28369544	functional association	inhibited	zinc finger protein 574(ZNF574)	Yes
ENSG00000105808	rasa4	Page et al.(2006)	pubmed:17216044	functional association	activated	RAS p21 protein activator 4(RASA4)	Yes
ENSG00000105865	DUS4L	Page et al.(2006)	pubmed:17216044	functional association	activated	dihydrouridine synthase 4 like(DUS4L)	Yes
ENSG00000105894	PTN	Page et al.(2006)	pubmed:17216044	direct interaction	N/D	pleiotrophin(PTN)	Yes
ENSG00000106299	WASL	Page et al.(2006)	pubmed:17216044	functional association	inhibited	Wiskott-Aldrich syndrome like(WASL)	Yes
ENSG00000106459	NRF1	Page et al.(2006)	pubmed:17216044	functional association	inhibited	nuclear respiratory factor 1(NRF1)	Yes
ENSG00000106624	MIR4649	Page et al.(2006)	pubmed:17216044	functional association	activated	microRNA 4649(MIR4649)	Yes
ENSG00000106688	SLC1A1	Page et al.(2006)	pubmed:17216044	functional association	inhibited	solute carrier family 1 member 1(SLC1A1)	Yes
ENSG00000106723	SPIN1	Page et al.(2006)	pubmed:17216044	functional association	inhibited	spindlin 1(SPIN1)	Yes
ENSG00000106780	MEGF9	Page et al.(2006)	pubmed:17216044	functional association	inhibited	multiple EGF like domains 9(MEGF9)	Yes
ENSG00000106799	TGFBR1	Page et al.(2006)	pubmed:17216044	functional association	inhibited	transforming growth factor beta receptor 1(TGFBR1)	Yes
ENSG00000106823	ECM2	Page et al.(2006)	pubmed:17216044	functional association	activated	extracellular matrix protein 2(ECM2)	Yes
ENSG00000106852	LHX6	Page et al.(2006)	pubmed:17216044	functional association	activated	LIM homeobox 6(LHX6)	Yes
ENSG00000106991	ENG	Page et al.(2006)	pubmed:17216044	functional association	activated	endoglin(ENG)	Yes
ENSG00000107018	RLN1	Page et al.(2006)	pubmed:17216044	direct interaction	N/D	relaxin 1(RLN1)	Yes
ENSG00000107187	LHX3	Page et al.(2006)	pubmed:17216044	functional association	activated	LIM homeobox 3(LHX3)	Yes
ENSG00000107281	NPDC1	Page et al.(2006)	pubmed:17216044	functional association	activated	neural proliferation, differentiation and control 1(NPDC1)	Yes
ENSG00000107338	SHB	Page et al.(2006)	pubmed:17216044	functional association	activated	SH2 domain containing adaptor protein B(SHB)	Yes
ENSG00000107362	ABHD17B	Page et al.(2006)	pubmed:17216044	functional association	inhibited	abhydrolase domain containing 17B(ABHD17B)	Yes
ENSG00000107443	CCNJ	Page et al.(2006)	pubmed:17216044	functional association	inhibited	cyclin J(CCNJ)	Yes
ENSG00000107581	EIF3A	Page et al.(2006)	pubmed:17216044	functional association	inhibited	eukaryotic translation initiation factor 3 subunit A(EIF3A)	Yes
ENSG00000107614	TRDMT1	Page et al.(2006)	pubmed:17216044	direct interaction	N/D	tRNA aspartic acid methyltransferase 1(TRDMT1)	Yes
ENSG00000107643	MAPK8	Vilaboa et al.(2017)	pubmed:28369544	functional association	inhibited	mitogen-activated protein kinase 8(MAPK8)	Yes
ENSG00000107771	CCSER2	Page et al.(2006)	pubmed:17216044	functional association	inhibited	coiled-coil serine rich protein 2(CCSER2)	Yes
ENSG00000107819	SFXN3	Page et al.(2006)	pubmed:17216044	functional association	activated	sideroflexin 3(SFXN3)	Yes
ENSG00000107872	FBXL15	Page et al.(2006)	pubmed:17216044	functional association	activated	F-box and leucine rich repeat protein 15(FBXL15)	Yes
ENSG00000107890	ANKRD26	Page et al.(2006)	pubmed:17216044	functional association	inhibited	ankyrin repeat domain 26(ANKRD26)	Yes
ENSG00000107951	MIR7162	Page et al.(2006)	pubmed:17216044	functional association	inhibited	microRNA 7162(MIR7162)	Yes
ENSG00000107968	MAP3K8	Vilaboa et al.(2017)	pubmed:28369544	functional association	activated	mitogen-activated protein kinase kinase kinase 8(MAP3K8)	Yes
ENSG00000108055	SMC3	Page et al.(2006)	pubmed:17216044	functional association	inhibited	structural maintenance of chromosomes 3(SMC3)	Yes
ENSG00000108242	CYP2C18	Vilaboa et al.(2017)	pubmed:28369544	functional association	activated	cytochrome P450 family 2 subfamily C member 18(CYP2C18)	Yes
ENSG00000108469	RECQL5	Page et al.(2006)	pubmed:17216044	functional association	activated	RecQ like helicase 5(RECQL5)	Yes
ENSG00000108509	CAMTA2	Page et al.(2006)	pubmed:17216044	functional association	activated	calmodulin binding transcription activator 2(CAMTA2)	Yes
ENSG00000108559	NUP88	Page et al.(2006)	pubmed:17216044	direct interaction	N/D	nucleoporin 88(NUP88)	Yes
ENSG00000108578	BLMH	Vilaboa et al.(2017)	pubmed:28369544	functional association	activated	bleomycin hydrolase(BLMH)	Yes
ENSG00000108582	CPD	Page et al.(2006)	pubmed:17216044	functional association	inhibited	carboxypeptidase D(CPD)	Yes
ENSG00000108669	CYTH1	Page et al.(2006)	pubmed:17216044	functional association	activated	cytohesin 1(CYTH1)	Yes
ENSG00000108830	RND2	Vilaboa et al.(2017)	pubmed:28369544	functional association	activated	Rho family GTPase 2(RND2)	Yes
ENSG00000108848	LUC7L3	Page et al.(2006)	pubmed:17216044	functional association	inhibited	LUC7 like 3 pre-mRNA splicing factor(LUC7L3)	Yes
ENSG00000108849	PPY	Page et al.(2006)	pubmed:17216044	functional association	activated	pancreatic polypeptide(PPY)	Yes
ENSG00000108932	SLC16A6	Page et al.(2006)	pubmed:17216044	functional association	activated	solute carrier family 16 member 6(SLC16A6)	Yes
ENSG00000109046	WSB1	Page et al.(2006)	pubmed:17216044	functional association	inhibited	WD repeat and SOCS box containing 1(WSB1)	Yes
ENSG00000109065	NAT9	Vilaboa et al.(2017)	pubmed:28369544	functional association	inhibited	N-acetyltransferase 9 (putative)(NAT9)	Yes
ENSG00000109180	OCIAD1	Page et al.(2006)	pubmed:17216044	direct interaction	N/D	OCIA domain containing 1(OCIAD1)	Yes
ENSG00000109189	USP46	Page et al.(2006)	pubmed:17216044	functional association	inhibited	ubiquitin specific peptidase 46(USP46)	Yes
ENSG00000109193	SULT1E1	Page et al.(2006)	pubmed:17216044	functional association	inhibited	sulfotransferase family 1E member 1(SULT1E1)	Yes
ENSG00000109321	AREG	Page et al.(2006)	pubmed:17216044	functional association	activated	amphiregulin(AREG)	Yes
ENSG00000109471	IL2	Page et al.(2006)	pubmed:17216044	direct interaction	N/D	interleukin 2(IL2)	Yes
ENSG00000109475	RPL34	Page et al.(2006)	pubmed:17216044	direct interaction	N/D	ribosomal protein L34(RPL34)	Yes
ENSG00000109654	TRIM2	Page et al.(2006)	pubmed:17216044	functional association	activated	tripartite motif containing 2(TRIM2)	Yes
ENSG00000109674	NEIL3	Page et al.(2006)	pubmed:17216044	functional association	inhibited	nei like DNA glycosylase 3(NEIL3)	Yes
ENSG00000109771	LRP2BP	Vilaboa et al.(2017)	pubmed:28369544	functional association	activated	LRP2 binding protein(LRP2BP)	Yes
ENSG00000110011	DNAJC4	Vilaboa et al.(2017)	pubmed:28369544	functional association	activated	DnaJ heat shock protein family (Hsp40) member C4(DNAJC4)	Yes
ENSG00000110060	PUS3	Vilaboa et al.(2017)	pubmed:28369544	functional association	inhibited	pseudouridylate synthase 3(PUS3)	Yes
ENSG00000110066	KMT5B	Page et al.(2006)	pubmed:17216044	functional association	inhibited	lysine methyltransferase 5B(KMT5B)	Yes
ENSG00000110092	CCND1	Page et al.(2006)	pubmed:17216044	functional association	activated	cyclin D1(CCND1)	Yes
ENSG00000110169	HPX	Vilaboa et al.(2017)	pubmed:28369544	functional association	activated	hemopexin(HPX)	Yes
ENSG00000110218	PANX1	Vilaboa et al.(2017)	pubmed:28369544	functional association	activated	pannexin 1(PANX1)	Yes
ENSG00000110245	Apoc3	Page et al.(2006)	pubmed:17216044	functional association	activated	apolipoprotein C3(APOC3)	Yes
ENSG00000110330	BIRC2	Vilaboa et al.(2017)	pubmed:28369544	functional association	activated	baculoviral IAP repeat containing 2(BIRC2)	Yes
ENSG00000110422	HIPK3	Page et al.(2006)	pubmed:17216044	functional association	inhibited	homeodomain interacting protein kinase 3(HIPK3)	Yes
ENSG00000110429	FBXO3	Page et al.(2006)	pubmed:17216044	functional association	inhibited	F-box protein 3(FBXO3)	Yes
ENSG00000110583	NAA40	Page et al.(2006)	pubmed:17216044	functional association	inhibited	N(alpha)-acetyltransferase 40, NatD catalytic subunit(NAA40)	Yes
ENSG00000110848	CD69	Page et al.(2006)	pubmed:17216044	direct interaction	N/D	CD69 molecule(CD69)	Yes
ENSG00000110851	prdm4	Page et al.(2006)	pubmed:17216044	functional association	activated	PR/SET domain 4(PRDM4)	Yes
ENSG00000110852	CLEC2B	Page et al.(2006)	pubmed:17216044	functional association	activated	C-type lectin domain family 2 member B(CLEC2B)	Yes
ENSG00000110876	SELPLG	Vilaboa et al.(2017)	pubmed:28369544	functional association	activated	selectin P ligand(SELPLG)	Yes
ENSG00000110911	SLC11A2	Page et al.(2006)	pubmed:17216044	functional association	inhibited	solute carrier family 11 member 2(SLC11A2)	Yes
ENSG00000111203	LOC100507424	Vilaboa et al.(2017)	pubmed:28369544	functional association	activated	uncharacterized LOC100507424(LOC100507424)	Yes
ENSG00000111266	DUSP16	Vilaboa et al.(2017)	pubmed:28369544	functional association	activated	dual specificity phosphatase 16(DUSP16)	Yes
ENSG00000111348	ARHGDIB	Page et al.(2006)	pubmed:17216044	functional association	activated	Rho GDP dissociation inhibitor beta(ARHGDIB)	Yes
ENSG00000111364	DDX55	Vilaboa et al.(2017)	pubmed:28369544	functional association	inhibited	DEAD-box helicase 55(DDX55)	Yes
ENSG00000111450	STX2	Page et al.(2006)	pubmed:17216044	functional association	inhibited	syntaxin 2(STX2)	Yes
ENSG00000111530	CAND1	Vilaboa et al.(2017)	pubmed:28369544	functional association	activated	cullin associated and neddylation dissociated 1(CAND1)	Yes
ENSG00000111554	MDM1	Page et al.(2006)	pubmed:17216044	functional association	inhibited	Mdm1 nuclear protein(MDM1)	Yes
ENSG00000111669	TPI1	Vilaboa et al.(2017)	pubmed:28369544	functional association	inhibited	triosephosphate isomerase 1(TPI1)	Yes
ENSG00000111674	ENO2	Vilaboa et al.(2017)	pubmed:28369544	functional association	activated	enolase 2(ENO2)	Yes
ENSG00000111726	CMAS	Vilaboa et al.(2017)	pubmed:28369544	functional association	activated	cytidine monophosphate N-acetylneuraminic acid synthetase(CMAS)	Yes
ENSG00000111785	RIC8B	Page et al.(2006)	pubmed:17216044	functional association	inhibited	RIC8 guanine nucleotide exchange factor B(RIC8B)	Yes
ENSG00000111816	FRK	Page et al.(2006)	pubmed:17216044	functional association	activated	fyn related Src family tyrosine kinase(FRK)	Yes
ENSG00000111846	gcnt2	Page et al.(2006)	pubmed:17216044	functional association	inhibited	glucosaminyl (N-acetyl) transferase 2, I-branching enzyme (I blood group)(GCNT2)	Yes
ENSG00000111859	NEDD9	Vilaboa et al.(2017)	pubmed:28369544	functional association	activated	neural precursor cell expressed, developmentally down-regulated 9(NEDD9)	Yes
ENSG00000111880	RNGTT	Page et al.(2006)	pubmed:17216044	functional association	inhibited	RNA guanylyltransferase and 5'-phosphatase(RNGTT)	Yes
ENSG00000111981	ULBP1	Vilaboa et al.(2017)	pubmed:28369544	functional association	activated	UL16 binding protein 1(ULBP1)	Yes
ENSG00000112029	FBXO5	Vilaboa et al.(2017)	pubmed:28369544	functional association	inhibited	F-box protein 5(FBXO5)	Yes
ENSG00000112041	TULP1	Page et al.(2006)	pubmed:17216044	functional association	activated	tubby like protein 1(TULP1)	Yes
ENSG00000112078	KCTD20	Page et al.(2006)	pubmed:17216044	functional association	inhibited	potassium channel tetramerization domain containing 20(KCTD20)	Yes
ENSG00000112146	FBXO9	Vilaboa et al.(2017)	pubmed:28369544	functional association	inhibited	F-box protein 9(FBXO9)	Yes
ENSG00000112280	COL9A1	Page et al.(2006)	pubmed:17216044	functional association	activated	collagen type IX alpha 1 chain(COL9A1)	Yes
ENSG00000112365	ZBTB24	Vilaboa et al.(2017)	pubmed:28369544	functional association	activated	zinc finger and BTB domain containing 24(ZBTB24)	Yes
ENSG00000112561	TFEB	Page et al.(2006)	pubmed:17216044	functional association	activated	transcription factor EB(TFEB)	Yes
ENSG00000112651	MRPL2	Page et al.(2006)	pubmed:17216044	functional association	activated	mitochondrial ribosomal protein L2(MRPL2)	Yes
ENSG00000112701	SENP6	Page et al.(2006)	pubmed:17216044	functional association	activated	SUMO1/sentrin specific peptidase 6(SENP6)	Yes
ENSG00000112739	PRPF4B	Page et al.(2006)	pubmed:17216044	functional association	inhibited	pre-mRNA processing factor 4B(PRPF4B)	Yes
ENSG00000112742	TTK	Page et al.(2006)	pubmed:17216044	functional association	inhibited	TTK protein kinase(TTK)	Yes
ENSG00000112874	NUDT12	Vilaboa et al.(2017)	pubmed:28369544	functional association	inhibited	nudix hydrolase 12(NUDT12)	Yes
ENSG00000112941	PAPD7	Page et al.(2006)	pubmed:17216044	functional association	inhibited	poly(A) RNA polymerase D7, non-canonical(PAPD7)	Yes
ENSG00000113108	MIR6831	Page et al.(2006)	pubmed:17216044	functional association	activated	microRNA 6831(MIR6831)	Yes
ENSG00000113161	HMGCR	Page et al.(2006)	pubmed:17216044	functional association	inhibited	3-hydroxy-3-methylglutaryl-CoA reductase(HMGCR)	Yes
ENSG00000113356	polr3g	Page et al.(2006)	pubmed:17216044	functional association	inhibited	RNA polymerase III subunit G(POLR3G)	Yes
ENSG00000113504	SLC12A7	Page et al.(2006)	pubmed:17216044	functional association	activated	solute carrier family 12 member 7(SLC12A7)	Yes
ENSG00000113595	TRIM23	Page et al.(2006)	pubmed:17216044	functional association	inhibited	tripartite motif containing 23(TRIM23)	Yes
ENSG00000113615	sec24a	Page et al.(2006)	pubmed:17216044	functional association	inhibited	SEC24 homolog A, COPII coat complex component(SEC24A)	Yes
ENSG00000113739	STC2	Page et al.(2006)	pubmed:17216044	functional association	activated	stanniocalcin 2(STC2)	Yes
ENSG00000113811	SELENOK	Vilaboa et al.(2017)	pubmed:28369544	functional association	activated	selenoprotein K(SELENOK)	Yes
ENSG00000114019	AMOTL2	Page et al.(2006)	pubmed:17216044	functional association	activated	angiomotin like 2(AMOTL2)	Yes
ENSG00000114098	ARMC8	Page et al.(2006)	pubmed:17216044	functional association	inhibited	armadillo repeat containing 8(ARMC8)	Yes
ENSG00000114166	KAT2B	Page et al.(2006)	pubmed:17216044	direct interaction	N/D	lysine acetyltransferase 2B(KAT2B)	Yes
ENSG00000114268	PFKFB4	Page et al.(2006)	pubmed:17216044	direct interaction	N/D	6-phosphofructo-2-kinase/fructose-2,6-biphosphatase 4(PFKFB4)	Yes
ENSG00000114270	MIR711	Page et al.(2006)	pubmed:17216044	direct interaction	N/D	microRNA 711(MIR711)	Yes
ENSG00000114315	HES1	Vilaboa et al.(2017)	pubmed:28369544	functional association	activated	hes family bHLH transcription factor 1(HES1)	Yes
ENSG00000114353	GNAI2	Page et al.(2006)	pubmed:17216044	functional association	activated	G protein subunit alpha i2(GNAI2)	Yes
ENSG00000114378	HYAL1	Vilaboa et al.(2017)	pubmed:28369544	functional association	activated	hyaluronoglucosaminidase 1(HYAL1)	Yes
ENSG00000114395	CYB561D2	Page et al.(2006)	pubmed:17216044	direct interaction	N/D	cytochrome b561 family member D2(CYB561D2)	Yes
ENSG00000114423	CBLB	Page et al.(2006)	pubmed:17216044	functional association	inhibited	Cbl proto-oncogene B(CBLB)	Yes
ENSG00000114439	bbx	Page et al.(2006)	pubmed:17216044	functional association	inhibited	BBX, HMG-box containing(BBX)	Yes
ENSG00000114520	SNX4	Page et al.(2006)	pubmed:17216044	functional association	inhibited	sorting nexin 4(SNX4)	Yes
ENSG00000114529	c3orf52	Vilaboa et al.(2017)	pubmed:28369544	functional association	activated	chromosome 3 open reading frame 52(C3orf52)	Yes
ENSG00000114646	CSPG5	Vilaboa et al.(2017)	pubmed:28369544	functional association	activated	chondroitin sulfate proteoglycan 5(CSPG5)	Yes
ENSG00000114735	HEMK1	Page et al.(2006)	pubmed:17216044	functional association	activated	HemK methyltransferase family member 1(HEMK1)	Yes
ENSG00000114738	MAPKAPK3	Page et al.(2006)	pubmed:17216044	direct interaction	N/D	mitogen-activated protein kinase-activated protein kinase 3(MAPKAPK3)	Yes
ENSG00000114767	RRP9	Page et al.(2006)	pubmed:17216044	direct interaction	N/D	ribosomal RNA processing 9, small subunit (SSU) processome component, homolog (yeast)(RRP9)	Yes
ENSG00000114779	ABHD14B	Page et al.(2006)	pubmed:17216044	direct interaction	N/D	abhydrolase domain containing 14B(ABHD14B)	Yes
ENSG00000114853	ZBTB47	Page et al.(2006)	pubmed:17216044	direct interaction	N/D	zinc finger and BTB domain containing 47(ZBTB47)	Yes
ENSG00000114854	TNNC1	Page et al.(2006)	pubmed:17216044	functional association	activated	troponin C1, slow skeletal and cardiac type(TNNC1)	Yes
ENSG00000114857	NKTR	Page et al.(2006)	pubmed:17216044	functional association	inhibited	natural killer cell triggering receptor(NKTR)	Yes
ENSG00000114867	EIF4G1	Page et al.(2006)	pubmed:17216044	functional association	inhibited	eukaryotic translation initiation factor 4 gamma 1(EIF4G1)	Yes
ENSG00000114904	NEK4	Vilaboa et al.(2017)	pubmed:28369544	functional association	activated	NIMA related kinase 4(NEK4)	Yes
ENSG00000114942	EEF1B2	Page et al.(2006)	pubmed:17216044	direct interaction	N/D	eukaryotic translation elongation factor 1 beta 2(EEF1B2)	Yes
ENSG00000114978	mob1a	Page et al.(2006)	pubmed:17216044	direct interaction	N/D	MOB kinase activator 1A(MOB1A)	Yes
ENSG00000114982	KANSL3	Page et al.(2006)	pubmed:17216044	direct interaction	N/D	KAT8 regulatory NSL complex subunit 3(KANSL3)	Yes
ENSG00000115008	IL1A	Page et al.(2006)	pubmed:17216044	functional association	activated	interleukin 1 alpha(IL1A)	Yes
ENSG00000115020	PIKFYVE	Page et al.(2006)	pubmed:17216044	functional association	inhibited	phosphoinositide kinase, FYVE-type zinc finger containing(PIKFYVE)	Yes
ENSG00000115042	FAHD2A	Page et al.(2006)	pubmed:17216044	direct interaction	N/D	fumarylacetoacetate hydrolase domain containing 2A(FAHD2A)	Yes
ENSG00000115084	SLC35F5	Page et al.(2006)	pubmed:17216044	functional association	activated	solute carrier family 35 member F5(SLC35F5)	Yes
ENSG00000115085	ZAP70	Page et al.(2006)	pubmed:17216044	direct interaction	N/D	zeta chain of T cell receptor associated protein kinase 70(ZAP70)	Yes
ENSG00000115221	LOC100505984	Page et al.(2006)	pubmed:17216044	direct interaction	N/D	uncharacterized LOC100505984(LOC100505984)	Yes
ENSG00000115232	ITGA4	Vilaboa et al.(2017)	pubmed:28369544	functional association	activated	integrin subunit alpha 4(ITGA4)	Yes
ENSG00000115234	SNX17	Page et al.(2006)	pubmed:17216044	direct interaction	N/D	sorting nexin 17(SNX17)	Yes
ENSG00000115252	PDE1A	Page et al.(2006)	pubmed:17216044	direct interaction	N/D	phosphodiesterase 1A(PDE1A)	Yes
ENSG00000115289	PCGF1	Vilaboa et al.(2017)	pubmed:28369544	functional association	inhibited	polycomb group ring finger 1(PCGF1)	Yes
ENSG00000115325	DOK1	Page et al.(2006)	pubmed:17216044	functional association	activated	docking protein 1(DOK1)	Yes
ENSG00000115365	LANCL1	Page et al.(2006)	pubmed:17216044	functional association	inhibited	LanC like 1(LANCL1)	Yes
ENSG00000115386	REG1A	Page et al.(2006)	pubmed:17216044	direct interaction	N/D	regenerating family member 1 alpha(REG1A)	Yes
ENSG00000115414	FN1	Page et al.(2006)	pubmed:17216044	functional association	inhibited	fibronectin 1(FN1)	No
ENSG00000115421	PAPOLG	Page et al.(2006)	pubmed:17216044	functional association	inhibited	poly(A) polymerase gamma(PAPOLG)	Yes
ENSG00000115446	UNC50	Vilaboa et al.(2017)	pubmed:28369544	functional association	inhibited	unc-50 inner nuclear membrane RNA binding protein(UNC50)	Yes
ENSG00000115457	IGFBP2	Page et al.(2006)	pubmed:17216044	direct interaction	N/D	insulin like growth factor binding protein 2(IGFBP2)	Yes
ENSG00000115461	IGFBP5	Page et al.(2006)	pubmed:17216044	direct interaction	N/D	insulin like growth factor binding protein 5(IGFBP5)	Yes
ENSG00000115524	SF3B1	Page et al.(2006)	pubmed:17216044	functional association	inhibited	splicing factor 3b subunit 1(SF3B1)	Yes
ENSG00000115525	ST3GAL5	Page et al.(2006)	pubmed:17216044	direct interaction	N/D	ST3 beta-galactoside alpha-2,3-sialyltransferase 5(ST3GAL5)	Yes
ENSG00000115556	PLCD4	Page et al.(2006)	pubmed:17216044	direct interaction	N/D	phospholipase C delta 4(PLCD4)	Yes
ENSG00000115568	ZNF142	Page et al.(2006)	pubmed:17216044	direct interaction	N/D	zinc finger protein 142(ZNF142)	Yes
ENSG00000115648	MLPH	Page et al.(2006)	pubmed:17216044	direct interaction	N/D	melanophilin(MLPH)	Yes
ENSG00000115694	STK25	Page et al.(2006)	pubmed:17216044	direct interaction	N/D	serine/threonine kinase 25(STK25)	Yes
ENSG00000115738	ID2	Page et al.(2006)	pubmed:17216044	functional association	inhibited	inhibitor of DNA binding 2, HLH protein(ID2)	Yes
ENSG00000115758	ODC1	Page et al.(2006)	pubmed:17216044	direct interaction	N/D	ornithine decarboxylase 1(ODC1)	Yes
ENSG00000115825	PRKD3	Page et al.(2006)	pubmed:17216044	functional association	inhibited	protein kinase D3(PRKD3)	Yes
ENSG00000115839	RAB3GAP1	Page et al.(2006)	pubmed:17216044	functional association	inhibited	RAB3 GTPase activating protein catalytic subunit 1(RAB3GAP1)	Yes
ENSG00000115844	DLX2	Vilaboa et al.(2017)	pubmed:28369544	functional association	activated	distal-less homeobox 2(DLX2)	Yes
ENSG00000115850	LCT	Vilaboa et al.(2017)	pubmed:28369544	functional association	activated	lactase(LCT)	Yes
ENSG00000115919	KYNU	Page et al.(2006)	pubmed:17216044	functional association	activated	kynureninase(KYNU)	Yes
ENSG00000115993	TRAK2	Page et al.(2006)	pubmed:17216044	functional association	inhibited	trafficking kinesin protein 2(TRAK2)	Yes
ENSG00000116005	PCYOX1	Page et al.(2006)	pubmed:17216044	functional association	inhibited	prenylcysteine oxidase 1(PCYOX1)	Yes
ENSG00000116017	ARID3A	Vilaboa et al.(2017)	pubmed:28369544	functional association	activated	AT-rich interaction domain 3A(ARID3A)	Yes
ENSG00000116035	VAX2	Page et al.(2006)	pubmed:17216044	direct interaction	N/D	ventral anterior homeobox 2(VAX2)	Yes
ENSG00000116138	DNAJC16	Page et al.(2006)	pubmed:17216044	functional association	inhibited	DnaJ heat shock protein family (Hsp40) member C16(DNAJC16)	Yes
ENSG00000116157	GPX7	Page et al.(2006)	pubmed:17216044	direct interaction	N/D	glutathione peroxidase 7(GPX7)	Yes
ENSG00000116209	TMEM59	Page et al.(2006)	pubmed:17216044	direct interaction	N/D	transmembrane protein 59(TMEM59)	Yes
ENSG00000116266	STXBP3	Page et al.(2006)	pubmed:17216044	direct interaction	N/D	syntaxin binding protein 3(STXBP3)	Yes
ENSG00000116288	PARK7	Page et al.(2006)	pubmed:17216044	direct interaction	N/D	Parkinsonism associated deglycase(PARK7)	Yes
ENSG00000116329	OPRD1	Page et al.(2006)	pubmed:17216044	functional association	activated	opioid receptor delta 1(OPRD1)	Yes
ENSG00000116406	EDEM3	Page et al.(2006)	pubmed:17216044	direct interaction	inhibited	ER degradation enhancing alpha-mannosidase like protein 3(EDEM3)	Yes
ENSG00000116497	S100PBP	Page et al.(2006)	pubmed:17216044	direct interaction	inhibited	S100P binding protein(S100PBP)	Yes
ENSG00000116514	RNF19B	Page et al.(2006)	pubmed:17216044	functional association	activated	ring finger protein 19B(RNF19B)	Yes
ENSG00000116574	RHOU	Page et al.(2006)	pubmed:17216044	direct interaction	N/D	ras homolog family member U(RHOU)	Yes
ENSG00000116580	GON4L	Page et al.(2006)	pubmed:17216044	direct interaction	N/D	gon-4 like(GON4L)	Yes
ENSG00000116604	MEF2D	Page et al.(2006)	pubmed:17216044	direct interaction	N/D	myocyte enhancer factor 2D(MEF2D)	Yes
ENSG00000116641	DOCK7	Page et al.(2006)	pubmed:17216044	direct interaction	N/D	dedicator of cytokinesis 7(DOCK7)	Yes
ENSG00000116652	DLEU2L	Page et al.(2006)	pubmed:17216044	functional association	activated	deleted in lymphocytic leukemia 2 like	Yes
ENSG00000116704	SLC35D1	Vilaboa et al.(2017)	pubmed:28369544	functional association	activated	solute carrier family 35 member D1(SLC35D1)	Yes
ENSG00000116717	GADD45A	Page et al.(2006)	pubmed:17216044	functional association	activated	growth arrest and DNA damage inducible alpha(GADD45A)	Yes
ENSG00000116748	AMPD1	Vilaboa et al.(2017)	pubmed:28369544	functional association	activated	adenosine monophosphate deaminase 1(AMPD1)	Yes
ENSG00000116903	EXOC8	Page et al.(2006)	pubmed:17216044	direct interaction	N/D	exocyst complex component 8(EXOC8)	Yes
ENSG00000116906	GNPAT	Page et al.(2006)	pubmed:17216044	direct interaction	N/D	glyceronephosphate O-acyltransferase(GNPAT)	Yes
ENSG00000116922	C1ORF109	Page et al.(2006)	pubmed:17216044	functional association	inhibited	chromosome 1 open reading frame 109(C1orf109)	Yes
ENSG00000117010	ZNF684	Page et al.(2006)	pubmed:17216044	direct interaction	N/D	zinc finger protein 684(ZNF684)	Yes
ENSG00000117054	ACADM	Page et al.(2006)	pubmed:17216044	direct interaction	N/D	acyl-CoA dehydrogenase, C-4 to C-12 straight chain(ACADM)	Yes
ENSG00000117091	CD48	Page et al.(2006)	pubmed:17216044	direct interaction	N/D	CD48 molecule(CD48)	Yes
ENSG00000117139	KDM5B	Page et al.(2006)	pubmed:17216044	functional association	inhibited	lysine demethylase 5B(KDM5B)	Yes
ENSG00000117154	IGSF21	Page et al.(2006)	pubmed:17216044	direct interaction	N/D	immunoglobin superfamily member 21(IGSF21)	Yes
ENSG00000117174	ZNHIT6	Vilaboa et al.(2017)	pubmed:28369544	functional association	activated	zinc finger HIT-type containing 6(ZNHIT6)	Yes
ENSG00000117228	gbp1	Vilaboa et al.(2017)	pubmed:28369544	functional association	inhibited	guanylate binding protein 1(GBP1)	Yes
ENSG00000117262	GPR89A	Page et al.(2006)	pubmed:17216044	direct interaction	N/D	G protein-coupled receptor 89A	Yes
ENSG00000117318	ID3	Page et al.(2006)	pubmed:17216044	functional association	activated	inhibitor of DNA binding 3, HLH protein(ID3)	Yes
ENSG00000117322	CR2	Page et al.(2006)	pubmed:17216044	direct interaction	N/D	complement C3d receptor 2(CR2)	Yes
ENSG00000117461	PIK3R3	Vilaboa et al.(2017)	pubmed:28369544	functional association	activated	phosphoinositide-3-kinase regulatory subunit 3(PIK3R3)	Yes
ENSG00000117472	TSPAN1	Page et al.(2006)	pubmed:17216044	direct interaction	N/D	tetraspanin 1(TSPAN1)	Yes
ENSG00000117477	CCDC181	Page et al.(2006)	pubmed:17216044	direct interaction	N/D	coiled-coil domain containing 181(CCDC181)	Yes
ENSG00000117616	RSRP1	Page et al.(2006)	pubmed:17216044	functional association	inhibited	arginine and serine rich protein 1(RSRP1)	Yes
ENSG00000117620	SLC35A3	Vilaboa et al.(2017)	pubmed:28369544	functional association	activated	solute carrier family 35 member A3(SLC35A3)	Yes
ENSG00000117625	RCOR3	Page et al.(2006)	pubmed:17216044	functional association	inhibited	REST corepressor 3(RCOR3)	Yes
ENSG00000117632	MIR3917	Page et al.(2006)	pubmed:17216044	direct interaction	N/D	microRNA 3917(MIR3917)	Yes
ENSG00000117643	MAN1C1	Page et al.(2006)	pubmed:17216044	direct interaction	N/D	mannosidase alpha class 1C member 1(MAN1C1)	Yes
ENSG00000117758	STX12	Page et al.(2006)	pubmed:17216044	direct interaction	N/D	syntaxin 12(STX12)	Yes
ENSG00000117984	CTSD	Page et al.(2006)	pubmed:17216044	functional association	activated	cathepsin D(CTSD)	Yes
ENSG00000118231	CRYGD	Page et al.(2006)	pubmed:17216044	direct interaction	N/D	crystallin gamma D(CRYGD)	Yes
ENSG00000118246	FASTKD2	Vilaboa et al.(2017)	pubmed:28369544	functional association	activated	FAST kinase domains 2(FASTKD2)	Yes
ENSG00000118518	RNF146	Page et al.(2006)	pubmed:17216044	functional association	inhibited	ring finger protein 146(RNF146)	Yes
ENSG00000118523	CTGF	Page et al.(2006)	pubmed:17216044	functional association	activated	connective tissue growth factor(CTGF)	Yes
ENSG00000118596	SLC16A7	Page et al.(2006)	pubmed:17216044	functional association	inhibited	solute carrier family 16 member 7(SLC16A7)	Yes
ENSG00000118680	MYL12B	Vilaboa et al.(2017)	pubmed:28369544	functional association	activated	myosin light chain 12B(MYL12B)	Yes
ENSG00000118729	CASQ2	Page et al.(2006)	pubmed:17216044	direct interaction	N/D	calsequestrin 2(CASQ2)	Yes
ENSG00000118900	UBN1	Page et al.(2006)	pubmed:17216044	functional association	inhibited	ubinuclein 1(UBN1)	Yes
ENSG00000119138	KLF9	Page et al.(2006)	pubmed:17216044	functional association	inhibited	Kruppel like factor 9(KLF9)	Yes
ENSG00000119321	FKBP15	Page et al.(2006)	pubmed:17216044	functional association	inhibited	FK506 binding protein 15(FKBP15)	Yes
ENSG00000119335	SET	Page et al.(2006)	pubmed:17216044	functional association	activated	SET nuclear proto-oncogene(SET)	Yes
ENSG00000119508	NR4A3	Vilaboa et al.(2017)	pubmed:28369544	functional association	activated	nuclear receptor subfamily 4 group A member 3(NR4A3)	Yes
ENSG00000119640	ACYP1	Vilaboa et al.(2017)	pubmed:28369544	functional association	inhibited	acylphosphatase 1(ACYP1)	Yes
ENSG00000119888	EPCAM	Page et al.(2006)	pubmed:17216044	direct interaction	N/D	epithelial cell adhesion molecule(EPCAM)	Yes
ENSG00000119899	SLC17A5	Page et al.(2006)	pubmed:17216044	functional association	inhibited	solute carrier family 17 member 5(SLC17A5)	Yes
ENSG00000119906	SLF2	Page et al.(2006)	pubmed:17216044	functional association	inhibited	SMC5-SMC6 complex localization factor 2(SLF2)	Yes
ENSG00000119917	IFIT3	Page et al.(2006)	pubmed:17216044	functional association	activated	interferon induced protein with tetratricopeptide repeats 3(IFIT3)	Yes
ENSG00000119922	IFIT2	Page et al.(2006)	pubmed:17216044	functional association	activated	interferon induced protein with tetratricopeptide repeats 2(IFIT2)	Yes
ENSG00000119927	GPAM	Vilaboa et al.(2017)	pubmed:28369544	functional association	activated	glycerol-3-phosphate acyltransferase, mitochondrial(GPAM)	Yes
ENSG00000119969	HELLS	Page et al.(2006)	pubmed:17216044	functional association	inhibited	helicase, lymphoid-specific(HELLS)	Yes
ENSG00000120063	GNA13	Page et al.(2006)	pubmed:17216044	functional association	inhibited	G protein subunit alpha 13(GNA13)	Yes
ENSG00000120458	MSANTD2	Page et al.(2006)	pubmed:17216044	functional association	inhibited	Myb/SANT DNA binding domain containing 2(MSANTD2)	Yes
ENSG00000120662	MTRF1	Page et al.(2006)	pubmed:17216044	functional association	inhibited	mitochondrial translation release factor 1(MTRF1)	Yes
ENSG00000120738	EGR1	Vilaboa et al.(2017)	pubmed:28369544	functional association	activated	early growth response 1(EGR1)	Yes
ENSG00000120742	SERP1	Page et al.(2006)	pubmed:17216044	functional association	activated	stress associated endoplasmic reticulum protein 1(SERP1)	Yes
ENSG00000120798	NR2C1	Page et al.(2006)	pubmed:17216044	functional association	inhibited	nuclear receptor subfamily 2 group C member 1(NR2C1)	Yes
ENSG00000120802	TMPO	Page et al.(2006)	pubmed:17216044	functional association	inhibited	thymopoietin(TMPO)	Yes
ENSG00000120833	SOCS2	Page et al.(2006)	pubmed:17216044	functional association	activated	suppressor of cytokine signaling 2(SOCS2)	Yes
ENSG00000120837	NFYB	Page et al.(2006)	pubmed:17216044	functional association	activated	nuclear transcription factor Y subunit beta(NFYB)	Yes
ENSG00000120875	DUSP4	Page et al.(2006)	pubmed:17216044	functional association	activated	dual specificity phosphatase 4(DUSP4)	Yes
ENSG00000120896	SORBS3	Page et al.(2006)	pubmed:17216044	functional association	activated	sorbin and SH3 domain containing 3(SORBS3)	Yes
ENSG00000120910	PPP3CC	Page et al.(2006)	pubmed:17216044	functional association	activated	protein phosphatase 3 catalytic subunit gamma(PPP3CC)	Yes
ENSG00000120937	nppb	Page et al.(2006)	pubmed:17216044	functional association	activated	natriuretic peptide B(NPPB)	Yes
ENSG00000120948	TARDBP	Page et al.(2006)	pubmed:17216044	direct interaction	N/D	TAR DNA binding protein(TARDBP)	Yes
ENSG00000121053	EPX	Page et al.(2006)	pubmed:17216044	functional association	activated	eosinophil peroxidase(EPX)	Yes
ENSG00000121057	AKAP1	Page et al.(2006)	pubmed:17216044	functional association	inhibited	A-kinase anchoring protein 1(AKAP1)	Yes
ENSG00000121058	COIL	Page et al.(2006)	pubmed:17216044	functional association	inhibited	coilin(COIL)	Yes
ENSG00000121067	spop	Page et al.(2006)	pubmed:17216044	functional association	inhibited	speckle type BTB/POZ protein(SPOP)	Yes
ENSG00000121101	TEX14	Vilaboa et al.(2017)	pubmed:28369544	functional association	activated	testis expressed 14, intercellular bridge forming factor(TEX14)	Yes
ENSG00000121318	TAS2R10	Page et al.(2006)	pubmed:17216044	direct interaction	N/D	taste 2 receptor member 10(TAS2R10)	Yes
ENSG00000121335	PRB2	Vilaboa et al.(2017)	pubmed:28369544	functional association	inhibited	proline rich protein BstNI subfamily 2(PRB2)	Yes
ENSG00000121350	PYROXD1	Page et al.(2006)	pubmed:17216044	functional association	activated	pyridine nucleotide-disulphide oxidoreductase domain 1(PYROXD1)	Yes
ENSG00000121390	PSPC1	Page et al.(2006)	pubmed:17216044	functional association	inhibited	paraspeckle component 1(PSPC1)	Yes
ENSG00000121621	KIF18A	Page et al.(2006)	pubmed:17216044	functional association	inhibited	kinesin family member 18A(KIF18A)	Yes
ENSG00000121644	DESI2	Page et al.(2006)	pubmed:17216044	direct interaction	inhibited	desumoylating isopeptidase 2(DESI2)	Yes
ENSG00000121671	CRY2	Vilaboa et al.(2017)	pubmed:28369544	functional association	activated	cryptochrome circadian clock 2(CRY2)	Yes
ENSG00000121680	PEX16	Page et al.(2006)	pubmed:17216044	functional association	activated	peroxisomal biogenesis factor 16(PEX16)	Yes
ENSG00000121741	ZMYM2	Page et al.(2006)	pubmed:17216044	functional association	inhibited	zinc finger MYM-type containing 2(ZMYM2)	Yes
ENSG00000121753	ADGRB2	Page et al.(2006)	pubmed:17216044	direct interaction	N/D	adhesion G protein-coupled receptor B2(ADGRB2)	Yes
ENSG00000121769	FABP3	Page et al.(2006)	pubmed:17216044	direct interaction	N/D	fatty acid binding protein 3(FABP3)	Yes
ENSG00000121864	ZNF639	Vilaboa et al.(2017)	pubmed:28369544	functional association	activated	zinc finger protein 639(ZNF639)	Yes
ENSG00000121892	PDS5A	Page et al.(2006)	pubmed:17216044	functional association	activated	PDS5 cohesin associated factor A(PDS5A)	Yes
ENSG00000121904	CSMD2	Page et al.(2006)	pubmed:17216044	direct interaction	N/D	CUB and Sushi multiple domains 2(CSMD2)	Yes
ENSG00000121940	CLCC1	Page et al.(2006)	pubmed:17216044	direct interaction	N/D	chloride channel CLIC like 1(CLCC1)	Yes
ENSG00000121957	GPSM2	Page et al.(2006)	pubmed:17216044	functional association	inhibited	G-protein signaling modulator 2(GPSM2)	Yes
ENSG00000121964	GTDC1	Page et al.(2006)	pubmed:17216044	direct interaction	N/D	glycosyltransferase like domain containing 1(GTDC1)	Yes
ENSG00000122035	RASL11A	Vilaboa et al.(2017)	pubmed:28369544	functional association	activated	RAS like family 11 member A(RASL11A)	Yes
ENSG00000122188	LAX1	Page et al.(2006)	pubmed:17216044	direct interaction	N/D	lymphocyte transmembrane adaptor 1(LAX1)	Yes
ENSG00000122257	RBBP6	Page et al.(2006)	pubmed:17216044	functional association	inhibited	RB binding protein 6, ubiquitin ligase(RBBP6)	Yes
ENSG00000122550	KLHL7	Page et al.(2006)	pubmed:17216044	functional association	activated	kelch like family member 7(KLHL7)	Yes
ENSG00000122707	RECK	Page et al.(2006)	pubmed:17216044	functional association	inhibited	reversion inducing cysteine rich protein with kazal motifs(RECK)	Yes
ENSG00000122711	spink4	Page et al.(2006)	pubmed:17216044	functional association	activated	serine peptidase inhibitor, Kazal type 4(SPINK4)	Yes
ENSG00000122877	EGR2	Vilaboa et al.(2017)	pubmed:28369544	functional association	activated	early growth response 2(EGR2)	Yes
ENSG00000123095	BHLHE41	Vilaboa et al.(2017)	pubmed:28369544	functional association	activated	basic helix-loop-helix family member e41(BHLHE41)	Yes
ENSG00000123106	CCDC91	Page et al.(2006)	pubmed:17216044	direct interaction	N/D	coiled-coil domain containing 91(CCDC91)	Yes
ENSG00000123358	NR4A1	Vilaboa et al.(2017)	pubmed:28369544	functional association	activated	nuclear receptor subfamily 4 group A member 1(NR4A1)	Yes
ENSG00000123472	ATPAF1	Page et al.(2006)	pubmed:17216044	direct interaction	N/D	ATP synthase mitochondrial F1 complex assembly factor 1(ATPAF1)	Yes
ENSG00000123505	AMD1	Page et al.(2006)	pubmed:17216044	functional association	inhibited	adenosylmethionine decarboxylase 1(AMD1)	Yes
ENSG00000123607	TTC21B	Vilaboa et al.(2017)	pubmed:28369544	functional association	inhibited	tetratricopeptide repeat domain 21B(TTC21B)	Yes
ENSG00000123610	TNFAIP6	Page et al.(2006)	pubmed:17216044	functional association	inhibited	TNF alpha induced protein 6(TNFAIP6)	Yes
ENSG00000123685	BATF3	Page et al.(2006)	pubmed:17216044	direct interaction	N/D	basic leucine zipper ATF-like transcription factor 3(BATF3)	Yes
ENSG00000123689	G0S2	Page et al.(2006)	pubmed:17216044	functional association	activated	G0/G1 switch 2(G0S2)	Yes
ENSG00000123700	KCNJ2	Vilaboa et al.(2017)	pubmed:28369544	functional association	activated	potassium voltage-gated channel subfamily J member 2(KCNJ2)	Yes
ENSG00000123901	GPR83	Vilaboa et al.(2017)	pubmed:28369544	functional association	activated	G protein-coupled receptor 83(GPR83)	Yes
ENSG00000124006	OBSL1	Page et al.(2006)	pubmed:17216044	functional association	activated	obscurin like 1(OBSL1)	Yes
ENSG00000124103	FAM209A	Vilaboa et al.(2017)	pubmed:28369544	functional association	activated	family with sequence similarity 209 member A(FAM209A)	Yes
ENSG00000124145	SDC4	Page et al.(2006)	pubmed:17216044	functional association	activated	syndecan 4(SDC4)	Yes
ENSG00000124151	NCOA3	Page et al.(2006)	pubmed:17216044	functional association	inhibited	nuclear receptor coactivator 3(NCOA3)	Yes
ENSG00000124198	ARFGEF2	Page et al.(2006)	pubmed:17216044	functional association	inhibited	ADP ribosylation factor guanine nucleotide exchange factor 2(ARFGEF2)	Yes
ENSG00000124216	SNAI1	Vilaboa et al.(2017)	pubmed:28369544	functional association	activated	snail family transcriptional repressor 1(SNAI1)	Yes
ENSG00000124279	fastkd3	Vilaboa et al.(2017)	pubmed:28369544	functional association	inhibited	FAST kinase domains 3(FASTKD3)	Yes
ENSG00000124380	SNRNP27	Page et al.(2006)	pubmed:17216044	direct interaction	N/D	small nuclear ribonucleoprotein U4/U6.U5 subunit 27(SNRNP27)	Yes
ENSG00000124588	NQO2	Vilaboa et al.(2017)	pubmed:28369544	functional association	activated	NAD(P)H quinone dehydrogenase 2(NQO2)	Yes
ENSG00000124610	Hist1h1a	Vilaboa et al.(2017)	pubmed:28369544	functional association	inhibited	histone cluster 1 H1 family member a(HIST1H1A)	Yes
ENSG00000124635	Hist1h2bj	Vilaboa et al.(2017)	pubmed:28369544	functional association	inhibited	histone cluster 1 H2B family member j(HIST1H2BJ)	Yes
ENSG00000124657	OR2B6	Vilaboa et al.(2017)	pubmed:28369544	functional association	activated	olfactory receptor family 2 subfamily B member 6(OR2B6)	Yes
ENSG00000124762	CDKN1A	Page et al.(2006)	pubmed:17216044	functional association	activated	cyclin dependent kinase inhibitor 1A(CDKN1A)	Yes
ENSG00000124766	SOX4	Page et al.(2006)	pubmed:17216044	functional association	inhibited	SRY-box 4(SOX4)	Yes
ENSG00000124882	EREG	Page et al.(2006)	pubmed:17216044	functional association	activated	epiregulin(EREG)	Yes
ENSG00000124920	MYRF	Page et al.(2006)	pubmed:17216044	functional association	activated	myelin regulatory factor(MYRF)	Yes
ENSG00000125089	SH3TC1	Page et al.(2006)	pubmed:17216044	functional association	activated	SH3 domain and tetratricopeptide repeats 1(SH3TC1)	Yes
ENSG00000125144	MT1G	Page et al.(2006)	pubmed:17216044	functional association	activated	metallothionein 1G(MT1G)	Yes
ENSG00000125148	MT2A	Page et al.(2006)	pubmed:17216044	functional association	activated	metallothionein 2A(MT2A)	Yes
ENSG00000125249	RAP2A	Page et al.(2006)	pubmed:17216044	functional association	inhibited	RAP2A, member of RAS oncogene family(RAP2A)	Yes
ENSG00000125347	IRF1	Page et al.(2006)	pubmed:17216044	functional association	activated	interferon regulatory factor 1(IRF1)	Yes
ENSG00000125378	BMP4	Page et al.(2006)	pubmed:17216044	direct interaction	activated	bone morphogenetic protein 4(BMP4)	Yes
ENSG00000125386	FAM193A	Page et al.(2006)	pubmed:17216044	functional association	inhibited	family with sequence similarity 193 member A(FAM193A)	Yes
ENSG00000125398	SOX9	Vilaboa et al.(2017)	pubmed:28369544	functional association	activated	SRY-box 9(SOX9)	Yes
ENSG00000125482	TTF1	Page et al.(2006)	pubmed:17216044	functional association	activated	transcription termination factor 1(TTF1)	Yes
ENSG00000125520	SLC2A4RG	Page et al.(2006)	pubmed:17216044	functional association	activated	SLC2A4 regulator(SLC2A4RG)	Yes
ENSG00000125534	ppdpf	Page et al.(2006)	pubmed:17216044	functional association	activated	pancreatic progenitor cell differentiation and proliferation factor(PPDPF)	Yes
ENSG00000125630	POLR1B	Vilaboa et al.(2017)	pubmed:28369544	functional association	inhibited	RNA polymerase I subunit B(POLR1B)	Yes
ENSG00000125637	PSD4	Page et al.(2006)	pubmed:17216044	direct interaction	N/D	pleckstrin and Sec7 domain containing 4(PSD4)	Yes
ENSG00000125650	PSPN	Page et al.(2006)	pubmed:17216044	functional association	activated	persephin(PSPN)	Yes
ENSG00000125676	THOC2	Page et al.(2006)	pubmed:17216044	functional association	inhibited	THO complex 2(THOC2)	Yes
ENSG00000125740	FOSB	Vilaboa et al.(2017)	pubmed:28369544	functional association	activated	FosB proto-oncogene, AP-1 transcription factor subunit(FOSB)	Yes
ENSG00000125746	EML2	Page et al.(2006)	pubmed:17216044	functional association	activated	echinoderm microtubule associated protein like 2(EML2)	Yes
ENSG00000125826	RBCK1	Page et al.(2006)	pubmed:17216044	functional association	activated	RANBP2-type and C3HC4-type zinc finger containing 1(RBCK1)	Yes
ENSG00000125944	HNRNPR	Page et al.(2006)	pubmed:17216044	direct interaction	N/D	heterogeneous nuclear ribonucleoprotein R(HNRNPR)	Yes
ENSG00000125962	ARMCX5	Page et al.(2006)	pubmed:17216044	functional association	activated	armadillo repeat containing, X-linked 5(ARMCX5)	Yes
ENSG00000126062	TMEM115	Page et al.(2006)	pubmed:17216044	direct interaction	N/D	transmembrane protein 115(TMEM115)	Yes
ENSG00000126067	PSMB2	Page et al.(2006)	pubmed:17216044	direct interaction	N/D	proteasome subunit beta 2(PSMB2)	Yes
ENSG00000126254	RBM42	Page et al.(2006)	pubmed:17216044	functional association	activated	RNA binding motif protein 42(RBM42)	Yes
ENSG00000126351	THRA	Page et al.(2006)	pubmed:17216044	functional association	activated	thyroid hormone receptor, alpha(THRA)	Yes
ENSG00000126368	NR1D1	Page et al.(2006)	pubmed:17216044	functional association	activated	nuclear receptor subfamily 1 group D member 1(NR1D1)	Yes
ENSG00000126752	SSX1	Vilaboa et al.(2017)	pubmed:28369544	functional association	inhibited	SSX family member 1(SSX1)	Yes
ENSG00000126759	CFP	Vilaboa et al.(2017)	pubmed:28369544	functional association	activated	complement factor properdin(CFP)	Yes
ENSG00000126803	HSPA2	Vilaboa et al.(2017)	pubmed:28369544	functional association	activated	heat shock protein family A (Hsp70) member 2(HSPA2)	Yes
ENSG00000127129	EDN2	Page et al.(2006)	pubmed:17216044	direct interaction	N/D	endothelin 2(EDN2)	Yes
ENSG00000127528	KLF2	Page et al.(2006)	pubmed:17216044	direct interaction	activated	Kruppel like factor 2(KLF2)	Yes
ENSG00000127561	SYNGR3	Page et al.(2006)	pubmed:17216044	functional association	activated	synaptogyrin 3(SYNGR3)	Yes
ENSG00000127743	IL17B	Page et al.(2006)	pubmed:17216044	functional association	activated	interleukin 17B(IL17B)	Yes
ENSG00000127947	PTPN12	Page et al.(2006)	pubmed:17216044	functional association	inhibited	protein tyrosine phosphatase, non-receptor type 12(PTPN12)	Yes
ENSG00000128000	ZNF780B	Page et al.(2006)	pubmed:17216044	functional association	inhibited	zinc finger protein 780B(ZNF780B)	Yes
ENSG00000128016	ZFP36	Page et al.(2006)	pubmed:17216044	functional association	activated	ZFP36 ring finger protein(ZFP36)	Yes
ENSG00000128059	PPAT	Vilaboa et al.(2017)	pubmed:28369544	functional association	activated	phosphoribosyl pyrophosphate amidotransferase(PPAT)	Yes
ENSG00000128191	MIR1306	Vilaboa et al.(2017)	pubmed:28369544	functional association	inhibited	microRNA 1306(MIR1306)	Yes
ENSG00000128228	SDF2L1	Page et al.(2006)	pubmed:17216044	functional association	activated	stromal cell derived factor 2 like 1(SDF2L1)	Yes
ENSG00000128253	RFPL2	Page et al.(2006)	pubmed:17216044	functional association	activated	ret finger protein like 2(RFPL2)	Yes
ENSG00000128276	RFPL3	Page et al.(2006)	pubmed:17216044	functional association	activated	ret finger protein like 3(RFPL3)	Yes
ENSG00000128283	CDC42EP1	Page et al.(2006)	pubmed:17216044	functional association	activated	CDC42 effector protein 1(CDC42EP1)	Yes
ENSG00000128408	RIBC2	Page et al.(2006)	pubmed:17216044	functional association	activated	RIB43A domain with coiled-coils 2(RIBC2)	Yes
ENSG00000128422	krt17	Page et al.(2006)	pubmed:17216044	functional association	activated	keratin 17(KRT17)	Yes
ENSG00000128607	KLHDC10	Page et al.(2006)	pubmed:17216044	functional association	inhibited	kelch domain containing 10(KLHDC10)	Yes
ENSG00000128645	MIR7704	Page et al.(2006)	pubmed:17216044	direct interaction	N/D	microRNA 7704(MIR7704)	Yes
ENSG00000128709	HOXD9	Page et al.(2006)	pubmed:17216044	functional association	activated	homeobox D9(HOXD9)	Yes
ENSG00000128928	IVD	Page et al.(2006)	pubmed:17216044	functional association	inhibited	isovaleryl-CoA dehydrogenase(IVD)	Yes
ENSG00000129244	ATP1B2	Vilaboa et al.(2017)	pubmed:28369544	functional association	activated	ATPase Na+/K+ transporting subunit beta 2(ATP1B2)	Yes
ENSG00000129534	MIS18BP1	Page et al.(2006)	pubmed:17216044	functional association	inhibited	MIS18 binding protein 1(MIS18BP1)	Yes
ENSG00000129654	FOXJ1	Page et al.(2006)	pubmed:17216044	direct interaction	N/D	forkhead box J1(FOXJ1)	Yes
ENSG00000130119	GNL3L	Page et al.(2006)	pubmed:17216044	functional association	inhibited	G protein nucleolar 3 like(GNL3L)	Yes
ENSG00000130158	DOCK6	Page et al.(2006)	pubmed:17216044	functional association	activated	dedicator of cytokinesis 6(DOCK6)	Yes
ENSG00000130222	GADD45G	Vilaboa et al.(2017)	pubmed:28369544	functional association	activated	growth arrest and DNA damage inducible gamma(GADD45G)	Yes
ENSG00000130300	PLVAP	Vilaboa et al.(2017)	pubmed:28369544	functional association	activated	plasmalemma vesicle associated protein(PLVAP)	Yes
ENSG00000130475	FCHO1	Page et al.(2006)	pubmed:17216044	functional association	activated	FCH domain only 1(FCHO1)	Yes
ENSG00000130479	MAP1S	Page et al.(2006)	pubmed:17216044	functional association	activated	microtubule associated protein 1S(MAP1S)	Yes
ENSG00000130513	GDF15	Vilaboa et al.(2017)	pubmed:28369544	functional association	activated	growth differentiation factor 15(GDF15)	Yes
ENSG00000130522	jund	Vilaboa et al.(2017)	pubmed:28369544	functional association	activated	JunD proto-oncogene, AP-1 transcription factor subunit(JUND)	Yes
ENSG00000130529	TRPM4	Page et al.(2006)	pubmed:17216044	functional association	activated	transient receptor potential cation channel subfamily M member 4(TRPM4)	Yes
ENSG00000130538	OR11H1	Page et al.(2006)	pubmed:17216044	direct interaction	N/D	olfactory receptor family 11 subfamily H member 1(OR11H1)	Yes
ENSG00000130598	TNNI2	Page et al.(2006)	pubmed:17216044	functional association	activated	troponin I2, fast skeletal type(TNNI2)	Yes
ENSG00000130600	MIR675	Page et al.(2006)	pubmed:17216044	direct interaction	N/D	microRNA 675(MIR675)	Yes
ENSG00000130656	HBZ	Page et al.(2006)	pubmed:17216044	functional association	activated	hemoglobin subunit zeta(HBZ)	Yes
ENSG00000130821	SLC6A8	Page et al.(2006)	pubmed:17216044	functional association	activated	solute carrier family 6 member 8(SLC6A8)	Yes
ENSG00000131238	PPT1	Page et al.(2006)	pubmed:17216044	direct interaction	N/D	palmitoyl-protein thioesterase 1(PPT1)	Yes
ENSG00000131389	SLC6A6	Page et al.(2006)	pubmed:17216044	functional association	inhibited	solute carrier family 6 member 6(SLC6A6)	No
ENSG00000131437	KIF3A	Vilaboa et al.(2017)	pubmed:28369544	functional association	activated	kinesin family member 3A(KIF3A)	Yes
ENSG00000131459	GFPT2	Vilaboa et al.(2017)	pubmed:28369544	functional association	activated	glutamine-fructose-6-phosphate transaminase 2(GFPT2)	Yes
ENSG00000131471	AOC3	Vilaboa et al.(2017)	pubmed:28369544	functional association	activated	amine oxidase, copper containing 3(AOC3)	Yes
ENSG00000131584	acap3	Page et al.(2006)	pubmed:17216044	direct interaction	N/D	ArfGAP with coiled-coil, ankyrin repeat and PH domains 3(ACAP3)	Yes
ENSG00000131591	C1orf159	Page et al.(2006)	pubmed:17216044	direct interaction	N/D	chromosome 1 open reading frame 159(C1orf159)	Yes
ENSG00000131634	TMEM204	Vilaboa et al.(2017)	pubmed:28369544	functional association	activated	transmembrane protein 204(TMEM204)	Yes
ENSG00000131652	thoc6	Vilaboa et al.(2017)	pubmed:28369544	functional association	activated	THO complex 6(THOC6)	Yes
ENSG00000131725	WDR44	Page et al.(2006)	pubmed:17216044	functional association	inhibited	WD repeat domain 44(WDR44)	Yes
ENSG00000131747	TOP2A	Page et al.(2006)	pubmed:17216044	functional association	inhibited	topoisomerase (DNA) II alpha(TOP2A)	Yes
ENSG00000131759	RARA	Page et al.(2006)	pubmed:17216044	functional association	activated	retinoic acid receptor alpha(RARA)	Yes
ENSG00000131914	LIN28A	Page et al.(2006)	pubmed:17216044	direct interaction	N/D	lin-28 homolog A(LIN28A)	Yes
ENSG00000132424	PNISR	Page et al.(2006)	pubmed:17216044	functional association	inhibited	PNN interacting serine and arginine rich protein(PNISR)	Yes
ENSG00000132436	FIGNL1	Vilaboa et al.(2017)	pubmed:28369544	functional association	activated	fidgetin like 1(FIGNL1)	Yes
ENSG00000132470	ITGB4	Page et al.(2006)	pubmed:17216044	functional association	activated	integrin subunit beta 4(ITGB4)	Yes
ENSG00000132485	ZRANB2	Page et al.(2006)	pubmed:17216044	direct interaction	N/D	zinc finger RANBP2-type containing 2(ZRANB2)	Yes
ENSG00000132514	CLEC10A	Page et al.(2006)	pubmed:17216044	functional association	activated	C-type lectin domain family 10 member A(CLEC10A)	Yes
ENSG00000132535	dlg4	Vilaboa et al.(2017)	pubmed:28369544	functional association	inhibited	discs large MAGUK scaffold protein 4(DLG4)	Yes
ENSG00000132570	PCBD2	Vilaboa et al.(2017)	pubmed:28369544	functional association	activated	pterin-4 alpha-carbinolamine dehydratase 2(PCBD2)	Yes
ENSG00000132801	ZSWIM3	Vilaboa et al.(2017)	pubmed:28369544	functional association	activated	zinc finger SWIM-type containing 3(ZSWIM3)	Yes
ENSG00000132823	OSER1	Vilaboa et al.(2017)	pubmed:28369544	functional association	activated	oxidative stress responsive serine rich 1(OSER1)	Yes
ENSG00000132881	RSG1	Page et al.(2006)	pubmed:17216044	direct interaction	N/D	REM2 and RAB like small GTPase 1(RSG1)	Yes
ENSG00000132906	CASP9	Page et al.(2006)	pubmed:17216044	direct interaction	N/D	caspase 9(CASP9)	Yes
ENSG00000133026	MYH10	Page et al.(2006)	pubmed:17216044	functional association	inhibited	myosin heavy chain 10(MYH10)	Yes
ENSG00000133226	SRRM1	Page et al.(2006)	pubmed:17216044	direct interaction	N/D	serine and arginine repetitive matrix 1(SRRM1)	Yes
ENSG00000133657	ATP13A3	Page et al.(2006)	pubmed:17216044	functional association	inhibited	ATPase 13A3(ATP13A3)	Yes
ENSG00000133703	kras	Page et al.(2006)	pubmed:17216044	functional association	inhibited	KRAS proto-oncogene, GTPase(KRAS)	Yes
ENSG00000133704	IPO8	Vilaboa et al.(2017)	pubmed:28369544	functional association	activated	importin 8(IPO8)	Yes
ENSG00000133739	LRRCC1	Vilaboa et al.(2017)	pubmed:28369544	functional association	inhibited	leucine rich repeat and coiled-coil centrosomal protein 1(LRRCC1)	Yes
ENSG00000134186	PRPF38B	Page et al.(2006)	pubmed:17216044	direct interaction	N/D	pre-mRNA processing factor 38B(PRPF38B)	Yes
ENSG00000134198	TSPAN2	Page et al.(2006)	pubmed:17216044	direct interaction	N/D	tetraspanin 2(TSPAN2)	Yes
ENSG00000134201	GSTM5	Page et al.(2006)	pubmed:17216044	direct interaction	N/D	glutathione S-transferase mu 5(GSTM5)	Yes
ENSG00000134207	SYT6	Page et al.(2006)	pubmed:17216044	direct interaction	N/D	synaptotagmin 6(SYT6)	Yes
ENSG00000134243	SORT1	Page et al.(2006)	pubmed:17216044	functional association	inhibited	sortilin 1(SORT1)	Yes
ENSG00000134265	NAPG	Vilaboa et al.(2017)	pubmed:28369544	functional association	activated	NSF attachment protein gamma(NAPG)	Yes
ENSG00000134317	GRHL1	Vilaboa et al.(2017)	pubmed:28369544	functional association	activated	grainyhead like transcription factor 1(GRHL1)	Yes
ENSG00000134323	MYCN	Page et al.(2006)	pubmed:17216044	direct interaction	N/D	v-myc avian myelocytomatosis viral oncogene neuroblastoma derived homolog(MYCN)	Yes
ENSG00000134324	LPIN1	Page et al.(2006)	pubmed:17216044	functional association	inhibited	lipin 1(LPIN1)	Yes
ENSG00000134376	CRB1	Page et al.(2006)	pubmed:17216044	direct interaction	N/D	crumbs 1, cell polarity complex component(CRB1)	Yes
ENSG00000134463	ECHDC3	Page et al.(2006)	pubmed:17216044	functional association	activated	enoyl-CoA hydratase domain containing 3(ECHDC3)	Yes
ENSG00000134531	EMP1	Vilaboa et al.(2017)	pubmed:28369544	functional association	activated	epithelial membrane protein 1(EMP1)	Yes
ENSG00000134686	MIR3605	Page et al.(2006)	pubmed:17216044	functional association	activated	microRNA 3605(MIR3605)	Yes
ENSG00000134690	CDCA8	Page et al.(2006)	pubmed:17216044	direct interaction	N/D	cell division cycle associated 8(CDCA8)	Yes
ENSG00000134744	ZCCHC11	Page et al.(2006)	pubmed:17216044	functional association	inhibited	zinc finger CCHC-type containing 11(ZCCHC11)	Yes
ENSG00000134755	DSC2	Page et al.(2006)	pubmed:17216044	functional association	inhibited	desmocollin 2(DSC2)	Yes
ENSG00000134909	ARHGAP32	Page et al.(2006)	pubmed:17216044	functional association	inhibited	Rho GTPase activating protein 32(ARHGAP32)	Yes
ENSG00000134982	APC	Page et al.(2006)	pubmed:17216044	functional association	inhibited	APC, WNT signaling pathway regulator(APC)	Yes
ENSG00000135040	NAA35	Page et al.(2006)	pubmed:17216044	functional association	inhibited	N(alpha)-acetyltransferase 35, NatC auxiliary subunit(NAA35)	Yes
ENSG00000135094	SDS	Page et al.(2006)	pubmed:17216044	functional association	activated	serine dehydratase(SDS)	Yes
ENSG00000135108	FBXO21	Page et al.(2006)	pubmed:17216044	functional association	inhibited	F-box protein 21(FBXO21)	Yes
ENSG00000135114	OASL	Page et al.(2006)	pubmed:17216044	functional association	activated	2'-5'-oligoadenylate synthetase like(OASL)	Yes
ENSG00000135333	EPHA7	Page et al.(2006)	pubmed:17216044	functional association	inhibited	EPH receptor A7(EPHA7)	Yes
ENSG00000135451	TROAP	Page et al.(2006)	pubmed:17216044	functional association	inhibited	trophinin associated protein(TROAP)	Yes
ENSG00000135469	COQ10A	Vilaboa et al.(2017)	pubmed:28369544	functional association	inhibited	coenzyme Q10A(COQ10A)	Yes
ENSG00000135480	KRT7	Page et al.(2006)	pubmed:17216044	functional association	activated	keratin 7(KRT7)	Yes
ENSG00000135486	HNRNPA1	Page et al.(2006)	pubmed:17216044	functional association	activated	heterogeneous nuclear ribonucleoprotein A1(HNRNPA1)	Yes
ENSG00000135604	STX11	Page et al.(2006)	pubmed:17216044	functional association	activated	syntaxin 11(STX11)	Yes
ENSG00000135625	EGR4	Page et al.(2006)	pubmed:17216044	direct interaction	N/D	early growth response 4(EGR4)	Yes
ENSG00000135636	DYSF	Page et al.(2006)	pubmed:17216044	direct interaction	N/D	dysferlin(DYSF)	Yes
ENSG00000135677	GNS	Page et al.(2006)	pubmed:17216044	functional association	inhibited	glucosamine (N-acetyl)-6-sulfatase(GNS)	Yes
ENSG00000135679	MDM2	Vilaboa et al.(2017)	pubmed:28369544	functional association	activated	MDM2 proto-oncogene(MDM2)	Yes
ENSG00000135686	KLHL36	Page et al.(2006)	pubmed:17216044	functional association	activated	kelch like family member 36(KLHL36)	Yes
ENSG00000135763	URB2	Page et al.(2006)	pubmed:17216044	direct interaction	N/D	URB2 ribosome biogenesis 2 homolog (S. cerevisiae)(URB2)	Yes
ENSG00000135776	abcb10	Page et al.(2006)	pubmed:17216044	direct interaction	N/D	ATP binding cassette subfamily B member 10(ABCB10)	Yes
ENSG00000135824	RGS8	Page et al.(2006)	pubmed:17216044	direct interaction	N/D	regulator of G-protein signaling 8(RGS8)	Yes
ENSG00000135829	DHX9	Page et al.(2006)	pubmed:17216044	functional association	inhibited	DExH-box helicase 9(DHX9)	Yes
ENSG00000135845	PIGC	Page et al.(2006)	pubmed:17216044	direct interaction	N/D	phosphatidylinositol glycan anchor biosynthesis class C(PIGC)	Yes
ENSG00000135899	SP110	Page et al.(2006)	pubmed:17216044	functional association	activated	SP110 nuclear body protein(SP110)	Yes
ENSG00000135945	REV1	Page et al.(2006)	pubmed:17216044	functional association	inhibited	REV1, DNA directed polymerase(REV1)	Yes
ENSG00000135953	MFSD9	Page et al.(2006)	pubmed:17216044	functional association	inhibited	major facilitator superfamily domain containing 9(MFSD9)	Yes
ENSG00000135976	ANKRD36	Vilaboa et al.(2017)	pubmed:28369544	functional association	activated	ankyrin repeat domain 36(ANKRD36)	Yes
ENSG00000136021	SCYL2	Page et al.(2006)	pubmed:17216044	functional association	inhibited	SCY1 like pseudokinase 2(SCYL2)	Yes
ENSG00000136051	KIAA1033	Page et al.(2006)	pubmed:17216044	functional association	inhibited	KIAA1033(KIAA1033)	Yes
ENSG00000136052	SLC41A2	Vilaboa et al.(2017)	pubmed:28369544	functional association	activated	solute carrier family 41 member 2(SLC41A2)	Yes
ENSG00000136108	CKAP2	Page et al.(2006)	pubmed:17216044	functional association	inhibited	cytoskeleton associated protein 2(CKAP2)	Yes
ENSG00000136114	THSD1	Vilaboa et al.(2017)	pubmed:28369544	functional association	activated	thrombospondin type 1 domain containing 1(THSD1)	Yes
ENSG00000136158	SPRY2	Page et al.(2006)	pubmed:17216044	functional association	activated	sprouty RTK signaling antagonist 2(SPRY2)	Yes
ENSG00000136235	GPNMB	Page et al.(2006)	pubmed:17216044	functional association	activated	glycoprotein nmb(GPNMB)	Yes
ENSG00000136243	NUPL2	Page et al.(2006)	pubmed:17216044	functional association	inhibited	nucleoporin like 2(NUPL2)	Yes
ENSG00000136244	IL6	Vilaboa et al.(2017)	pubmed:28369544	functional association	activated	interleukin 6(IL6)	Yes
ENSG00000136450	SRSF1	Page et al.(2006)	pubmed:17216044	functional association	inhibited	serine and arginine rich splicing factor 1(SRSF1)	Yes
ENSG00000136485	DCAF7	Page et al.(2006)	pubmed:17216044	functional association	inhibited	DDB1 and CUL4 associated factor 7(DCAF7)	Yes
ENSG00000136535	TBR1	Vilaboa et al.(2017)	pubmed:28369544	functional association	activated	T-box, brain 1(TBR1)	Yes
ENSG00000136628	EPRS	Page et al.(2006)	pubmed:17216044	direct interaction	inhibited	glutamyl-prolyl-tRNA synthetase(EPRS)	Yes
ENSG00000136715	SAP130	Page et al.(2006)	pubmed:17216044	direct interaction	N/D	Sin3A associated protein 130(SAP130)	Yes
ENSG00000136720	HS6ST1	Page et al.(2006)	pubmed:17216044	direct interaction	N/D	heparan sulfate 6-O-sulfotransferase 1(HS6ST1)	Yes
ENSG00000136732	GYPC	Page et al.(2006)	pubmed:17216044	direct interaction	N/D	glycophorin C (Gerbich blood group)(GYPC)	Yes
ENSG00000136826	KLF4	Page et al.(2006)	pubmed:17216044	functional association	activated	Kruppel like factor 4(KLF4)	Yes
ENSG00000136881	baat	Vilaboa et al.(2017)	pubmed:28369544	functional association	activated	bile acid-CoA:amino acid N-acyltransferase(BAAT)	Yes
ENSG00000137074	APTX	Vilaboa et al.(2017)	pubmed:28369544	functional association	activated	aprataxin(APTX)	Yes
ENSG00000137090	DMRT1	Page et al.(2006)	pubmed:17216044	functional association	activated	doublesex and mab-3 related transcription factor 1(DMRT1)	Yes
ENSG00000137124	ALDH1B1	Vilaboa et al.(2017)	pubmed:28369544	functional association	activated	aldehyde dehydrogenase 1 family member B1(ALDH1B1)	Yes
ENSG00000137309	HMGA1	Page et al.(2006)	pubmed:17216044	functional association	activated	high mobility group AT-hook 1(HMGA1)	Yes
ENSG00000137364	TPMT	Vilaboa et al.(2017)	pubmed:28369544	functional association	activated	thiopurine S-methyltransferase(TPMT)	Yes
ENSG00000137478	FCHSD2	Page et al.(2006)	pubmed:17216044	functional association	inhibited	FCH and double SH3 domains 2(FCHSD2)	Yes
ENSG00000137496	IL18BP	Page et al.(2006)	pubmed:17216044	direct interaction	N/D	interleukin 18 binding protein(IL18BP)	Yes
ENSG00000137504	CREBZF	Page et al.(2006)	pubmed:17216044	functional association	inhibited	CREB/ATF bZIP transcription factor(CREBZF)	Yes
ENSG00000137601	NEK1	Page et al.(2006)	pubmed:17216044	functional association	inhibited	NIMA related kinase 1(NEK1)	Yes
ENSG00000137710	RDX	Page et al.(2006)	pubmed:17216044	functional association	inhibited	radixin(RDX)	Yes
ENSG00000137767	SQRDL	Page et al.(2006)	pubmed:17216044	functional association	activated	sulfide quinone reductase-like (yeast)(SQRDL)	Yes
ENSG00000137776	SLTM	Page et al.(2006)	pubmed:17216044	functional association	inhibited	SAFB like transcription modulator(SLTM)	Yes
ENSG00000137804	NUSAP1	Page et al.(2006)	pubmed:17216044	functional association	inhibited	nucleolar and spindle associated protein 1(NUSAP1)	Yes
ENSG00000137845	ADAM10	Page et al.(2006)	pubmed:17216044	functional association	inhibited	ADAM metallopeptidase domain 10(ADAM10)	Yes
ENSG00000137871	LOC145783	Page et al.(2006)	pubmed:17216044	functional association	inhibited	uncharacterized LOC145783(LOC145783)	Yes
ENSG00000137942	FNBP1L	Page et al.(2006)	pubmed:17216044	direct interaction	N/D	formin binding protein 1 like(FNBP1L)	Yes
ENSG00000137947	GTF2B	Page et al.(2006)	pubmed:17216044	direct interaction	N/D	general transcription factor IIB(GTF2B)	Yes
ENSG00000137965	IFI44	Page et al.(2006)	pubmed:17216044	functional association	activated	interferon induced protein 44(IFI44)	Yes
ENSG00000137968	SLC44A5	Page et al.(2006)	pubmed:17216044	direct interaction	N/D	solute carrier family 44 member 5(SLC44A5)	Yes
ENSG00000138002	IFT172	Page et al.(2006)	pubmed:17216044	direct interaction	N/D	intraflagellar transport 172(IFT172)	Yes
ENSG00000138032	PPM1B	Page et al.(2006)	pubmed:17216044	functional association	inhibited	protein phosphatase, Mg2+/Mn2+ dependent 1B(PPM1B)	Yes
ENSG00000138061	CYP1B1	Page et al.(2006)	pubmed:17216044	functional association	inhibited	cytochrome P450 family 1 subfamily B member 1(CYP1B1)	Yes
ENSG00000138074	SLC5A6	Vilaboa et al.(2017)	pubmed:28369544	functional association	inhibited	solute carrier family 5 member 6(SLC5A6)	Yes
ENSG00000138182	KIF20B	Page et al.(2006)	pubmed:17216044	functional association	inhibited	kinesin family member 20B(KIF20B)	Yes
ENSG00000138346	DNA2	Page et al.(2006)	pubmed:17216044	functional association	inhibited	DNA replication helicase/nuclease 2(DNA2)	Yes
ENSG00000138379	MSTN	Page et al.(2006)	pubmed:17216044	direct interaction	N/D	myostatin(MSTN)	Yes
ENSG00000138386	NAB1	Page et al.(2006)	pubmed:17216044	direct interaction	inhibited	NGFI-A binding protein 1(NAB1)	Yes
ENSG00000138430	OLA1	Page et al.(2006)	pubmed:17216044	direct interaction	N/D	Obg like ATPase 1(OLA1)	Yes
ENSG00000138433	CIR1	Page et al.(2006)	pubmed:17216044	functional association	activated	corepressor interacting with RBPJ, 1(CIR1)	Yes
ENSG00000138434	SSFA2	Page et al.(2006)	pubmed:17216044	direct interaction	N/D	sperm specific antigen 2(SSFA2)	Yes
ENSG00000138439	FAM117B	Page et al.(2006)	pubmed:17216044	direct interaction	N/D	family with sequence similarity 117 member B(FAM117B)	Yes
ENSG00000138442	WDR12	Page et al.(2006)	pubmed:17216044	direct interaction	N/D	WD repeat domain 12(WDR12)	Yes
ENSG00000138496	PARP9	Vilaboa et al.(2017)	pubmed:28369544	functional association	activated	poly(ADP-ribose) polymerase family member 9(PARP9)	Yes
ENSG00000138646	HERC5	Page et al.(2006)	pubmed:17216044	functional association	activated	HECT and RLD domain containing E3 ubiquitin protein ligase 5(HERC5)	Yes
ENSG00000138660	AP1AR	Page et al.(2006)	pubmed:17216044	functional association	inhibited	adaptor related protein complex 1 associated regulatory protein(AP1AR)	Yes
ENSG00000138688	KIAA1109	Page et al.(2006)	pubmed:17216044	functional association	inhibited	KIAA1109(KIAA1109)	Yes
ENSG00000138755	CXCL9	Page et al.(2006)	pubmed:17216044	direct interaction	N/D	C-X-C motif chemokine ligand 9(CXCL9)	Yes
ENSG00000138757	G3BP2	Page et al.(2006)	pubmed:17216044	functional association	inhibited	G3BP stress granule assembly factor 2(G3BP2)	Yes
ENSG00000138769	CDKL2	Vilaboa et al.(2017)	pubmed:28369544	functional association	activated	cyclin dependent kinase like 2(CDKL2)	Yes
ENSG00000138778	CENPE	Page et al.(2006)	pubmed:17216044	functional association	inhibited	centromere protein E(CENPE)	Yes
ENSG00000139112	GABARAPL1	Vilaboa et al.(2017)	pubmed:28369544	functional association	activated	GABA type A receptor associated protein like 1(GABARAPL1)	Yes
ENSG00000139155	SLCO1C1	Vilaboa et al.(2017)	pubmed:28369544	functional association	activated	solute carrier organic anion transporter family member 1C1(SLCO1C1)	Yes
ENSG00000139190	VAMP1	Page et al.(2006)	pubmed:17216044	functional association	activated	vesicle associated membrane protein 1(VAMP1)	Yes
ENSG00000139211	AMIGO2	Vilaboa et al.(2017)	pubmed:28369544	functional association	activated	adhesion molecule with Ig like domain 2(AMIGO2)	Yes
ENSG00000139218	SCAF11	Page et al.(2006)	pubmed:17216044	functional association	inhibited	SR-related CTD associated factor 11(SCAF11)	Yes
ENSG00000139289	PHLDA1	Vilaboa et al.(2017)	pubmed:28369544	functional association	activated	pleckstrin homology like domain family A member 1(PHLDA1)	Yes
ENSG00000139318	DUSP6	Page et al.(2006)	pubmed:17216044	functional association	activated	dual specificity phosphatase 6(DUSP6)	Yes
ENSG00000139372	TDG	Vilaboa et al.(2017)	pubmed:28369544	functional association	activated	thymine DNA glycosylase(TDG)	Yes
ENSG00000139436	GIT2	Page et al.(2006)	pubmed:17216044	functional association	activated	GIT ArfGAP 2(GIT2)	Yes
ENSG00000139438	FAM222A	Vilaboa et al.(2017)	pubmed:28369544	functional association	activated	family with sequence similarity 222 member A(FAM222A)	Yes
ENSG00000139687	RB1	Page et al.(2006)	pubmed:17216044	functional association	inhibited	RB transcriptional corepressor 1(RB1)	Yes
ENSG00000139977	NAA30	Vilaboa et al.(2017)	pubmed:28369544	functional association	activated	N(alpha)-acetyltransferase 30, NatC catalytic subunit(NAA30)	Yes
ENSG00000140030	GPR65	Page et al.(2006)	pubmed:17216044	direct interaction	N/D	G protein-coupled receptor 65(GPR65)	Yes
ENSG00000140104	C14orf79	Page et al.(2006)	pubmed:17216044	functional association	activated	chromosome 14 open reading frame 79(C14orf79)	Yes
ENSG00000140157	NIPA2	Vilaboa et al.(2017)	pubmed:28369544	functional association	activated	non imprinted in Prader-Willi/Angelman syndrome 2(NIPA2)	Yes
ENSG00000140280	LYSMD2	Vilaboa et al.(2017)	pubmed:28369544	functional association	inhibited	LysM domain containing 2(LYSMD2)	Yes
ENSG00000140332	TLE3	Page et al.(2006)	pubmed:17216044	functional association	activated	transducin like enhancer of split 3(TLE3)	Yes
ENSG00000140386	SCAPER	Page et al.(2006)	pubmed:17216044	functional association	inhibited	S-phase cyclin A associated protein in the ER(SCAPER)	Yes
ENSG00000140526	ABHD2	Page et al.(2006)	pubmed:17216044	functional association	inhibited	abhydrolase domain containing 2(ABHD2)	Yes
ENSG00000140545	MFGE8	Vilaboa et al.(2017)	pubmed:28369544	functional association	inhibited	milk fat globule-EGF factor 8 protein(MFGE8)	Yes
ENSG00000140563	MCTP2	Page et al.(2006)	pubmed:17216044	functional association	inhibited	multiple C2 and transmembrane domain containing 2(MCTP2)	Yes
ENSG00000140575	iqgap1	Page et al.(2006)	pubmed:17216044	functional association	inhibited	IQ motif containing GTPase activating protein 1(IQGAP1)	Yes
ENSG00000140632	GLYR1	Page et al.(2006)	pubmed:17216044	functional association	inhibited	glyoxylate reductase 1 homolog(GLYR1)	Yes
ENSG00000140688	c16orf58	Page et al.(2006)	pubmed:17216044	functional association	activated	chromosome 16 open reading frame 58(C16orf58)	Yes
ENSG00000140937	CDH11	Page et al.(2006)	pubmed:17216044	functional association	inhibited	cadherin 11(CDH11)	Yes
ENSG00000140986	RPL3L	Page et al.(2006)	pubmed:17216044	functional association	activated	ribosomal protein L3 like(RPL3L)	Yes
ENSG00000140987	ZSCAN32	Vilaboa et al.(2017)	pubmed:28369544	functional association	inhibited	zinc finger and SCAN domain containing 32(ZSCAN32)	Yes
ENSG00000140992	PDPK1	Page et al.(2006)	pubmed:17216044	functional association	inhibited	3-phosphoinositide dependent protein kinase 1(PDPK1)	Yes
ENSG00000141002	TCF25	Page et al.(2006)	pubmed:17216044	direct interaction	N/D	transcription factor 25(TCF25)	Yes
ENSG00000141232	TOB1	Page et al.(2006)	pubmed:17216044	functional association	inhibited	transducer of ERBB2, 1(TOB1)	Yes
ENSG00000141279	NPEPPS	Page et al.(2006)	pubmed:17216044	functional association	inhibited	aminopeptidase puromycin sensitive(NPEPPS)	Yes
ENSG00000141448	GATA6	Page et al.(2006)	pubmed:17216044	functional association	activated	GATA binding protein 6(GATA6)	Yes
ENSG00000141522	ARHGDIA	Page et al.(2006)	pubmed:17216044	functional association	activated	Rho GDP dissociation inhibitor alpha(ARHGDIA)	Yes
ENSG00000141582	CBX4	Page et al.(2006)	pubmed:17216044	functional association	activated	chromobox 4(CBX4)	Yes
ENSG00000142319	SLC6A3	Vilaboa et al.(2017)	pubmed:28369544	functional association	activated	solute carrier family 6 member 3(SLC6A3)	Yes
ENSG00000142534	RPS11	Page et al.(2006)	pubmed:17216044	functional association	activated	ribosomal protein S11(RPS11)	Yes
ENSG00000142583	slc2a5	Page et al.(2006)	pubmed:17216044	direct interaction	N/D	solute carrier family 2 member 5(SLC2A5)	Yes
ENSG00000142765	SYTL1	Page et al.(2006)	pubmed:17216044	direct interaction	N/D	synaptotagmin like 1(SYTL1)	Yes
ENSG00000142875	PRKACB	Page et al.(2006)	pubmed:17216044	functional association	inhibited	protein kinase cAMP-activated catalytic subunit beta(PRKACB)	Yes
ENSG00000143013	LMO4	Page et al.(2006)	pubmed:17216044	functional association	inhibited	LIM domain only 4(LMO4)	Yes
ENSG00000143033	MTF2	Page et al.(2006)	pubmed:17216044	direct interaction	N/D	metal response element binding transcription factor 2(MTF2)	Yes
ENSG00000143079	CTTNBP2NL	Page et al.(2006)	pubmed:17216044	direct interaction	N/D	CTTNBP2 N-terminal like(CTTNBP2NL)	Yes
ENSG00000143105	KCNA10	Page et al.(2006)	pubmed:17216044	direct interaction	N/D	potassium voltage-gated channel subfamily A member 10(KCNA10)	Yes
ENSG00000143126	CELSR2	Page et al.(2006)	pubmed:17216044	direct interaction	N/D	cadherin EGF LAG seven-pass G-type receptor 2(CELSR2)	Yes
ENSG00000143147	GPR161	Page et al.(2006)	pubmed:17216044	functional association	inhibited	G protein-coupled receptor 161(GPR161)	Yes
ENSG00000143149	ALDH9A1	Page et al.(2006)	pubmed:17216044	direct interaction	N/D	aldehyde dehydrogenase 9 family member A1(ALDH9A1)	Yes
ENSG00000143153	ATP1B1	Page et al.(2006)	pubmed:17216044	direct interaction	N/D	ATPase Na+/K+ transporting subunit beta 1(ATP1B1)	Yes
ENSG00000143157	POGK	Page et al.(2006)	pubmed:17216044	direct interaction	N/D	pogo transposable element with KRAB domain(POGK)	Yes
ENSG00000143185	XCL2	Page et al.(2006)	pubmed:17216044	direct interaction	N/D	X-C motif chemokine ligand 2(XCL2)	Yes
ENSG00000143194	MAEL	Page et al.(2006)	pubmed:17216044	direct interaction	N/D	maelstrom spermatogenic transposon silencer(MAEL)	Yes
ENSG00000143278	F13B	Vilaboa et al.(2017)	pubmed:28369544	functional association	activated	coagulation factor XIII B chain(F13B)	Yes
ENSG00000143297	FCRL5	Page et al.(2006)	pubmed:17216044	direct interaction	N/D	Fc receptor like 5(FCRL5)	Yes
ENSG00000143319	ISG20L2	Page et al.(2006)	pubmed:17216044	direct interaction	N/D	interferon stimulated exonuclease gene 20 like 2(ISG20L2)	Yes
ENSG00000143333	RGS16	Page et al.(2006)	pubmed:17216044	functional association	activated	regulator of G-protein signaling 16(RGS16)	Yes
ENSG00000143337	TOR1AIP1	Page et al.(2006)	pubmed:17216044	functional association	inhibited	torsin 1A interacting protein 1(TOR1AIP1)	Yes
ENSG00000143340	FAM163A	Page et al.(2006)	pubmed:17216044	direct interaction	N/D	family with sequence similarity 163 member A(FAM163A)	Yes
ENSG00000143365	rorc	Page et al.(2006)	pubmed:17216044	direct interaction	N/D	RAR related orphan receptor C(RORC)	Yes
ENSG00000143367	TUFT1	Page et al.(2006)	pubmed:17216044	direct interaction	activated	tuftelin 1(TUFT1)	Yes
ENSG00000143368	SF3B4	Page et al.(2006)	pubmed:17216044	direct interaction	N/D	splicing factor 3b subunit 4(SF3B4)	Yes
ENSG00000143369	ECM1	Page et al.(2006)	pubmed:17216044	functional association	activated	extracellular matrix protein 1(ECM1)	Yes
ENSG00000143384	MCL1	Vilaboa et al.(2017)	pubmed:28369544	functional association	activated	BCL2 family apoptosis regulator(MCL1)	Yes
ENSG00000143436	MRPL9	Page et al.(2006)	pubmed:17216044	direct interaction	N/D	mitochondrial ribosomal protein L9(MRPL9)	Yes
ENSG00000143450	OAZ3	Page et al.(2006)	pubmed:17216044	direct interaction	N/D	ornithine decarboxylase antizyme 3(OAZ3)	Yes
ENSG00000143458	GABPB2	Page et al.(2006)	pubmed:17216044	functional association	activated	GA binding protein transcription factor beta subunit 2(GABPB2)	Yes
ENSG00000143498	TAF1A	Page et al.(2006)	pubmed:17216044	functional association	inhibited	TATA-box binding protein associated factor, RNA polymerase I subunit A(TAF1A)	Yes
ENSG00000143537	ADAM15	Page et al.(2006)	pubmed:17216044	direct interaction	N/D	ADAM metallopeptidase domain 15(ADAM15)	Yes
ENSG00000143549	TPM3	Page et al.(2006)	pubmed:17216044	direct interaction	N/D	tropomyosin 3(TPM3)	Yes
ENSG00000143632	ACTA1	Vilaboa et al.(2017)	pubmed:28369544	functional association	activated	actin, alpha 1, skeletal muscle(ACTA1)	Yes
ENSG00000143653	SCCPDH	Page et al.(2006)	pubmed:17216044	direct interaction	N/D	saccharopine dehydrogenase (putative)(SCCPDH)	Yes
ENSG00000143674	MLK4	Page et al.(2006)	pubmed:17216044	direct interaction	N/D	mixed lineage kinase 4(MLK4)	Yes
ENSG00000143702	CEP170	Page et al.(2006)	pubmed:17216044	functional association	inhibited	centrosomal protein 170(CEP170)	Yes
ENSG00000143753	DEGS1	Page et al.(2006)	pubmed:17216044	direct interaction	N/D	delta 4-desaturase, sphingolipid 1(DEGS1)	Yes
ENSG00000143768	LEFTY2	Page et al.(2006)	pubmed:17216044	direct interaction	N/D	left-right determination factor 2(LEFTY2)	Yes
ENSG00000143815	LBR	Page et al.(2006)	pubmed:17216044	functional association	inhibited	lamin B receptor(LBR)	Yes
ENSG00000143845	ETNK2	Page et al.(2006)	pubmed:17216044	direct interaction	N/D	ethanolamine kinase 2(ETNK2)	Yes
ENSG00000143858	SYT2	Page et al.(2006)	pubmed:17216044	direct interaction	N/D	synaptotagmin 2(SYT2)	Yes
ENSG00000143889	HNRNPLL	Vilaboa et al.(2017)	pubmed:28369544	functional association	inhibited	heterogeneous nuclear ribonucleoprotein L like(HNRNPLL)	Yes
ENSG00000143947	RPS27A	Page et al.(2006)	pubmed:17216044	direct interaction	N/D	ribosomal protein S27a(RPS27A)	Yes
ENSG00000143952	VPS54	Page et al.(2006)	pubmed:17216044	direct interaction	inhibited	VPS54, GARP complex subunit(VPS54)	Yes
ENSG00000143994	ABHD1	Page et al.(2006)	pubmed:17216044	direct interaction	N/D	abhydrolase domain containing 1(ABHD1)	Yes
ENSG00000144015	TRIM43	Page et al.(2006)	pubmed:17216044	direct interaction	N/D	tripartite motif containing 43(TRIM43)	Yes
ENSG00000144021	CIAO1	Page et al.(2006)	pubmed:17216044	direct interaction	N/D	cytosolic iron-sulfur assembly component 1(CIAO1)	Yes
ENSG00000144118	RALB	Page et al.(2006)	pubmed:17216044	direct interaction	N/D	RAS like proto-oncogene B(RALB)	Yes
ENSG00000144199	FAHD2B	Page et al.(2006)	pubmed:17216044	direct interaction	N/D	fumarylacetoacetate hydrolase domain containing 2B(FAHD2B)	Yes
ENSG00000144224	UBXN4	Page et al.(2006)	pubmed:17216044	functional association	inhibited	UBX domain protein 4(UBXN4)	Yes
ENSG00000144354	CDCA7	Vilaboa et al.(2017)	pubmed:28369544	functional association	inhibited	cell division cycle associated 7(CDCA7)	Yes
ENSG00000144355	DLX1	Page et al.(2006)	pubmed:17216044	direct interaction	N/D	distal-less homeobox 1(DLX1)	Yes
ENSG00000144567	FAM134A	Page et al.(2006)	pubmed:17216044	direct interaction	N/D	family with sequence similarity 134 member A(FAM134A)	Yes
ENSG00000144597	EAF1	Page et al.(2006)	pubmed:17216044	direct interaction	N/D	ELL associated factor 1(EAF1)	Yes
ENSG00000144619	CNTN4	Page et al.(2006)	pubmed:17216044	direct interaction	N/D	contactin 4(CNTN4)	Yes
ENSG00000144647	POMGNT2	Page et al.(2006)	pubmed:17216044	direct interaction	N/D	protein O-linked mannose N-acetylglucosaminyltransferase 2 (beta 1,4-)(POMGNT2)	Yes
ENSG00000144655	CSRNP1	Vilaboa et al.(2017)	pubmed:28369544	functional association	activated	cysteine and serine rich nuclear protein 1(CSRNP1)	Yes
ENSG00000145022	TCTA	Page et al.(2006)	pubmed:17216044	functional association	activated	T-cell leukemia translocation altered(TCTA)	Yes
ENSG00000145040	ucn2	Vilaboa et al.(2017)	pubmed:28369544	functional association	activated	urocortin 2(UCN2)	Yes
ENSG00000145041	DCAF1	Page et al.(2006)	pubmed:17216044	direct interaction	N/D	DDB1 and CUL4 associated factor 1(DCAF1)	Yes
ENSG00000145113	MUC4	Page et al.(2006)	pubmed:17216044	functional association	activated	mucin 4, cell surface associated(MUC4)	Yes
ENSG00000145241	CENPC	Page et al.(2006)	pubmed:17216044	functional association	inhibited	centromere protein C(CENPC)	Yes
ENSG00000145242	EPHA5	Page et al.(2006)	pubmed:17216044	functional association	inhibited	EPH receptor A5(EPHA5)	Yes
ENSG00000145545	SRD5A1	Vilaboa et al.(2017)	pubmed:28369544	functional association	activated	steroid 5 alpha-reductase 1(SRD5A1)	Yes
ENSG00000145592	RPL37	Vilaboa et al.(2017)	pubmed:28369544	functional association	inhibited	ribosomal protein L37(RPL37)	Yes
ENSG00000145604	SKP2	Page et al.(2006)	pubmed:17216044	functional association	inhibited	S-phase kinase associated protein 2(SKP2)	Yes
ENSG00000145623	OSMR	Page et al.(2006)	pubmed:17216044	functional association	inhibited	oncostatin M receptor(OSMR)	Yes
ENSG00000145626	UGT3A1	Page et al.(2006)	pubmed:17216044	direct interaction	N/D	UDP glycosyltransferase family 3 member A1(UGT3A1)	Yes
ENSG00000145817	YIPF5	Page et al.(2006)	pubmed:17216044	direct interaction	N/D	Yip1 domain family member 5(YIPF5)	Yes
ENSG00000145868	FBXO38	Page et al.(2006)	pubmed:17216044	functional association	inhibited	F-box protein 38(FBXO38)	Yes
ENSG00000145945	FAM50B	Page et al.(2006)	pubmed:17216044	functional association	activated	family with sequence similarity 50 member B(FAM50B)	Yes
ENSG00000146072	TNFRSF21	Page et al.(2006)	pubmed:17216044	direct interaction	activated	TNF receptor superfamily member 21(TNFRSF21)	Yes
ENSG00000146232	NFKBIE	Page et al.(2006)	pubmed:17216044	functional association	activated	NFKB inhibitor epsilon(NFKBIE)	Yes
ENSG00000146242	TPBG	Page et al.(2006)	pubmed:17216044	functional association	activated	trophoblast glycoprotein(TPBG)	Yes
ENSG00000146278	PNRC1	Page et al.(2006)	pubmed:17216044	functional association	inhibited	proline rich nuclear receptor coactivator 1(PNRC1)	Yes
ENSG00000146281	PM20D2	Vilaboa et al.(2017)	pubmed:28369544	functional association	activated	peptidase M20 domain containing 2(PM20D2)	Yes
ENSG00000146453	PNLDC1	Vilaboa et al.(2017)	pubmed:28369544	functional association	activated	PARN like, ribonuclease domain containing 1(PNLDC1)	Yes
ENSG00000146729	GBAS	Page et al.(2006)	pubmed:17216044	direct interaction	N/D	glioblastoma amplified sequence(GBAS)	Yes
ENSG00000146776	ATXN7L1	Page et al.(2006)	pubmed:17216044	functional association	activated	ataxin 7 like 1(ATXN7L1)	Yes
ENSG00000147174	ACRC	Vilaboa et al.(2017)	pubmed:28369544	functional association	activated	acidic repeat containing(ACRC)	Yes
ENSG00000147316	mcph1	Page et al.(2006)	pubmed:17216044	functional association	inhibited	microcephalin 1(MCPH1)	Yes
ENSG00000147394	ZNF185	Page et al.(2006)	pubmed:17216044	functional association	activated	zinc finger protein 185 (LIM domain)(ZNF185)	Yes
ENSG00000147475	ERLIN2	Page et al.(2006)	pubmed:17216044	functional association	activated	ER lipid raft associated 2(ERLIN2)	Yes
ENSG00000147576	ADHFE1	Vilaboa et al.(2017)	pubmed:28369544	functional association	activated	alcohol dehydrogenase, iron containing 1(ADHFE1)	Yes
ENSG00000147883	CDKN2B	Vilaboa et al.(2017)	pubmed:28369544	functional association	activated	cyclin dependent kinase inhibitor 2B(CDKN2B)	Yes
ENSG00000147885	Ifna16	Page et al.(2006)	pubmed:17216044	direct interaction	N/D	interferon alpha 16(IFNA16)	Yes
ENSG00000147996	CBWD5	Vilaboa et al.(2017)	pubmed:28369544	functional association	inhibited	COBW domain containing 5(CBWD5)	Yes
ENSG00000148303	RPL7A	Vilaboa et al.(2017)	pubmed:28369544	functional association	inhibited	ribosomal protein L7a(RPL7A)	Yes
ENSG00000148377	IDI2	Vilaboa et al.(2017)	pubmed:28369544	functional association	activated	isopentenyl-diphosphate delta isomerase 2(IDI2)	Yes
ENSG00000148572	NRBF2	Page et al.(2006)	pubmed:17216044	functional association	inhibited	nuclear receptor binding factor 2(NRBF2)	Yes
ENSG00000148600	CDHR1	Page et al.(2006)	pubmed:17216044	functional association	activated	cadherin related family member 1(CDHR1)	Yes
ENSG00000148677	ANKRD1	Vilaboa et al.(2017)	pubmed:28369544	functional association	activated	ankyrin repeat domain 1(ANKRD1)	Yes
ENSG00000148835	TAF5	Vilaboa et al.(2017)	pubmed:28369544	functional association	inhibited	TATA-box binding protein associated factor 5(TAF5)	Yes
ENSG00000149043	syt8	Page et al.(2006)	pubmed:17216044	direct interaction	N/D	synaptotagmin 8(SYT8)	Yes
ENSG00000149182	ARFGAP2	Page et al.(2006)	pubmed:17216044	functional association	activated	ADP ribosylation factor GTPase activating protein 2(ARFGAP2)	Yes
ENSG00000149534	MS4A2	Page et al.(2006)	pubmed:17216044	direct interaction	N/D	membrane spanning 4-domains A2(MS4A2)	Yes
ENSG00000149541	B3GAT3	Page et al.(2006)	pubmed:17216044	functional association	activated	beta-1,3-glucuronyltransferase 3(B3GAT3)	Yes
ENSG00000149761	NUDT22	Vilaboa et al.(2017)	pubmed:28369544	functional association	activated	nudix hydrolase 22(NUDT22)	Yes
ENSG00000149781	FERMT3	Vilaboa et al.(2017)	pubmed:28369544	functional association	activated	fermitin family member 3(FERMT3)	Yes
ENSG00000149798	CDC42EP2	Page et al.(2006)	pubmed:17216044	functional association	activated	CDC42 effector protein 2(CDC42EP2)	Yes
ENSG00000150594	ADRA2A	Page et al.(2006)	pubmed:17216044	functional association	inhibited	adrenoceptor alpha 2A(ADRA2A)	Yes
ENSG00000151093	OXSM	Vilaboa et al.(2017)	pubmed:28369544	functional association	inhibited	3-oxoacyl-ACP synthase, mitochondrial(OXSM)	Yes
ENSG00000151458	ANKRD50	Vilaboa et al.(2017)	pubmed:28369544	functional association	activated	ankyrin repeat domain 50(ANKRD50)	Yes
ENSG00000151461	UPF2	Page et al.(2006)	pubmed:17216044	direct interaction	N/D	UPF2 regulator of nonsense transcripts homolog (yeast)(UPF2)	Yes
ENSG00000151503	NCAPD3	Page et al.(2006)	pubmed:17216044	functional association	inhibited	non-SMC condensin II complex subunit D3(NCAPD3)	Yes
ENSG00000151632	AKR1C2	Page et al.(2006)	pubmed:17216044	functional association	inhibited	aldo-keto reductase family 1 member C2(AKR1C2)	Yes
ENSG00000151690	MFSD6	Page et al.(2006)	pubmed:17216044	direct interaction	N/D	major facilitator superfamily domain containing 6(MFSD6)	Yes
ENSG00000151718	WWC2	Page et al.(2006)	pubmed:17216044	functional association	inhibited	WW and C2 domain containing 2(WWC2)	Yes
ENSG00000151748	SAV1	Page et al.(2006)	pubmed:17216044	functional association	activated	salvador family WW domain containing protein 1(SAV1)	Yes
ENSG00000151806	GUF1	Vilaboa et al.(2017)	pubmed:28369544	functional association	activated	GUF1 homolog, GTPase(GUF1)	Yes
ENSG00000151876	FBXO4	Page et al.(2006)	pubmed:17216044	functional association	activated	F-box protein 4(FBXO4)	Yes
ENSG00000152382	TADA1	Vilaboa et al.(2017)	pubmed:28369544	functional association	inhibited	transcriptional adaptor 1(TADA1)	Yes
ENSG00000152422	XRCC4	Page et al.(2006)	pubmed:17216044	functional association	activated	X-ray repair cross complementing 4(XRCC4)	Yes
ENSG00000152484	USP12	Vilaboa et al.(2017)	pubmed:28369544	functional association	activated	ubiquitin specific peptidase 12(USP12)	Yes
ENSG00000152518	ZFP36L2	Page et al.(2006)	pubmed:17216044	functional association	activated	ZFP36 ring finger protein like 2(ZFP36L2)	Yes
ENSG00000152705	CATSPER3	Vilaboa et al.(2017)	pubmed:28369544	functional association	activated	cation channel sperm associated 3(CATSPER3)	Yes
ENSG00000152778	IFIT5	Vilaboa et al.(2017)	pubmed:28369544	functional association	activated	interferon induced protein with tetratricopeptide repeats 5(IFIT5)	Yes
ENSG00000152795	HNRNPDL	Page et al.(2006)	pubmed:17216044	functional association	inhibited	heterogeneous nuclear ribonucleoprotein D like(HNRNPDL)	Yes
ENSG00000152804	HHEX	Page et al.(2006)	pubmed:17216044	functional association	inhibited	hematopoietically expressed homeobox(HHEX)	Yes
ENSG00000152904	GGPS1	Page et al.(2006)	pubmed:17216044	direct interaction	N/D	geranylgeranyl diphosphate synthase 1(GGPS1)	Yes
ENSG00000152939	MARVELD2	Vilaboa et al.(2017)	pubmed:28369544	functional association	activated	MARVEL domain containing 2(MARVELD2)	Yes
ENSG00000152990	adgra3	Page et al.(2006)	pubmed:17216044	functional association	inhibited	adhesion G protein-coupled receptor A3(ADGRA3)	Yes
ENSG00000153094	BCL2L11	Vilaboa et al.(2017)	pubmed:28369544	functional association	activated	BCL2 like 11(BCL2L11)	Yes
ENSG00000153214	TMEM87B	Page et al.(2006)	pubmed:17216044	direct interaction	N/D	transmembrane protein 87B(TMEM87B)	Yes
ENSG00000153233	PTPRR	Page et al.(2006)	pubmed:17216044	functional association	activated	protein tyrosine phosphatase, receptor type R(PTPRR)	Yes
ENSG00000153234	NR4A2	Page et al.(2006)	pubmed:17216044	direct interaction	inhibited	nuclear receptor subfamily 4 group A member 2(NR4A2)	Yes
ENSG00000153339	TRAPPC8	Vilaboa et al.(2017)	pubmed:28369544	functional association	activated	trafficking protein particle complex 8(TRAPPC8)	Yes
ENSG00000153922	CHD1	Page et al.(2006)	pubmed:17216044	functional association	inhibited	chromodomain helicase DNA binding protein 1(CHD1)	Yes
ENSG00000154007	ASB17	Page et al.(2006)	pubmed:17216044	direct interaction	N/D	ankyrin repeat and SOCS box containing 17(ASB17)	Yes
ENSG00000154040	CABYR	Vilaboa et al.(2017)	pubmed:28369544	functional association	inhibited	calcium binding tyrosine phosphorylation regulated(CABYR)	Yes
ENSG00000154188	ANGPT1	Page et al.(2006)	pubmed:17216044	functional association	inhibited	angiopoietin 1(ANGPT1)	Yes
ENSG00000154277	UCHL1	Page et al.(2006)	pubmed:17216044	direct interaction	N/D	ubiquitin C-terminal hydrolase L1(UCHL1)	Yes
ENSG00000154309	DISP1	Page et al.(2006)	pubmed:17216044	direct interaction	N/D	dispatched RND transporter family member 1(DISP1)	Yes
ENSG00000154359	LONRF1	Vilaboa et al.(2017)	pubmed:28369544	functional association	activated	LON peptidase N-terminal domain and ring finger 1(LONRF1)	Yes
ENSG00000154642	c21orf91	Page et al.(2006)	pubmed:17216044	functional association	inhibited	chromosome 21 open reading frame 91(C21orf91)	Yes
ENSG00000154719	MRPL39	Vilaboa et al.(2017)	pubmed:28369544	functional association	inhibited	mitochondrial ribosomal protein L39(MRPL39)	Yes
ENSG00000154743	TSEN2	Page et al.(2006)	pubmed:17216044	functional association	inhibited	tRNA splicing endonuclease subunit 2(TSEN2)	Yes
ENSG00000154889	MPPE1	Page et al.(2006)	pubmed:17216044	functional association	inhibited	metallophosphoesterase 1(MPPE1)	Yes
ENSG00000155052	CNTNAP5	Page et al.(2006)	pubmed:17216044	direct interaction	N/D	contactin associated protein like 5(CNTNAP5)	Yes
ENSG00000155111	CDK19	Page et al.(2006)	pubmed:17216044	functional association	inhibited	cyclin dependent kinase 19(CDK19)	Yes
ENSG00000155366	RHOC	Page et al.(2006)	pubmed:17216044	direct interaction	N/D	ras homolog family member C(RHOC)	Yes
ENSG00000155428	TRIM74	Vilaboa et al.(2017)	pubmed:28369544	functional association	activated	tripartite motif containing 74(TRIM74)	Yes
ENSG00000155657	TTN	Page et al.(2006)	pubmed:17216044	direct interaction	N/D	titin(TTN)	Yes
ENSG00000155729	KCTD18	Page et al.(2006)	pubmed:17216044	direct interaction	N/D	potassium channel tetramerization domain containing 18(KCTD18)	Yes
ENSG00000155755	TMEM237	Page et al.(2006)	pubmed:17216044	direct interaction	N/D	transmembrane protein 237(TMEM237)	Yes
ENSG00000155850	SLC26A2	Page et al.(2006)	pubmed:17216044	functional association	inhibited	solute carrier family 26 member 2(SLC26A2)	Yes
ENSG00000156103	MMP16	Page et al.(2006)	pubmed:17216044	direct interaction	N/D	matrix metallopeptidase 16(MMP16)	Yes
ENSG00000156273	GRIK1-AS2	Page et al.(2006)	pubmed:17216044	functional association	activated	GRIK1 antisense RNA 2(GRIK1-AS2)	Yes
ENSG00000156381	ANKRD9	Page et al.(2006)	pubmed:17216044	direct interaction	N/D	ankyrin repeat domain 9(ANKRD9)	Yes
ENSG00000156413	FUT6	Page et al.(2006)	pubmed:17216044	functional association	activated	fucosyltransferase 6(FUT6)	Yes
ENSG00000156469	MTERF3	Page et al.(2006)	pubmed:17216044	functional association	inhibited	mitochondrial transcription termination factor 3(MTERF3)	Yes
ENSG00000156735	bag4	Page et al.(2006)	pubmed:17216044	functional association	inhibited	BCL2 associated athanogene 4(BAG4)	Yes
ENSG00000156802	ATAD2	Page et al.(2006)	pubmed:17216044	functional association	inhibited	ATPase family, AAA domain containing 2(ATAD2)	Yes
ENSG00000156853	ZNF689	Vilaboa et al.(2017)	pubmed:28369544	functional association	inhibited	zinc finger protein 689(ZNF689)	Yes
ENSG00000157014	TATDN2	Page et al.(2006)	pubmed:17216044	direct interaction	N/D	TatD DNase domain containing 2(TATDN2)	Yes
ENSG00000157106	SMG1	Vilaboa et al.(2017)	pubmed:28369544	functional association	activated	SMG1, nonsense mediated mRNA decay associated PI3K related kinase(SMG1)	Yes
ENSG00000157184	cpt2	Page et al.(2006)	pubmed:17216044	direct interaction	activated	carnitine palmitoyltransferase 2(CPT2)	Yes
ENSG00000157212	PAXIP1	Page et al.(2006)	pubmed:17216044	functional association	inhibited	PAX interacting protein 1(PAXIP1)	Yes
ENSG00000157259	GATAD1	Page et al.(2006)	pubmed:17216044	functional association	inhibited	GATA zinc finger domain containing 1(GATAD1)	Yes
ENSG00000157315	TMED6	Vilaboa et al.(2017)	pubmed:28369544	functional association	activated	transmembrane p24 trafficking protein 6(TMED6)	Yes
ENSG00000157330	c1orf158	Page et al.(2006)	pubmed:17216044	direct interaction	N/D	chromosome 1 open reading frame 158(C1orf158)	Yes
ENSG00000157450	RNF111	Page et al.(2006)	pubmed:17216044	functional association	inhibited	ring finger protein 111(RNF111)	Yes
ENSG00000157514	TSC22D3	Page et al.(2006)	pubmed:17216044	functional association	activated	TSC22 domain family member 3(TSC22D3)	Yes
ENSG00000157911	PEX10	Page et al.(2006)	pubmed:17216044	functional association	activated	peroxisomal biogenesis factor 10(PEX10)	Yes
ENSG00000157916	RER1	Page et al.(2006)	pubmed:17216044	direct interaction	N/D	retention in endoplasmic reticulum sorting receptor 1(RER1)	Yes
ENSG00000157999	ANKRD61	Vilaboa et al.(2017)	pubmed:28369544	functional association	activated	ankyrin repeat domain 61(ANKRD61)	Yes
ENSG00000158077	NLRP14	Page et al.(2006)	pubmed:17216044	direct interaction	N/D	NLR family pyrin domain containing 14(NLRP14)	Yes
ENSG00000158092	NCK1	Page et al.(2006)	pubmed:17216044	functional association	inhibited	NCK adaptor protein 1(NCK1)	Yes
ENSG00000158104	HPD	Page et al.(2006)	pubmed:17216044	functional association	activated	4-hydroxyphenylpyruvate dioxygenase(HPD)	Yes
ENSG00000158373	HIST1H2BD	Vilaboa et al.(2017)	pubmed:28369544	functional association	inhibited	histone cluster 1 H2B family member d(HIST1H2BD)	Yes
ENSG00000158417	EIF5B	Page et al.(2006)	pubmed:17216044	functional association	inhibited	eukaryotic translation initiation factor 5B(EIF5B)	Yes
ENSG00000158428	CATIP	Page et al.(2006)	pubmed:17216044	direct interaction	N/D	ciliogenesis associated TTC17 interacting protein(CATIP)	Yes
ENSG00000158552	ZFAND2B	Page et al.(2006)	pubmed:17216044	direct interaction	N/D	zinc finger AN1-type containing 2B(ZFAND2B)	No
ENSG00000158636	EMSY	Page et al.(2006)	pubmed:17216044	functional association	inhibited	EMSY, BRCA2 interacting transcriptional repressor(EMSY)	Yes
ENSG00000158715	SLC45A3	Page et al.(2006)	pubmed:17216044	direct interaction	N/D	solute carrier family 45 member 3(SLC45A3)	Yes
ENSG00000158987	RAPGEF6	Page et al.(2006)	pubmed:17216044	functional association	inhibited	Rap guanine nucleotide exchange factor 6(RAPGEF6)	Yes
ENSG00000159082	SYNJ1	Page et al.(2006)	pubmed:17216044	functional association	inhibited	synaptojanin 1(SYNJ1)	Yes
ENSG00000159131	GART	Page et al.(2006)	pubmed:17216044	functional association	inhibited	phosphoribosylglycinamide formyltransferase, phosphoribosylglycinamide synthetase, phosphoribosylaminoimidazole synthetase(GART)	Yes
ENSG00000159140	MIR6501	Page et al.(2006)	pubmed:17216044	functional association	inhibited	microRNA 6501(MIR6501)	Yes
ENSG00000159173	TNNI1	Page et al.(2006)	pubmed:17216044	functional association	activated	troponin I1, slow skeletal type(TNNI1)	Yes
ENSG00000159208	CIART	Page et al.(2006)	pubmed:17216044	direct interaction	N/D	circadian associated repressor of transcription(CIART)	Yes
ENSG00000159352	PSMD4	Page et al.(2006)	pubmed:17216044	direct interaction	N/D	proteasome 26S subunit, non-ATPase 4(PSMD4)	Yes
ENSG00000159374	m1ap	Page et al.(2006)	pubmed:17216044	direct interaction	N/D	meiosis 1 associated protein(M1AP)	Yes
ENSG00000159423	ALDH4A1	Page et al.(2006)	pubmed:17216044	direct interaction	N/D	aldehyde dehydrogenase 4 family member A1(ALDH4A1)	Yes
ENSG00000159433	STARD9	Vilaboa et al.(2017)	pubmed:28369544	functional association	activated	StAR related lipid transfer domain containing 9(STARD9)	Yes
ENSG00000159840	ZYX	Page et al.(2006)	pubmed:17216044	functional association	activated	zyxin(ZYX)	Yes
ENSG00000160014	CALM3	Page et al.(2006)	pubmed:17216044	functional association	activated	calmodulin 3(CALM3)	Yes
ENSG00000160075	SSU72	Vilaboa et al.(2017)	pubmed:28369544	functional association	activated	SSU72 homolog, RNA polymerase II CTD phosphatase(SSU72)	Yes
ENSG00000160181	TFF2	Page et al.(2006)	pubmed:17216044	functional association	activated	trefoil factor 2(TFF2)	Yes
ENSG00000160199	PKNOX1	Page et al.(2006)	pubmed:17216044	functional association	activated	PBX/knotted 1 homeobox 1(PKNOX1)	Yes
ENSG00000160223	ICOSLG	Page et al.(2006)	pubmed:17216044	functional association	activated	inducible T-cell costimulator ligand(ICOSLG)	Yes
ENSG00000160285	LSS	Page et al.(2006)	pubmed:17216044	functional association	inhibited	lanosterol synthase (2,3-oxidosqualene-lanosterol cyclase)(LSS)	Yes
ENSG00000160294	MCM3AP	Page et al.(2006)	pubmed:17216044	functional association	inhibited	minichromosome maintenance complex component 3 associated protein(MCM3AP)	Yes
ENSG00000160325	CACFD1	Page et al.(2006)	pubmed:17216044	functional association	activated	calcium channel flower domain containing 1(CACFD1)	Yes
ENSG00000160396	HIPK4	Vilaboa et al.(2017)	pubmed:28369544	functional association	activated	homeodomain interacting protein kinase 4(HIPK4)	Yes
ENSG00000160584	SIK3	Page et al.(2006)	pubmed:17216044	functional association	inhibited	SIK family kinase 3(SIK3)	Yes
ENSG00000160703	NLRX1	Page et al.(2006)	pubmed:17216044	functional association	activated	NLR family member X1(NLRX1)	Yes
ENSG00000160799	CCDC12	Page et al.(2006)	pubmed:17216044	direct interaction	N/D	coiled-coil domain containing 12(CCDC12)	Yes
ENSG00000160808	MYL3	Page et al.(2006)	pubmed:17216044	direct interaction	N/D	myosin light chain 3(MYL3)	Yes
ENSG00000160888	IER2	Vilaboa et al.(2017)	pubmed:28369544	functional association	activated	immediate early response 2(IER2)	Yes
ENSG00000160908	ZNF394	Vilaboa et al.(2017)	pubmed:28369544	functional association	activated	zinc finger protein 394(ZNF394)	Yes
ENSG00000161021	MAML1	Page et al.(2006)	pubmed:17216044	functional association	inhibited	mastermind like transcriptional coactivator 1(MAML1)	Yes
ENSG00000161835	GRASP	Vilaboa et al.(2017)	pubmed:28369544	functional association	activated	general receptor for phosphoinositides 1 associated scaffold protein(GRASP)	Yes
ENSG00000162039	MEIOB	Page et al.(2006)	pubmed:17216044	direct interaction	N/D	meiosis specific with OB domains(MEIOB)	Yes
ENSG00000162063	CCNF	Page et al.(2006)	pubmed:17216044	functional association	inhibited	cyclin F(CCNF)	Yes
ENSG00000162139	NEU3	Vilaboa et al.(2017)	pubmed:28369544	functional association	inhibited	neuraminidase 3(NEU3)	Yes
ENSG00000162227	TAF6L	Page et al.(2006)	pubmed:17216044	functional association	inhibited	TATA-box binding protein associated factor 6 like(TAF6L)	Yes
ENSG00000162231	NXF1	Vilaboa et al.(2017)	pubmed:28369544	functional association	inhibited	nuclear RNA export factor 1(NXF1)	Yes
ENSG00000162373	BEND5	Page et al.(2006)	pubmed:17216044	direct interaction	N/D	BEN domain containing 5(BEND5)	Yes
ENSG00000162384	c1orf123	Page et al.(2006)	pubmed:17216044	direct interaction	N/D	chromosome 1 open reading frame 123(C1orf123)	Yes
ENSG00000162402	USP24	Page et al.(2006)	pubmed:17216044	functional association	inhibited	ubiquitin specific peptidase 24(USP24)	Yes
ENSG00000162407	PLPP3	Page et al.(2006)	pubmed:17216044	functional association	inhibited	phospholipid phosphatase 3(PLPP3)	Yes
ENSG00000162444	RBP7	Page et al.(2006)	pubmed:17216044	direct interaction	N/D	retinol binding protein 7(RBP7)	Yes
ENSG00000162607	USP1	Page et al.(2006)	pubmed:17216044	functional association	inhibited	ubiquitin specific peptidase 1(USP1)	Yes
ENSG00000162614	NEXN	Vilaboa et al.(2017)	pubmed:28369544	functional association	activated	nexilin F-actin binding protein(NEXN)	Yes
ENSG00000162624	LHX8	Page et al.(2006)	pubmed:17216044	direct interaction	N/D	LIM homeobox 8(LHX8)	Yes
ENSG00000162654	GBP4	Page et al.(2006)	pubmed:17216044	direct interaction	N/D	guanylate binding protein 4(GBP4)	Yes
ENSG00000162746	FCRLB	Page et al.(2006)	pubmed:17216044	direct interaction	N/D	Fc receptor like B(FCRLB)	Yes
ENSG00000162769	FLVCR1	Vilaboa et al.(2017)	pubmed:28369544	functional association	activated	feline leukemia virus subgroup C cellular receptor 1(FLVCR1)	Yes
ENSG00000162825	NBPF20	Vilaboa et al.(2017)	pubmed:28369544	functional association	inhibited	neuroblastoma breakpoint family member 20(NBPF20)	Yes
ENSG00000162869	PPP1R21	Page et al.(2006)	pubmed:17216044	direct interaction	N/D	protein phosphatase 1 regulatory subunit 21(PPP1R21)	Yes
ENSG00000162894	FCMR	Page et al.(2006)	pubmed:17216044	functional association	activated	Fc fragment of IgM receptor(FCMR)	Yes
ENSG00000162975	KCNF1	Page et al.(2006)	pubmed:17216044	direct interaction	N/D	potassium voltage-gated channel modifier subfamily F member 1(KCNF1)	Yes
ENSG00000162998	FRZB	Vilaboa et al.(2017)	pubmed:28369544	functional association	activated	frizzled-related protein(FRZB)	Yes
ENSG00000162999	DUSP19	Page et al.(2006)	pubmed:17216044	direct interaction	N/D	dual specificity phosphatase 19(DUSP19)	Yes
ENSG00000163026	WDCP	Page et al.(2006)	pubmed:17216044	direct interaction	N/D	WD repeat and coiled coil containing(WDCP)	Yes
ENSG00000163053	SLC16A14	Page et al.(2006)	pubmed:17216044	direct interaction	N/D	solute carrier family 16 member 14(SLC16A14)	Yes
ENSG00000163064	EN1	Page et al.(2006)	pubmed:17216044	direct interaction	N/D	engrailed homeobox 1(EN1)	Yes
ENSG00000163069	SGCB	Page et al.(2006)	pubmed:17216044	functional association	inhibited	sarcoglycan beta(SGCB)	Yes
ENSG00000163072	NOSTRIN	Page et al.(2006)	pubmed:17216044	direct interaction	N/D	nitric oxide synthase trafficking(NOSTRIN)	Yes
ENSG00000163093	BBS5	Page et al.(2006)	pubmed:17216044	direct interaction	N/D	Bardet-Biedl syndrome 5(BBS5)	Yes
ENSG00000163125	RPRD2	Page et al.(2006)	pubmed:17216044	direct interaction	N/D	regulation of nuclear pre-mRNA domain containing 2(RPRD2)	Yes
ENSG00000163126	ANKRD23	Page et al.(2006)	pubmed:17216044	direct interaction	N/D	ankyrin repeat domain 23(ANKRD23)	Yes
ENSG00000163156	TNFAIP8L2-SCNM1	Page et al.(2006)	pubmed:17216044	direct interaction	N/D	TNFAIP8L2-SCNM1 readthrough(TNFAIP8L2-SCNM1)	Yes
ENSG00000163157	TMOD4	Page et al.(2006)	pubmed:17216044	direct interaction	N/D	tropomodulin 4(TMOD4)	Yes
ENSG00000163170	BOLA3	Page et al.(2006)	pubmed:17216044	direct interaction	N/D	bolA family member 3(BOLA3)	Yes
ENSG00000163209	SPRR3	Page et al.(2006)	pubmed:17216044	direct interaction	N/D	small proline rich protein 3(SPRR3)	Yes
ENSG00000163220	S100A9	Page et al.(2006)	pubmed:17216044	direct interaction	N/D	S100 calcium binding protein A9(S100A9)	Yes
ENSG00000163254	CRYGC	Page et al.(2006)	pubmed:17216044	functional association	activated	crystallin gamma C(CRYGC)	Yes
ENSG00000163273	NPPC	Vilaboa et al.(2017)	pubmed:28369544	functional association	activated	natriuretic peptide C(NPPC)	Yes
ENSG00000163283	Alpp	Page et al.(2006)	pubmed:17216044	functional association	activated	alkaline phosphatase, placental(ALPP)	Yes
ENSG00000163286	ALPPL2	Page et al.(2006)	pubmed:17216044	functional association	activated	alkaline phosphatase, placental like 2(ALPPL2)	Yes
ENSG00000163354	DCST2	Page et al.(2006)	pubmed:17216044	direct interaction	N/D	DC-STAMP domain containing 2(DCST2)	Yes
ENSG00000163435	ELF3	Vilaboa et al.(2017)	pubmed:28369544	functional association	inhibited	E74 like ETS transcription factor 3(ELF3)	Yes
ENSG00000163466	ARPC2	Page et al.(2006)	pubmed:17216044	direct interaction	N/D	actin related protein 2/3 complex subunit 2(ARPC2)	Yes
ENSG00000163485	ADORA1	Page et al.(2006)	pubmed:17216044	direct interaction	N/D	adenosine A1 receptor(ADORA1)	Yes
ENSG00000163491	NEK10	Page et al.(2006)	pubmed:17216044	direct interaction	N/D	NIMA related kinase 10(NEK10)	Yes
ENSG00000163497	FEV	Page et al.(2006)	pubmed:17216044	direct interaction	N/D	FEV, ETS transcription factor(FEV)	Yes
ENSG00000163507	KIAA1524	Page et al.(2006)	pubmed:17216044	direct interaction	N/D	KIAA1524(KIAA1524)	Yes
ENSG00000163521	glb1l	Vilaboa et al.(2017)	pubmed:28369544	functional association	activated	galactosidase beta 1 like(GLB1L)	Yes
ENSG00000163539	CLASP2	Page et al.(2006)	pubmed:17216044	functional association	inhibited	cytoplasmic linker associated protein 2(CLASP2)	Yes
ENSG00000163545	NUAK2	Page et al.(2006)	pubmed:17216044	functional association	activated	NUAK family kinase 2(NUAK2)	Yes
ENSG00000163558	PRKCI	Page et al.(2006)	pubmed:17216044	functional association	inhibited	protein kinase C iota(PRKCI)	Yes
ENSG00000163584	RPL22L1	Vilaboa et al.(2017)	pubmed:28369544	functional association	inhibited	ribosomal protein L22 like 1(RPL22L1)	Yes
ENSG00000163605	PPP4R2	Page et al.(2006)	pubmed:17216044	direct interaction	N/D	protein phosphatase 4 regulatory subunit 2(PPP4R2)	Yes
ENSG00000163607	GTPBP8	Vilaboa et al.(2017)	pubmed:28369544	functional association	inhibited	GTP binding protein 8 (putative)(GTPBP8)	Yes
ENSG00000163625	WDFY3	Page et al.(2006)	pubmed:17216044	functional association	inhibited	WD repeat and FYVE domain containing 3(WDFY3)	Yes
ENSG00000163661	PTX3	Page et al.(2006)	pubmed:17216044	functional association	activated	pentraxin 3(PTX3)	Yes
ENSG00000163686	ABHD6	Page et al.(2006)	pubmed:17216044	functional association	inhibited	abhydrolase domain containing 6(ABHD6)	Yes
ENSG00000163734	CXCL3	Page et al.(2006)	pubmed:17216044	functional association	activated	C-X-C motif chemokine ligand 3(CXCL3)	Yes
ENSG00000163739	CXCL1	Page et al.(2006)	pubmed:17216044	functional association	activated	C-X-C motif chemokine ligand 1(CXCL1)	No
ENSG00000163795	ZNF513	Page et al.(2006)	pubmed:17216044	direct interaction	N/D	zinc finger protein 513(ZNF513)	Yes
ENSG00000163806	spdya	Vilaboa et al.(2017)	pubmed:28369544	functional association	activated	speedy/RINGO cell cycle regulator family member A(SPDYA)	Yes
ENSG00000163808	KIF15	Page et al.(2006)	pubmed:17216044	functional association	inhibited	kinesin family member 15(KIF15)	Yes
ENSG00000163814	CDCP1	Page et al.(2006)	pubmed:17216044	functional association	activated	CUB domain containing protein 1(CDCP1)	Yes
ENSG00000163815	CLEC3B	Page et al.(2006)	pubmed:17216044	functional association	activated	C-type lectin domain family 3 member B(CLEC3B)	Yes
ENSG00000163840	DTX3L	Vilaboa et al.(2017)	pubmed:28369544	functional association	activated	deltex E3 ubiquitin ligase 3L(DTX3L)	Yes
ENSG00000163848	ZNF148	Page et al.(2006)	pubmed:17216044	functional association	inhibited	zinc finger protein 148(ZNF148)	Yes
ENSG00000163870	TPRA1	Page et al.(2006)	pubmed:17216044	functional association	activated	transmembrane protein adipocyte associated 1(TPRA1)	Yes
ENSG00000163873	GRIK3	Page et al.(2006)	pubmed:17216044	direct interaction	N/D	glutamate ionotropic receptor kainate type subunit 3(GRIK3)	Yes
ENSG00000163877	SNIP1	Vilaboa et al.(2017)	pubmed:28369544	functional association	activated	Smad nuclear interacting protein 1(SNIP1)	Yes
ENSG00000163885	CFAP100	Page et al.(2006)	pubmed:17216044	functional association	activated	cilia and flagella associated protein 100(CFAP100)	Yes
ENSG00000163930	BAP1	Page et al.(2006)	pubmed:17216044	direct interaction	N/D	BRCA1 associated protein 1(BAP1)	Yes
ENSG00000163946	FAM208A	Page et al.(2006)	pubmed:17216044	direct interaction	N/D	family with sequence similarity 208 member A(FAM208A)	Yes
ENSG00000163993	S100P	Vilaboa et al.(2017)	pubmed:28369544	functional association	activated	S100 calcium binding protein P(S100P)	Yes
ENSG00000164011	ZNF691	Vilaboa et al.(2017)	pubmed:28369544	functional association	inhibited	zinc finger protein 691(ZNF691)	Yes
ENSG00000164048	ZNF589	Page et al.(2006)	pubmed:17216044	direct interaction	N/D	zinc finger protein 589(ZNF589)	Yes
ENSG00000164068	RNF123	Page et al.(2006)	pubmed:17216044	direct interaction	N/D	ring finger protein 123(RNF123)	Yes
ENSG00000164086	DUSP7	Page et al.(2006)	pubmed:17216044	direct interaction	N/D	dual specificity phosphatase 7(DUSP7)	Yes
ENSG00000164116	GUCY1A3	Page et al.(2006)	pubmed:17216044	direct interaction	N/D	guanylate cyclase 1 soluble subunit alpha(GUCY1A3)	Yes
ENSG00000164134	NAA15	Page et al.(2006)	pubmed:17216044	functional association	inhibited	N(alpha)-acetyltransferase 15, NatA auxiliary subunit(NAA15)	Yes
ENSG00000164136	IL15	Page et al.(2006)	pubmed:17216044	functional association	inhibited	interleukin 15(IL15)	Yes
ENSG00000164144	arfip1	Page et al.(2006)	pubmed:17216044	functional association	inhibited	ADP ribosylation factor interacting protein 1(ARFIP1)	Yes
ENSG00000164169	PRMT9	Vilaboa et al.(2017)	pubmed:28369544	functional association	activated	protein arginine methyltransferase 9(PRMT9)	Yes
ENSG00000164175	SLC45A2	Vilaboa et al.(2017)	pubmed:28369544	functional association	activated	solute carrier family 45 member 2(SLC45A2)	Yes
ENSG00000164176	EDIL3	Page et al.(2006)	pubmed:17216044	functional association	inhibited	EGF like repeats and discoidin domains 3(EDIL3)	Yes
ENSG00000164251	F2RL1	Page et al.(2006)	pubmed:17216044	functional association	activated	F2R like trypsin receptor 1(F2RL1)	Yes
ENSG00000164256	prdm9	Vilaboa et al.(2017)	pubmed:28369544	functional association	activated	PR/SET domain 9(PRDM9)	Yes
ENSG00000164338	UTP15	Vilaboa et al.(2017)	pubmed:28369544	functional association	activated	UTP15, small subunit processome component(UTP15)	Yes
ENSG00000164404	GDF9	Vilaboa et al.(2017)	pubmed:28369544	functional association	activated	growth differentiation factor 9(GDF9)	Yes
ENSG00000164406	LEAP2	Vilaboa et al.(2017)	pubmed:28369544	functional association	activated	liver enriched antimicrobial peptide 2(LEAP2)	Yes
ENSG00000164442	CITED2	Page et al.(2006)	pubmed:17216044	functional association	activated	Cbp/p300 interacting transactivator with Glu/Asp rich carboxy-terminal domain 2(CITED2)	Yes
ENSG00000164587	RPS14	Page et al.(2006)	pubmed:17216044	direct interaction	N/D	ribosomal protein S14(RPS14)	Yes
ENSG00000164647	STEAP1	Page et al.(2006)	pubmed:17216044	functional association	activated	STEAP family member 1(STEAP1)	Yes
ENSG00000164649	CDCA7L	Vilaboa et al.(2017)	pubmed:28369544	functional association	activated	cell division cycle associated 7 like(CDCA7L)	Yes
ENSG00000164683	HEY1	Page et al.(2006)	pubmed:17216044	functional association	inhibited	hes related family bHLH transcription factor with YRPW motif 1(HEY1)	Yes
ENSG00000164736	SOX17	Page et al.(2006)	pubmed:17216044	functional association	inhibited	SRY-box 17(SOX17)	Yes
ENSG00000164754	MIR3610	Page et al.(2006)	pubmed:17216044	functional association	inhibited	microRNA 3610(MIR3610)	Yes
ENSG00000164776	PHKG1	Page et al.(2006)	pubmed:17216044	functional association	activated	phosphorylase kinase catalytic subunit gamma 1(PHKG1)	Yes
ENSG00000164823	OSGIN2	Vilaboa et al.(2017)	pubmed:28369544	functional association	activated	oxidative stress induced growth inhibitor family member 2(OSGIN2)	Yes
ENSG00000164849	GPR146	Vilaboa et al.(2017)	pubmed:28369544	functional association	activated	G protein-coupled receptor 146(GPR146)	Yes
ENSG00000164880	INTS1	Page et al.(2006)	pubmed:17216044	functional association	activated	integrator complex subunit 1(INTS1)	Yes
ENSG00000164933	SLC25A32	Vilaboa et al.(2017)	pubmed:28369544	functional association	activated	solute carrier family 25 member 32(SLC25A32)	Yes
ENSG00000164949	GEM	Vilaboa et al.(2017)	pubmed:28369544	functional association	activated	GTP binding protein overexpressed in skeletal muscle(GEM)	Yes
ENSG00000164975	SNAPC3	Page et al.(2006)	pubmed:17216044	functional association	inhibited	small nuclear RNA activating complex polypeptide 3(SNAPC3)	Yes
ENSG00000165029	ABCA1	Page et al.(2006)	pubmed:17216044	functional association	activated	ATP binding cassette subfamily A member 1(ABCA1)	Yes
ENSG00000165046	letm2	Vilaboa et al.(2017)	pubmed:28369544	functional association	activated	leucine zipper and EF-hand containing transmembrane protein 2(LETM2)	Yes
ENSG00000165097	KDM1B	Vilaboa et al.(2017)	pubmed:28369544	functional association	activated	lysine demethylase 1B(KDM1B)	Yes
ENSG00000165102	HGSNAT	Page et al.(2006)	pubmed:17216044	direct interaction	N/D	heparan-alpha-glucosaminide N-acetyltransferase(HGSNAT)	Yes
ENSG00000165215	CLDN3	Page et al.(2006)	pubmed:17216044	functional association	activated	claudin 3(CLDN3)	Yes
ENSG00000165312	OTUD1	Vilaboa et al.(2017)	pubmed:28369544	functional association	activated	OTU deubiquitinase 1(OTUD1)	Yes
ENSG00000165494	PCF11	Page et al.(2006)	pubmed:17216044	functional association	inhibited	PCF11 cleavage and polyadenylation factor subunit(PCF11)	Yes
ENSG00000165506	DNAAF2	Page et al.(2006)	pubmed:17216044	functional association	inhibited	dynein axonemal assembly factor 2(DNAAF2)	Yes
ENSG00000165507	C10orf10	Page et al.(2006)	pubmed:17216044	functional association	activated	chromosome 10 open reading frame 10(C10orf10)	Yes
ENSG00000165555	NOXRED1	Vilaboa et al.(2017)	pubmed:28369544	functional association	activated	NADP dependent oxidoreductase domain containing 1(NOXRED1)	Yes
ENSG00000165583	SSX5	Page et al.(2006)	pubmed:17216044	functional association	activated	SSX family member 5(SSX5)	Yes
ENSG00000165672	PRDX3	Page et al.(2006)	pubmed:17216044	direct interaction	N/D	peroxiredoxin 3(PRDX3)	Yes
ENSG00000165682	CLEC1B	Page et al.(2006)	pubmed:17216044	direct interaction	N/D	C-type lectin domain family 1 member B(CLEC1B)	Yes
ENSG00000165698	SPACA9	Page et al.(2006)	pubmed:17216044	functional association	activated	sperm acrosome associated 9(SPACA9)	Yes
ENSG00000165699	TSC1	Page et al.(2006)	pubmed:17216044	functional association	inhibited	tuberous sclerosis 1(TSC1)	Yes
ENSG00000165792	METTL17	Vilaboa et al.(2017)	pubmed:28369544	functional association	inhibited	methyltransferase like 17(METTL17)	Yes
ENSG00000165895	ARHGAP42	Page et al.(2006)	pubmed:17216044	direct interaction	N/D	Rho GTPase activating protein 42(ARHGAP42)	Yes
ENSG00000165923	AGBL2	Vilaboa et al.(2017)	pubmed:28369544	functional association	activated	ATP/GTP binding protein like 2(AGBL2)	Yes
ENSG00000165934	CPSF2	Vilaboa et al.(2017)	pubmed:28369544	functional association	activated	cleavage and polyadenylation specific factor 2(CPSF2)	Yes
ENSG00000165943	MOAP1	Page et al.(2006)	pubmed:17216044	functional association	activated	modulator of apoptosis 1(MOAP1)	Yes
ENSG00000166128	RAB8B	Vilaboa et al.(2017)	pubmed:28369544	functional association	activated	RAB8B, member RAS oncogene family(RAB8B)	Yes
ENSG00000166133	RPUSD2	Vilaboa et al.(2017)	pubmed:28369544	functional association	inhibited	RNA pseudouridylate synthase domain containing 2(RPUSD2)	Yes
ENSG00000166452	AKIP1	Page et al.(2006)	pubmed:17216044	functional association	activated	A-kinase interacting protein 1(AKIP1)	Yes
ENSG00000166454	ATMIN	Vilaboa et al.(2017)	pubmed:28369544	functional association	activated	ATM interactor(ATMIN)	Yes
ENSG00000166483	WEE1	Vilaboa et al.(2017)	pubmed:28369544	functional association	activated	WEE1 G2 checkpoint kinase(WEE1)	Yes
ENSG00000166484	MAPK7	Vilaboa et al.(2017)	pubmed:28369544	functional association	inhibited	mitogen-activated protein kinase 7(MAPK7)	Yes
ENSG00000166669	atf7ip2	Vilaboa et al.(2017)	pubmed:28369544	functional association	activated	activating transcription factor 7 interacting protein 2(ATF7IP2)	Yes
ENSG00000166796	ldhc	Vilaboa et al.(2017)	pubmed:28369544	functional association	activated	lactate dehydrogenase C(LDHC)	Yes
ENSG00000166800	LDHAL6A	Vilaboa et al.(2017)	pubmed:28369544	functional association	activated	lactate dehydrogenase A like 6A(LDHAL6A)	Yes
ENSG00000166855	CLPX	Page et al.(2006)	pubmed:17216044	functional association	inhibited	caseinolytic mitochondrial matrix peptidase chaperone subunit(CLPX)	Yes
ENSG00000166860	ZBTB39	Vilaboa et al.(2017)	pubmed:28369544	functional association	activated	zinc finger and BTB domain containing 39(ZBTB39)	Yes
ENSG00000166881	NEMP1	Page et al.(2006)	pubmed:17216044	functional association	inhibited	nuclear envelope integral membrane protein 1(NEMP1)	Yes
ENSG00000166922	SCG5	Page et al.(2006)	pubmed:17216044	functional association	activated	secretogranin V(SCG5)	Yes
ENSG00000166949	SMAD3	Page et al.(2006)	pubmed:17216044	functional association	inhibited	SMAD family member 3(SMAD3)	Yes
ENSG00000166963	MAP1A	Page et al.(2006)	pubmed:17216044	functional association	activated	microtubule associated protein 1A(MAP1A)	Yes
ENSG00000167004	PDIA3	Page et al.(2006)	pubmed:17216044	functional association	activated	protein disulfide isomerase family A member 3(PDIA3)	Yes
ENSG00000167034	NKX3-1	Page et al.(2006)	pubmed:17216044	functional association	activated	NK3 homeobox 1(NKX3-1)	Yes
ENSG00000167110	GOLGA2	Page et al.(2006)	pubmed:17216044	functional association	inhibited	golgin A2(GOLGA2)	Yes
ENSG00000167173	c15orf39	Page et al.(2006)	pubmed:17216044	functional association	activated	chromosome 15 open reading frame 39(C15orf39)	Yes
ENSG00000167191	GPRC5B	Page et al.(2006)	pubmed:17216044	direct interaction	N/D	G protein-coupled receptor class C group 5 member B(GPRC5B)	Yes
ENSG00000167195	GOLGA6C	Vilaboa et al.(2017)	pubmed:28369544	functional association	activated	golgin A6 family member C(GOLGA6C)	Yes
ENSG00000167196	FBXO22	Vilaboa et al.(2017)	pubmed:28369544	functional association	inhibited	F-box protein 22(FBXO22)	Yes
ENSG00000167380	ZNF226	Page et al.(2006)	pubmed:17216044	direct interaction	activated	zinc finger protein 226(ZNF226)	Yes
ENSG00000167460	TPM4	Page et al.(2006)	pubmed:17216044	functional association	activated	tropomyosin 4(TPM4)	Yes
ENSG00000167513	CDT1	Page et al.(2006)	pubmed:17216044	functional association	activated	chromatin licensing and DNA replication factor 1(CDT1)	Yes
ENSG00000167525	PROCA1	Vilaboa et al.(2017)	pubmed:28369544	functional association	activated	protein interacting with cyclin A1(PROCA1)	Yes
ENSG00000167554	ZNF610	Vilaboa et al.(2017)	pubmed:28369544	functional association	activated	zinc finger protein 610(ZNF610)	Yes
ENSG00000167608	TMC4	Vilaboa et al.(2017)	pubmed:28369544	functional association	activated	transmembrane channel like 4(TMC4)	Yes
ENSG00000167653	PSCA	Page et al.(2006)	pubmed:17216044	functional association	activated	prostate stem cell antigen(PSCA)	Yes
ENSG00000167656	LY6D	Page et al.(2006)	pubmed:17216044	functional association	activated	lymphocyte antigen 6 complex, locus D(LY6D)	Yes
ENSG00000167657	DAPK3	Page et al.(2006)	pubmed:17216044	functional association	activated	death associated protein kinase 3(DAPK3)	Yes
ENSG00000167797	CDK2AP2	Page et al.(2006)	pubmed:17216044	functional association	activated	cyclin dependent kinase 2 associated protein 2(CDK2AP2)	Yes
ENSG00000167840	ZNF232	Page et al.(2006)	pubmed:17216044	functional association	inhibited	zinc finger protein 232(ZNF232)	Yes
ENSG00000167874	TMEM88	Vilaboa et al.(2017)	pubmed:28369544	functional association	activated	transmembrane protein 88(TMEM88)	Yes
ENSG00000167981	ZNF597	Vilaboa et al.(2017)	pubmed:28369544	functional association	activated	zinc finger protein 597(ZNF597)	Yes
ENSG00000167987	VPS37C	Page et al.(2006)	pubmed:17216044	functional association	activated	VPS37C, ESCRT-I subunit(VPS37C)	Yes
ENSG00000168040	FADD	Vilaboa et al.(2017)	pubmed:28369544	functional association	inhibited	Fas associated via death domain(FADD)	Yes
ENSG00000168116	KIAA1586	Vilaboa et al.(2017)	pubmed:28369544	functional association	inhibited	KIAA1586(KIAA1586)	Yes
ENSG00000168175	MAPK1IP1L	Page et al.(2006)	pubmed:17216044	functional association	activated	mitogen-activated protein kinase 1 interacting protein 1 like(MAPK1IP1L)	Yes
ENSG00000168209	DDIT4	Page et al.(2006)	pubmed:17216044	functional association	inhibited	DNA damage inducible transcript 4(DDIT4)	Yes
ENSG00000168243	GNG4	Page et al.(2006)	pubmed:17216044	direct interaction	N/D	G protein subunit gamma 4(GNG4)	Yes
ENSG00000168298	HIST1H1E	Vilaboa et al.(2017)	pubmed:28369544	functional association	inhibited	histone cluster 1 H1 family member e(HIST1H1E)	Yes
ENSG00000168314	MOBP	Vilaboa et al.(2017)	pubmed:28369544	functional association	activated	myelin-associated oligodendrocyte basic protein(MOBP)	Yes
ENSG00000168334	XIRP1	Page et al.(2006)	pubmed:17216044	direct interaction	N/D	xin actin binding repeat containing 1(XIRP1)	Yes
ENSG00000168389	MFSD2A	Page et al.(2006)	pubmed:17216044	direct interaction	N/D	major facilitator superfamily domain containing 2A(MFSD2A)	Yes
ENSG00000168397	ATG4B	Page et al.(2006)	pubmed:17216044	direct interaction	N/D	autophagy related 4B cysteine peptidase(ATG4B)	Yes
ENSG00000168411	RFWD3	Page et al.(2006)	pubmed:17216044	functional association	activated	ring finger and WD repeat domain 3(RFWD3)	Yes
ENSG00000168497	SDPR	Page et al.(2006)	pubmed:17216044	direct interaction	N/D	serum deprivation response(SDPR)	Yes
ENSG00000168505	GBX2	Vilaboa et al.(2017)	pubmed:28369544	functional association	activated	gastrulation brain homeobox 2(GBX2)	Yes
ENSG00000168509	HFE2	Page et al.(2006)	pubmed:17216044	direct interaction	N/D	hemochromatosis type 2 (juvenile)(HFE2)	Yes
ENSG00000168582	CRYGA	Page et al.(2006)	pubmed:17216044	direct interaction	N/D	crystallin gamma A(CRYGA)	Yes
ENSG00000168675	LDLRAD4	Page et al.(2006)	pubmed:17216044	functional association	inhibited	low density lipoprotein receptor class A domain containing 4(LDLRAD4)	Yes
ENSG00000168701	TMEM208	Vilaboa et al.(2017)	pubmed:28369544	functional association	activated	transmembrane protein 208(TMEM208)	Yes
ENSG00000168710	AHCYL1	Page et al.(2006)	pubmed:17216044	direct interaction	N/D	adenosylhomocysteinase like 1(AHCYL1)	Yes
ENSG00000168734	PKIG	Page et al.(2006)	pubmed:17216044	functional association	activated	protein kinase (cAMP-dependent, catalytic) inhibitor gamma(PKIG)	Yes
ENSG00000168765	GSTM4	Page et al.(2006)	pubmed:17216044	direct interaction	N/D	glutathione S-transferase mu 4(GSTM4)	Yes
ENSG00000168827	GFM1	Vilaboa et al.(2017)	pubmed:28369544	functional association	activated	G elongation factor mitochondrial 1(GFM1)	Yes
ENSG00000168876	ANKRD49	Vilaboa et al.(2017)	pubmed:28369544	functional association	inhibited	ankyrin repeat domain 49(ANKRD49)	Yes
ENSG00000168918	INPP5D	Page et al.(2006)	pubmed:17216044	direct interaction	N/D	inositol polyphosphate-5-phosphatase D(INPP5D)	Yes
ENSG00000168994	PXDC1	Page et al.(2006)	pubmed:17216044	functional association	activated	PX domain containing 1(PXDC1)	Yes
ENSG00000169021	Uqcrfs1	Vilaboa et al.(2017)	pubmed:28369544	functional association	inhibited	ubiquinol-cytochrome c reductase, Rieske iron-sulfur polypeptide 1(UQCRFS1)	Yes
ENSG00000169031	COL4A3	Page et al.(2006)	pubmed:17216044	functional association	inhibited	collagen type IV alpha 3 chain(COL4A3)	Yes
ENSG00000169035	KLK7	Page et al.(2006)	pubmed:17216044	functional association	activated	kallikrein related peptidase 7(KLK7)	Yes
ENSG00000169057	MECP2	Page et al.(2006)	pubmed:17216044	functional association	inhibited	methyl-CpG binding protein 2(MECP2)	Yes
ENSG00000169067	ACTBL2	Vilaboa et al.(2017)	pubmed:28369544	functional association	activated	actin, beta like 2(ACTBL2)	Yes
ENSG00000169136	MIR4751	Page et al.(2006)	pubmed:17216044	direct interaction	N/D	microRNA 4751(MIR4751)	Yes
ENSG00000169169	CPT1C	Vilaboa et al.(2017)	pubmed:28369544	functional association	activated	carnitine palmitoyltransferase 1C(CPT1C)	Yes
ENSG00000169213	RAB3B	Vilaboa et al.(2017)	pubmed:28369544	functional association	inhibited	RAB3B, member RAS oncogene family(RAB3B)	Yes
ENSG00000169241	SLC50A1	Page et al.(2006)	pubmed:17216044	direct interaction	N/D	solute carrier family 50 member 1(SLC50A1)	Yes
ENSG00000169246	NPIPB3	Page et al.(2006)	pubmed:17216044	direct interaction	N/D	nuclear pore complex interacting protein family member B3	Yes
ENSG00000169248	CXCL11	Vilaboa et al.(2017)	pubmed:28369544	functional association	activated	C-X-C motif chemokine ligand 11(CXCL11)	Yes
ENSG00000169252	ADRB2	Vilaboa et al.(2017)	pubmed:28369544	functional association	activated	adrenoceptor beta 2(ADRB2)	Yes
ENSG00000169499	PLEKHA2	Page et al.(2006)	pubmed:17216044	functional association	inhibited	pleckstrin homology domain containing A2(PLEKHA2)	Yes
ENSG00000169598	DFFB	Page et al.(2006)	pubmed:17216044	functional association	inhibited	DNA fragmentation factor subunit beta(DFFB)	Yes
ENSG00000169635	HIC2	Page et al.(2006)	pubmed:17216044	functional association	inhibited	HIC ZBTB transcriptional repressor 2(HIC2)	Yes
ENSG00000169679	BUB1	Page et al.(2006)	pubmed:17216044	functional association	inhibited	BUB1 mitotic checkpoint serine/threonine kinase(BUB1)	Yes
ENSG00000169717	ACTRT2	Page et al.(2006)	pubmed:17216044	direct interaction	N/D	actin related protein T2(ACTRT2)	Yes
ENSG00000169718	DUS1L	Page et al.(2006)	pubmed:17216044	functional association	activated	dihydrouridine synthase 1 like(DUS1L)	Yes
ENSG00000169756	LIMS1	Page et al.(2006)	pubmed:17216044	functional association	inhibited	LIM zinc finger domain containing 1(LIMS1)	Yes
ENSG00000169826	CSGALNACT2	Vilaboa et al.(2017)	pubmed:28369544	functional association	activated	chondroitin sulfate N-acetylgalactosaminyltransferase 2(CSGALNACT2)	Yes
ENSG00000169896	ITGAM	Page et al.(2006)	pubmed:17216044	direct interaction	N/D	integrin subunit alpha M(ITGAM)	Yes
ENSG00000169905	TOR1AIP2	Page et al.(2006)	pubmed:17216044	direct interaction	N/D	torsin 1A interacting protein 2(TOR1AIP2)	Yes
ENSG00000169994	MYO7B	Page et al.(2006)	pubmed:17216044	functional association	activated	myosin VIIB(MYO7B)	Yes
ENSG00000170160	CCDC144A	Vilaboa et al.(2017)	pubmed:28369544	functional association	activated	coiled-coil domain containing 144A(CCDC144A)	Yes
ENSG00000170190	SLC16A5	Page et al.(2006)	pubmed:17216044	functional association	activated	solute carrier family 16 member 5(SLC16A5)	Yes
ENSG00000170236	USP50	Vilaboa et al.(2017)	pubmed:28369544	functional association	activated	ubiquitin specific peptidase 50(USP50)	Yes
ENSG00000170264	FAM161A	Vilaboa et al.(2017)	pubmed:28369544	functional association	activated	family with sequence similarity 161 member A(FAM161A)	Yes
ENSG00000170365	SMAD1	Page et al.(2006)	pubmed:17216044	functional association	activated	SMAD family member 1(SMAD1)	Yes
ENSG00000170385	SLC30A1	Page et al.(2006)	pubmed:17216044	direct interaction	N/D	solute carrier family 30 member 1(SLC30A1)	Yes
ENSG00000170456	DENND5B	Page et al.(2006)	pubmed:17216044	functional association	inhibited	DENN domain containing 5B(DENND5B)	Yes
ENSG00000170458	CD14	Vilaboa et al.(2017)	pubmed:28369544	functional association	activated	CD14 molecule(CD14)	Yes
ENSG00000170476	MZB1	Vilaboa et al.(2017)	pubmed:28369544	functional association	activated	marginal zone B and B1 cell specific protein(MZB1)	Yes
ENSG00000170498	KISS1	Page et al.(2006)	pubmed:17216044	direct interaction	N/D	KiSS-1 metastasis-suppressor(KISS1)	Yes
ENSG00000170577	SIX2	Page et al.(2006)	pubmed:17216044	direct interaction	N/D	SIX homeobox 2(SIX2)	Yes
ENSG00000170632	ARMC10	Vilaboa et al.(2017)	pubmed:28369544	functional association	inhibited	armadillo repeat containing 10(ARMC10)	Yes
ENSG00000170759	KIF5B	Page et al.(2006)	pubmed:17216044	functional association	inhibited	kinesin family member 5B(KIF5B)	Yes
ENSG00000170827	CELP	Page et al.(2006)	pubmed:17216044	functional association	activated	carboxyl ester lipase pseudogene(CELP)	Yes
ENSG00000170881	RNF139	Page et al.(2006)	pubmed:17216044	functional association	activated	ring finger protein 139(RNF139)	Yes
ENSG00000170921	TANC2	Page et al.(2006)	pubmed:17216044	functional association	inhibited	tetratricopeptide repeat, ankyrin repeat and coiled-coil containing 2(TANC2)	Yes
ENSG00000170929	OR1M1	Vilaboa et al.(2017)	pubmed:28369544	functional association	inhibited	olfactory receptor family 1 subfamily M member 1(OR1M1)	Yes
ENSG00000170989	S1PR1	Page et al.(2006)	pubmed:17216044	direct interaction	N/D	sphingosine-1-phosphate receptor 1(S1PR1)	Yes
ENSG00000171109	MFN1	Page et al.(2006)	pubmed:17216044	functional association	inhibited	mitofusin 1(MFN1)	Yes
ENSG00000171124	FUT3	Vilaboa et al.(2017)	pubmed:28369544	functional association	activated	fucosyltransferase 3 (Lewis blood group)(FUT3)	Yes
ENSG00000171133	OR2K2	Vilaboa et al.(2017)	pubmed:28369544	functional association	activated	olfactory receptor family 2 subfamily K member 2(OR2K2)	Yes
ENSG00000171148	TADA3	Page et al.(2006)	pubmed:17216044	functional association	activated	transcriptional adaptor 3(TADA3)	Yes
ENSG00000171150	SOCS5	Page et al.(2006)	pubmed:17216044	functional association	inhibited	suppressor of cytokine signaling 5(SOCS5)	Yes
ENSG00000171159	c9orf16	Page et al.(2006)	pubmed:17216044	functional association	activated	chromosome 9 open reading frame 16(C9orf16)	Yes
ENSG00000171180	OR2M4	Page et al.(2006)	pubmed:17216044	direct interaction	N/D	olfactory receptor family 2 subfamily M member 4(OR2M4)	Yes
ENSG00000171204	TMEM126B	Vilaboa et al.(2017)	pubmed:28369544	functional association	inhibited	transmembrane protein 126B(TMEM126B)	Yes
ENSG00000171223	JUNB	Vilaboa et al.(2017)	pubmed:28369544	functional association	activated	JunB proto-oncogene, AP-1 transcription factor subunit(JUNB)	Yes
ENSG00000171316	CHD7	Page et al.(2006)	pubmed:17216044	functional association	inhibited	chromodomain helicase DNA binding protein 7(CHD7)	Yes
ENSG00000171453	POLR1C	Vilaboa et al.(2017)	pubmed:28369544	functional association	inhibited	RNA polymerase I subunit C(POLR1C)	Yes
ENSG00000171456	ASXL1	Page et al.(2006)	pubmed:17216044	functional association	inhibited	additional sex combs like 1, transcriptional regulator(ASXL1)	Yes
ENSG00000171490	RSL1D1	Page et al.(2006)	pubmed:17216044	functional association	inhibited	ribosomal L1 domain containing 1(RSL1D1)	Yes
ENSG00000171517	LPAR3	Page et al.(2006)	pubmed:17216044	direct interaction	N/D	lysophosphatidic acid receptor 3(LPAR3)	Yes
ENSG00000171522	PTGER4	Vilaboa et al.(2017)	pubmed:28369544	functional association	activated	prostaglandin E receptor 4(PTGER4)	Yes
ENSG00000171606	ZNF274	Page et al.(2006)	pubmed:17216044	functional association	activated	zinc finger protein 274(ZNF274)	Yes
ENSG00000171617	ENC1	Page et al.(2006)	pubmed:17216044	functional association	activated	ectodermal-neural cortex 1(ENC1)	Yes
ENSG00000171634	BPTF	Page et al.(2006)	pubmed:17216044	functional association	inhibited	bromodomain PHD finger transcription factor(BPTF)	Yes
ENSG00000171681	ATF7IP	Page et al.(2006)	pubmed:17216044	functional association	inhibited	activating transcription factor 7 interacting protein(ATF7IP)	Yes
ENSG00000171729	TMEM51	Page et al.(2006)	pubmed:17216044	direct interaction	N/D	transmembrane protein 51(TMEM51)	Yes
ENSG00000171763	SPATA5L1	Vilaboa et al.(2017)	pubmed:28369544	functional association	inhibited	spermatogenesis associated 5 like 1(SPATA5L1)	Yes
ENSG00000171786	NHLH1	Vilaboa et al.(2017)	pubmed:28369544	functional association	activated	nescient helix-loop-helix 1(NHLH1)	Yes
ENSG00000171791	BCL2	Page et al.(2006)	pubmed:17216044	functional association	inhibited	BCL2, apoptosis regulator(BCL2)	Yes
ENSG00000171824	EXOSC10	Page et al.(2006)	pubmed:17216044	direct interaction	N/D	exosome component 10(EXOSC10)	Yes
ENSG00000171873	ADRA1D	Page et al.(2006)	pubmed:17216044	functional association	activated	adrenoceptor alpha 1D(ADRA1D)	Yes
ENSG00000171931	FBXW10	Page et al.(2006)	pubmed:17216044	direct interaction	N/D	F-box and WD repeat domain containing 10(FBXW10)	Yes
ENSG00000172000	ZNF556	Page et al.(2006)	pubmed:17216044	functional association	inhibited	zinc finger protein 556(ZNF556)	Yes
ENSG00000172016	REG3A	Page et al.(2006)	pubmed:17216044	direct interaction	N/D	regenerating family member 3 alpha(REG3A)	Yes
ENSG00000172037	LAMB2	Page et al.(2006)	pubmed:17216044	direct interaction	N/D	laminin subunit beta 2(LAMB2)	Yes
ENSG00000172123	SLFN12	Page et al.(2006)	pubmed:17216044	functional association	inhibited	schlafen family member 12(SLFN12)	Yes
ENSG00000172171	TEFM	Vilaboa et al.(2017)	pubmed:28369544	functional association	inhibited	transcription elongation factor, mitochondrial(TEFM)	Yes
ENSG00000172183	ISG20	Page et al.(2006)	pubmed:17216044	functional association	activated	interferon stimulated exonuclease gene 20(ISG20)	Yes
ENSG00000172236	Tpsab1	Page et al.(2006)	pubmed:17216044	functional association	activated	tryptase alpha/beta 1(TPSAB1)	Yes
ENSG00000172289	OR10V1	Page et al.(2006)	pubmed:17216044	direct interaction	N/D	olfactory receptor family 10 subfamily V member 1(OR10V1)	Yes
ENSG00000172345	STARD5	Vilaboa et al.(2017)	pubmed:28369544	functional association	activated	StAR related lipid transfer domain containing 5(STARD5)	Yes
ENSG00000172349	IL16	Page et al.(2006)	pubmed:17216044	functional association	activated	interleukin 16(IL16)	Yes
ENSG00000172409	CLP1	Page et al.(2006)	pubmed:17216044	functional association	inhibited	cleavage and polyadenylation factor I subunit 1(CLP1)	Yes
ENSG00000172572	PDE3A	Page et al.(2006)	pubmed:17216044	functional association	inhibited	phosphodiesterase 3A(PDE3A)	Yes
ENSG00000172667	ZMAT3	Page et al.(2006)	pubmed:17216044	functional association	inhibited	zinc finger matrin-type 3(ZMAT3)	Yes
ENSG00000172725	CORO1B	Page et al.(2006)	pubmed:17216044	functional association	activated	coronin 1B(CORO1B)	Yes
ENSG00000172748	ZNF596	Vilaboa et al.(2017)	pubmed:28369544	functional association	activated	zinc finger protein 596(ZNF596)	Yes
ENSG00000172771	EFCAB12	Vilaboa et al.(2017)	pubmed:28369544	functional association	activated	EF-hand calcium binding domain 12(EFCAB12)	Yes
ENSG00000172915	NBEA	Page et al.(2006)	pubmed:17216044	functional association	inhibited	neurobeachin(NBEA)	Yes
ENSG00000172939	OXSR1	Page et al.(2006)	pubmed:17216044	direct interaction	N/D	oxidative stress responsive 1(OXSR1)	Yes
ENSG00000172940	slc22a13	Page et al.(2006)	pubmed:17216044	direct interaction	N/D	solute carrier family 22 member 13(SLC22A13)	Yes
ENSG00000173120	KDM2A	Vilaboa et al.(2017)	pubmed:28369544	functional association	activated	lysine demethylase 2A(KDM2A)	Yes
ENSG00000173261	PLAC8L1	Vilaboa et al.(2017)	pubmed:28369544	functional association	activated	PLAC8 like 1(PLAC8L1)	Yes
ENSG00000173267	SNCG	Page et al.(2006)	pubmed:17216044	functional association	activated	synuclein gamma(SNCG)	Yes
ENSG00000173276	ZBTB21	Vilaboa et al.(2017)	pubmed:28369544	functional association	activated	zinc finger and BTB domain containing 21(ZBTB21)	Yes
ENSG00000173369	C1QB	Page et al.(2006)	pubmed:17216044	direct interaction	N/D	complement C1q B chain(C1QB)	Yes
ENSG00000173406	DAB1	Page et al.(2006)	pubmed:17216044	direct interaction	N/D	DAB1, reelin adaptor protein(DAB1)	Yes
ENSG00000173451	THAP2	Page et al.(2006)	pubmed:17216044	direct interaction	N/D	THAP domain containing 2(THAP2)	Yes
ENSG00000173465	SSSCA1	Page et al.(2006)	pubmed:17216044	functional association	activated	Sjogren syndrome/scleroderma autoantigen 1(SSSCA1)	Yes
ENSG00000173559	NABP1	Vilaboa et al.(2017)	pubmed:28369544	functional association	activated	nucleic acid binding protein 1(NABP1)	Yes
ENSG00000173699	SPATA3	Page et al.(2006)	pubmed:17216044	direct interaction	N/D	spermatogenesis associated 3(SPATA3)	Yes
ENSG00000173812	EIF1	Page et al.(2006)	pubmed:17216044	functional association	activated	eukaryotic translation initiation factor 1(EIF1)	Yes
ENSG00000173826	KCNH6	Page et al.(2006)	pubmed:17216044	functional association	activated	potassium voltage-gated channel subfamily H member 6(KCNH6)	Yes
ENSG00000173846	PLK3	Page et al.(2006)	pubmed:17216044	functional association	activated	polo like kinase 3(PLK3)	Yes
ENSG00000173898	SPTBN2	Page et al.(2006)	pubmed:17216044	functional association	activated	spectrin beta, non-erythrocytic 2(SPTBN2)	Yes
ENSG00000173905	GOLIM4	Page et al.(2006)	pubmed:17216044	functional association	inhibited	golgi integral membrane protein 4(GOLIM4)	Yes
ENSG00000173908	KRT28	Page et al.(2006)	pubmed:17216044	direct interaction	N/D	keratin 28(KRT28)	Yes
ENSG00000174010	KLHL15	Vilaboa et al.(2017)	pubmed:28369544	functional association	activated	kelch like family member 15(KLHL15)	Yes
ENSG00000174165	ZDHHC24	Page et al.(2006)	pubmed:17216044	functional association	activated	zinc finger DHHC-type containing 24(ZDHHC24)	Yes
ENSG00000174307	PHLDA3	Page et al.(2006)	pubmed:17216044	functional association	activated	pleckstrin homology like domain family A member 3(PHLDA3)	Yes
ENSG00000174502	SLC26A9	Page et al.(2006)	pubmed:17216044	direct interaction	N/D	solute carrier family 26 member 9(SLC26A9)	Yes
ENSG00000174804	FZD4	Page et al.(2006)	pubmed:17216044	direct interaction	N/D	frizzled class receptor 4(FZD4)	Yes
ENSG00000174840	PDE12	Vilaboa et al.(2017)	pubmed:28369544	functional association	activated	phosphodiesterase 12(PDE12)	Yes
ENSG00000174951	FUT1	Page et al.(2006)	pubmed:17216044	functional association	activated	fucosyltransferase 1 (H blood group)(FUT1)	Yes
ENSG00000175040	CHST2	Page et al.(2006)	pubmed:17216044	functional association	activated	carbohydrate sulfotransferase 2(CHST2)	Yes
ENSG00000175087	PDIK1L	Vilaboa et al.(2017)	pubmed:28369544	functional association	activated	PDLIM1 interacting kinase 1 like(PDIK1L)	Yes
ENSG00000175105	ZNF654	Page et al.(2006)	pubmed:17216044	functional association	inhibited	zinc finger protein 654(ZNF654)	Yes
ENSG00000175197	DDIT3	Page et al.(2006)	pubmed:17216044	functional association	activated	DNA damage inducible transcript 3(DDIT3)	Yes
ENSG00000175265	GOLGA8A	Page et al.(2006)	pubmed:17216044	functional association	inhibited	golgin A8 family member A(GOLGA8A)	Yes
ENSG00000175305	CCNE2	Page et al.(2006)	pubmed:17216044	functional association	inhibited	cyclin E2(CCNE2)	Yes
ENSG00000175322	znf519	Vilaboa et al.(2017)	pubmed:28369544	functional association	activated	zinc finger protein 519(ZNF519)	Yes
ENSG00000175467	SART1	Page et al.(2006)	pubmed:17216044	functional association	activated	squamous cell carcinoma antigen recognized by T-cells 1(SART1)	Yes
ENSG00000175582	RAB6A	Page et al.(2006)	pubmed:17216044	functional association	inhibited	RAB6A, member RAS oncogene family(RAB6A)	Yes
ENSG00000175592	fosl1	Page et al.(2006)	pubmed:17216044	functional association	activated	FOS like 1, AP-1 transcription factor subunit(FOSL1)	Yes
ENSG00000175602	CCDC85B	Page et al.(2006)	pubmed:17216044	functional association	activated	coiled-coil domain containing 85B(CCDC85B)	Yes
ENSG00000175745	NR2F1	Page et al.(2006)	pubmed:17216044	functional association	inhibited	nuclear receptor subfamily 2 group F member 1(NR2F1)	Yes
ENSG00000175826	CTDNEP1	Page et al.(2006)	pubmed:17216044	functional association	activated	CTD nuclear envelope phosphatase 1(CTDNEP1)	Yes
ENSG00000175832	ETV4	Page et al.(2006)	pubmed:17216044	functional association	activated	ETS variant 4(ETV4)	Yes
ENSG00000175895	PLEKHF2	Page et al.(2006)	pubmed:17216044	functional association	activated	pleckstrin homology and FYVE domain containing 2(PLEKHF2)	Yes
ENSG00000175906	ARL4D	Vilaboa et al.(2017)	pubmed:28369544	functional association	activated	ADP ribosylation factor like GTPase 4D(ARL4D)	Yes
ENSG00000175928	LRRN1	Page et al.(2006)	pubmed:17216044	direct interaction	N/D	leucine rich repeat neuronal 1(LRRN1)	Yes
ENSG00000175938	ORAI3	Page et al.(2006)	pubmed:17216044	functional association	activated	ORAI calcium release-activated calcium modulator 3(ORAI3)	Yes
ENSG00000176102	CSTF3	Page et al.(2006)	pubmed:17216044	functional association	inhibited	cleavage stimulation factor subunit 3(CSTF3)	Yes
ENSG00000176105	YES1	Vilaboa et al.(2017)	pubmed:28369544	functional association	activated	YES proto-oncogene 1, Src family tyrosine kinase(YES1)	Yes
ENSG00000176108	CHMP6	Page et al.(2006)	pubmed:17216044	functional association	activated	charged multivesicular body protein 6(CHMP6)	Yes
ENSG00000176170	SPHK1	Page et al.(2006)	pubmed:17216044	functional association	activated	sphingosine kinase 1(SPHK1)	Yes
ENSG00000176383	B3GNT4	Page et al.(2006)	pubmed:17216044	functional association	activated	UDP-GlcNAc:betaGal beta-1,3-N-acetylglucosaminyltransferase 4(B3GNT4)	Yes
ENSG00000176407	KCMF1	Page et al.(2006)	pubmed:17216044	direct interaction	N/D	potassium channel modulatory factor 1(KCMF1)	Yes
ENSG00000176563	CNTD1	Vilaboa et al.(2017)	pubmed:28369544	functional association	activated	cyclin N-terminal domain containing 1(CNTD1)	Yes
ENSG00000176678	FOXL1	Vilaboa et al.(2017)	pubmed:28369544	functional association	activated	forkhead box L1(FOXL1)	Yes
ENSG00000176695	OR4F17	Page et al.(2006)	pubmed:17216044	direct interaction	N/D	olfactory receptor family 4 subfamily F member 17(OR4F17)	Yes
ENSG00000176728	TTTY14	Page et al.(2006)	pubmed:17216044	functional association	activated	testis-specific transcript, Y-linked 14	Yes
ENSG00000176809	LRRC37A3	Vilaboa et al.(2017)	pubmed:28369544	functional association	inhibited	leucine rich repeat containing 37 member A3(LRRC37A3)	Yes
ENSG00000176928	GCNT4	Vilaboa et al.(2017)	pubmed:28369544	functional association	activated	glucosaminyl (N-acetyl) transferase 4, core 2(GCNT4)	Yes
ENSG00000176945	MUC20	Vilaboa et al.(2017)	pubmed:28369544	functional association	activated	mucin 20, cell surface associated(MUC20)	Yes
ENSG00000176953	MIR4517	Page et al.(2006)	pubmed:17216044	functional association	inhibited	microRNA 4517(MIR4517)	Yes
ENSG00000177000	MTHFR	Page et al.(2006)	pubmed:17216044	functional association	activated	methylenetetrahydrofolate reductase(MTHFR)	Yes
ENSG00000177034	MTX3	Vilaboa et al.(2017)	pubmed:28369544	functional association	activated	metaxin 3(MTX3)	Yes
ENSG00000177200	CHD9	Page et al.(2006)	pubmed:17216044	functional association	inhibited	chromodomain helicase DNA binding protein 9(CHD9)	Yes
ENSG00000177212	OR2T33	Page et al.(2006)	pubmed:17216044	direct interaction	N/D	olfactory receptor family 2 subfamily T member 33(OR2T33)	Yes
ENSG00000177233	OR2M1P	Page et al.(2006)	pubmed:17216044	direct interaction	N/D	olfactory receptor family 2 subfamily M member 1 pseudogene	Yes
ENSG00000177238	TRIM72	Vilaboa et al.(2017)	pubmed:28369544	functional association	activated	tripartite motif containing 72(TRIM72)	Yes
ENSG00000177283	MIR4683	Page et al.(2006)	pubmed:17216044	functional association	activated	microRNA 4683(MIR4683)	Yes
ENSG00000177380	PPFIA3	Page et al.(2006)	pubmed:17216044	functional association	activated	PTPRF interacting protein alpha 3(PPFIA3)	Yes
ENSG00000177476	OR2G3	Page et al.(2006)	pubmed:17216044	direct interaction	N/D	olfactory receptor family 2 subfamily G member 3(OR2G3)	Yes
ENSG00000177613	CSTF2T	Page et al.(2006)	pubmed:17216044	functional association	activated	cleavage stimulation factor subunit 2 tau variant(CSTF2T)	Yes
ENSG00000177688	SUMO4	Vilaboa et al.(2017)	pubmed:28369544	functional association	activated	small ubiquitin-like modifier 4(SUMO4)	Yes
ENSG00000177692	DNAJC28	Vilaboa et al.(2017)	pubmed:28369544	functional association	activated	DnaJ heat shock protein family (Hsp40) member C28(DNAJC28)	Yes
ENSG00000177728	MIR6785	Page et al.(2006)	pubmed:17216044	functional association	activated	microRNA 6785(MIR6785)	Yes
ENSG00000177842	ZNF620	Page et al.(2006)	pubmed:17216044	direct interaction	N/D	zinc finger protein 620(ZNF620)	Yes
ENSG00000177946	CENPBD1	Vilaboa et al.(2017)	pubmed:28369544	functional association	activated	CENPB DNA-binding domain containing 1(CENPBD1)	Yes
ENSG00000177971	IMP3	Page et al.(2006)	pubmed:17216044	functional association	inhibited	IMP3, U3 small nucleolar ribonucleoprotein(IMP3)	Yes
ENSG00000178053	MLF1	Page et al.(2006)	pubmed:17216044	functional association	activated	myeloid leukemia factor 1(MLF1)	Yes
ENSG00000178252	wdr6	Page et al.(2006)	pubmed:17216044	direct interaction	N/D	WD repeat domain 6(WDR6)	Yes
ENSG00000178338	ZNF354B	Vilaboa et al.(2017)	pubmed:28369544	functional association	activated	zinc finger protein 354B(ZNF354B)	Yes
ENSG00000178363	CALML3	Page et al.(2006)	pubmed:17216044	functional association	activated	calmodulin like 3(CALML3)	Yes
ENSG00000178562	CD28	Page et al.(2006)	pubmed:17216044	direct interaction	N/D	CD28 molecule(CD28)	Yes
ENSG00000178602	OTOS	Page et al.(2006)	pubmed:17216044	direct interaction	N/D	otospiralin(OTOS)	Yes
ENSG00000178691	SUZ12	Page et al.(2006)	pubmed:17216044	functional association	inhibited	SUZ12 polycomb repressive complex 2 subunit(SUZ12)	Yes
ENSG00000178719	GRINA	Page et al.(2006)	pubmed:17216044	functional association	activated	glutamate ionotropic receptor NMDA type subunit associated protein 1(GRINA)	Yes
ENSG00000178761	FAM219B	Vilaboa et al.(2017)	pubmed:28369544	functional association	inhibited	family with sequence similarity 219 member B(FAM219B)	Yes
ENSG00000178809	TRIM73	Vilaboa et al.(2017)	pubmed:28369544	functional association	inhibited	tripartite motif containing 73(TRIM73)	Yes
ENSG00000178821	TMEM52	Page et al.(2006)	pubmed:17216044	direct interaction	N/D	transmembrane protein 52(TMEM52)	Yes
ENSG00000178919	FOXE1	Page et al.(2006)	pubmed:17216044	functional association	inhibited	forkhead box E1(FOXE1)	Yes
ENSG00000178922	HYI	Page et al.(2006)	pubmed:17216044	functional association	activated	hydroxypyruvate isomerase (putative)(HYI)	Yes
ENSG00000178974	fbxo34	Page et al.(2006)	pubmed:17216044	functional association	inhibited	F-box protein 34(FBXO34)	Yes
ENSG00000179085	DPM3	Page et al.(2006)	pubmed:17216044	direct interaction	N/D	dolichyl-phosphate mannosyltransferase subunit 3(DPM3)	Yes
ENSG00000179218	CALR	Page et al.(2006)	pubmed:17216044	functional association	activated	calreticulin(CALR)	Yes
ENSG00000179284	DAND5	Vilaboa et al.(2017)	pubmed:28369544	functional association	activated	DAN domain BMP antagonist family member 5(DAND5)	Yes
ENSG00000179295	PTPN11	Page et al.(2006)	pubmed:17216044	functional association	inhibited	protein tyrosine phosphatase, non-receptor type 11(PTPN11)	Yes
ENSG00000179363	TMEM31	Vilaboa et al.(2017)	pubmed:28369544	functional association	activated	transmembrane protein 31(TMEM31)	Yes
ENSG00000179388	EGR3	Vilaboa et al.(2017)	pubmed:28369544	functional association	activated	early growth response 3(EGR3)	Yes
ENSG00000179399	GPC5	Page et al.(2006)	pubmed:17216044	functional association	inhibited	glypican 5(GPC5)	Yes
ENSG00000179528	LBX2	Page et al.(2006)	pubmed:17216044	direct interaction	N/D	ladybird homeobox 2(LBX2)	Yes
ENSG00000179630	lacc1	Vilaboa et al.(2017)	pubmed:28369544	functional association	activated	laccase domain containing 1(LACC1)	Yes
ENSG00000179750	APOBEC3B	Page et al.(2006)	pubmed:17216044	functional association	activated	apolipoprotein B mRNA editing enzyme catalytic subunit 3B(APOBEC3B)	Yes
ENSG00000179841	AKAP5	Vilaboa et al.(2017)	pubmed:28369544	functional association	activated	A-kinase anchoring protein 5(AKAP5)	Yes
ENSG00000179941	BBS10	Page et al.(2006)	pubmed:17216044	functional association	activated	Bardet-Biedl syndrome 10(BBS10)	Yes
ENSG00000180098	TRNAU1AP	Page et al.(2006)	pubmed:17216044	direct interaction	N/D	tRNA selenocysteine 1 associated protein 1(TRNAU1AP)	Yes
ENSG00000180318	ALX1	Vilaboa et al.(2017)	pubmed:28369544	functional association	inhibited	ALX homeobox 1(ALX1)	Yes
ENSG00000180346	TIGD2	Vilaboa et al.(2017)	pubmed:28369544	functional association	activated	tigger transposable element derived 2(TIGD2)	Yes
ENSG00000180447	GAS1	Page et al.(2006)	pubmed:17216044	functional association	inhibited	growth arrest specific 1(GAS1)	Yes
ENSG00000180530	NRIP1	Page et al.(2006)	pubmed:17216044	functional association	inhibited	nuclear receptor interacting protein 1(NRIP1)	Yes
ENSG00000180573	Hist1h2ac	Page et al.(2006)	pubmed:17216044	functional association	activated	histone cluster 1 H2A family member c(HIST1H2AC)	Yes
ENSG00000180667	YOD1	Page et al.(2006)	pubmed:17216044	direct interaction	N/D	YOD1 deubiquitinase(YOD1)	Yes
ENSG00000180730	SHISA2	Vilaboa et al.(2017)	pubmed:28369544	functional association	activated	shisa family member 2(SHISA2)	Yes
ENSG00000180818	HOXC10	Page et al.(2006)	pubmed:17216044	functional association	activated	homeobox C10(HOXC10)	Yes
ENSG00000180871	CXCR2	Page et al.(2006)	pubmed:17216044	direct interaction	N/D	C-X-C motif chemokine receptor 2(CXCR2)	Yes
ENSG00000181016	LSMEM1	Vilaboa et al.(2017)	pubmed:28369544	functional association	activated	leucine rich single-pass membrane protein 1(LSMEM1)	Yes
ENSG00000181273	OR5AK2	Page et al.(2006)	pubmed:17216044	direct interaction	N/D	olfactory receptor family 5 subfamily AK member 2(OR5AK2)	Yes
ENSG00000181378	CFAP65	Page et al.(2006)	pubmed:17216044	direct interaction	N/D	cilia and flagella associated protein 65(CFAP65)	Yes
ENSG00000181467	RAP2B	Page et al.(2006)	pubmed:17216044	functional association	inhibited	RAP2B, member of RAS oncogene family(RAP2B)	Yes
ENSG00000181785	or5as1	Page et al.(2006)	pubmed:17216044	direct interaction	N/D	olfactory receptor family 5 subfamily AS member 1(OR5AS1)	Yes
ENSG00000181788	SIAH2	Page et al.(2006)	pubmed:17216044	functional association	activated	siah E3 ubiquitin protein ligase 2(SIAH2)	Yes
ENSG00000181827	RFX7	Page et al.(2006)	pubmed:17216044	functional association	inhibited	regulatory factor X7(RFX7)	Yes
ENSG00000181961	OR4A16	Page et al.(2006)	pubmed:17216044	direct interaction	N/D	olfactory receptor family 4 subfamily A member 16(OR4A16)	Yes
ENSG00000182179	MIR5193	Vilaboa et al.(2017)	pubmed:28369544	functional association	activated	microRNA 5193(MIR5193)	Yes
ENSG00000182183	FAM159A	Page et al.(2006)	pubmed:17216044	direct interaction	N/D	family with sequence similarity 159 member A(FAM159A)	Yes
ENSG00000182308	DCAF4L1	Vilaboa et al.(2017)	pubmed:28369544	functional association	activated	DDB1 and CUL4 associated factor 4 like 1(DCAF4L1)	Yes
ENSG00000182551	ADI1	Page et al.(2006)	pubmed:17216044	direct interaction	N/D	acireductone dioxygenase 1(ADI1)	Yes
ENSG00000182652	OR4Q3	Page et al.(2006)	pubmed:17216044	direct interaction	N/D	olfactory receptor family 4 subfamily Q member 3(OR4Q3)	Yes
ENSG00000182670	TTC3	Page et al.(2006)	pubmed:17216044	functional association	inhibited	tetratricopeptide repeat domain 3(TTC3)	Yes
ENSG00000182774	RPS17	Vilaboa et al.(2017)	pubmed:28369544	functional association	inhibited	ribosomal protein S17(RPS17)	Yes
ENSG00000182783	OR2T29	Page et al.(2006)	pubmed:17216044	direct interaction	N/D	olfactory receptor family 2 subfamily T member 29(OR2T29)	Yes
ENSG00000182901	RGS7	Page et al.(2006)	pubmed:17216044	direct interaction	N/D	regulator of G-protein signaling 7(RGS7)	Yes
ENSG00000182919	C11orf54	Page et al.(2006)	pubmed:17216044	direct interaction	N/D	chromosome 11 open reading frame 54(C11orf54)	Yes
ENSG00000182973	CNOT10	Page et al.(2006)	pubmed:17216044	direct interaction	N/D	CCR4-NOT transcription complex subunit 10(CNOT10)	Yes
ENSG00000183242	WT1-AS	Page et al.(2006)	pubmed:17216044	functional association	activated	WT1 antisense RNA(WT1-AS)	Yes
ENSG00000183337	BCOR	Page et al.(2006)	pubmed:17216044	functional association	activated	BCL6 corepressor(BCOR)	Yes
ENSG00000183396	TMEM89	Vilaboa et al.(2017)	pubmed:28369544	functional association	activated	transmembrane protein 89(TMEM89)	Yes
ENSG00000183508	FAM46C	Vilaboa et al.(2017)	pubmed:28369544	functional association	activated	family with sequence similarity 46 member C(FAM46C)	Yes
ENSG00000183513	COA5	Vilaboa et al.(2017)	pubmed:28369544	functional association	inhibited	cytochrome c oxidase assembly factor 5(COA5)	Yes
ENSG00000183598	hist2h3d	Vilaboa et al.(2017)	pubmed:28369544	functional association	inhibited	histone cluster 2 H3 family member d(HIST2H3D)	Yes
ENSG00000183615	FAM167B	Page et al.(2006)	pubmed:17216044	direct interaction	N/D	family with sequence similarity 167 member B(FAM167B)	Yes
ENSG00000183791	TCEB3C	Vilaboa et al.(2017)	pubmed:28369544	functional association	activated	transcription elongation factor B subunit 3C(TCEB3C)	Yes
ENSG00000183831	ANKRD45	Page et al.(2006)	pubmed:17216044	direct interaction	N/D	ankyrin repeat domain 45(ANKRD45)	Yes
ENSG00000183864	tob2	Page et al.(2006)	pubmed:17216044	functional association	activated	transducer of ERBB2, 2(TOB2)	Yes
ENSG00000183873	SCN5A	Page et al.(2006)	pubmed:17216044	direct interaction	N/D	sodium voltage-gated channel alpha subunit 5(SCN5A)	Yes
ENSG00000183888	C1orf64	Page et al.(2006)	pubmed:17216044	direct interaction	N/D	chromosome 1 open reading frame 64(C1orf64)	Yes
ENSG00000183918	SH2D1A	Page et al.(2006)	pubmed:17216044	functional association	activated	SH2 domain containing 1A(SH2D1A)	Yes
ENSG00000183943	PRKX	Vilaboa et al.(2017)	pubmed:28369544	functional association	inhibited	protein kinase, X-linked(PRKX)	Yes
ENSG00000183963	SMTN	Page et al.(2006)	pubmed:17216044	functional association	activated	smoothelin(SMTN)	Yes
ENSG00000184155	OR10J5	Page et al.(2006)	pubmed:17216044	direct interaction	N/D	olfactory receptor family 10 subfamily J member 5(OR10J5)	Yes
ENSG00000184166	OR1D2	Page et al.(2006)	pubmed:17216044	direct interaction	N/D	olfactory receptor family 1 subfamily D member 2(OR1D2)	Yes
ENSG00000184185	KCNJ12	Page et al.(2006)	pubmed:17216044	functional association	activated	potassium voltage-gated channel subfamily J member 12(KCNJ12)	Yes
ENSG00000184220	CMSS1	Page et al.(2006)	pubmed:17216044	direct interaction	N/D	cms1 ribosomal small subunit homolog (yeast)(CMSS1)	Yes
ENSG00000184357	HIST1H1B	Vilaboa et al.(2017)	pubmed:28369544	functional association	inhibited	histone cluster 1 H1 family member b(HIST1H1B)	Yes
ENSG00000184451	CCR10	Page et al.(2006)	pubmed:17216044	functional association	activated	C-C motif chemokine receptor 10(CCR10)	Yes
ENSG00000184470	TXNRD2	Page et al.(2006)	pubmed:17216044	functional association	activated	thioredoxin reductase 2(TXNRD2)	Yes
ENSG00000184489	PTP4A3	Page et al.(2006)	pubmed:17216044	functional association	activated	protein tyrosine phosphatase type IVA, member 3(PTP4A3)	Yes
ENSG00000184545	DUSP8	Vilaboa et al.(2017)	pubmed:28369544	functional association	activated	dual specificity phosphatase 8(DUSP8)	Yes
ENSG00000184574	LPAR5	Vilaboa et al.(2017)	pubmed:28369544	functional association	activated	lysophosphatidic acid receptor 5(LPAR5)	Yes
ENSG00000184619	KRBA2	Vilaboa et al.(2017)	pubmed:28369544	functional association	activated	KRAB-A domain containing 2(KRBA2)	Yes
ENSG00000184677	ZBTB40	Page et al.(2006)	pubmed:17216044	functional association	inhibited	zinc finger and BTB domain containing 40(ZBTB40)	Yes
ENSG00000184678	HIST2H2BE	Page et al.(2006)	pubmed:17216044	direct interaction	activated	histone cluster 2 H2B family member e(HIST2H2BE)	Yes
ENSG00000184897	H1FX	Page et al.(2006)	pubmed:17216044	functional association	activated	H1 histone family member X(H1FX)	Yes
ENSG00000184949	FAM227A	Vilaboa et al.(2017)	pubmed:28369544	functional association	activated	family with sequence similarity 227 member A(FAM227A)	Yes
ENSG00000184979	USP18	Vilaboa et al.(2017)	pubmed:28369544	functional association	activated	ubiquitin specific peptidase 18(USP18)	Yes
ENSG00000184995	IFNE	Vilaboa et al.(2017)	pubmed:28369544	functional association	inhibited	interferon epsilon(IFNE)	Yes
ENSG00000185010	F8	Page et al.(2006)	pubmed:17216044	direct interaction	N/D	coagulation factor VIII(F8)	Yes
ENSG00000185022	MAFF	Vilaboa et al.(2017)	pubmed:28369544	functional association	activated	MAF bZIP transcription factor F(MAFF)	Yes
ENSG00000185085	INTS5	Vilaboa et al.(2017)	pubmed:28369544	functional association	inhibited	integrator complex subunit 5(INTS5)	Yes
ENSG00000185100	ADSSL1	Vilaboa et al.(2017)	pubmed:28369544	functional association	activated	adenylosuccinate synthase like 1(ADSSL1)	Yes
ENSG00000185127	C6orf120	Page et al.(2006)	pubmed:17216044	functional association	activated	chromosome 6 open reading frame 120(C6orf120)	Yes
ENSG00000185220	PGBD2	Page et al.(2006)	pubmed:17216044	direct interaction	N/D	piggyBac transposable element derived 2(PGBD2)	Yes
ENSG00000185246	PRPF39	Vilaboa et al.(2017)	pubmed:28369544	functional association	inhibited	pre-mRNA processing factor 39(PRPF39)	Yes
ENSG00000185262	UBALD2	Vilaboa et al.(2017)	pubmed:28369544	functional association	inhibited	UBA like domain containing 2(UBALD2)	Yes
ENSG00000185338	SOCS1	Page et al.(2006)	pubmed:17216044	functional association	activated	suppressor of cytokine signaling 1(SOCS1)	Yes
ENSG00000185359	HGS	Page et al.(2006)	pubmed:17216044	functional association	activated	hepatocyte growth factor-regulated tyrosine kinase substrate(HGS)	Yes
ENSG00000185499	MUC1	Page et al.(2006)	pubmed:17216044	direct interaction	N/D	mucin 1, cell surface associated(MUC1)	Yes
ENSG00000185507	IRF7	Page et al.(2006)	pubmed:17216044	functional association	activated	interferon regulatory factor 7(IRF7)	Yes
ENSG00000185515	BRCC3	Page et al.(2006)	pubmed:17216044	functional association	inhibited	BRCA1/BRCA2-containing complex subunit 3(BRCC3)	Yes
ENSG00000185621	LMLN	Vilaboa et al.(2017)	pubmed:28369544	functional association	activated	leishmanolysin like peptidase(LMLN)	Yes
ENSG00000185650	ZFP36L1	Page et al.(2006)	pubmed:17216044	functional association	activated	ZFP36 ring finger protein like 1(ZFP36L1)	Yes
ENSG00000185658	BRWD1	Page et al.(2006)	pubmed:17216044	functional association	inhibited	bromodomain and WD repeat domain containing 1(BRWD1)	Yes
ENSG00000185668	POU3F1	Page et al.(2006)	pubmed:17216044	functional association	activated	POU class 3 homeobox 1(POU3F1)	Yes
ENSG00000185745	IFIT1	Page et al.(2006)	pubmed:17216044	functional association	activated	interferon induced protein with tetratricopeptide repeats 1(IFIT1)	Yes
ENSG00000185753	cxorf38	Vilaboa et al.(2017)	pubmed:28369544	functional association	inhibited	chromosome X open reading frame 38(CXorf38)	Yes
ENSG00000185860	CCDC190	Page et al.(2006)	pubmed:17216044	direct interaction	N/D	coiled-coil domain containing 190(CCDC190)	Yes
ENSG00000185880	TRIM69	Vilaboa et al.(2017)	pubmed:28369544	functional association	activated	tripartite motif containing 69(TRIM69)	Yes
ENSG00000185888	PRSS38	Page et al.(2006)	pubmed:17216044	direct interaction	N/D	protease, serine 38(PRSS38)	Yes
ENSG00000185899	TAS2R60	Vilaboa et al.(2017)	pubmed:28369544	functional association	activated	taste 2 receptor member 60(TAS2R60)	Yes
ENSG00000185947	ZNF267	Vilaboa et al.(2017)	pubmed:28369544	functional association	inhibited	zinc finger protein 267(ZNF267)	Yes
ENSG00000185950	IRS2	Page et al.(2006)	pubmed:17216044	functional association	activated	insulin receptor substrate 2(IRS2)	Yes
ENSG00000185963	BICD2	Page et al.(2006)	pubmed:17216044	functional association	inhibited	BICD cargo adaptor 2(BICD2)	Yes
ENSG00000185972	CCIN	Vilaboa et al.(2017)	pubmed:28369544	functional association	activated	calicin(CCIN)	Yes
ENSG00000185982	DEFB128	Page et al.(2006)	pubmed:17216044	direct interaction	N/D	defensin beta 128(DEFB128)	Yes
ENSG00000186001	LRCH3	Page et al.(2006)	pubmed:17216044	functional association	inhibited	leucine rich repeats and calponin homology domain containing 3(LRCH3)	Yes
ENSG00000186026	ZNF284	Vilaboa et al.(2017)	pubmed:28369544	functional association	inhibited	zinc finger protein 284(ZNF284)	Yes
ENSG00000186092	OR4F5	Page et al.(2006)	pubmed:17216044	direct interaction	N/D	olfactory receptor family 4 subfamily F member 5(OR4F5)	Yes
ENSG00000186105	LRRC70	Vilaboa et al.(2017)	pubmed:28369544	functional association	activated	leucine rich repeat containing 70(LRRC70)	Yes
ENSG00000186141	POLR3C	Page et al.(2006)	pubmed:17216044	direct interaction	N/D	RNA polymerase III subunit C(POLR3C)	Yes
ENSG00000186150	UBL4B	Page et al.(2006)	pubmed:17216044	direct interaction	N/D	ubiquitin like 4B(UBL4B)	Yes
ENSG00000186197	EDARADD	Page et al.(2006)	pubmed:17216044	direct interaction	N/D	EDAR associated death domain(EDARADD)	Yes
ENSG00000186283	TOR3A	Page et al.(2006)	pubmed:17216044	direct interaction	N/D	torsin family 3 member A(TOR3A)	Yes
ENSG00000186409	CCDC30	Vilaboa et al.(2017)	pubmed:28369544	functional association	activated	coiled-coil domain containing 30(CCDC30)	Yes
ENSG00000186439	TRDN	Page et al.(2006)	pubmed:17216044	direct interaction	N/D	triadin(TRDN)	Yes
ENSG00000186523	FAM86B1	Page et al.(2006)	pubmed:17216044	functional association	activated	family with sequence similarity 86 member B1(FAM86B1)	Yes
ENSG00000186566	GPATCH8	Page et al.(2006)	pubmed:17216044	functional association	inhibited	G-patch domain containing 8(GPATCH8)	Yes
ENSG00000186666	BCDIN3D	Vilaboa et al.(2017)	pubmed:28369544	functional association	inhibited	BCDIN3 domain containing RNA methyltransferase(BCDIN3D)	Yes
ENSG00000186790	FOXE3	Page et al.(2006)	pubmed:17216044	direct interaction	N/D	forkhead box E3(FOXE3)	Yes
ENSG00000186792	hyal3	Page et al.(2006)	pubmed:17216044	direct interaction	N/D	hyaluronoglucosaminidase 3(HYAL3)	Yes
ENSG00000186834	HEXIM1	Page et al.(2006)	pubmed:17216044	functional association	inhibited	hexamethylene bisacetamide inducible 1(HEXIM1)	Yes
ENSG00000186889	TMEM17	Page et al.(2006)	pubmed:17216044	direct interaction	N/D	transmembrane protein 17(TMEM17)	Yes
ENSG00000187066	TMEM262	Vilaboa et al.(2017)	pubmed:28369544	functional association	activated	transmembrane protein 262(TMEM262)	Yes
ENSG00000187080	OR2AK2	Page et al.(2006)	pubmed:17216044	direct interaction	N/D	olfactory receptor family 2 subfamily AK member 2(OR2AK2)	Yes
ENSG00000187134	AKR1C1	Page et al.(2006)	pubmed:17216044	functional association	inhibited	aldo-keto reductase family 1 member C1(AKR1C1)	Yes
ENSG00000187187	ZNF546	Vilaboa et al.(2017)	pubmed:28369544	functional association	inhibited	zinc finger protein 546(ZNF546)	Yes
ENSG00000187193	MT1X	Page et al.(2006)	pubmed:17216044	functional association	activated	metallothionein 1X(MT1X)	Yes
ENSG00000187238	LCE3B	Page et al.(2006)	pubmed:17216044	direct interaction	N/D	late cornified envelope 3B(LCE3B)	Yes
ENSG00000187288	CIDEC	Page et al.(2006)	pubmed:17216044	direct interaction	activated	cell death inducing DFFA like effector c(CIDEC)	Yes
ENSG00000187608	ISG15	Page et al.(2006)	pubmed:17216044	functional association	activated	ISG15 ubiquitin-like modifier(ISG15)	Yes
ENSG00000187626	ZKSCAN4	Page et al.(2006)	pubmed:17216044	functional association	activated	zinc finger with KRAB and SCAN domains 4(ZKSCAN4)	Yes
ENSG00000187678	SPRY4	Vilaboa et al.(2017)	pubmed:28369544	functional association	activated	sprouty RTK signaling antagonist 4(SPRY4)	Yes
ENSG00000187837	HIST1H1C	Vilaboa et al.(2017)	pubmed:28369544	functional association	inhibited	histone cluster 1 H1 family member c(HIST1H1C)	Yes
ENSG00000187871	GFRAL	Page et al.(2006)	pubmed:17216044	direct interaction	N/D	GDNF family receptor alpha like(GFRAL)	Yes
ENSG00000187908	DMBT1	Page et al.(2006)	pubmed:17216044	functional association	activated	deleted in malignant brain tumors 1(DMBT1)	Yes
ENSG00000187922	LCN10	Vilaboa et al.(2017)	pubmed:28369544	functional association	activated	lipocalin 10(LCN10)	Yes
ENSG00000187950	OVCH1	Vilaboa et al.(2017)	pubmed:28369544	functional association	inhibited	ovochymase 1(OVCH1)	Yes
ENSG00000188042	ARL4C	Page et al.(2006)	pubmed:17216044	functional association	activated	ADP ribosylation factor like GTPase 4C(ARL4C)	Yes
ENSG00000188070	c11orf95	Page et al.(2006)	pubmed:17216044	functional association	inhibited	chromosome 11 open reading frame 95(C11orf95)	Yes
ENSG00000188100	FAM25A	Vilaboa et al.(2017)	pubmed:28369544	functional association	activated	family with sequence similarity 25 member A(FAM25A)	Yes
ENSG00000188157	AGRN	Page et al.(2006)	pubmed:17216044	direct interaction	N/D	agrin(AGRN)	Yes
ENSG00000188215	DCUN1D3	Vilaboa et al.(2017)	pubmed:28369544	functional association	activated	defective in cullin neddylation 1 domain containing 3(DCUN1D3)	Yes
ENSG00000188257	PLA2G2A	Page et al.(2006)	pubmed:17216044	direct interaction	N/D	phospholipase A2 group IIA(PLA2G2A)	Yes
ENSG00000188283	ZNF383	Page et al.(2006)	pubmed:17216044	direct interaction	N/D	zinc finger protein 383(ZNF383)	Yes
ENSG00000188306	LRRIQ4	Vilaboa et al.(2017)	pubmed:28369544	functional association	activated	leucine rich repeats and IQ motif containing 4(LRRIQ4)	Yes
ENSG00000188340	OR6N2	Page et al.(2006)	pubmed:17216044	direct interaction	N/D	olfactory receptor family 6 subfamily N member 2(OR6N2)	Yes
ENSG00000188404	SELL	Page et al.(2006)	pubmed:17216044	direct interaction	N/D	selectin L(SELL)	Yes
ENSG00000188493	c19orf54	Page et al.(2006)	pubmed:17216044	functional association	activated	chromosome 19 open reading frame 54(C19orf54)	Yes
ENSG00000188536	HBA2	Page et al.(2006)	pubmed:17216044	functional association	activated	hemoglobin subunit alpha 2(HBA2)	Yes
ENSG00000188558	OR2G6	Vilaboa et al.(2017)	pubmed:28369544	functional association	inhibited	olfactory receptor family 2 subfamily G member 6(OR2G6)	Yes
ENSG00000188573	FBLL1	Vilaboa et al.(2017)	pubmed:28369544	functional association	activated	fibrillarin like 1	Yes
ENSG00000188801	ZNF322P1	Page et al.(2006)	pubmed:17216044	functional association	inhibited	zinc finger protein 322 pseudogene 1	Yes
ENSG00000188878	FBF1	Page et al.(2006)	pubmed:17216044	direct interaction	N/D	Fas binding factor 1(FBF1)	Yes
ENSG00000188910	GJB3	Page et al.(2006)	pubmed:17216044	functional association	activated	gap junction protein beta 3(GJB3)	Yes
ENSG00000189030	VHLL	Page et al.(2006)	pubmed:17216044	direct interaction	N/D	von Hippel-Lindau tumor suppressor like(VHLL)	Yes
ENSG00000189060	H1F0	Page et al.(2006)	pubmed:17216044	functional association	activated	H1 histone family member 0(H1F0)	Yes
ENSG00000189144	ZNF573	Page et al.(2006)	pubmed:17216044	functional association	inhibited	zinc finger protein 573(ZNF573)	Yes
ENSG00000189280	GJB5	Page et al.(2006)	pubmed:17216044	direct interaction	N/D	gap junction protein beta 5(GJB5)	Yes
ENSG00000196159	FAT4	Page et al.(2006)	pubmed:17216044	functional association	inhibited	FAT atypical cadherin 4(FAT4)	Yes
ENSG00000196187	TMEM63A	Page et al.(2006)	pubmed:17216044	direct interaction	N/D	transmembrane protein 63A(TMEM63A)	Yes
ENSG00000196189	SEMA4A	Vilaboa et al.(2017)	pubmed:28369544	functional association	activated	semaphorin 4A(SEMA4A)	Yes
ENSG00000196235	SUPT5H	Page et al.(2006)	pubmed:17216044	functional association	activated	SPT5 homolog, DSIF elongation factor subunit(SUPT5H)	Yes
ENSG00000196236	XPNPEP3	Page et al.(2006)	pubmed:17216044	direct interaction	N/D	X-prolyl aminopeptidase 3	Yes
ENSG00000196266	OR10J3	Page et al.(2006)	pubmed:17216044	direct interaction	N/D	olfactory receptor family 10 subfamily J member 3(OR10J3)	Yes
ENSG00000196371	FUT4	Vilaboa et al.(2017)	pubmed:28369544	functional association	activated	fucosyltransferase 4(FUT4)	No
ENSG00000196387	ZNF140	Page et al.(2006)	pubmed:17216044	functional association	activated	zinc finger protein 140(ZNF140)	Yes
ENSG00000196415	PRTN3	Vilaboa et al.(2017)	pubmed:28369544	functional association	activated	proteinase 3(PRTN3)	Yes
ENSG00000196418	ZNF124	Page et al.(2006)	pubmed:17216044	functional association	inhibited	zinc finger protein 124(ZNF124)	Yes
ENSG00000196420	S100A5	Page et al.(2006)	pubmed:17216044	direct interaction	N/D	S100 calcium binding protein A5(S100A5)	Yes
ENSG00000196436	NPIPB15	Vilaboa et al.(2017)	pubmed:28369544	functional association	activated	nuclear pore complex interacting protein family member B15(NPIPB15)	Yes
ENSG00000196449	YRDC	Page et al.(2006)	pubmed:17216044	functional association	activated	yrdC N6-threonylcarbamoyltransferase domain containing(YRDC)	Yes
ENSG00000196504	PRPF40A	Page et al.(2006)	pubmed:17216044	direct interaction	inhibited	pre-mRNA processing factor 40 homolog A(PRPF40A)	Yes
ENSG00000196653	ZNF502	Page et al.(2006)	pubmed:17216044	direct interaction	N/D	zinc finger protein 502(ZNF502)	Yes
ENSG00000196664	TLR7	Vilaboa et al.(2017)	pubmed:28369544	functional association	activated	toll like receptor 7(TLR7)	Yes
ENSG00000196678	ERI2	Page et al.(2006)	pubmed:17216044	functional association	activated	ERI1 exoribonuclease family member 2(ERI2)	Yes
ENSG00000196689	TRPV1	Vilaboa et al.(2017)	pubmed:28369544	functional association	activated	transient receptor potential cation channel subfamily V member 1(TRPV1)	Yes
ENSG00000196700	ZNF512B	Page et al.(2006)	pubmed:17216044	functional association	inhibited	zinc finger protein 512B(ZNF512B)	Yes
ENSG00000196712	NF1	Page et al.(2006)	pubmed:17216044	functional association	inhibited	neurofibromin 1(NF1)	Yes
ENSG00000196747	Hist1h2ai	Vilaboa et al.(2017)	pubmed:28369544	functional association	inhibited	histone cluster 1 H2A family member i(HIST1H2AI)	Yes
ENSG00000196787	Hist1h2ag	Page et al.(2006)	pubmed:17216044	functional association	activated	histone cluster 1 H2A family member g(HIST1H2AG)	Yes
ENSG00000196900	TEX43	Vilaboa et al.(2017)	pubmed:28369544	functional association	activated	testis expressed 43(TEX43)	Yes
ENSG00000196912	ANKRD36B	Page et al.(2006)	pubmed:17216044	direct interaction	N/D	ankyrin repeat domain 36B(ANKRD36B)	Yes
ENSG00000196923	PDLIM7	Page et al.(2006)	pubmed:17216044	functional association	activated	PDZ and LIM domain 7(PDLIM7)	Yes
ENSG00000196976	Lage3	Page et al.(2006)	pubmed:17216044	functional association	activated	L antigen family member 3(LAGE3)	Yes
ENSG00000196993	NPIPB9	Vilaboa et al.(2017)	pubmed:28369544	functional association	activated	nuclear pore complex interacting protein family member B9(NPIPB9)	Yes
ENSG00000197056	ZMYM1	Page et al.(2006)	pubmed:17216044	functional association	inhibited	zinc finger MYM-type containing 1(ZMYM1)	Yes
ENSG00000197062	ZSCAN26	Page et al.(2006)	pubmed:17216044	functional association	activated	zinc finger and SCAN domain containing 26(ZSCAN26)	Yes
ENSG00000197140	ADAM32	Vilaboa et al.(2017)	pubmed:28369544	functional association	activated	ADAM metallopeptidase domain 32(ADAM32)	Yes
ENSG00000197217	ENTPD4	Vilaboa et al.(2017)	pubmed:28369544	functional association	inhibited	ectonucleoside triphosphate diphosphohydrolase 4(ENTPD4)	Yes
ENSG00000197362	ZNF786	Vilaboa et al.(2017)	pubmed:28369544	functional association	inhibited	zinc finger protein 786(ZNF786)	Yes
ENSG00000197405	c5ar1	Vilaboa et al.(2017)	pubmed:28369544	functional association	activated	complement C5a receptor 1(C5AR1)	Yes
ENSG00000197406	DIO3	Vilaboa et al.(2017)	pubmed:28369544	functional association	activated	deiodinase, iodothyronine type III(DIO3)	Yes
ENSG00000197409	Hist1h3d	Page et al.(2006)	pubmed:17216044	functional association	activated	histone cluster 1 H3 family member d(HIST1H3D)	Yes
ENSG00000197442	MAP3K5	Page et al.(2006)	pubmed:17216044	functional association	inhibited	mitogen-activated protein kinase kinase kinase 5(MAP3K5)	Yes
ENSG00000197557	ttc30a	Page et al.(2006)	pubmed:17216044	functional association	activated	tetratricopeptide repeat domain 30A(TTC30A)	Yes
ENSG00000197563	PIGN	Vilaboa et al.(2017)	pubmed:28369544	functional association	activated	phosphatidylinositol glycan anchor biosynthesis class N(PIGN)	Yes
ENSG00000197565	COL4A6	Page et al.(2006)	pubmed:17216044	direct interaction	activated	collagen type IV alpha 6 chain(COL4A6)	Yes
ENSG00000197696	NMB	Vilaboa et al.(2017)	pubmed:28369544	functional association	activated	neuromedin B(NMB)	Yes
ENSG00000197756	RPL37A	Page et al.(2006)	pubmed:17216044	functional association	inhibited	ribosomal protein L37a(RPL37A)	Yes
ENSG00000197872	FAM49A	Page et al.(2006)	pubmed:17216044	direct interaction	N/D	family with sequence similarity 49 member A(FAM49A)	Yes
ENSG00000197915	HRNR	Page et al.(2006)	pubmed:17216044	direct interaction	N/D	hornerin(HRNR)	Yes
ENSG00000197958	RPL12	Vilaboa et al.(2017)	pubmed:28369544	functional association	inhibited	ribosomal protein L12(RPL12)	Yes
ENSG00000197977	ELOVL2	Vilaboa et al.(2017)	pubmed:28369544	functional association	inhibited	ELOVL fatty acid elongase 2(ELOVL2)	Yes
ENSG00000198019	FCGR1B	Vilaboa et al.(2017)	pubmed:28369544	functional association	activated	Fc fragment of IgG receptor Ib(FCGR1B)	Yes
ENSG00000198021	SPANXA1	Page et al.(2006)	pubmed:17216044	functional association	activated	sperm protein associated with the nucleus, X-linked, family member A1(SPANXA1)	Yes
ENSG00000198053	SIRPA	Page et al.(2006)	pubmed:17216044	functional association	activated	signal regulatory protein alpha(SIRPA)	Yes
ENSG00000198054	DSCR8	Page et al.(2006)	pubmed:17216044	direct interaction	N/D	Down syndrome critical region 8(DSCR8)	Yes
ENSG00000198088	NUP62CL	Page et al.(2006)	pubmed:17216044	functional association	activated	nucleoporin 62 C-terminal like(NUP62CL)	Yes
ENSG00000198128	OR2L3	Page et al.(2006)	pubmed:17216044	direct interaction	N/D	olfactory receptor family 2 subfamily L member 3(OR2L3)	Yes
ENSG00000198142	SOWAHC	Page et al.(2006)	pubmed:17216044	functional association	activated	sosondowah ankyrin repeat domain family member C(SOWAHC)	Yes
ENSG00000198146	ZNF770	Vilaboa et al.(2017)	pubmed:28369544	functional association	activated	zinc finger protein 770(ZNF770)	Yes
ENSG00000198156	NPIPB6	Vilaboa et al.(2017)	pubmed:28369544	functional association	inhibited	nuclear pore complex interacting protein family member B6(NPIPB6)	Yes
ENSG00000198169	ZNF251	Vilaboa et al.(2017)	pubmed:28369544	functional association	activated	zinc finger protein 251(ZNF251)	Yes
ENSG00000198301	SDAD1	Page et al.(2006)	pubmed:17216044	functional association	activated	SDA1 domain containing 1(SDAD1)	Yes
ENSG00000198417	Mt1f	Page et al.(2006)	pubmed:17216044	functional association	activated	metallothionein 1F(MT1F)	Yes
[truncated: 237 more rows]

## Sheet: Erythroleukemia cells
Ensemble Gene ID	Official gene Symbol	First author	Identifier of the publication	Interaction types	Regulatory information	Description	Novelty (target not characterized in detail)
[truncated: 342 more rows]

[truncated: 1 more sheets: Breast epithelium]
