# Supplementary material for: HSF1Base: A Comprehensive Database of HSF1 (Heat Shock Factor 1) Target Genes
Source: Int J Mol Sci. 2019 Nov 19;20(22):5815. doi: 10.3390/ijms20225815 (PMC6888953; doi:10.3390/ijms20225815)
Supplement: Supplementary file 1 [file ijms-20-05815-s001.zip › Table_S4.xlsx]

## Sheet: Core targets
Ensemble Gene ID	Official gene Symbol	First author	Identifier of the publication	Interaction types	Regulatory information	Description	Novelty (target not characterized in detail)
ENSMUSG00000008348	UBC	Kus-Liśkiewicz et al.(2013)	pubmed:23834426	direct interaction	N/D	ubiquitin C(Ubc)	Yes
ENSMUSG00000009670	TEX11	Kus-Liśkiewicz et al.(2013)	pubmed:23834426	direct interaction	N/D	testis expressed gene 11(Tex11)	Yes
ENSMUSG00000014850	MSH3	Kus-Liśkiewicz et al.(2013)	pubmed:23834426	direct interaction	N/D	mutS homolog 3(Msh3)	Yes
ENSMUSG00000019505	UBB	Kus-Liśkiewicz et al.(2013)	pubmed:23834426	direct interaction	N/D	ubiquitin B(Ubb)	Yes
ENSMUSG00000029516	CIT	Kus-Liśkiewicz et al.(2013)	pubmed:23834426	direct interaction	N/D	citron(Cit)	Yes

## Sheet: Shared targets
Ensemble Gene ID	Official gene Symbol	First author	Identifier of the publication	Interaction types	Regulatory information	Description	Novelty (target not characterized in detail)
ENSMUSG00000028431	IKBKAP	Kus-Liśkiewicz et al.(2013)	pubmed:23834426	direct interaction	N/D	inhibitor of kappa light polypeptide enhancer in B cells, kinase complex-associated protein(Ikbkap)	Yes
ENSMUSG00000028433	UBAP2	Kus-Liśkiewicz et al.(2013)	pubmed:23834426	direct interaction	N/D	ubiquitin-associated protein 2(Ubap2)	Yes
ENSMUSG00000028468	RGP1	Kus-Liśkiewicz et al.(2013)	pubmed:23834426	direct interaction	N/D	RAB6A GEF compex partner 1(Rgp1)	Yes
ENSMUSG00000028514	USP24	Kus-Liśkiewicz et al.(2013)	pubmed:23834426	direct interaction	N/D	ubiquitin specific peptidase 24(Usp24)	Yes
ENSMUSG00000028550	ATG4C	Kus-Liśkiewicz et al.(2013)	pubmed:23834426	direct interaction	N/D	autophagy related 4C, cysteine peptidase(Atg4c)	Yes
ENSMUSG00000028555	TTC39A	Kus-Liśkiewicz et al.(2013)	pubmed:23834426	direct interaction	N/D	tetratricopeptide repeat domain 39A(Ttc39a)	Yes
ENSMUSG00000028556	DOCK7	Kus-Liśkiewicz et al.(2013)	pubmed:23834426	direct interaction	N/D	dedicator of cytokinesis 7(Dock7)	Yes
ENSMUSG00000028580	PUM1	Kus-Liśkiewicz et al.(2013)	pubmed:23834426	direct interaction	N/D	pumilio RNA-binding family member 1(Pum1)	Yes
ENSMUSG00000028587	ORC1	Kus-Liśkiewicz et al.(2013)	pubmed:23834426	direct interaction	N/D	origin recognition complex, subunit 1(Orc1)	Yes
ENSMUSG00000028608	0610037L	Kus-Liśkiewicz et al.(2013)	pubmed:23834426	direct interaction	N/D	usculus RIKEN cDNA 0610037L13 gene(0610037L13Rik)	Yes
ENSMUSG00000028646	RRAGC	Kus-Liśkiewicz et al.(2013)	pubmed:23834426	direct interaction	N/D	Ras-related GTP binding C(Rragc)	Yes
ENSMUSG00000028656	CAP1	Kus-Liśkiewicz et al.(2013)	pubmed:23834426	direct interaction	inhibits	CAP, adenylate cyclase-associated protein 1 (yeast)(Cap1)	Yes
ENSMUSG00000028670	LYPLA2	Kus-Liśkiewicz et al.(2013)	pubmed:23834426	direct interaction	N/D	lysophospholipase 2(Lypla2)	Yes
ENSMUSG00000028680	PLK3	Kus-Liśkiewicz et al.(2013)	pubmed:23834426	direct interaction	N/D	polo-like kinase 3(Plk3)	Yes
ENSMUSG00000028687	MUTYH	Kus-Liśkiewicz et al.(2013)	pubmed:23834426	direct interaction	N/D	mutY DNA glycosylase(Mutyh)	Yes
ENSMUSG00000028689	CCDC163	Kus-Liśkiewicz et al.(2013)	pubmed:23834426	direct interaction	N/D	coiled-coil domain containing 163(Ccdc163)	Yes
ENSMUSG00000028692	AKR1A1	Kus-Liśkiewicz et al.(2013)	pubmed:23834426	direct interaction	inhibits	aldo-keto reductase family 1, member A1 (aldehyde reductase)(Akr1a1)	Yes
ENSMUSG00000028773	FABP3	Kus-Liśkiewicz et al.(2013)	pubmed:23834426	direct interaction	N/D	fatty acid binding protein 3, muscle and heart(Fabp3)	Yes
ENSMUSG00000028798	EIF3I	Kus-Liśkiewicz et al.(2013)	pubmed:23834426	direct interaction	N/D	eukaryotic translation initiation factor 3, subunit I(Eif3i)	Yes
ENSMUSG00000028826	TMEM57	Kus-Liśkiewicz et al.(2013)	pubmed:23834426	direct interaction	N/D	transmembrane protein 57(Tmem57)	Yes
ENSMUSG00000028873	CDCA8	Kus-Liśkiewicz et al.(2013)	pubmed:23834426	direct interaction	N/D	cell division cycle associated 8(Cdca8)	Yes
ENSMUSG00000028885	SMPDL3B	Kus-Liśkiewicz et al.(2013)	pubmed:23834426	direct interaction	N/D	sphingomyelin phosphodiesterase, acid-like 3B(Smpdl3b)	Yes
ENSMUSG00000028890	MTF1	Kus-Liśkiewicz et al.(2013)	pubmed:23834426	direct interaction	N/D	metal response element binding transcription factor 1(Mtf1)	Yes
ENSMUSG00000028911	SRSF4	Kus-Liśkiewicz et al.(2013)	pubmed:23834426	direct interaction	N/D	serine/arginine-rich splicing factor 4(Srsf4)	Yes
ENSMUSG00000028932	PSMC2	Kus-Liśkiewicz et al.(2013)	pubmed:23834426	direct interaction	N/D	proteasome (prosome, macropain) 26S subunit, ATPase 2(Psmc2)	Yes
ENSMUSG00000028950	TAS1R1	Kus-Liśkiewicz et al.(2013)	pubmed:23834426	direct interaction	N/D	taste receptor, type 1, member 1(Tas1r1)	Yes
ENSMUSG00000028955	VAMP3	Kus-Liśkiewicz et al.(2013)	pubmed:23834426	direct interaction	inhibits	vesicle-associated membrane protein 3(Vamp3)	Yes
ENSMUSG00000028957	PER3	Kus-Liśkiewicz et al.(2013)	pubmed:23834426	direct interaction	N/D	period circadian clock 3(Per3)	Yes
ENSMUSG00000028960	UBE4B	Kus-Liśkiewicz et al.(2013)	pubmed:23834426	direct interaction	N/D	ubiquitination factor E4B(Ube4b)	Yes
ENSMUSG00000028989	ANGPTL7	Kus-Liśkiewicz et al.(2013)	pubmed:23834426	direct interaction	N/D	angiopoietin-like 7(Angptl7)	Yes
ENSMUSG00000028998	TOMM7	Kus-Liśkiewicz et al.(2013)	pubmed:23834426	direct interaction	N/D	translocase of outer mitochondrial membrane 7 homolog (yeast)(Tomm7)	Yes
ENSMUSG00000029014	DNAJC2	Kus-Liśkiewicz et al.(2013)	pubmed:23834426	direct interaction	N/D	DnaJ heat shock protein family (Hsp40) member C2(Dnajc2)	Yes
ENSMUSG00000029017	PMPCB	Kus-Liśkiewicz et al.(2013)	pubmed:23834426	direct interaction	N/D	peptidase (mitochondrial processing) beta(Pmpcb)	Yes
ENSMUSG00000029022	miip	Kus-Liśkiewicz et al.(2013)	pubmed:23834426	direct interaction	N/D	migration and invasion inhibitory protein(Miip)	Yes
ENSMUSG00000029033	acap3	Kus-Liśkiewicz et al.(2013)	pubmed:23834426	direct interaction	N/D	ArfGAP with coiled-coil, ankyrin repeat and PH domains 3(Acap3)	Yes
ENSMUSG00000029062	CDK11B	Kus-Liśkiewicz et al.(2013)	pubmed:23834426	direct interaction	N/D	cyclin-dependent kinase 11B(Cdk11b)	Yes
ENSMUSG00000029064	GNB1	Kus-Liśkiewicz et al.(2013)	pubmed:23834426	direct interaction	N/D	guanine nucleotide binding protein (G protein), beta 1(Gnb1)	Yes
ENSMUSG00000029068	CCNL2	Kus-Liśkiewicz et al.(2013)	pubmed:23834426	direct interaction	N/D	cyclin L2(Ccnl2)	Yes
ENSMUSG00000029106	ADD1	Kus-Liśkiewicz et al.(2013)	pubmed:23834426	direct interaction	N/D	adducin 1 (alpha)(Add1)	Yes
ENSMUSG00000029127	zbtb49	Kus-Liśkiewicz et al.(2013)	pubmed:23834426	direct interaction	N/D	zinc finger and BTB domain containing 49(Zbtb49)	Yes
ENSMUSG00000029145	EIF2B4	Kus-Liśkiewicz et al.(2013)	pubmed:23834426	direct interaction	N/D	eukaryotic translation initiation factor 2B, subunit 4 delta(Eif2b4)	Yes
ENSMUSG00000029146	SNX17	Kus-Liśkiewicz et al.(2013)	pubmed:23834426	direct interaction	inhibits	sorting nexin 17(Snx17)	Yes
ENSMUSG00000029149	KRTCAP3	Kus-Liśkiewicz et al.(2013)	pubmed:23834426	direct interaction	N/D	keratinocyte associated protein 3(Krtcap3)	Yes
ENSMUSG00000029169	DHX15	Kus-Liśkiewicz et al.(2013)	pubmed:23834426	direct interaction	N/D	DEAH (Asp-Glu-Ala-His) box polypeptide 15(Dhx15)	Yes
ENSMUSG00000029199	LIAS	Kus-Liśkiewicz et al.(2013)	pubmed:23834426	direct interaction	N/D	lipoic acid synthetase(Lias)	Yes
ENSMUSG00000029202	PDS5A	Kus-Liśkiewicz et al.(2013)	pubmed:23834426	direct interaction	N/D	PDS5 cohesin associated factor A(Pds5a)	Yes
ENSMUSG00000029221	SLC30A9	Kus-Liśkiewicz et al.(2013)	pubmed:23834426	direct interaction	N/D	solute carrier family 30 (zinc transporter), member 9(Slc30a9)	Yes
ENSMUSG00000029246	PPAT	Kus-Liśkiewicz et al.(2013)	pubmed:23834426	direct interaction	N/D	phosphoribosyl pyrophosphate amidotransferase(Ppat)	Yes
ENSMUSG00000029250	POLR2B	Kus-Liśkiewicz et al.(2013)	pubmed:23834426	direct interaction	N/D	polymerase (RNA) II (DNA directed) polypeptide B(Polr2b)	Yes
ENSMUSG00000029267	MTF2	Kus-Liśkiewicz et al.(2013)	pubmed:23834426	direct interaction	N/D	metal response element binding transcription factor 2(Mtf2)	Yes
ENSMUSG00000029276	GLMN	Kus-Liśkiewicz et al.(2013)	pubmed:23834426	direct interaction	N/D	glomulin, FKBP associated protein(Glmn)	Yes
ENSMUSG00000029359	TESC	Kus-Liśkiewicz et al.(2013)	pubmed:23834426	direct interaction	N/D	tescalcin(Tesc)	Yes
ENSMUSG00000029386	Tctn2	Kus-Liśkiewicz et al.(2013)	pubmed:23834426	direct interaction	N/D	tectonic family member 2	Yes
ENSMUSG00000029387	GTF2H3	Kus-Liśkiewicz et al.(2013)	pubmed:23834426	direct interaction	N/D	general transcription factor IIH, polypeptide 3(Gtf2h3)	Yes
ENSMUSG00000029388	EIF2B1	Kus-Liśkiewicz et al.(2013)	pubmed:23834426	direct interaction	N/D	eukaryotic translation initiation factor 2B, subunit 1 (alpha)(Eif2b1)	Yes
ENSMUSG00000029389	DDX55	Kus-Liśkiewicz et al.(2013)	pubmed:23834426	direct interaction	N/D	DEAD (Asp-Glu-Ala-Asp) box polypeptide 55(Ddx55)	Yes
ENSMUSG00000029427	ZCCHC8	Kus-Liśkiewicz et al.(2013)	pubmed:23834426	direct interaction	N/D	zinc finger, CCHC domain containing 8(Zcchc8)	Yes
ENSMUSG00000029439	SFSWAP	Kus-Liśkiewicz et al.(2013)	pubmed:23834426	direct interaction	N/D	splicing factor, suppressor of white-apricot homolog (Drosophila)(Sfswap)	Yes
ENSMUSG00000029446	PSPH	Kus-Liśkiewicz et al.(2013)	pubmed:23834426	direct interaction	N/D	phosphoserine phosphatase(Psph)	Yes
ENSMUSG00000029447	Cct6a	Kus-Liśkiewicz et al.(2013)	pubmed:23834426	direct interaction	N/D	chaperonin containing Tcp1, subunit 6a (zeta)	Yes
ENSMUSG00000029452	TMEM116	Kus-Liśkiewicz et al.(2013)	pubmed:23834426	direct interaction	N/D	transmembrane protein 116(Tmem116)	Yes
ENSMUSG00000029464	gpn3	Kus-Liśkiewicz et al.(2013)	pubmed:23834426	direct interaction	N/D	GPN-loop GTPase 3(Gpn3)	Yes
ENSMUSG00000029480	dhx37	Kus-Liśkiewicz et al.(2013)	pubmed:23834426	direct interaction	N/D	DEAH (Asp-Glu-Ala-His) box polypeptide 37(Dhx37)	Yes
ENSMUSG00000029501	ANKLE2	Kus-Liśkiewicz et al.(2013)	pubmed:23834426	direct interaction	N/D	ankyrin repeat and LEM domain containing 2(Ankle2)	Yes
ENSMUSG00000029502	GOLGA3	Kus-Liśkiewicz et al.(2013)	pubmed:23834426	direct interaction	N/D	golgi autoantigen, golgin subfamily a, 3(Golga3)	Yes
ENSMUSG00000029505	EP400	Kus-Liśkiewicz et al.(2013)	pubmed:23834426	direct interaction	N/D	E1A binding protein p400(Ep400)	Yes
ENSMUSG00000029507	PUS1	Kus-Liśkiewicz et al.(2013)	pubmed:23834426	direct interaction	N/D	pseudouridine synthase 1(Pus1)	Yes
ENSMUSG00000029550	SPPL3	Kus-Liśkiewicz et al.(2013)	pubmed:23834426	direct interaction	N/D	signal peptide peptidase 3(Sppl3)	Yes
ENSMUSG00000029607	ANKRD61	Kus-Liśkiewicz et al.(2013)	pubmed:23834426	direct interaction	N/D	ankyrin repeat domain 61(Ankrd61)	Yes
ENSMUSG00000029614	RPL6	Kus-Liśkiewicz et al.(2013)	pubmed:23834426	direct interaction	N/D	ribosomal protein L6(Rpl6)	Yes
ENSMUSG00000029625	CPSF4	Kus-Liśkiewicz et al.(2013)	pubmed:23834426	direct interaction	N/D	cleavage and polyadenylation specific factor 4(Cpsf4)	Yes
ENSMUSG00000029635	CDK8	Kus-Liśkiewicz et al.(2013)	pubmed:23834426	direct interaction	N/D	cyclin-dependent kinase 8(Cdk8)	Yes
ENSMUSG00000029647	PAN3	Kus-Liśkiewicz et al.(2013)	pubmed:23834426	direct interaction	N/D	PAN3 poly(A) specific ribonuclease subunit(Pan3)	Yes
ENSMUSG00000029657	HSPH1	Kus-Liśkiewicz et al.(2013)	pubmed:23834426	direct interaction	activates	heat shock 105kDa/110kDa protein 1(Hsph1)	Yes
ENSMUSG00000029685	ASB15	Kus-Liśkiewicz et al.(2013)	pubmed:23834426	direct interaction	activates	ankyrin repeat and SOCS box-containing 15(Asb15)	Yes
ENSMUSG00000029701	RBM28	Kus-Liśkiewicz et al.(2013)	pubmed:23834426	direct interaction	N/D	RNA binding motif protein 28(Rbm28)	Yes
ENSMUSG00000029730	MCM7	Kus-Liśkiewicz et al.(2013)	pubmed:23834426	direct interaction	N/D	minichromosome maintenance complex component 7(Mcm7)	Yes
ENSMUSG00000029836	CBX3	Kus-Liśkiewicz et al.(2013)	pubmed:23834426	direct interaction	N/D	chromobox 3(Cbx3)	Yes
ENSMUSG00000029862	CLCN1	Kus-Liśkiewicz et al.(2013)	pubmed:23834426	direct interaction	N/D	chloride channel, voltage-sensitive 1(Clcn1)	Yes
ENSMUSG00000029878	Dbpht2	Kus-Liśkiewicz et al.(2013)	pubmed:23834426	direct interaction	N/D	DNA binding protein with his-thr domain(Dbpht2)	Yes
ENSMUSG00000030002	DUSP11	Kus-Liśkiewicz et al.(2013)	pubmed:23834426	direct interaction	N/D	dual specificity phosphatase 11 (RNA/RNP complex 1-interacting)(Dusp11)	Yes
ENSMUSG00000030016	Zfp638	Kus-Liśkiewicz et al.(2013)	pubmed:23834426	direct interaction	N/D	zinc finger protein 638(Zfp638)	Yes
ENSMUSG00000030056	ISY1	Kus-Liśkiewicz et al.(2013)	pubmed:23834426	direct interaction	N/D	ISY1 splicing factor homolog(Isy1)	Yes
ENSMUSG00000030060	HMCES	Kus-Liśkiewicz et al.(2013)	pubmed:23834426	direct interaction	N/D	5-hydroxymethylcytosine (hmC) binding, ES cell specific(Hmces)	Yes
ENSMUSG00000030067	FOXP1	Kus-Liśkiewicz et al.(2013)	pubmed:23834426	direct interaction	N/D	forkhead box P1(Foxp1)	Yes
ENSMUSG00000030095	TMEM43	Kus-Liśkiewicz et al.(2013)	pubmed:23834426	direct interaction	N/D	transmembrane protein 43(Tmem43)	Yes
ENSMUSG00000030102	ITPR1	Kus-Liśkiewicz et al.(2013)	pubmed:23834426	direct interaction	N/D	inositol 1,4,5-trisphosphate receptor 1(Itpr1)	Yes
ENSMUSG00000030142	CLEC4E	Kus-Liśkiewicz et al.(2013)	pubmed:23834426	direct interaction	N/D	C-type lectin domain family 4, member e(Clec4e)	Yes
ENSMUSG00000030204	DDX47	Kus-Liśkiewicz et al.(2013)	pubmed:23834426	direct interaction	N/D	DEAD (Asp-Glu-Ala-Asp) box polypeptide 47(Ddx47)	Yes
ENSMUSG00000030225	DERA	Kus-Liśkiewicz et al.(2013)	pubmed:23834426	direct interaction	N/D	deoxyribose-phosphate aldolase (putative)(Dera)	Yes
ENSMUSG00000030231	PLEKHA5	Kus-Liśkiewicz et al.(2013)	pubmed:23834426	direct interaction	N/D	pleckstrin homology domain containing, family A member 5(Plekha5)	Yes
ENSMUSG00000030271	OGG1	Kus-Liśkiewicz et al.(2013)	pubmed:23834426	direct interaction	N/D	8-oxoguanine DNA-glycosylase 1(Ogg1)	Yes
ENSMUSG00000030301	CCDC91	Kus-Liśkiewicz et al.(2013)	pubmed:23834426	direct interaction	N/D	coiled-coil domain containing 91(Ccdc91)	Yes
ENSMUSG00000030314	ATG7	Kus-Liśkiewicz et al.(2013)	pubmed:23834426	direct interaction	N/D	autophagy related 7(Atg7)	Yes
ENSMUSG00000030330	ING4	Kus-Liśkiewicz et al.(2013)	pubmed:23834426	direct interaction	N/D	inhibitor of growth family, member 4(Ing4)	Yes
ENSMUSG00000030335	MRPL51	Kus-Liśkiewicz et al.(2013)	pubmed:23834426	direct interaction	N/D	mitochondrial ribosomal protein L51(Mrpl51)	Yes
ENSMUSG00000030357	FKBP4	Kus-Liśkiewicz et al.(2013)	pubmed:23834426	direct interaction	N/D	FK506 binding protein 4(Fkbp4)	Yes
ENSMUSG00000030495	SLC7A10	Kus-Liśkiewicz et al.(2013)	pubmed:23834426	direct interaction	N/D	solute carrier family 7 (cationic amino acid transporter, y+ system), member 10(Slc7a10)	Yes
ENSMUSG00000030505	PRMT3	Kus-Liśkiewicz et al.(2013)	pubmed:23834426	direct interaction	N/D	protein arginine N-methyltransferase 3(Prmt3)	Yes
ENSMUSG00000030509	ASB7	Kus-Liśkiewicz et al.(2013)	pubmed:23834426	direct interaction	N/D	ankyrin repeat and SOCS box-containing 7(Asb7)	Yes
ENSMUSG00000030522	MTMR10	Kus-Liśkiewicz et al.(2013)	pubmed:23834426	direct interaction	N/D	myotubularin related protein 10(Mtmr10)	Yes
ENSMUSG00000030546	PLIN1	Kus-Liśkiewicz et al.(2013)	pubmed:23834426	direct interaction	N/D	perilipin 1(Plin1)	Yes
ENSMUSG00000030604	Zfp626	Kus-Liśkiewicz et al.(2013)	pubmed:23834426	direct interaction	N/D	zinc finger protein 626(Zfp626)	Yes
ENSMUSG00000030611	MRPS11	Kus-Liśkiewicz et al.(2013)	pubmed:23834426	direct interaction	N/D	mitochondrial ribosomal protein S11(Mrps11)	Yes
ENSMUSG00000030613	CCDC90B	Kus-Liśkiewicz et al.(2013)	pubmed:23834426	direct interaction	N/D	coiled-coil domain containing 90B(Ccdc90b)	Yes
ENSMUSG00000030647	NDUFC2	Kus-Liśkiewicz et al.(2013)	pubmed:23834426	direct interaction	N/D	NADH dehydrogenase (ubiquinone) 1, subcomplex unknown, 2(Ndufc2)	Yes
ENSMUSG00000030685	kctd13	Kus-Liśkiewicz et al.(2013)	pubmed:23834426	direct interaction	N/D	potassium channel tetramerisation domain containing 13(Kctd13)	Yes
ENSMUSG00000030689	INO80E	Kus-Liśkiewicz et al.(2013)	pubmed:23834426	direct interaction	N/D	INO80 complex subunit E(Ino80e)	Yes
ENSMUSG00000030718	PPME1	Kus-Liśkiewicz et al.(2013)	pubmed:23834426	direct interaction	N/D	protein phosphatase methylesterase 1(Ppme1)	Yes
ENSMUSG00000030738	EIF3C	Kus-Liśkiewicz et al.(2013)	pubmed:23834426	direct interaction	N/D	eukaryotic translation initiation factor 3, subunit C(Eif3c)	Yes
ENSMUSG00000030753	PRKRIR	Kus-Liśkiewicz et al.(2013)	pubmed:23834426	direct interaction	N/D	protein-kinase, interferon-inducible double stranded RNA dependent inhibitor, repressor of (P58 repressor)(Prkrir)	Yes
ENSMUSG00000030763	LCMT1	Kus-Liśkiewicz et al.(2013)	pubmed:23834426	direct interaction	N/D	leucine carboxyl methyltransferase 1(Lcmt1)	Yes
ENSMUSG00000030779	RBBP6	Kus-Liśkiewicz et al.(2013)	pubmed:23834426	direct interaction	N/D	retinoblastoma binding protein 6(Rbbp6)	Yes
ENSMUSG00000030835	nomo1	Kus-Liśkiewicz et al.(2013)	pubmed:23834426	direct interaction	N/D	nodal modulator 1(Nomo1)	Yes
ENSMUSG00000030870	UBFD1	Kus-Liśkiewicz et al.(2013)	pubmed:23834426	direct interaction	N/D	ubiquitin family domain containing 1(Ubfd1)	Yes
ENSMUSG00000030871	EARS2	Kus-Liśkiewicz et al.(2013)	pubmed:23834426	direct interaction	N/D	glutamyl-tRNA synthetase 2, mitochondrial(Ears2)	Yes
ENSMUSG00000030872	GGA2	Kus-Liśkiewicz et al.(2013)	pubmed:23834426	direct interaction	N/D	golgi associated, gamma adaptin ear containing, ARF binding protein 2(Gga2)	Yes
ENSMUSG00000030965	FAM175B	Kus-Liśkiewicz et al.(2013)	pubmed:23834426	direct interaction	N/D	family with sequence similarity 175, member B(Fam175b)	Yes
ENSMUSG00000030982	9030624J	Kus-Liśkiewicz et al.(2013)	pubmed:23834426	direct interaction	N/D	usculus RIKEN cDNA 9030624J02 gene(9030624J02Rik)	Yes
ENSMUSG00000030986	DHX32	Kus-Liśkiewicz et al.(2013)	pubmed:23834426	direct interaction	N/D	DEAH (Asp-Glu-Ala-His) box polypeptide 32(Dhx32)	Yes
ENSMUSG00000031026	TRIM66	Kus-Liśkiewicz et al.(2013)	pubmed:23834426	direct interaction	N/D	tripartite motif-containing 66(Trim66)	Yes
ENSMUSG00000031072	ORAOV1	Kus-Liśkiewicz et al.(2013)	pubmed:23834426	direct interaction	N/D	oral cancer overexpressed 1(Oraov1)	Yes
ENSMUSG00000031485	PROSC	Kus-Liśkiewicz et al.(2013)	pubmed:23834426	direct interaction	N/D	proline synthetase co-transcribed(Prosc)	Yes
ENSMUSG00000031502	COL4A1	Kus-Liśkiewicz et al.(2013)	pubmed:23834426	direct interaction	N/D	collagen, type IV, alpha 1(Col4a1)	Yes
ENSMUSG00000031511	ARHGEF7	Kus-Liśkiewicz et al.(2013)	pubmed:23834426	direct interaction	N/D	Rho guanine nucleotide exchange factor (GEF7)(Arhgef7)	Yes
ENSMUSG00000031529	TNKS	Kus-Liśkiewicz et al.(2013)	pubmed:23834426	direct interaction	N/D	tankyrase, TRF1-interacting ankyrin-related ADP-ribose polymerase(Tnks)	Yes
ENSMUSG00000031533	MRPS31	Kus-Liśkiewicz et al.(2013)	pubmed:23834426	direct interaction	N/D	mitochondrial ribosomal protein S31(Mrps31)	Yes
ENSMUSG00000031545	GPAT4	Kus-Liśkiewicz et al.(2013)	pubmed:23834426	direct interaction	N/D	glycerol-3-phosphate acyltransferase 4(Gpat4)	Yes
ENSMUSG00000031546	GINS4	Kus-Liśkiewicz et al.(2013)	pubmed:23834426	direct interaction	N/D	GINS complex subunit 4 (Sld5 homolog)(Gins4)	Yes
ENSMUSG00000031555	ADAM9	Kus-Liśkiewicz et al.(2013)	pubmed:23834426	direct interaction	N/D	a disintegrin and metallopeptidase domain 9 (meltrin gamma)(Adam9)	Yes
ENSMUSG00000031562	DCTD	Kus-Liśkiewicz et al.(2013)	pubmed:23834426	direct interaction	N/D	dCMP deaminase(Dctd)	Yes
ENSMUSG00000031565	FGFR1	Kus-Liśkiewicz et al.(2013)	pubmed:23834426	direct interaction	N/D	fibroblast growth factor receptor 1(Fgfr1)	Yes
ENSMUSG00000031568	Rwdd4a	Kus-Liśkiewicz et al.(2013)	pubmed:23834426	direct interaction	N/D	RWD domain containing 4A(Rwdd4a)	Yes
ENSMUSG00000031574	STAR	Kus-Liśkiewicz et al.(2013)	pubmed:23834426	direct interaction	N/D	steroidogenic acute regulatory protein(Star)	Yes
ENSMUSG00000031600	VPS37A	Kus-Liśkiewicz et al.(2013)	pubmed:23834426	direct interaction	N/D	vacuolar protein sorting 37A(Vps37a)	Yes
ENSMUSG00000031601	CNOT7	Kus-Liśkiewicz et al.(2013)	pubmed:23834426	direct interaction	N/D	CCR4-NOT transcription complex, subunit 7(Cnot7)	Yes
ENSMUSG00000031657	HEATR3	Kus-Liśkiewicz et al.(2013)	pubmed:23834426	direct interaction	N/D	HEAT repeat containing 3(Heatr3)	Yes
ENSMUSG00000031666	RBL2	Kus-Liśkiewicz et al.(2013)	pubmed:23834426	direct interaction	N/D	retinoblastoma-like 2(Rbl2)	Yes
ENSMUSG00000031715	SMARCA5	Kus-Liśkiewicz et al.(2013)	pubmed:23834426	direct interaction	N/D	SWI/SNF related, matrix associated, actin dependent regulator of chromatin, subfamily a, member 5(Smarca5)	Yes
ENSMUSG00000031723	TXNL4B	Kus-Liśkiewicz et al.(2013)	pubmed:23834426	direct interaction	N/D	thioredoxin-like 4B(Txnl4b)	Yes
ENSMUSG00000031732	PHLPP2	Kus-Liśkiewicz et al.(2013)	pubmed:23834426	direct interaction	N/D	PH domain and leucine rich repeat protein phosphatase 2(Phlpp2)	Yes
ENSMUSG00000031750	IL34	Kus-Liśkiewicz et al.(2013)	pubmed:23834426	direct interaction	N/D	interleukin 34(Il34)	Yes
ENSMUSG00000031753	COG4	Kus-Liśkiewicz et al.(2013)	pubmed:23834426	direct interaction	N/D	component of oligomeric golgi complex 4(Cog4)	Yes
ENSMUSG00000031774	FAM192A	Kus-Liśkiewicz et al.(2013)	pubmed:23834426	direct interaction	N/D	family with sequence similarity 192, member A(Fam192a)	Yes
ENSMUSG00000031781	CIAPIN1	Kus-Liśkiewicz et al.(2013)	pubmed:23834426	direct interaction	N/D	cytokine induced apoptosis inhibitor 1(Ciapin1)	Yes
ENSMUSG00000031783	POLR2C	Kus-Liśkiewicz et al.(2013)	pubmed:23834426	direct interaction	N/D	polymerase (RNA) II (DNA directed) polypeptide C(Polr2c)	Yes
ENSMUSG00000031823	ZDHHC7	Kus-Liśkiewicz et al.(2013)	pubmed:23834426	direct interaction	N/D	zinc finger, DHHC domain containing 7(Zdhhc7)	Yes
ENSMUSG00000031835	MBTPS1	Kus-Liśkiewicz et al.(2013)	pubmed:23834426	direct interaction	N/D	membrane-bound transcription factor peptidase, site 1(Mbtps1)	Yes
ENSMUSG00000031847	1700030J	Kus-Liśkiewicz et al.(2013)	pubmed:23834426	direct interaction	N/D	usculus RIKEN cDNA 1700030J22 gene(1700030J22Rik)	Yes
ENSMUSG00000031865	DCTN1	Le Masson et al.(2011)	pubmed:21690297	functional association	inhibits	dynactin 1(Dctn1)	Yes
ENSMUSG00000031893	TSNAXIP1	Kus-Liśkiewicz et al.(2013)	pubmed:23834426	direct interaction	N/D	usculus translin-associated factor X (Tsnax) interacting protein 1(Tsnaxip1)	Yes
ENSMUSG00000031917	NIP7	Kus-Liśkiewicz et al.(2013)	pubmed:23834426	direct interaction	N/D	NIP7, nucleolar pre-rRNA processing protein(Nip7)	Yes
ENSMUSG00000031919	TMED6	Kus-Liśkiewicz et al.(2013)	pubmed:23834426	direct interaction	N/D	transmembrane p24 trafficking protein 6(Tmed6)	Yes
ENSMUSG00000031931	ANKRD49	Kus-Liśkiewicz et al.(2013)	pubmed:23834426	direct interaction	N/D	ankyrin repeat domain 49(Ankrd49)	Yes
ENSMUSG00000031935	MED17	Kus-Liśkiewicz et al.(2013)	pubmed:23834426	direct interaction	N/D	mediator complex subunit 17(Med17)	Yes
ENSMUSG00000031938	4931406C	Kus-Liśkiewicz et al.(2013)	pubmed:23834426	direct interaction	N/D	usculus RIKEN cDNA 4931406C07 gene(4931406C07Rik)	Yes
ENSMUSG00000031939	TAF1D	Kus-Liśkiewicz et al.(2013)	pubmed:23834426	direct interaction	N/D	TATA-box binding protein associated factor, RNA polymerase I, D(Taf1d)	Yes
ENSMUSG00000031948	KARS	Kus-Liśkiewicz et al.(2013)	pubmed:23834426	direct interaction	N/D	lysyl-tRNA synthetase(Kars)	Yes
ENSMUSG00000031960	AARS	Kus-Liśkiewicz et al.(2013)	pubmed:23834426	direct interaction	N/D	alanyl-tRNA synthetase(Aars)	Yes
ENSMUSG00000031969	ACAD8	Kus-Liśkiewicz et al.(2013)	pubmed:23834426	direct interaction	N/D	acyl-Coenzyme A dehydrogenase family, member 8(Acad8)	Yes
ENSMUSG00000031972	ACTA1	Kus-Liśkiewicz et al.(2013)	pubmed:23834426	direct interaction	N/D	actin, alpha 1, skeletal muscle(Acta1)	Yes
ENSMUSG00000031982	ARV1	Kus-Liśkiewicz et al.(2013)	pubmed:23834426	direct interaction	N/D	ARV1 homolog, fatty acid homeostasis modulator(Arv1)	Yes
ENSMUSG00000031988	VPS26B	Kus-Liśkiewicz et al.(2013)	pubmed:23834426	direct interaction	N/D	VPS26 retromer complex component B(Vps26b)	Yes
ENSMUSG00000032042	SRPR	Kus-Liśkiewicz et al.(2013)	pubmed:23834426	direct interaction	N/D	signal recognition particle receptor ('docking protein')(Srpr)	Yes
ENSMUSG00000032046	ABHD12	Kus-Liśkiewicz et al.(2013)	pubmed:23834426	direct interaction	N/D	abhydrolase domain containing 12(Abhd12)	Yes
ENSMUSG00000032047	ACAT1	Kus-Liśkiewicz et al.(2013)	pubmed:23834426	direct interaction	N/D	acetyl-Coenzyme A acetyltransferase 1(Acat1)	Yes
ENSMUSG00000032065	TEX12	Le Masson et al.(2011)	pubmed:21690297	functional association	inhibits	testis expressed gene 12(Tex12)	Yes
ENSMUSG00000032077	BUD13	Kus-Liśkiewicz et al.(2013)	pubmed:23834426	direct interaction	N/D	BUD13 homolog(Bud13)	Yes
ENSMUSG00000032085	TAGLN	Kus-Liśkiewicz et al.(2013)	pubmed:23834426	direct interaction	N/D	transgelin(Tagln)	Yes
ENSMUSG00000032112	TRAPPC4	Kus-Liśkiewicz et al.(2013)	pubmed:23834426	direct interaction	N/D	trafficking protein particle complex 4(Trappc4)	Yes
ENSMUSG00000032113	CHEK1	Kus-Liśkiewicz et al.(2013)	pubmed:23834426	direct interaction	N/D	checkpoint kinase 1(Chek1)	Yes
ENSMUSG00000032115	HYOU1	Kus-Liśkiewicz et al.(2013)	pubmed:23834426	direct interaction	N/D	hypoxia up-regulated 1(Hyou1)	Yes
ENSMUSG00000032212	SLTM	Kus-Liśkiewicz et al.(2013)	pubmed:23834426	direct interaction	N/D	SAFB-like, transcription modulator(Sltm)	Yes
ENSMUSG00000032218	CCNB2	Kus-Liśkiewicz et al.(2013)	pubmed:23834426	direct interaction	N/D	cyclin B2(Ccnb2)	Yes
ENSMUSG00000032235	ice2	Kus-Liśkiewicz et al.(2013)	pubmed:23834426	direct interaction	N/D	interactor of little elongation complex ELL subunit 2(Ice2)	Yes
ENSMUSG00000032253	PHIP	Kus-Liśkiewicz et al.(2013)	pubmed:23834426	direct interaction	N/D	pleckstrin homology domain interacting protein(Phip)	Yes
ENSMUSG00000032285	DNAJA4	Kus-Liśkiewicz et al.(2013)	pubmed:23834426	direct interaction	activates	DnaJ heat shock protein family (Hsp40) member A4(Dnaja4)	Yes
ENSMUSG00000032295	MAN2C1	Kus-Liśkiewicz et al.(2013)	pubmed:23834426	direct interaction	N/D	mannosidase, alpha, class 2C, member 1(Man2c1)	Yes
ENSMUSG00000032301	PSMA4	Kus-Liśkiewicz et al.(2013)	pubmed:23834426	direct interaction	N/D	proteasome (prosome, macropain) subunit, alpha type 4(Psma4)	Yes
ENSMUSG00000032346	OOEP	Kus-Liśkiewicz et al.(2013)	pubmed:23834426	direct interaction	N/D	oocyte expressed protein(Ooep)	Yes
ENSMUSG00000032399	RPL4	Kus-Liśkiewicz et al.(2013)	pubmed:23834426	direct interaction	N/D	ribosomal protein L4(Rpl4)	Yes
ENSMUSG00000032400	ZWILCH	Kus-Liśkiewicz et al.(2013)	pubmed:23834426	direct interaction	N/D	zwilch kinetochore protein(Zwilch)	Yes
ENSMUSG00000032411	TFDP2	Le Masson et al.(2011)	pubmed:21690297	functional association	activates	transcription factor Dp 2(Tfdp2)	Yes
ENSMUSG00000032417	RWDD2A	Kus-Liśkiewicz et al.(2013)	pubmed:23834426	direct interaction	N/D	RWD domain containing 2A(Rwdd2a)	Yes
ENSMUSG00000032422	SNX14	Kus-Liśkiewicz et al.(2013)	pubmed:23834426	direct interaction	N/D	sorting nexin 14(Snx14)	Yes
ENSMUSG00000032437	STT3B	Kus-Liśkiewicz et al.(2013)	pubmed:23834426	direct interaction	N/D	STT3, subunit of the oligosaccharyltransferase complex, homolog B (S. cerevisiae)(Stt3b)	Yes
ENSMUSG00000032493	PRSS44	Kus-Liśkiewicz et al.(2013)	pubmed:23834426	direct interaction	N/D	protease, serine 44(Prss44)	Yes
ENSMUSG00000032534	CEP63	Kus-Liśkiewicz et al.(2013)	pubmed:23834426	direct interaction	N/D	centrosomal protein 63(Cep63)	Yes
ENSMUSG00000032548	SLCO2A1	Kus-Liśkiewicz et al.(2013)	pubmed:23834426	direct interaction	N/D	solute carrier organic anion transporter family, member 2a1(Slco2a1)	Yes
ENSMUSG00000032555	TOPBP1	Kus-Liśkiewicz et al.(2013)	pubmed:23834426	direct interaction	N/D	topoisomerase (DNA) II binding protein 1(Topbp1)	Yes
ENSMUSG00000032580	RBM5	Kus-Liśkiewicz et al.(2013)	pubmed:23834426	direct interaction	inhibits	RNA binding motif protein 5(Rbm5)	Yes
ENSMUSG00000032606	NICN1	Kus-Liśkiewicz et al.(2013)	pubmed:23834426	direct interaction	N/D	nicolin 1(Nicn1)	Yes
ENSMUSG00000032621	SREK1	Kus-Liśkiewicz et al.(2013)	pubmed:23834426	direct interaction	N/D	splicing regulatory glutamine/lysine-rich protein 1(Srek1)	Yes
ENSMUSG00000032688	MALT1	Kus-Liśkiewicz et al.(2013)	pubmed:23834426	direct interaction	N/D	MALT1 paracaspase(Malt1)	Yes
ENSMUSG00000032702	KANK1	Kus-Liśkiewicz et al.(2013)	pubmed:23834426	direct interaction	N/D	KN motif and ankyrin repeat domains 1(Kank1)	Yes
ENSMUSG00000032777	GTF3C1	Kus-Liśkiewicz et al.(2013)	pubmed:23834426	direct interaction	N/D	general transcription factor III C 1(Gtf3c1)	Yes
ENSMUSG00000032834	PWP2	Kus-Liśkiewicz et al.(2013)	pubmed:23834426	direct interaction	N/D	PWP2 periodic tryptophan protein homolog (yeast)(Pwp2)	Yes
ENSMUSG00000032840	2410131K	Kus-Liśkiewicz et al.(2013)	pubmed:23834426	direct interaction	N/D	usculus RIKEN cDNA 2410131K14 gene(2410131K14Rik)	Yes
ENSMUSG00000032883	ACSL3	Le Masson et al.(2011)	pubmed:21690297	functional association	activates	acyl-CoA synthetase long-chain family member 3(Acsl3)	Yes
ENSMUSG00000032897	NFYC	Kus-Liśkiewicz et al.(2013)	pubmed:23834426	direct interaction	N/D	nuclear transcription factor-Y gamma(Nfyc)	Yes
ENSMUSG00000033106	SLC7A6OS	Kus-Liśkiewicz et al.(2013)	pubmed:23834426	direct interaction	N/D	usculus solute carrier family 7, member 6 opposite strand(Slc7a6os)	Yes
ENSMUSG00000033124	atg9a	Kus-Liśkiewicz et al.(2013)	pubmed:23834426	direct interaction	N/D	autophagy related 9A(Atg9a)	Yes
ENSMUSG00000033126	YBEY	Kus-Liśkiewicz et al.(2013)	pubmed:23834426	direct interaction	N/D	ybeY metallopeptidase(Ybey)	Yes
ENSMUSG00000033166	dis3	Kus-Liśkiewicz et al.(2013)	pubmed:23834426	direct interaction	N/D	DIS3 homolog, exosome endoribonuclease and 3'-5' exoribonuclease(Dis3)	Yes
ENSMUSG00000033186	MZT1	Kus-Liśkiewicz et al.(2013)	pubmed:23834426	direct interaction	N/D	mitotic spindle organizing protein 1(Mzt1)	Yes
ENSMUSG00000033237	ARID2	Kus-Liśkiewicz et al.(2013)	pubmed:23834426	direct interaction	N/D	AT rich interactive domain 2 (ARID, RFX-like)(Arid2)	Yes
ENSMUSG00000033253	SZT2	Kus-Liśkiewicz et al.(2013)	pubmed:23834426	direct interaction	N/D	seizure threshold 2(Szt2)	Yes
ENSMUSG00000033272	SLC35A4	Kus-Liśkiewicz et al.(2013)	pubmed:23834426	direct interaction	N/D	solute carrier family 35, member A4(Slc35a4)	Yes
ENSMUSG00000033285	WDR3	Kus-Liśkiewicz et al.(2013)	pubmed:23834426	direct interaction	N/D	WD repeat domain 3(Wdr3)	Yes
ENSMUSG00000033294	NOC4L	Kus-Liśkiewicz et al.(2013)	pubmed:23834426	direct interaction	N/D	NOC4 like(Noc4l)	Yes
ENSMUSG00000033335	DNM2	Kus-Liśkiewicz et al.(2013)	pubmed:23834426	direct interaction	N/D	dynamin 2(Dnm2)	Yes
ENSMUSG00000033365	IPO13	Kus-Liśkiewicz et al.(2013)	pubmed:23834426	direct interaction	N/D	importin 13(Ipo13)	Yes
ENSMUSG00000033392	CLASP2	Kus-Liśkiewicz et al.(2013)	pubmed:23834426	direct interaction	N/D	CLIP associating protein 2(Clasp2)	Yes
ENSMUSG00000033396	SPG11	Kus-Liśkiewicz et al.(2013)	pubmed:23834426	direct interaction	N/D	spastic paraplegia 11(Spg11)	Yes
ENSMUSG00000033429	MCEE	Kus-Liśkiewicz et al.(2013)	pubmed:23834426	direct interaction	N/D	methylmalonyl CoA epimerase(Mcee)	Yes
ENSMUSG00000033430	TERF2IP	Kus-Liśkiewicz et al.(2013)	pubmed:23834426	direct interaction	N/D	telomeric repeat binding factor 2, interacting protein(Terf2ip)	Yes
ENSMUSG00000033444	SPECC1L	Kus-Liśkiewicz et al.(2013)	pubmed:23834426	direct interaction	N/D	sperm antigen with calponin homology and coiled-coil domains 1-like(Specc1l)	Yes
ENSMUSG00000033454	ZBTB1	Kus-Liśkiewicz et al.(2013)	pubmed:23834426	direct interaction	N/D	zinc finger and BTB domain containing 1(Zbtb1)	Yes
ENSMUSG00000033458	FAN1	Kus-Liśkiewicz et al.(2013)	pubmed:23834426	direct interaction	N/D	FANCD2/FANCI-associated nuclease 1(Fan1)	Yes
ENSMUSG00000033486	CATSPER2	Kus-Liśkiewicz et al.(2013)	pubmed:23834426	direct interaction	N/D	usculus cation channel, sperm associated 2(Catsper2)	Yes
ENSMUSG00000033499	LARP4B	Kus-Liśkiewicz et al.(2013)	pubmed:23834426	direct interaction	N/D	La ribonucleoprotein domain family, member 4B(Larp4b)	Yes
ENSMUSG00000033565	RBFOX2	Kus-Liśkiewicz et al.(2013)	pubmed:23834426	direct interaction	N/D	RNA binding protein, fox-1 homolog (C. elegans) 2(Rbfox2)	Yes
ENSMUSG00000033653	VPS8	Kus-Liśkiewicz et al.(2013)	pubmed:23834426	direct interaction	N/D	VPS8 CORVET complex subunit(Vps8)	Yes
ENSMUSG00000033732	SF3B3	Kus-Liśkiewicz et al.(2013)	pubmed:23834426	direct interaction	N/D	splicing factor 3b, subunit 3(Sf3b3)	Yes
ENSMUSG00000033767	D930015E	Kus-Liśkiewicz et al.(2013)	pubmed:23834426	direct interaction	N/D	usculus RIKEN cDNA D930015E06 gene(D930015E06Rik)	Yes
ENSMUSG00000033773	RPAP2	Kus-Liśkiewicz et al.(2013)	pubmed:23834426	direct interaction	N/D	RNA polymerase II associated protein 2(Rpap2)	Yes
ENSMUSG00000033790	TUBGCP5	Kus-Liśkiewicz et al.(2013)	pubmed:23834426	direct interaction	N/D	tubulin, gamma complex associated protein 5(Tubgcp5)	Yes
ENSMUSG00000033799	fam208b	Kus-Liśkiewicz et al.(2013)	pubmed:23834426	direct interaction	N/D	family with sequence similarity 208, member B(Fam208b)	Yes
ENSMUSG00000033808	TMEM87A	Kus-Liśkiewicz et al.(2013)	pubmed:23834426	direct interaction	N/D	transmembrane protein 87A(Tmem87a)	Yes
ENSMUSG00000033900	MAP9	Le Masson et al.(2011)	pubmed:21690297	functional association	inhibits	microtubule-associated protein 9(Map9)	Yes
ENSMUSG00000033904	CCP110	Kus-Liśkiewicz et al.(2013)	pubmed:23834426	direct interaction	inhibits	centriolar coiled coil protein 110(Ccp110)	Yes
ENSMUSG00000034042	GPBP1L1	Kus-Liśkiewicz et al.(2013)	pubmed:23834426	direct interaction	N/D	GC-rich promoter binding protein 1-like 1(Gpbp1l1)	Yes
ENSMUSG00000034066	FARP2	Kus-Liśkiewicz et al.(2013)	pubmed:23834426	direct interaction	N/D	FERM, RhoGEF and pleckstrin domain protein 2(Farp2)	Yes
ENSMUSG00000034088	HDLBP	Kus-Liśkiewicz et al.(2013)	pubmed:23834426	direct interaction	N/D	high density lipoprotein (HDL) binding protein(Hdlbp)	Yes
ENSMUSG00000034135	SIK3	Kus-Liśkiewicz et al.(2013)	pubmed:23834426	direct interaction	N/D	SIK family kinase 3(Sik3)	Yes
ENSMUSG00000034190	CHMP7	Kus-Liśkiewicz et al.(2013)	pubmed:23834426	direct interaction	N/D	charged multivesicular body protein 7(Chmp7)	Yes
ENSMUSG00000034211	MRPS17	Kus-Liśkiewicz et al.(2013)	pubmed:23834426	direct interaction	N/D	mitochondrial ribosomal protein S17(Mrps17)	Yes
ENSMUSG00000034269	SETD5	Kus-Liśkiewicz et al.(2013)	pubmed:23834426	direct interaction	N/D	SET domain containing 5(Setd5)	Yes
ENSMUSG00000034290	NEK9	Kus-Liśkiewicz et al.(2013)	pubmed:23834426	direct interaction	N/D	NIMA (never in mitosis gene a)-related expressed kinase 9(Nek9)	Yes
ENSMUSG00000034321	EXOSC1	Kus-Liśkiewicz et al.(2013)	pubmed:23834426	direct interaction	N/D	exosome component 1(Exosc1)	Yes
ENSMUSG00000034333	zbed4	Kus-Liśkiewicz et al.(2013)	pubmed:23834426	direct interaction	N/D	zinc finger, BED type containing 4(Zbed4)	Yes
ENSMUSG00000034345	GTF2H5	Kus-Liśkiewicz et al.(2013)	pubmed:23834426	direct interaction	N/D	general transcription factor IIH, polypeptide 5(Gtf2h5)	Yes
ENSMUSG00000034353	RAMP1	Kus-Liśkiewicz et al.(2013)	pubmed:23834426	direct interaction	N/D	receptor (calcitonin) activity modifying protein 1(Ramp1)	Yes
ENSMUSG00000034371	TKFC	Kus-Liśkiewicz et al.(2013)	pubmed:23834426	direct interaction	N/D	triokinase, FMN cyclase(Tkfc)	Yes
ENSMUSG00000034379	WDR5B	Kus-Liśkiewicz et al.(2013)	pubmed:23834426	direct interaction	N/D	WD repeat domain 5B(Wdr5b)	Yes
ENSMUSG00000034387	Ssu2	Kus-Liśkiewicz et al.(2013)	pubmed:23834426	direct interaction	N/D	ssu-2 homolog (C. elegans)(Ssu2)	Yes
ENSMUSG00000034449	DHRS11	Kus-Liśkiewicz et al.(2013)	pubmed:23834426	direct interaction	N/D	dehydrogenase/reductase (SDR family) member 11(Dhrs11)	Yes
ENSMUSG00000034525	ICE1	Kus-Liśkiewicz et al.(2013)	pubmed:23834426	direct interaction	N/D	interactor of little elongation complex ELL subunit 1(Ice1)	Yes
ENSMUSG00000034563	CCPG1	Kus-Liśkiewicz et al.(2013)	pubmed:23834426	direct interaction	N/D	cell cycle progression 1(Ccpg1)	Yes
ENSMUSG00000034707	GNS	Kus-Liśkiewicz et al.(2013)	pubmed:23834426	direct interaction	N/D	glucosamine (N-acetyl)-6-sulfatase(Gns)	Yes
ENSMUSG00000034792	GNA15	Kus-Liśkiewicz et al.(2013)	pubmed:23834426	direct interaction	N/D	guanine nucleotide binding protein, alpha 15(Gna15)	Yes
ENSMUSG00000034795	CCDC122	Kus-Liśkiewicz et al.(2013)	pubmed:23834426	direct interaction	N/D	coiled-coil domain containing 122(Ccdc122)	Yes
ENSMUSG00000034813	GRIP1	Kus-Liśkiewicz et al.(2013)	pubmed:23834426	direct interaction	activates	glutamate receptor interacting protein 1(Grip1)	Yes
ENSMUSG00000034820	CPSF7	Kus-Liśkiewicz et al.(2013)	pubmed:23834426	direct interaction	N/D	cleavage and polyadenylation specific factor 7(Cpsf7)	Yes
ENSMUSG00000034850	TMEM127	Kus-Liśkiewicz et al.(2013)	pubmed:23834426	direct interaction	N/D	transmembrane protein 127(Tmem127)	Yes
ENSMUSG00000034858	FAM214A	Kus-Liśkiewicz et al.(2013)	pubmed:23834426	direct interaction	N/D	family with sequence similarity 214, member A(Fam214a)	Yes
ENSMUSG00000034892	RPS29	Kus-Liśkiewicz et al.(2013)	pubmed:23834426	direct interaction	N/D	ribosomal protein S29(Rps29)	Yes
ENSMUSG00000034931	DHX8	Kus-Liśkiewicz et al.(2013)	pubmed:23834426	direct interaction	N/D	DEAH (Asp-Glu-Ala-His) box polypeptide 8(Dhx8)	Yes
ENSMUSG00000034940	SYNRG	Kus-Liśkiewicz et al.(2013)	pubmed:23834426	direct interaction	N/D	synergin, gamma(Synrg)	Yes
ENSMUSG00000034947	TMEM106A	Kus-Liśkiewicz et al.(2013)	pubmed:23834426	direct interaction	N/D	usculus transmembrane protein 106A(Tmem106a)	Yes
ENSMUSG00000034973	DOPEY1	Kus-Liśkiewicz et al.(2013)	pubmed:23834426	direct interaction	N/D	dopey family member 1(Dopey1)	Yes
ENSMUSG00000035007	RUNDC1	Kus-Liśkiewicz et al.(2013)	pubmed:23834426	direct interaction	N/D	RUN domain containing 1(Rundc1)	Yes
ENSMUSG00000035051	DHX57	Kus-Liśkiewicz et al.(2013)	pubmed:23834426	direct interaction	N/D	DEAH (Asp-Glu-Ala-Asp/His) box polypeptide 57(Dhx57)	Yes
ENSMUSG00000035168	TANC1	Kus-Liśkiewicz et al.(2013)	pubmed:23834426	direct interaction	N/D	tetratricopeptide repeat, ankyrin repeat and coiled-coil containing 1(Tanc1)	Yes
ENSMUSG00000035181	HEATR5A	Kus-Liśkiewicz et al.(2013)	pubmed:23834426	direct interaction	N/D	HEAT repeat containing 5A(Heatr5a)	Yes
ENSMUSG00000035242	OAZ1	Kus-Liśkiewicz et al.(2013)	pubmed:23834426	direct interaction	N/D	ornithine decarboxylase antizyme 1(Oaz1)	Yes
ENSMUSG00000035245	EOGT	Kus-Liśkiewicz et al.(2013)	pubmed:23834426	direct interaction	N/D	EGF domain-specific O-linked N-acetylglucosamine (GlcNAc) transferase(Eogt)	Yes
ENSMUSG00000035248	ZCCHC6	Kus-Liśkiewicz et al.(2013)	pubmed:23834426	direct interaction	N/D	zinc finger, CCHC domain containing 6(Zcchc6)	Yes
ENSMUSG00000035266	HELQ	Kus-Liśkiewicz et al.(2013)	pubmed:23834426	direct interaction	N/D	helicase, POLQ-like(Helq)	Yes
ENSMUSG00000035367	RMI1	Kus-Liśkiewicz et al.(2013)	pubmed:23834426	direct interaction	N/D	RecQ mediated genome instability 1(Rmi1)	Yes
ENSMUSG00000035382	pcsk7	Kus-Liśkiewicz et al.(2013)	pubmed:23834426	direct interaction	N/D	proprotein convertase subtilisin/kexin type 7(Pcsk7)	Yes
ENSMUSG00000035394	CFAP53	Kus-Liśkiewicz et al.(2013)	pubmed:23834426	direct interaction	N/D	cilia and flagella associated protein 53(Cfap53)	Yes
ENSMUSG00000035401	EMSY	Kus-Liśkiewicz et al.(2013)	pubmed:23834426	direct interaction	N/D	EMSY, BRCA2-interacting transcriptional repressor(Emsy)	Yes
ENSMUSG00000035437	RABGAP1	Kus-Liśkiewicz et al.(2013)	pubmed:23834426	direct interaction	N/D	RAB GTPase activating protein 1(Rabgap1)	Yes
ENSMUSG00000035443	THYN1	Kus-Liśkiewicz et al.(2013)	pubmed:23834426	direct interaction	N/D	thymocyte nuclear protein 1(Thyn1)	Yes
ENSMUSG00000035517	TDRD7	Kus-Liśkiewicz et al.(2013)	pubmed:23834426	direct interaction	N/D	tudor domain containing 7(Tdrd7)	Yes
ENSMUSG00000035530	EIF1	Kus-Liśkiewicz et al.(2013)	pubmed:23834426	direct interaction	N/D	eukaryotic translation initiation factor 1(Eif1)	Yes
ENSMUSG00000035566	PCDH17	Kus-Liśkiewicz et al.(2013)	pubmed:23834426	direct interaction	N/D	protocadherin 17(Pcdh17)	Yes
ENSMUSG00000035575	UTP6	Kus-Liśkiewicz et al.(2013)	pubmed:23834426	direct interaction	N/D	UTP6 small subunit processome component(Utp6)	Yes
ENSMUSG00000035597	PRPF39	Kus-Liśkiewicz et al.(2013)	pubmed:23834426	direct interaction	N/D	pre-mRNA processing factor 39(Prpf39)	Yes
ENSMUSG00000035614	FAM179B	Kus-Liśkiewicz et al.(2013)	pubmed:23834426	direct interaction	N/D	family with sequence similarity 179, member B(Fam179b)	Yes
ENSMUSG00000035666	GTF3C4	Kus-Liśkiewicz et al.(2013)	pubmed:23834426	direct interaction	N/D	general transcription factor IIIC, polypeptide 4(Gtf3c4)	Yes
ENSMUSG00000035673	SBNO2	Kus-Liśkiewicz et al.(2013)	pubmed:23834426	direct interaction	N/D	strawberry notch homolog 2 (Drosophila)(Sbno2)	Yes
ENSMUSG00000035726	Supt16	Kus-Liśkiewicz et al.(2013)	pubmed:23834426	direct interaction	N/D	suppressor of Ty 16(Supt16)	Yes
ENSMUSG00000035765	DYM	Kus-Liśkiewicz et al.(2013)	pubmed:23834426	direct interaction	N/D	dymeclin(Dym)	Yes
ENSMUSG00000035798	ZDHHC17	Kus-Liśkiewicz et al.(2013)	pubmed:23834426	direct interaction	N/D	zinc finger, DHHC domain containing 17(Zdhhc17)	Yes
ENSMUSG00000035805	MLC1	Kus-Liśkiewicz et al.(2013)	pubmed:23834426	direct interaction	inhibits	megalencephalic leukoencephalopathy with subcortical cysts 1 homolog (human)(Mlc1)	Yes
ENSMUSG00000035851	YTHDC1	Kus-Liśkiewicz et al.(2013)	pubmed:23834426	direct interaction	N/D	YTH domain containing 1(Ythdc1)	Yes
ENSMUSG00000035868	Zfp983	Kus-Liśkiewicz et al.(2013)	pubmed:23834426	direct interaction	N/D	zinc finger protein 983(Zfp983)	Yes
ENSMUSG00000035877	ZHX3	Kus-Liśkiewicz et al.(2013)	pubmed:23834426	direct interaction	N/D	zinc fingers and homeoboxes 3(Zhx3)	Yes
ENSMUSG00000035878	HYKK	Kus-Liśkiewicz et al.(2013)	pubmed:23834426	direct interaction	N/D	hydroxylysine kinase 1(Hykk)	Yes
ENSMUSG00000036009	METTL25	Kus-Liśkiewicz et al.(2013)	pubmed:23834426	direct interaction	N/D	methyltransferase like 25(Mettl25)	Yes
ENSMUSG00000036097	FAM178A	Kus-Liśkiewicz et al.(2013)	pubmed:23834426	direct interaction	N/D	family with sequence similarity 178, member A(Fam178a)	Yes
ENSMUSG00000036257	PNPLA8	Kus-Liśkiewicz et al.(2013)	pubmed:23834426	direct interaction	N/D	patatin-like phospholipase domain containing 8(Pnpla8)	Yes
ENSMUSG00000036264	FSTL4	Kus-Liśkiewicz et al.(2013)	pubmed:23834426	direct interaction	N/D	follistatin-like 4(Fstl4)	Yes
ENSMUSG00000036270	EDC4	Kus-Liśkiewicz et al.(2013)	pubmed:23834426	direct interaction	N/D	enhancer of mRNA decapping 4(Edc4)	Yes
ENSMUSG00000036281	SNAPC4	Kus-Liśkiewicz et al.(2013)	pubmed:23834426	direct interaction	N/D	small nuclear RNA activating complex, polypeptide 4(Snapc4)	Yes
ENSMUSG00000036285	NOA1	Kus-Liśkiewicz et al.(2013)	pubmed:23834426	direct interaction	N/D	nitric oxide associated 1(Noa1)	Yes
ENSMUSG00000036292	GRAMD1C	Kus-Liśkiewicz et al.(2013)	pubmed:23834426	direct interaction	N/D	GRAM domain containing 1C(Gramd1c)	Yes
ENSMUSG00000036304	ZDHHC23	Kus-Liśkiewicz et al.(2013)	pubmed:23834426	direct interaction	N/D	zinc finger, DHHC domain containing 23(Zdhhc23)	Yes
ENSMUSG00000036473	NTN3	Kus-Liśkiewicz et al.(2013)	pubmed:23834426	direct interaction	N/D	netrin 3(Ntn3)	Yes
ENSMUSG00000036501	FAM13B	Kus-Liśkiewicz et al.(2013)	pubmed:23834426	direct interaction	N/D	family with sequence similarity 13, member B(Fam13b)	Yes
ENSMUSG00000036528	PPFIBP2	Kus-Liśkiewicz et al.(2013)	pubmed:23834426	direct interaction	N/D	PTPRF interacting protein, binding protein 2 (liprin beta 2)(Ppfibp2)	Yes
ENSMUSG00000036529	SBF1	Kus-Liśkiewicz et al.(2013)	pubmed:23834426	direct interaction	N/D	SET binding factor 1(Sbf1)	Yes
ENSMUSG00000036550	CNOT1	Kus-Liśkiewicz et al.(2013)	pubmed:23834426	direct interaction	N/D	CCR4-NOT transcription complex, subunit 1(Cnot1)	Yes
ENSMUSG00000036555	IQCE	Kus-Liśkiewicz et al.(2013)	pubmed:23834426	direct interaction	N/D	IQ motif containing E(Iqce)	Yes
ENSMUSG00000036632	ALG5	Kus-Liśkiewicz et al.(2013)	pubmed:23834426	direct interaction	N/D	asparagine-linked glycosylation 5 (dolichyl-phosphate beta-glucosyltransferase)(Alg5)	Yes
ENSMUSG00000036639	NUDT1	Kus-Liśkiewicz et al.(2013)	pubmed:23834426	direct interaction	N/D	nudix (nucleoside diphosphate linked moiety X)-type motif 1(Nudt1)	Yes
ENSMUSG00000036644	TBC1D9B	Kus-Liśkiewicz et al.(2013)	pubmed:23834426	direct interaction	N/D	TBC1 domain family, member 9B(Tbc1d9b)	Yes
ENSMUSG00000036686	cc2d1a	Kus-Liśkiewicz et al.(2013)	pubmed:23834426	direct interaction	N/D	coiled-coil and C2 domain containing 1A(Cc2d1a)	Yes
ENSMUSG00000036693	NOP14	Kus-Liśkiewicz et al.(2013)	pubmed:23834426	direct interaction	N/D	NOP14 nucleolar protein(Nop14)	Yes
ENSMUSG00000036777	ANLN	Kus-Liśkiewicz et al.(2013)	pubmed:23834426	direct interaction	N/D	anillin, actin binding protein(Anln)	Yes
ENSMUSG00000036875	DNA2	Kus-Liśkiewicz et al.(2013)	pubmed:23834426	direct interaction	N/D	DNA replication helicase/nuclease 2(Dna2)	Yes
ENSMUSG00000036955	kif1bp	Kus-Liśkiewicz et al.(2013)	pubmed:23834426	direct interaction	N/D	KIF1 binding protein(Kif1bp)	Yes
ENSMUSG00000036977	ANAPC10	Kus-Liśkiewicz et al.(2013)	pubmed:23834426	direct interaction	N/D	anaphase promoting complex subunit 10(Anapc10)	Yes
ENSMUSG00000037003	TNS2	Kus-Liśkiewicz et al.(2013)	pubmed:23834426	direct interaction	N/D	tensin 2(Tns2)	Yes
ENSMUSG00000037017	ZSCAN21	Kus-Liśkiewicz et al.(2013)	pubmed:23834426	direct interaction	N/D	zinc finger and SCAN domain containing 21(Zscan21)	Yes
ENSMUSG00000037020	WDR62	Kus-Liśkiewicz et al.(2013)	pubmed:23834426	direct interaction	N/D	WD repeat domain 62(Wdr62)	Yes
ENSMUSG00000037022	MMAA	Kus-Liśkiewicz et al.(2013)	pubmed:23834426	direct interaction	N/D	methylmalonic aciduria (cobalamin deficiency) type A(Mmaa)	Yes
ENSMUSG00000037071	Scd1	Kus-Liśkiewicz et al.(2013)	pubmed:23834426	direct interaction	N/D	stearoyl-Coenzyme A desaturase 1(Scd1)	Yes
ENSMUSG00000037119	FAM91A1	Kus-Liśkiewicz et al.(2013)	pubmed:23834426	direct interaction	N/D	family with sequence similarity 91, member A1(Fam91a1)	Yes
ENSMUSG00000037174	ELF2	Kus-Liśkiewicz et al.(2013)	pubmed:23834426	direct interaction	N/D	E74-like factor 2(Elf2)	Yes
ENSMUSG00000037210	FAM193A	Kus-Liśkiewicz et al.(2013)	pubmed:23834426	direct interaction	N/D	family with sequence similarity 193, member A(Fam193a)	Yes
ENSMUSG00000037253	MEX3C	Kus-Liśkiewicz et al.(2013)	pubmed:23834426	direct interaction	N/D	mex3 RNA binding family member C(Mex3c)	Yes
ENSMUSG00000037266	RSRP1	Kus-Liśkiewicz et al.(2013)	pubmed:23834426	direct interaction	inhibits	arginine/serine rich protein 1(Rsrp1)	Yes
ENSMUSG00000037270	4932438A	Kus-Liśkiewicz et al.(2013)	pubmed:23834426	direct interaction	N/D	usculus RIKEN cDNA 4932438A13 gene(4932438A13Rik)	Yes
ENSMUSG00000037300	TTC13	Kus-Liśkiewicz et al.(2013)	pubmed:23834426	direct interaction	N/D	tetratricopeptide repeat domain 13(Ttc13)	Yes
ENSMUSG00000037331	LARP1	Kus-Liśkiewicz et al.(2013)	pubmed:23834426	direct interaction	N/D	La ribonucleoprotein domain family, member 1(Larp1)	Yes
ENSMUSG00000037364	SRRT	Kus-Liśkiewicz et al.(2013)	pubmed:23834426	direct interaction	N/D	serrate RNA effector molecule homolog (Arabidopsis)(Srrt)	Yes
ENSMUSG00000037376	TRMT6	Kus-Liśkiewicz et al.(2013)	pubmed:23834426	direct interaction	N/D	tRNA methyltransferase 6(Trmt6)	Yes
ENSMUSG00000037410	TBC1D2B	Kus-Liśkiewicz et al.(2013)	pubmed:23834426	direct interaction	N/D	TBC1 domain family, member 2B(Tbc1d2b)	Yes
ENSMUSG00000037416	DMXL1	Kus-Liśkiewicz et al.(2013)	pubmed:23834426	direct interaction	N/D	Dmx-like 1(Dmxl1)	Yes
ENSMUSG00000037437	ADAM32	Kus-Liśkiewicz et al.(2013)	pubmed:23834426	direct interaction	N/D	a disintegrin and metallopeptidase domain 32(Adam32)	Yes
ENSMUSG00000037458	AZIN1	Kus-Liśkiewicz et al.(2013)	pubmed:23834426	direct interaction	N/D	antizyme inhibitor 1(Azin1)	Yes
ENSMUSG00000037469	ACP7	Kus-Liśkiewicz et al.(2013)	pubmed:23834426	direct interaction	N/D	acid phosphatase 7, tartrate resistant(Acp7)	Yes
ENSMUSG00000037487	UBR5	Kus-Liśkiewicz et al.(2013)	pubmed:23834426	direct interaction	N/D	ubiquitin protein ligase E3 component n-recognin 5(Ubr5)	Yes
ENSMUSG00000037553	ZDHHC18	Kus-Liśkiewicz et al.(2013)	pubmed:23834426	direct interaction	N/D	zinc finger, DHHC domain containing 18(Zdhhc18)	Yes
ENSMUSG00000037622	WDTC1	Kus-Liśkiewicz et al.(2013)	pubmed:23834426	direct interaction	N/D	WD and tetratricopeptide repeats 1(Wdtc1)	Yes
ENSMUSG00000037640	Zfp60	Kus-Liśkiewicz et al.(2013)	pubmed:23834426	direct interaction	N/D	zinc finger protein 60(Zfp60)	Yes
ENSMUSG00000037656	SLC20A2	Kus-Liśkiewicz et al.(2013)	pubmed:23834426	direct interaction	N/D	solute carrier family 20, member 2(Slc20a2)	Yes
ENSMUSG00000037742	EEF1A1	Kus-Liśkiewicz et al.(2013)	pubmed:23834426	direct interaction	N/D	eukaryotic translation elongation factor 1 alpha 1(Eef1a1)	Yes
ENSMUSG00000037761	ACTR5	Kus-Liśkiewicz et al.(2013)	pubmed:23834426	direct interaction	N/D	ARP5 actin-related protein 5(Actr5)	Yes
ENSMUSG00000037808	FAM76B	Kus-Liśkiewicz et al.(2013)	pubmed:23834426	direct interaction	N/D	family with sequence similarity 76, member B(Fam76b)	Yes
ENSMUSG00000037851	IARS	Kus-Liśkiewicz et al.(2013)	pubmed:23834426	direct interaction	N/D	isoleucine-tRNA synthetase(Iars)	Yes
ENSMUSG00000037876	JMJD1C	Kus-Liśkiewicz et al.(2013)	pubmed:23834426	direct interaction	N/D	jumonji domain containing 1C(Jmjd1c)	Yes
ENSMUSG00000037890	WDR19	Kus-Liśkiewicz et al.(2013)	pubmed:23834426	direct interaction	N/D	WD repeat domain 19(Wdr19)	Yes
ENSMUSG00000037971	1110032A	Kus-Liśkiewicz et al.(2013)	pubmed:23834426	direct interaction	N/D	usculus RIKEN cDNA 1110032A03 gene(1110032A03Rik)	Yes
ENSMUSG00000038010	CCDC138	Kus-Liśkiewicz et al.(2013)	pubmed:23834426	direct interaction	N/D	coiled-coil domain containing 138(Ccdc138)	Yes
ENSMUSG00000038023	ATP6V0A2	Kus-Liśkiewicz et al.(2013)	pubmed:23834426	direct interaction	N/D	usculus ATPase, H+ transporting, lysosomal V0 subunit A2(Atp6v0a2)	Yes
ENSMUSG00000038067	CSF3	Kus-Liśkiewicz et al.(2013)	pubmed:23834426	direct interaction	N/D	colony stimulating factor 3 (granulocyte)(Csf3)	Yes
ENSMUSG00000038072	GALNT11	Kus-Liśkiewicz et al.(2013)	pubmed:23834426	direct interaction	N/D	UDP-N-acetyl-alpha-D-galactosamine:polypeptide N-acetylgalactosaminyltransferase 11(Galnt11)	Yes
ENSMUSG00000038084	OPA1	Kus-Liśkiewicz et al.(2013)	pubmed:23834426	direct interaction	N/D	optic atrophy 1(Opa1)	Yes
ENSMUSG00000038170	PDE4DIP	Kus-Liśkiewicz et al.(2013)	pubmed:23834426	direct interaction	N/D	phosphodiesterase 4D interacting protein (myomegalin)(Pde4dip)	Yes
ENSMUSG00000038195	rilp	Kus-Liśkiewicz et al.(2013)	pubmed:23834426	direct interaction	N/D	Rab interacting lysosomal protein(Rilp)	Yes
ENSMUSG00000038241	CEP250	Kus-Liśkiewicz et al.(2013)	pubmed:23834426	direct interaction	N/D	centrosomal protein 250(Cep250)	Yes
ENSMUSG00000038279	NOP2	Kus-Liśkiewicz et al.(2013)	pubmed:23834426	direct interaction	N/D	NOP2 nucleolar protein(Nop2)	Yes
ENSMUSG00000038286	BPHL	Kus-Liśkiewicz et al.(2013)	pubmed:23834426	direct interaction	N/D	biphenyl hydrolase-like (serine hydrolase, breast epithelial mucin-associated antigen)(Bphl)	Yes
ENSMUSG00000038290	SMG6	Kus-Liśkiewicz et al.(2013)	pubmed:23834426	direct interaction	N/D	Smg-6 homolog, nonsense mediated mRNA decay factor (C. elegans)(Smg6)	Yes
ENSMUSG00000038291	SNX25	Kus-Liśkiewicz et al.(2013)	pubmed:23834426	direct interaction	N/D	sorting nexin 25(Snx25)	Yes
ENSMUSG00000038299	WDR36	Kus-Liśkiewicz et al.(2013)	pubmed:23834426	direct interaction	N/D	WD repeat domain 36(Wdr36)	Yes
ENSMUSG00000038335	TSR1	Kus-Liśkiewicz et al.(2013)	pubmed:23834426	direct interaction	N/D	TSR1 20S rRNA accumulation(Tsr1)	Yes
ENSMUSG00000038351	SGSM2	Kus-Liśkiewicz et al.(2013)	pubmed:23834426	direct interaction	N/D	small G protein signaling modulator 2(Sgsm2)	Yes
ENSMUSG00000038398	UPF3A	Kus-Liśkiewicz et al.(2013)	pubmed:23834426	direct interaction	N/D	UPF3 regulator of nonsense transcripts homolog A (yeast)(Upf3a)	Yes
ENSMUSG00000038502	PTOV1	Kus-Liśkiewicz et al.(2013)	pubmed:23834426	direct interaction	N/D	prostate tumor over expressed gene 1(Ptov1)	Yes
ENSMUSG00000038535	Zfp280d	Kus-Liśkiewicz et al.(2013)	pubmed:23834426	direct interaction	N/D	zinc finger protein 280D(Zfp280d)	Yes
ENSMUSG00000038615	NFE2L1	Kus-Liśkiewicz et al.(2013)	pubmed:23834426	direct interaction	N/D	nuclear factor, erythroid derived 2,-like 1(Nfe2l1)	Yes
ENSMUSG00000038619	ENSA	Kus-Liśkiewicz et al.(2013)	pubmed:23834426	direct interaction	N/D	endosulfine alpha(Ensa)	Yes
ENSMUSG00000038641	AKR1D1	Kus-Liśkiewicz et al.(2013)	pubmed:23834426	direct interaction	N/D	aldo-keto reductase family 1, member D1(Akr1d1)	Yes
ENSMUSG00000038722	BUD31	Kus-Liśkiewicz et al.(2013)	pubmed:23834426	direct interaction	N/D	BUD31 homolog(Bud31)	Yes
ENSMUSG00000038827	FAM206A	Kus-Liśkiewicz et al.(2013)	pubmed:23834426	direct interaction	N/D	family with sequence similarity 206, member A(Fam206a)	Yes
ENSMUSG00000038828	TMEM214	Kus-Liśkiewicz et al.(2013)	pubmed:23834426	direct interaction	N/D	transmembrane protein 214(Tmem214)	Yes
ENSMUSG00000038861	PI4KB	Kus-Liśkiewicz et al.(2013)	pubmed:23834426	direct interaction	N/D	phosphatidylinositol 4-kinase, catalytic, beta polypeptide(Pi4kb)	Yes
ENSMUSG00000038876	RNF146	Kus-Liśkiewicz et al.(2013)	pubmed:23834426	direct interaction	N/D	ring finger protein 146(Rnf146)	Yes
ENSMUSG00000038914	DIDO1	Kus-Liśkiewicz et al.(2013)	pubmed:23834426	direct interaction	N/D	death inducer-obliterator 1(Dido1)	Yes
ENSMUSG00000038949	CNST	Kus-Liśkiewicz et al.(2013)	pubmed:23834426	direct interaction	N/D	consortin, connexin sorting protein(Cnst)	Yes
ENSMUSG00000038975	RABGGTB	Kus-Liśkiewicz et al.(2013)	pubmed:23834426	direct interaction	N/D	Rab geranylgeranyl transferase, b subunit(Rabggtb)	Yes
ENSMUSG00000039016	TIMM8B	Kus-Liśkiewicz et al.(2013)	pubmed:23834426	direct interaction	N/D	translocase of inner mitochondrial membrane 8B(Timm8b)	Yes
ENSMUSG00000039033	TASP1	Kus-Liśkiewicz et al.(2013)	pubmed:23834426	direct interaction	N/D	taspase, threonine aspartase 1(Tasp1)	Yes
ENSMUSG00000039048	FOXRED1	Kus-Liśkiewicz et al.(2013)	pubmed:23834426	direct interaction	N/D	FAD-dependent oxidoreductase domain containing 1(Foxred1)	Yes
ENSMUSG00000039065	FAM173B	Kus-Liśkiewicz et al.(2013)	pubmed:23834426	direct interaction	N/D	family with sequence similarity 173, member B(Fam173b)	Yes
ENSMUSG00000039086	SS18L1	Kus-Liśkiewicz et al.(2013)	pubmed:23834426	direct interaction	N/D	synovial sarcoma translocation gene on chromosome 18-like 1(Ss18l1)	Yes
ENSMUSG00000039182	AW209491	Kus-Liśkiewicz et al.(2013)	pubmed:23834426	direct interaction	N/D	usculus expressed sequence AW209491(AW209491)	Yes
ENSMUSG00000039218	SRRM2	Kus-Liśkiewicz et al.(2013)	pubmed:23834426	direct interaction	N/D	serine/arginine repetitive matrix 2(Srrm2)	Yes
ENSMUSG00000039219	ARID4B	Kus-Liśkiewicz et al.(2013)	pubmed:23834426	direct interaction	N/D	AT rich interactive domain 4B (RBP1-like)(Arid4b)	Yes
ENSMUSG00000039244	E130309D	Kus-Liśkiewicz et al.(2013)	pubmed:23834426	direct interaction	N/D	usculus RIKEN cDNA E130309D02 gene(E130309D02Rik)	Yes
ENSMUSG00000039308	NDST2	Kus-Liśkiewicz et al.(2013)	pubmed:23834426	direct interaction	N/D	N-deacetylase/N-sulfotransferase (heparan glucosaminyl) 2(Ndst2)	Yes
ENSMUSG00000039318	RAB3GAP2	Kus-Liśkiewicz et al.(2013)	pubmed:23834426	direct interaction	N/D	usculus RAB3 GTPase activating protein subunit 2(Rab3gap2)	Yes
ENSMUSG00000039414	HEATR5B	Kus-Liśkiewicz et al.(2013)	pubmed:23834426	direct interaction	N/D	HEAT repeat containing 5B(Heatr5b)	Yes
ENSMUSG00000039428	TMEM135	Kus-Liśkiewicz et al.(2013)	pubmed:23834426	direct interaction	N/D	transmembrane protein 135(Tmem135)	Yes
ENSMUSG00000039438	TTC36	Kus-Liśkiewicz et al.(2013)	pubmed:23834426	direct interaction	N/D	tetratricopeptide repeat domain 36(Ttc36)	Yes
ENSMUSG00000039449	PRPF18	Kus-Liśkiewicz et al.(2013)	pubmed:23834426	direct interaction	N/D	pre-mRNA processing factor 18(Prpf18)	Yes
ENSMUSG00000039463	SLC9A8	Kus-Liśkiewicz et al.(2013)	pubmed:23834426	direct interaction	N/D	solute carrier family 9 (sodium/hydrogen exchanger), member 8(Slc9a8)	Yes
ENSMUSG00000039473	UBN1	Kus-Liśkiewicz et al.(2013)	pubmed:23834426	direct interaction	N/D	ubinuclein 1(Ubn1)	Yes
ENSMUSG00000039519	CYP7B1	Kus-Liśkiewicz et al.(2013)	pubmed:23834426	direct interaction	N/D	cytochrome P450, family 7, subfamily b, polypeptide 1(Cyp7b1)	Yes
ENSMUSG00000039536	STAU1	Kus-Liśkiewicz et al.(2013)	pubmed:23834426	direct interaction	N/D	staufen (RNA binding protein) homolog 1 (Drosophila)(Stau1)	Yes
ENSMUSG00000039607	RBMS3	Kus-Liśkiewicz et al.(2013)	pubmed:23834426	direct interaction	N/D	RNA binding motif, single stranded interacting protein(Rbms3)	Yes
ENSMUSG00000039628	HS3ST6	Kus-Liśkiewicz et al.(2013)	pubmed:23834426	direct interaction	N/D	heparan sulfate (glucosamine) 3-O-sulfotransferase 6(Hs3st6)	Yes
ENSMUSG00000039680	mrps6	Kus-Liśkiewicz et al.(2013)	pubmed:23834426	direct interaction	N/D	mitochondrial ribosomal protein S6(Mrps6)	Yes
ENSMUSG00000039715	WDR34	Kus-Liśkiewicz et al.(2013)	pubmed:23834426	direct interaction	N/D	WD repeat domain 34(Wdr34)	Yes
ENSMUSG00000039756	DNTTIP2	Kus-Liśkiewicz et al.(2013)	pubmed:23834426	direct interaction	N/D	deoxynucleotidyltransferase, terminal, interacting protein 2(Dnttip2)	Yes
ENSMUSG00000039763	DNAJC28	Kus-Liśkiewicz et al.(2013)	pubmed:23834426	direct interaction	N/D	DnaJ heat shock protein family (Hsp40) member C28(Dnajc28)	Yes
ENSMUSG00000039826	TRUB2	Kus-Liśkiewicz et al.(2013)	pubmed:23834426	direct interaction	N/D	TruB pseudouridine (psi) synthase family member 2(Trub2)	Yes
ENSMUSG00000039850	ENDOV	Kus-Liśkiewicz et al.(2013)	pubmed:23834426	direct interaction	N/D	endonuclease V(Endov)	Yes
ENSMUSG00000039960	RHOU	Kus-Liśkiewicz et al.(2013)	pubmed:23834426	direct interaction	N/D	ras homolog family member U(Rhou)	Yes
ENSMUSG00000039963	CCDC40	Kus-Liśkiewicz et al.(2013)	pubmed:23834426	direct interaction	N/D	coiled-coil domain containing 40(Ccdc40)	Yes
ENSMUSG00000039967	Zfp292	Kus-Liśkiewicz et al.(2013)	pubmed:23834426	direct interaction	N/D	zinc finger protein 292(Zfp292)	Yes
ENSMUSG00000039990	EDRF1	Kus-Liśkiewicz et al.(2013)	pubmed:23834426	direct interaction	N/D	erythroid differentiation regulatory factor 1(Edrf1)	Yes
ENSMUSG00000040028	ELAVL1	Kus-Liśkiewicz et al.(2013)	pubmed:23834426	direct interaction	N/D	ELAV (embryonic lethal, abnormal vision)-like 1 (Hu antigen R)(Elavl1)	No
ENSMUSG00000040044	ORC3	Kus-Liśkiewicz et al.(2013)	pubmed:23834426	direct interaction	N/D	origin recognition complex, subunit 3(Orc3)	Yes
ENSMUSG00000040112	MRPS35	Kus-Liśkiewicz et al.(2013)	pubmed:23834426	direct interaction	N/D	mitochondrial ribosomal protein S35(Mrps35)	Yes
ENSMUSG00000040121	REP15	Kus-Liśkiewicz et al.(2013)	pubmed:23834426	direct interaction	N/D	RAB15 effector protein(Rep15)	Yes
ENSMUSG00000040174	ALKBH3	Kus-Liśkiewicz et al.(2013)	pubmed:23834426	direct interaction	N/D	alkB homolog 3, alpha-ketoglutarate-dependent dioxygenase(Alkbh3)	Yes
ENSMUSG00000040260	DAAM2	Kus-Liśkiewicz et al.(2013)	pubmed:23834426	direct interaction	N/D	dishevelled associated activator of morphogenesis 2(Daam2)	Yes
ENSMUSG00000040351	ANKIB1	Kus-Liśkiewicz et al.(2013)	pubmed:23834426	direct interaction	N/D	ankyrin repeat and IBR domain containing 1(Ankib1)	Yes
ENSMUSG00000040354	MARS	Kus-Liśkiewicz et al.(2013)	pubmed:23834426	direct interaction	N/D	methionine-tRNA synthetase(Mars)	Yes
ENSMUSG00000040447	SPNS2	Kus-Liśkiewicz et al.(2013)	pubmed:23834426	direct interaction	N/D	spinster homolog 2(Spns2)	Yes
ENSMUSG00000040451	SGMS1	Kus-Liśkiewicz et al.(2013)	pubmed:23834426	direct interaction	N/D	sphingomyelin synthase 1(Sgms1)	Yes
ENSMUSG00000040481	BPTF	Kus-Liśkiewicz et al.(2013)	pubmed:23834426	direct interaction	N/D	bromodomain PHD finger transcription factor(Bptf)	Yes
ENSMUSG00000040482	DXO	Kus-Liśkiewicz et al.(2013)	pubmed:23834426	direct interaction	N/D	decapping exoribonuclease(Dxo)	Yes
ENSMUSG00000040485	LRRC52	Kus-Liśkiewicz et al.(2013)	pubmed:23834426	direct interaction	N/D	leucine rich repeat containing 52(Lrrc52)	Yes
ENSMUSG00000040620	DHX33	Kus-Liśkiewicz et al.(2013)	pubmed:23834426	direct interaction	N/D	DEAH (Asp-Glu-Ala-His) box polypeptide 33(Dhx33)	Yes
ENSMUSG00000040629	MAEL	Kus-Liśkiewicz et al.(2013)	pubmed:23834426	direct interaction	N/D	maelstrom spermatogenic transposon silencer(Mael)	Yes
ENSMUSG00000040681	HMGN1	Kus-Liśkiewicz et al.(2013)	pubmed:23834426	direct interaction	N/D	high mobility group nucleosomal binding domain 1(Hmgn1)	Yes
ENSMUSG00000040699	LIMD2	Kus-Liśkiewicz et al.(2013)	pubmed:23834426	direct interaction	N/D	LIM domain containing 2(Limd2)	Yes
ENSMUSG00000040714	KLC3	Kus-Liśkiewicz et al.(2013)	pubmed:23834426	direct interaction	N/D	kinesin light chain 3(Klc3)	Yes
ENSMUSG00000040720	1110037F	Kus-Liśkiewicz et al.(2013)	pubmed:23834426	direct interaction	N/D	usculus RIKEN cDNA 1110037F02 gene(1110037F02Rik)	Yes
ENSMUSG00000040721	ZFHX2	Kus-Liśkiewicz et al.(2013)	pubmed:23834426	direct interaction	N/D	zinc finger homeobox 2(Zfhx2)	Yes
ENSMUSG00000040738	INTS8	Kus-Liśkiewicz et al.(2013)	pubmed:23834426	direct interaction	N/D	integrator complex subunit 8(Ints8)	Yes
ENSMUSG00000040812	AGBL2	Kus-Liśkiewicz et al.(2013)	pubmed:23834426	direct interaction	N/D	ATP/GTP binding protein-like 2(Agbl2)	Yes
ENSMUSG00000040950	Mgl2	Kus-Liśkiewicz et al.(2013)	pubmed:23834426	direct interaction	N/D	macrophage galactose N-acetyl-galactosamine specific lectin 2(Mgl2)	Yes
ENSMUSG00000041231	UBLCP1	Kus-Liśkiewicz et al.(2013)	pubmed:23834426	direct interaction	N/D	ubiquitin-like domain containing CTD phosphatase 1(Ublcp1)	Yes
ENSMUSG00000041264	USPL1	Kus-Liśkiewicz et al.(2013)	pubmed:23834426	direct interaction	N/D	ubiquitin specific peptidase like 1(Uspl1)	Yes
ENSMUSG00000041287	SOX15	Kus-Liśkiewicz et al.(2013)	pubmed:23834426	direct interaction	N/D	SRY (sex determining region Y)-box 15(Sox15)	Yes
ENSMUSG00000041341	atg2b	Kus-Liśkiewicz et al.(2013)	pubmed:23834426	direct interaction	N/D	autophagy related 2B(Atg2b)	Yes
ENSMUSG00000041415	DICER1	Kus-Liśkiewicz et al.(2013)	pubmed:23834426	direct interaction	N/D	dicer 1, ribonuclease type III(Dicer1)	Yes
ENSMUSG00000041438	CIRH1A	Kus-Liśkiewicz et al.(2013)	pubmed:23834426	direct interaction	N/D	cirrhosis, autosomal recessive 1A (human)(Cirh1a)	Yes
ENSMUSG00000041453	RPL21	Kus-Liśkiewicz et al.(2013)	pubmed:23834426	direct interaction	N/D	ribosomal protein L21(Rpl21)	Yes
ENSMUSG00000041632	MRPS27	Kus-Liśkiewicz et al.(2013)	pubmed:23834426	direct interaction	N/D	mitochondrial ribosomal protein S27(Mrps27)	Yes
ENSMUSG00000041638	Gcn1l1	Kus-Liśkiewicz et al.(2013)	pubmed:23834426	direct interaction	N/D	GCN1 general control of amino-acid synthesis 1-like 1 (yeast)(Gcn1l1)	Yes
ENSMUSG00000041747	UTP15	Kus-Liśkiewicz et al.(2013)	pubmed:23834426	direct interaction	N/D	UTP15 small subunit processome component(Utp15)	Yes
ENSMUSG00000041765	UBAC2	Kus-Liśkiewicz et al.(2013)	pubmed:23834426	direct interaction	N/D	ubiquitin associated domain containing 2(Ubac2)	Yes
ENSMUSG00000041837	PDCD7	Kus-Liśkiewicz et al.(2013)	pubmed:23834426	direct interaction	N/D	programmed cell death 7(Pdcd7)	Yes
ENSMUSG00000041841	RPL37	Kus-Liśkiewicz et al.(2013)	pubmed:23834426	direct interaction	N/D	ribosomal protein L37(Rpl37)	Yes
ENSMUSG00000041846	SMEK1	Kus-Liśkiewicz et al.(2013)	pubmed:23834426	direct interaction	N/D	SMEK homolog 1, suppressor of mek1 (Dictyostelium)(Smek1)	Yes
ENSMUSG00000041879	IPO9	Kus-Liśkiewicz et al.(2013)	pubmed:23834426	direct interaction	N/D	importin 9(Ipo9)	Yes
ENSMUSG00000041936	AGRN	Kus-Liśkiewicz et al.(2013)	pubmed:23834426	direct interaction	N/D	agrin(Agrn)	Yes
ENSMUSG00000041975	METTL8	Kus-Liśkiewicz et al.(2013)	pubmed:23834426	direct interaction	N/D	methyltransferase like 8(Mettl8)	Yes
ENSMUSG00000041995	ZBED3	Kus-Liśkiewicz et al.(2013)	pubmed:23834426	direct interaction	N/D	zinc finger, BED type containing 3(Zbed3)	Yes
ENSMUSG00000042079	HNRNPF	Kus-Liśkiewicz et al.(2013)	pubmed:23834426	direct interaction	N/D	heterogeneous nuclear ribonucleoprotein F(Hnrnpf)	Yes
ENSMUSG00000042105	INPP5F	Kus-Liśkiewicz et al.(2013)	pubmed:23834426	direct interaction	N/D	inositol polyphosphate-5-phosphatase F(Inpp5f)	Yes
ENSMUSG00000042202	SLC35E2	Kus-Liśkiewicz et al.(2013)	pubmed:23834426	direct interaction	N/D	solute carrier family 35, member E2(Slc35e2)	Yes
ENSMUSG00000042229	RABIF	Kus-Liśkiewicz et al.(2013)	pubmed:23834426	direct interaction	N/D	RAB interacting factor(Rabif)	Yes
ENSMUSG00000042289	HSD3B7	Kus-Liśkiewicz et al.(2013)	pubmed:23834426	direct interaction	N/D	hydroxy-delta-5-steroid dehydrogenase, 3 beta- and steroid delta-isomerase 7(Hsd3b7)	Yes
ENSMUSG00000042298	TTC19	Kus-Liśkiewicz et al.(2013)	pubmed:23834426	direct interaction	N/D	tetratricopeptide repeat domain 19(Ttc19)	Yes
ENSMUSG00000042302	EHBP1	Kus-Liśkiewicz et al.(2013)	pubmed:23834426	direct interaction	N/D	EH domain binding protein 1(Ehbp1)	Yes
ENSMUSG00000042308	SETD1A	Kus-Liśkiewicz et al.(2013)	pubmed:23834426	direct interaction	N/D	SET domain containing 1A(Setd1a)	Yes
ENSMUSG00000042323	PBRM1	Kus-Liśkiewicz et al.(2013)	pubmed:23834426	direct interaction	N/D	polybromo 1(Pbrm1)	Yes
ENSMUSG00000042350	AREL1	Kus-Liśkiewicz et al.(2013)	pubmed:23834426	direct interaction	N/D	apoptosis resistant E3 ubiquitin protein ligase 1(Arel1)	Yes
ENSMUSG00000042354	GNL3	Kus-Liśkiewicz et al.(2013)	pubmed:23834426	direct interaction	N/D	guanine nucleotide binding protein-like 3 (nucleolar)(Gnl3)	Yes
ENSMUSG00000042423	FBRS	Kus-Liśkiewicz et al.(2013)	pubmed:23834426	direct interaction	N/D	fibrosin(Fbrs)	Yes
ENSMUSG00000042508	DMTF1	Kus-Liśkiewicz et al.(2013)	pubmed:23834426	direct interaction	N/D	cyclin D binding myb-like transcription factor 1(Dmtf1)	Yes
ENSMUSG00000042628	zfyve1	Kus-Liśkiewicz et al.(2013)	pubmed:23834426	direct interaction	N/D	zinc finger, FYVE domain containing 1(Zfyve1)	Yes
ENSMUSG00000042660	WDR55	Kus-Liśkiewicz et al.(2013)	pubmed:23834426	direct interaction	N/D	WD repeat domain 55(Wdr55)	Yes
ENSMUSG00000042688	MAPK6	Kus-Liśkiewicz et al.(2013)	pubmed:23834426	direct interaction	N/D	mitogen-activated protein kinase 6(Mapk6)	Yes
ENSMUSG00000042744	Gm15800	Kus-Liśkiewicz et al.(2013)	pubmed:23834426	direct interaction	N/D	predicted gene 15800(Gm15800)	Yes
ENSMUSG00000042751	NMNAT2	Kus-Liśkiewicz et al.(2013)	pubmed:23834426	direct interaction	N/D	nicotinamide nucleotide adenylyltransferase 2(Nmnat2)	Yes
ENSMUSG00000042790	RNF214	Kus-Liśkiewicz et al.(2013)	pubmed:23834426	direct interaction	N/D	ring finger protein 214(Rnf214)	Yes
ENSMUSG00000042804	GPR153	Kus-Liśkiewicz et al.(2013)	pubmed:23834426	direct interaction	N/D	G protein-coupled receptor 153(Gpr153)	Yes
ENSMUSG00000042816	GPR151	Kus-Liśkiewicz et al.(2013)	pubmed:23834426	direct interaction	N/D	G protein-coupled receptor 151(Gpr151)	Yes
ENSMUSG00000042851	ZC3H6	Kus-Liśkiewicz et al.(2013)	pubmed:23834426	direct interaction	N/D	zinc finger CCCH type containing 6(Zc3h6)	Yes
ENSMUSG00000043059	Zfp513	Kus-Liśkiewicz et al.(2013)	pubmed:23834426	direct interaction	N/D	zinc finger protein 513(Zfp513)	Yes
ENSMUSG00000043067	DPY19L1	Kus-Liśkiewicz et al.(2013)	pubmed:23834426	direct interaction	N/D	dpy-19-like 1 (C. elegans)(Dpy19l1)	Yes
ENSMUSG00000043131	mob1a	Kus-Liśkiewicz et al.(2013)	pubmed:23834426	direct interaction	N/D	MOB kinase activator 1A(Mob1a)	Yes
ENSMUSG00000043140	TMEM186	Kus-Liśkiewicz et al.(2013)	pubmed:23834426	direct interaction	N/D	transmembrane protein 186(Tmem186)	Yes
ENSMUSG00000043154	PPP2R3A	Kus-Liśkiewicz et al.(2013)	pubmed:23834426	direct interaction	N/D	protein phosphatase 2, regulatory subunit B'', alpha(Ppp2r3a)	Yes
ENSMUSG00000043257	PIGV	Kus-Liśkiewicz et al.(2013)	pubmed:23834426	direct interaction	N/D	phosphatidylinositol glycan anchor biosynthesis, class V(Pigv)	Yes
ENSMUSG00000043411	USP48	Kus-Liśkiewicz et al.(2013)	pubmed:23834426	direct interaction	N/D	ubiquitin specific peptidase 48(Usp48)	Yes
ENSMUSG00000043467	ZBTB37	Kus-Liśkiewicz et al.(2013)	pubmed:23834426	direct interaction	N/D	zinc finger and BTB domain containing 37(Zbtb37)	Yes
ENSMUSG00000043535	SETX	Kus-Liśkiewicz et al.(2013)	pubmed:23834426	direct interaction	N/D	senataxin(Setx)	Yes
ENSMUSG00000043733	PTPN11	Kus-Liśkiewicz et al.(2013)	pubmed:23834426	direct interaction	N/D	protein tyrosine phosphatase, non-receptor type 11(Ptpn11)	Yes
ENSMUSG00000043789	VWCE	Kus-Liśkiewicz et al.(2013)	pubmed:23834426	direct interaction	N/D	von Willebrand factor C and EGF domains(Vwce)	Yes
ENSMUSG00000043872	ZMYM1	Kus-Liśkiewicz et al.(2013)	pubmed:23834426	direct interaction	N/D	zinc finger, MYM domain containing 1(Zmym1)	Yes
ENSMUSG00000043909	Trp53bp1	Kus-Liśkiewicz et al.(2013)	pubmed:23834426	direct interaction	N/D	usculus transformation related protein 53 binding protein 1(Trp53bp1)	Yes
ENSMUSG00000043913	CCDC60	Kus-Liśkiewicz et al.(2013)	pubmed:23834426	direct interaction	N/D	coiled-coil domain containing 60(Ccdc60)	Yes
ENSMUSG00000043924	NCMAP	Kus-Liśkiewicz et al.(2013)	pubmed:23834426	direct interaction	N/D	noncompact myelin associated protein(Ncmap)	Yes
ENSMUSG00000043940	WDFY3	Kus-Liśkiewicz et al.(2013)	pubmed:23834426	direct interaction	N/D	WD repeat and FYVE domain containing 3(Wdfy3)	Yes
ENSMUSG00000043987	CEP164	Kus-Liśkiewicz et al.(2013)	pubmed:23834426	direct interaction	N/D	centrosomal protein 164(Cep164)	Yes
ENSMUSG00000044080	S100A1	Kus-Liśkiewicz et al.(2013)	pubmed:23834426	direct interaction	N/D	S100 calcium binding protein A1(S100a1)	Yes
ENSMUSG00000044145	1810024B	Kus-Liśkiewicz et al.(2013)	pubmed:23834426	direct interaction	N/D	usculus RIKEN cDNA 1810024B03 gene(1810024B03Rik)	Yes
ENSMUSG00000044167	FOXO1	Kus-Liśkiewicz et al.(2013)	pubmed:23834426	direct interaction	N/D	forkhead box O1(Foxo1)	Yes
ENSMUSG00000044288	CNR1	Kus-Liśkiewicz et al.(2013)	pubmed:23834426	direct interaction	N/D	cannabinoid receptor 1 (brain)(Cnr1)	Yes
ENSMUSG00000044308	UBR3	Kus-Liśkiewicz et al.(2013)	pubmed:23834426	direct interaction	N/D	ubiquitin protein ligase E3 component n-recognin 3(Ubr3)	Yes
ENSMUSG00000044365	cxxc4	Kus-Liśkiewicz et al.(2013)	pubmed:23834426	direct interaction	N/D	CXXC finger 4(Cxxc4)	Yes
ENSMUSG00000044390	tigd3	Kus-Liśkiewicz et al.(2013)	pubmed:23834426	direct interaction	N/D	tigger transposable element derived 3(Tigd3)	Yes
ENSMUSG00000044405	ADIG	Kus-Liśkiewicz et al.(2013)	pubmed:23834426	direct interaction	N/D	adipogenin(Adig)	Yes
ENSMUSG00000044456	rin3	Kus-Liśkiewicz et al.(2013)	pubmed:23834426	direct interaction	N/D	Ras and Rab interactor 3(Rin3)	Yes
ENSMUSG00000044595	DND1	Kus-Liśkiewicz et al.(2013)	pubmed:23834426	direct interaction	N/D	DND microRNA-mediated repression inhibitor 1(Dnd1)	Yes
ENSMUSG00000044702	PALB2	Kus-Liśkiewicz et al.(2013)	pubmed:23834426	direct interaction	N/D	partner and localizer of BRCA2(Palb2)	Yes
ENSMUSG00000044772	SNTN	Kus-Liśkiewicz et al.(2013)	pubmed:23834426	direct interaction	N/D	sentan, cilia apical structure protein(Sntn)	Yes
ENSMUSG00000044792	ISCA1	Kus-Liśkiewicz et al.(2013)	pubmed:23834426	direct interaction	N/D	iron-sulfur cluster assembly 1(Isca1)	Yes
ENSMUSG00000044820	AY074887	Kus-Liśkiewicz et al.(2013)	pubmed:23834426	direct interaction	N/D	usculus cDNA sequence AY074887(AY074887)	Yes
ENSMUSG00000044860	Gm1123	Kus-Liśkiewicz et al.(2013)	pubmed:23834426	direct interaction	N/D	predicted gene 1123(Gm1123)	Yes
ENSMUSG00000044937	ttc41	Kus-Liśkiewicz et al.(2013)	pubmed:23834426	direct interaction	N/D	tetratricopeptide repeat domain 41(Ttc41)	Yes
ENSMUSG00000045257	MORN2	Kus-Liśkiewicz et al.(2013)	pubmed:23834426	direct interaction	N/D	MORN repeat containing 2(Morn2)	Yes
ENSMUSG00000045409	TRIM39	Kus-Liśkiewicz et al.(2013)	pubmed:23834426	direct interaction	N/D	tripartite motif-containing 39(Trim39)	Yes
ENSMUSG00000045482	TRRAP	Kus-Liśkiewicz et al.(2013)	pubmed:23834426	direct interaction	inhibits	transformation/transcription domain-associated protein(Trrap)	Yes
ENSMUSG00000045636	MTUS1	Kus-Liśkiewicz et al.(2013)	pubmed:23834426	direct interaction	N/D	mitochondrial tumor suppressor 1(Mtus1)	Yes
ENSMUSG00000045691	THTPA	Kus-Liśkiewicz et al.(2013)	pubmed:23834426	direct interaction	N/D	thiamine triphosphatase(Thtpa)	Yes
ENSMUSG00000045983	EIF4G1	Kus-Liśkiewicz et al.(2013)	pubmed:23834426	direct interaction	N/D	eukaryotic translation initiation factor 4, gamma 1(Eif4g1)	Yes
ENSMUSG00000045996	POLR2K	Kus-Liśkiewicz et al.(2013)	pubmed:23834426	direct interaction	N/D	polymerase (RNA) II (DNA directed) polypeptide K(Polr2k)	Yes
ENSMUSG00000046010	Zfp830	Le Masson et al.(2011)	pubmed:21690297	functional association	activates	zinc finger protein 830(Zfp830)	Yes
ENSMUSG00000046034	OTULIN	Kus-Liśkiewicz et al.(2013)	pubmed:23834426	direct interaction	N/D	OTU deubiquitinase with linear linkage specificity(Otulin)	Yes
ENSMUSG00000046082	tmem174	Kus-Liśkiewicz et al.(2013)	pubmed:23834426	direct interaction	N/D	transmembrane protein 174(Tmem174)	Yes
ENSMUSG00000046108	IL17C	Kus-Liśkiewicz et al.(2013)	pubmed:23834426	direct interaction	N/D	interleukin 17C(Il17c)	Yes
ENSMUSG00000046110	SERINC4	Kus-Liśkiewicz et al.(2013)	pubmed:23834426	direct interaction	N/D	serine incorporator 4(Serinc4)	Yes
ENSMUSG00000046111	CEP295	Kus-Liśkiewicz et al.(2013)	pubmed:23834426	direct interaction	N/D	centrosomal protein 295(Cep295)	Yes
ENSMUSG00000046138	9930021J	Kus-Liśkiewicz et al.(2013)	pubmed:23834426	direct interaction	N/D	usculus RIKEN cDNA 9930021J03 gene(9930021J03Rik)	Yes
ENSMUSG00000046179	E2F8	Le Masson et al.(2011)	pubmed:21690297	functional association	activates	E2F transcription factor 8(E2f8)	Yes
ENSMUSG00000046185	Zfp84	Kus-Liśkiewicz et al.(2013)	pubmed:23834426	direct interaction	N/D	zinc finger protein 84(Zfp84)	Yes
ENSMUSG00000046311	ZFP62	Kus-Liśkiewicz et al.(2013)	pubmed:23834426	direct interaction	N/D	zinc finger protein 62(Zfp62)	Yes
ENSMUSG00000046324	ERMP1	Kus-Liśkiewicz et al.(2013)	pubmed:23834426	direct interaction	N/D	endoplasmic reticulum metallopeptidase 1(Ermp1)	Yes
ENSMUSG00000046743	FAT4	Kus-Liśkiewicz et al.(2013)	pubmed:23834426	direct interaction	N/D	FAT atypical cadherin 4(Fat4)	Yes
ENSMUSG00000046753	CCDC66	Kus-Liśkiewicz et al.(2013)	pubmed:23834426	direct interaction	N/D	coiled-coil domain containing 66(Ccdc66)	Yes
ENSMUSG00000046808	ATP10D	Kus-Liśkiewicz et al.(2013)	pubmed:23834426	direct interaction	N/D	ATPase, class V, type 10D(Atp10d)	Yes
ENSMUSG00000046828	Mettl21e	Kus-Liśkiewicz et al.(2013)	pubmed:23834426	direct interaction	N/D	usculus methyltransferase like 21E(Mettl21e)	Yes
ENSMUSG00000046909	TEFM	Kus-Liśkiewicz et al.(2013)	pubmed:23834426	direct interaction	N/D	transcription elongation factor, mitochondrial(Tefm)	Yes
ENSMUSG00000046962	ZBTB21	Kus-Liśkiewicz et al.(2013)	pubmed:23834426	direct interaction	N/D	zinc finger and BTB domain containing 21(Zbtb21)	Yes
ENSMUSG00000047036	Zfp445	Kus-Liśkiewicz et al.(2013)	pubmed:23834426	direct interaction	N/D	zinc finger protein 445(Zfp445)	Yes
ENSMUSG00000047215	RPL9	Kus-Liśkiewicz et al.(2013)	pubmed:23834426	direct interaction	N/D	ribosomal protein L9(Rpl9)	Yes
ENSMUSG00000047368	ABHD17B	Kus-Liśkiewicz et al.(2013)	pubmed:23834426	direct interaction	N/D	abhydrolase domain containing 17B(Abhd17b)	Yes
ENSMUSG00000047417	REXO1	Kus-Liśkiewicz et al.(2013)	pubmed:23834426	direct interaction	N/D	REX1, RNA exonuclease 1(Rexo1)	Yes
ENSMUSG00000047518	SLFNL1	Kus-Liśkiewicz et al.(2013)	pubmed:23834426	direct interaction	N/D	schlafen like 1(Slfnl1)	Yes
ENSMUSG00000047534	MIS18BP1	Kus-Liśkiewicz et al.(2013)	pubmed:23834426	direct interaction	N/D	usculus MIS18 binding protein 1(Mis18bp1)	Yes
ENSMUSG00000047539	FBXO28	Kus-Liśkiewicz et al.(2013)	pubmed:23834426	direct interaction	N/D	F-box protein 28(Fbxo28)	Yes
ENSMUSG00000047648	FBXO30	Kus-Liśkiewicz et al.(2013)	pubmed:23834426	direct interaction	N/D	F-box protein 30(Fbxo30)	Yes
ENSMUSG00000047804	AKAP10	Kus-Liśkiewicz et al.(2013)	pubmed:23834426	direct interaction	N/D	A kinase (PRKA) anchor protein 10(Akap10)	Yes
ENSMUSG00000047888	TNRC6B	Kus-Liśkiewicz et al.(2013)	pubmed:23834426	direct interaction	N/D	trinucleotide repeat containing 6b(Tnrc6b)	Yes
ENSMUSG00000047911	NPM2	Kus-Liśkiewicz et al.(2013)	pubmed:23834426	direct interaction	N/D	nucleophosmin/nucleoplasmin 2(Npm2)	Yes
ENSMUSG00000047935	Gm5607	Kus-Liśkiewicz et al.(2013)	pubmed:23834426	direct interaction	N/D	predicted gene 5607(Gm5607)	Yes
ENSMUSG00000048000	GIGYF2	Kus-Liśkiewicz et al.(2013)	pubmed:23834426	direct interaction	N/D	GRB10 interacting GYF protein 2(Gigyf2)	Yes
ENSMUSG00000048174	TMEM81	Kus-Liśkiewicz et al.(2013)	pubmed:23834426	direct interaction	N/D	transmembrane protein 81(Tmem81)	Yes
ENSMUSG00000048284	Tas2r126	Kus-Liśkiewicz et al.(2013)	pubmed:23834426	direct interaction	N/D	usculus taste receptor, type 2, member 126(Tas2r126)	Yes
ENSMUSG00000048312	Gm4884	Kus-Liśkiewicz et al.(2013)	pubmed:23834426	direct interaction	N/D	predicted gene 4884(Gm4884)	Yes
ENSMUSG00000048439	NUPL2	Kus-Liśkiewicz et al.(2013)	pubmed:23834426	direct interaction	N/D	nucleoporin like 2(Nupl2)	Yes
ENSMUSG00000048521	Cxcr6	Kus-Liśkiewicz et al.(2013)	pubmed:23834426	direct interaction	N/D	chemokine (C-X-C motif) receptor 6(Cxcr6)	Yes
ENSMUSG00000048644	CTXN1	Kus-Liśkiewicz et al.(2013)	pubmed:23834426	direct interaction	N/D	cortexin 1(Ctxn1)	Yes
ENSMUSG00000048686	HMGB4	Kus-Liśkiewicz et al.(2013)	pubmed:23834426	direct interaction	N/D	high-mobility group box 4(Hmgb4)	Yes
ENSMUSG00000048732	KLHL11	Kus-Liśkiewicz et al.(2013)	pubmed:23834426	direct interaction	N/D	kelch-like 11(Klhl11)	Yes
ENSMUSG00000048758	RPL29	Kus-Liśkiewicz et al.(2013)	pubmed:23834426	direct interaction	N/D	ribosomal protein L29(Rpl29)	Yes
ENSMUSG00000048799	CEP120	Kus-Liśkiewicz et al.(2013)	pubmed:23834426	direct interaction	N/D	centrosomal protein 120(Cep120)	Yes
ENSMUSG00000048807	SLC35E4	Kus-Liśkiewicz et al.(2013)	pubmed:23834426	direct interaction	N/D	solute carrier family 35, member E4(Slc35e4)	Yes
ENSMUSG00000048833	SLC39A9	Kus-Liśkiewicz et al.(2013)	pubmed:23834426	direct interaction	N/D	solute carrier family 39 (zinc transporter), member 9(Slc39a9)	Yes
ENSMUSG00000049314	Fbxw13	Kus-Liśkiewicz et al.(2013)	pubmed:23834426	direct interaction	N/D	F-box and WD-40 domain protein 13(Fbxw13)	Yes
ENSMUSG00000049339	FAM134A	Kus-Liśkiewicz et al.(2013)	pubmed:23834426	direct interaction	N/D	family with sequence similarity 134, member A(Fam134a)	Yes
ENSMUSG00000049354	DCAF7	Kus-Liśkiewicz et al.(2013)	pubmed:23834426	direct interaction	N/D	DDB1 and CUL4 associated factor 7(Dcaf7)	Yes
ENSMUSG00000049396	GEMIN4	Kus-Liśkiewicz et al.(2013)	pubmed:23834426	direct interaction	N/D	gem (nuclear organelle) associated protein 4(Gemin4)	Yes
ENSMUSG00000049550	CLIP1	Kus-Liśkiewicz et al.(2013)	pubmed:23834426	direct interaction	activates	CAP-GLY domain containing linker protein 1(Clip1)	Yes
ENSMUSG00000049553	POLR1A	Kus-Liśkiewicz et al.(2013)	pubmed:23834426	direct interaction	N/D	polymerase (RNA) I polypeptide A(Polr1a)	Yes
ENSMUSG00000049721	GAL3ST1	Kus-Liśkiewicz et al.(2013)	pubmed:23834426	direct interaction	N/D	galactose-3-O-sulfotransferase 1(Gal3st1)	Yes
ENSMUSG00000049751	RPL36AL	Kus-Liśkiewicz et al.(2013)	pubmed:23834426	direct interaction	N/D	ribosomal protein L36A-like(Rpl36al)	Yes
ENSMUSG00000049800	SERTAD2	Kus-Liśkiewicz et al.(2013)	pubmed:23834426	direct interaction	N/D	SERTA domain containing 2(Sertad2)	Yes
ENSMUSG00000049858	SUOX	Kus-Liśkiewicz et al.(2013)	pubmed:23834426	direct interaction	N/D	sulfite oxidase(Suox)	Yes
ENSMUSG00000050074	SPINK8	Kus-Liśkiewicz et al.(2013)	pubmed:23834426	direct interaction	N/D	serine peptidase inhibitor, Kazal type 8(Spink8)	Yes
ENSMUSG00000050088	1600012H	Kus-Liśkiewicz et al.(2013)	pubmed:23834426	direct interaction	N/D	usculus RIKEN cDNA 1600012H06 gene(1600012H06Rik)	Yes
ENSMUSG00000050107	GSG2	Kus-Liśkiewicz et al.(2013)	pubmed:23834426	direct interaction	N/D	germ cell associated 2, haspin(Gsg2)	Yes
ENSMUSG00000050144	SLC25A44	Kus-Liśkiewicz et al.(2013)	pubmed:23834426	direct interaction	N/D	usculus solute carrier family 25, member 44(Slc25a44)	Yes
ENSMUSG00000050244	HEATR1	Kus-Liśkiewicz et al.(2013)	pubmed:23834426	direct interaction	N/D	HEAT repeat containing 1(Heatr1)	Yes
ENSMUSG00000050272	DSCAM	Kus-Liśkiewicz et al.(2013)	pubmed:23834426	direct interaction	N/D	Down syndrome cell adhesion molecule(Dscam)	Yes
ENSMUSG00000050511	OPRD1	Kus-Liśkiewicz et al.(2013)	pubmed:23834426	direct interaction	N/D	opioid receptor, delta 1(Oprd1)	Yes
ENSMUSG00000050555	HYLS1	Kus-Liśkiewicz et al.(2013)	pubmed:23834426	direct interaction	N/D	hydrolethalus syndrome 1(Hyls1)	Yes
ENSMUSG00000050567	MAML1	Kus-Liśkiewicz et al.(2013)	pubmed:23834426	direct interaction	N/D	mastermind like 1 (Drosophila)(Maml1)	Yes
ENSMUSG00000050619	ZSCAN29	Kus-Liśkiewicz et al.(2013)	pubmed:23834426	direct interaction	N/D	zinc finger SCAN domains 29(Zscan29)	Yes
ENSMUSG00000050668	GPATCH11	Kus-Liśkiewicz et al.(2013)	pubmed:23834426	direct interaction	N/D	usculus G patch domain containing 11(Gpatch11)	Yes
ENSMUSG00000050812	AI314180	Kus-Liśkiewicz et al.(2013)	pubmed:23834426	direct interaction	N/D	usculus expressed sequence AI314180(AI314180)	Yes
ENSMUSG00000050821	FAM131A	Kus-Liśkiewicz et al.(2013)	pubmed:23834426	direct interaction	N/D	family with sequence similarity 131, member A(Fam131a)	Yes
ENSMUSG00000050854	tmem125	Kus-Liśkiewicz et al.(2013)	pubmed:23834426	direct interaction	N/D	transmembrane protein 125(Tmem125)	Yes
ENSMUSG00000050891	TATDN1	Kus-Liśkiewicz et al.(2013)	pubmed:23834426	direct interaction	N/D	TatD DNase domain containing 1(Tatdn1)	Yes
ENSMUSG00000050944	EFCAB5	Kus-Liśkiewicz et al.(2013)	pubmed:23834426	direct interaction	N/D	EF-hand calcium binding domain 5(Efcab5)	Yes
ENSMUSG00000051486	PCDHB11	Kus-Liśkiewicz et al.(2013)	pubmed:23834426	direct interaction	N/D	protocadherin beta 11(Pcdhb11)	Yes
ENSMUSG00000051648	KCTD19	Kus-Liśkiewicz et al.(2013)	pubmed:23834426	direct interaction	N/D	potassium channel tetramerisation domain containing 19(Kctd19)	Yes
ENSMUSG00000051674	DCUN1D4	Kus-Liśkiewicz et al.(2013)	pubmed:23834426	direct interaction	N/D	DCN1, defective in cullin neddylation 1, domain containing 4 (S. cerevisiae)(Dcun1d4)	Yes
ENSMUSG00000051675	TRIM32	Kus-Liśkiewicz et al.(2013)	pubmed:23834426	direct interaction	N/D	tripartite motif-containing 32(Trim32)	Yes
ENSMUSG00000051732	Pabpc2	Kus-Liśkiewicz et al.(2013)	pubmed:23834426	direct interaction	N/D	poly(A) binding protein, cytoplasmic 2(Pabpc2)	Yes
ENSMUSG00000051934	SPATS2	Kus-Liśkiewicz et al.(2013)	pubmed:23834426	direct interaction	N/D	spermatogenesis associated, serine-rich 2(Spats2)	Yes
ENSMUSG00000052293	TAF9	Kus-Liśkiewicz et al.(2013)	pubmed:23834426	direct interaction	N/D	TATA-box binding protein associated factor 9(Taf9)	Yes
ENSMUSG00000052298	CDC42SE2	Kus-Liśkiewicz et al.(2013)	pubmed:23834426	direct interaction	N/D	usculus CDC42 small effector 2(Cdc42se2)	Yes
ENSMUSG00000052406	REXO4	Kus-Liśkiewicz et al.(2013)	pubmed:23834426	direct interaction	N/D	REX4, 3'-5' exonuclease(Rexo4)	Yes
ENSMUSG00000052609	PLEKHG3	Kus-Liśkiewicz et al.(2013)	pubmed:23834426	direct interaction	N/D	pleckstrin homology domain containing, family G (with RhoGef domain) member 3(Plekhg3)	Yes
ENSMUSG00000052707	TNRC6A	Kus-Liśkiewicz et al.(2013)	pubmed:23834426	direct interaction	N/D	trinucleotide repeat containing 6a(Tnrc6a)	Yes
ENSMUSG00000052748	SWT1	Kus-Liśkiewicz et al.(2013)	pubmed:23834426	direct interaction	N/D	SWT1 RNA endoribonuclease homolog (S. cerevisiae)(Swt1)	Yes
ENSMUSG00000052783	GRK4	Kus-Liśkiewicz et al.(2013)	pubmed:23834426	direct interaction	N/D	G protein-coupled receptor kinase 4(Grk4)	Yes
ENSMUSG00000052914	Cyp2j6	Kus-Liśkiewicz et al.(2013)	pubmed:23834426	direct interaction	N/D	cytochrome P450, family 2, subfamily j, polypeptide 6(Cyp2j6)	Yes
ENSMUSG00000052915	MSL1	Kus-Liśkiewicz et al.(2013)	pubmed:23834426	direct interaction	N/D	male-specific lethal 1 homolog (Drosophila)(Msl1)	Yes
ENSMUSG00000052934	FBXO31	Kus-Liśkiewicz et al.(2013)	pubmed:23834426	direct interaction	N/D	F-box protein 31(Fbxo31)	Yes
ENSMUSG00000053134	SUPT7L	Kus-Liśkiewicz et al.(2013)	pubmed:23834426	direct interaction	N/D	suppressor of Ty 7-like(Supt7l)	Yes
ENSMUSG00000053205	STYX	Kus-Liśkiewicz et al.(2013)	pubmed:23834426	direct interaction	N/D	serine/threonine/tyrosine interaction protein(Styx)	Yes
ENSMUSG00000053332	gas5	Kus-Liśkiewicz et al.(2013)	pubmed:23834426	direct interaction	N/D	growth arrest specific 5(Gas5)	Yes
ENSMUSG00000053334	FICD	Kus-Liśkiewicz et al.(2013)	pubmed:23834426	direct interaction	N/D	FIC domain containing(Ficd)	Yes
ENSMUSG00000053453	THOC7	Kus-Liśkiewicz et al.(2013)	pubmed:23834426	direct interaction	N/D	THO complex 7(Thoc7)	Yes
ENSMUSG00000053581	ZFAND2A	Kus-Liśkiewicz et al.(2013)	pubmed:23834426	direct interaction	activates	zinc finger, AN1-type domain 2A(Zfand2a)	Yes
ENSMUSG00000053754	CHD8	Kus-Liśkiewicz et al.(2013)	pubmed:23834426	direct interaction	N/D	chromodomain helicase DNA binding protein 8(Chd8)	Yes
ENSMUSG00000053825	PPFIA2	Kus-Liśkiewicz et al.(2013)	pubmed:23834426	direct interaction	N/D	protein tyrosine phosphatase, receptor type, f polypeptide (PTPRF), interacting protein (liprin), alpha 2(Ppfia2)	Yes
ENSMUSG00000053841	TXLNA	Kus-Liśkiewicz et al.(2013)	pubmed:23834426	direct interaction	N/D	taxilin alpha(Txlna)	Yes
ENSMUSG00000053898	ECH1	Kus-Liśkiewicz et al.(2013)	pubmed:23834426	direct interaction	N/D	enoyl coenzyme A hydratase 1, peroxisomal(Ech1)	Yes
ENSMUSG00000054199	GON4L	Kus-Liśkiewicz et al.(2013)	pubmed:23834426	direct interaction	N/D	gon-4-like (C.elegans)(Gon4l)	Yes
ENSMUSG00000054263	LIFR	Kus-Liśkiewicz et al.(2013)	pubmed:23834426	direct interaction	N/D	leukemia inhibitory factor receptor(Lifr)	Yes
ENSMUSG00000054280	PRR14L	Kus-Liśkiewicz et al.(2013)	pubmed:23834426	direct interaction	N/D	proline rich 14-like(Prr14l)	Yes
ENSMUSG00000054312	MRPS21	Kus-Liśkiewicz et al.(2013)	pubmed:23834426	direct interaction	N/D	mitochondrial ribosomal protein S21(Mrps21)	Yes
ENSMUSG00000054360	BSX	Kus-Liśkiewicz et al.(2013)	pubmed:23834426	direct interaction	N/D	brain specific homeobox(Bsx)	Yes
ENSMUSG00000054499	DEDD2	Kus-Liśkiewicz et al.(2013)	pubmed:23834426	direct interaction	N/D	death effector domain-containing DNA binding protein 2(Dedd2)	Yes
ENSMUSG00000054519	Zfp867	Kus-Liśkiewicz et al.(2013)	pubmed:23834426	direct interaction	N/D	zinc finger protein 867(Zfp867)	Yes
ENSMUSG00000054648	Zfp869	Kus-Liśkiewicz et al.(2013)	pubmed:23834426	direct interaction	N/D	zinc finger protein 869(Zfp869)	Yes
ENSMUSG00000054892	TXK	Kus-Liśkiewicz et al.(2013)	pubmed:23834426	direct interaction	N/D	TXK tyrosine kinase(Txk)	Yes
ENSMUSG00000055065	DDX17	Kus-Liśkiewicz et al.(2013)	pubmed:23834426	direct interaction	N/D	DEAD (Asp-Glu-Ala-Asp) box polypeptide 17(Ddx17)	Yes
ENSMUSG00000055204	ANKRD17	Kus-Liśkiewicz et al.(2013)	pubmed:23834426	direct interaction	N/D	ankyrin repeat domain 17(Ankrd17)	Yes
ENSMUSG00000055302	MRFAP1	Kus-Liśkiewicz et al.(2013)	pubmed:23834426	direct interaction	N/D	Morf4 family associated protein 1(Mrfap1)	Yes
ENSMUSG00000055707	KLHL26	Kus-Liśkiewicz et al.(2013)	pubmed:23834426	direct interaction	N/D	kelch-like 26(Klhl26)	Yes
ENSMUSG00000055733	NAP1L3	Kus-Liśkiewicz et al.(2013)	pubmed:23834426	direct interaction	N/D	nucleosome assembly protein 1-like 3(Nap1l3)	Yes
ENSMUSG00000055835	ZFP1	Kus-Liśkiewicz et al.(2013)	pubmed:23834426	direct interaction	N/D	zinc finger protein 1(Zfp1)	Yes
ENSMUSG00000056091	ST3GAL5	Kus-Liśkiewicz et al.(2013)	pubmed:23834426	direct interaction	N/D	ST3 beta-galactoside alpha-2,3-sialyltransferase 5(St3gal5)	Yes
ENSMUSG00000056167	CNOT10	Kus-Liśkiewicz et al.(2013)	pubmed:23834426	direct interaction	N/D	CCR4-NOT transcription complex, subunit 10(Cnot10)	Yes
ENSMUSG00000056234	NCOA4	Kus-Liśkiewicz et al.(2013)	pubmed:23834426	direct interaction	N/D	nuclear receptor coactivator 4(Ncoa4)	Yes
ENSMUSG00000056342	USP34	Kus-Liśkiewicz et al.(2013)	pubmed:23834426	direct interaction	N/D	ubiquitin specific peptidase 34(Usp34)	Yes
ENSMUSG00000056531	CCDC18	Kus-Liśkiewicz et al.(2013)	pubmed:23834426	direct interaction	N/D	coiled-coil domain containing 18(Ccdc18)	Yes
ENSMUSG00000056666	RETSAT	Kus-Liśkiewicz et al.(2013)	pubmed:23834426	direct interaction	N/D	retinol saturase (all trans retinol 13,14 reductase)(Retsat)	Yes
ENSMUSG00000056698	ELMOD3	Kus-Liśkiewicz et al.(2013)	pubmed:23834426	direct interaction	N/D	ELMO/CED-12 domain containing 3(Elmod3)	Yes
ENSMUSG00000056763	CSPP1	Kus-Liśkiewicz et al.(2013)	pubmed:23834426	direct interaction	N/D	centrosome and spindle pole associated protein 1(Cspp1)	Yes
ENSMUSG00000057181	5730455P	Kus-Liśkiewicz et al.(2013)	pubmed:23834426	direct interaction	N/D	usculus RIKEN cDNA 5730455P16 gene(5730455P16Rik)	Yes
ENSMUSG00000057219	ARMC7	Kus-Liśkiewicz et al.(2013)	pubmed:23834426	direct interaction	N/D	armadillo repeat containing 7(Armc7)	Yes
ENSMUSG00000057234	METTL15	Kus-Liśkiewicz et al.(2013)	pubmed:23834426	direct interaction	N/D	methyltransferase like 15(Mettl15)	Yes
ENSMUSG00000057346	Apol9a	Kus-Liśkiewicz et al.(2013)	pubmed:23834426	direct interaction	N/D	apolipoprotein L 9a(Apol9a)	Yes
ENSMUSG00000057388	MRPL18	Kus-Liśkiewicz et al.(2013)	pubmed:23834426	direct interaction	N/D	mitochondrial ribosomal protein L18(Mrpl18)	Yes
ENSMUSG00000057531	DTNBP1	Kus-Liśkiewicz et al.(2013)	pubmed:23834426	direct interaction	N/D	dystrobrevin binding protein 1(Dtnbp1)	Yes
ENSMUSG00000057561	eif1A	Kus-Liśkiewicz et al.(2013)	pubmed:23834426	direct interaction	N/D	eukaryotic translation initiation factor 1A(Eif1a)	Yes
ENSMUSG00000057841	RPL32	Kus-Liśkiewicz et al.(2013)	pubmed:23834426	direct interaction	N/D	ribosomal protein L32(Rpl32)	Yes
ENSMUSG00000057967	FGF18	Kus-Liśkiewicz et al.(2013)	pubmed:23834426	direct interaction	N/D	fibroblast growth factor 18(Fgf18)	Yes
ENSMUSG00000058318	PHF21A	Kus-Liśkiewicz et al.(2013)	pubmed:23834426	direct interaction	N/D	PHD finger protein 21A(Phf21a)	Yes
ENSMUSG00000058388	PHTF1	Kus-Liśkiewicz et al.(2013)	pubmed:23834426	direct interaction	N/D	putative homeodomain transcription factor 1(Phtf1)	Yes
ENSMUSG00000058392	RRP1B	Kus-Liśkiewicz et al.(2013)	pubmed:23834426	direct interaction	N/D	ribosomal RNA processing 1 homolog B (S. cerevisiae)(Rrp1b)	Yes
ENSMUSG00000058546	RPL23A	Kus-Liśkiewicz et al.(2013)	pubmed:23834426	direct interaction	N/D	ribosomal protein L23A(Rpl23a)	Yes
ENSMUSG00000058550	DPPA4	Kus-Liśkiewicz et al.(2013)	pubmed:23834426	direct interaction	N/D	developmental pluripotency associated 4(Dppa4)	Yes
ENSMUSG00000058594	FBXO18	Kus-Liśkiewicz et al.(2013)	pubmed:23834426	direct interaction	N/D	F-box protein 18(Fbxo18)	Yes
ENSMUSG00000058600	RPL30	Kus-Liśkiewicz et al.(2013)	pubmed:23834426	direct interaction	N/D	ribosomal protein L30(Rpl30)	Yes
ENSMUSG00000058715	FCER1G	Kus-Liśkiewicz et al.(2013)	pubmed:23834426	direct interaction	N/D	Fc receptor, IgE, high affinity I, gamma polypeptide(Fcer1g)	Yes
ENSMUSG00000058976	Usp17lc	Kus-Liśkiewicz et al.(2013)	pubmed:23834426	direct interaction	N/D	ubiquitin specific peptidase 17-like C(Usp17lc)	Yes
ENSMUSG00000059263	USP47	Kus-Liśkiewicz et al.(2013)	pubmed:23834426	direct interaction	N/D	ubiquitin specific peptidase 47(Usp47)	Yes
ENSMUSG00000059277	R74862	Kus-Liśkiewicz et al.(2013)	pubmed:23834426	direct interaction	N/D	expressed sequence R74862(R74862)	Yes
ENSMUSG00000059301	Gm5434	Kus-Liśkiewicz et al.(2013)	pubmed:23834426	direct interaction	N/D	ubiquitin-conjugating enzyme E2F (putative) pseudogene(Gm5434)	Yes
ENSMUSG00000059406	TMPRSS9	Kus-Liśkiewicz et al.(2013)	pubmed:23834426	direct interaction	N/D	transmembrane protease, serine 9(Tmprss9)	Yes
ENSMUSG00000059474	MBTD1	Kus-Liśkiewicz et al.(2013)	pubmed:23834426	direct interaction	N/D	mbt domain containing 1(Mbtd1)	Yes
ENSMUSG00000059674	cdh24	Kus-Liśkiewicz et al.(2013)	pubmed:23834426	direct interaction	N/D	cadherin-like 24(Cdh24)	Yes
ENSMUSG00000059811	ATL2	Kus-Liśkiewicz et al.(2013)	pubmed:23834426	direct interaction	N/D	atlastin GTPase 2(Atl2)	Yes
ENSMUSG00000059994	FCRL1	Kus-Liśkiewicz et al.(2013)	pubmed:23834426	direct interaction	N/D	Fc receptor-like 1(Fcrl1)	Yes
ENSMUSG00000060098	PRMT7	Kus-Liśkiewicz et al.(2013)	pubmed:23834426	direct interaction	N/D	protein arginine N-methyltransferase 7(Prmt7)	Yes
ENSMUSG00000060538	TMEM219	Kus-Liśkiewicz et al.(2013)	pubmed:23834426	direct interaction	N/D	transmembrane protein 219(Tmem219)	Yes
ENSMUSG00000060657	Marf1	Kus-Liśkiewicz et al.(2013)	pubmed:23834426	direct interaction	N/D	meiosis arrest female 1(Marf1)	Yes
ENSMUSG00000060739	NSA2	Kus-Liśkiewicz et al.(2013)	pubmed:23834426	direct interaction	N/D	NSA2 ribosome biogenesis homolog(Nsa2)	Yes
ENSMUSG00000060743	H3F3A	Kus-Liśkiewicz et al.(2013)	pubmed:23834426	direct interaction	N/D	H3 histone, family 3A(H3f3a)	Yes
ENSMUSG00000061130	PPM1B	Kus-Liśkiewicz et al.(2013)	pubmed:23834426	direct interaction	N/D	protein phosphatase 1B, magnesium dependent, beta isoform(Ppm1b)	Yes
ENSMUSG00000061207	STK19	Kus-Liśkiewicz et al.(2013)	pubmed:23834426	direct interaction	N/D	serine/threonine kinase 19(Stk19)	Yes
ENSMUSG00000061410	ZCCHC14	Kus-Liśkiewicz et al.(2013)	pubmed:23834426	direct interaction	N/D	zinc finger, CCHC domain containing 14(Zcchc14)	Yes
ENSMUSG00000061666	GDPD1	Kus-Liśkiewicz et al.(2013)	pubmed:23834426	direct interaction	N/D	glycerophosphodiester phosphodiesterase domain containing 1(Gdpd1)	Yes
ENSMUSG00000061759	ARMT1	Kus-Liśkiewicz et al.(2013)	pubmed:23834426	direct interaction	N/D	acidic residue methyltransferase 1(Armt1)	Yes
ENSMUSG00000061950	PPP4R1	Kus-Liśkiewicz et al.(2013)	pubmed:23834426	direct interaction	N/D	protein phosphatase 4, regulatory subunit 1(Ppp4r1)	Yes
ENSMUSG00000061981	FLOT2	Kus-Liśkiewicz et al.(2013)	pubmed:23834426	direct interaction	N/D	flotillin 2(Flot2)	Yes
ENSMUSG00000062054	IAH1	Kus-Liśkiewicz et al.(2013)	pubmed:23834426	direct interaction	N/D	isoamyl acetate-hydrolyzing esterase 1 homolog(Iah1)	Yes
ENSMUSG00000062169	CNIH4	Kus-Liśkiewicz et al.(2013)	pubmed:23834426	direct interaction	N/D	cornichon family AMPA receptor auxiliary protein 4(Cnih4)	Yes
ENSMUSG00000062234	GAK	Kus-Liśkiewicz et al.(2013)	pubmed:23834426	direct interaction	N/D	cyclin G associated kinase(Gak)	Yes
ENSMUSG00000062328	RPL17	Kus-Liśkiewicz et al.(2013)	pubmed:23834426	direct interaction	N/D	ribosomal protein L17(Rpl17)	Yes
ENSMUSG00000062480	Acat3	Kus-Liśkiewicz et al.(2013)	pubmed:23834426	direct interaction	N/D	acetyl-Coenzyme A acetyltransferase 3(Acat3)	Yes
ENSMUSG00000062590	armc9	Kus-Liśkiewicz et al.(2013)	pubmed:23834426	direct interaction	N/D	armadillo repeat containing 9(Armc9)	Yes
ENSMUSG00000062647	RPL7A	Kus-Liśkiewicz et al.(2013)	pubmed:23834426	direct interaction	N/D	ribosomal protein L7A(Rpl7a)	Yes
ENSMUSG00000062822	4833420G	Kus-Liśkiewicz et al.(2013)	pubmed:23834426	direct interaction	N/D	usculus RIKEN cDNA 4833420G17 gene(4833420G17Rik)	Yes
ENSMUSG00000062901	KLHL24	Kus-Liśkiewicz et al.(2013)	pubmed:23834426	direct interaction	N/D	kelch-like 24(Klhl24)	Yes
ENSMUSG00000062995	ICA1	Kus-Liśkiewicz et al.(2013)	pubmed:23834426	direct interaction	N/D	islet cell autoantigen 1(Ica1)	Yes
ENSMUSG00000063273	NAA15	Kus-Liśkiewicz et al.(2013)	pubmed:23834426	direct interaction	N/D	N(alpha)-acetyltransferase 15, NatA auxiliary subunit(Naa15)	Yes
ENSMUSG00000063362	ALG11	Kus-Liśkiewicz et al.(2013)	pubmed:23834426	direct interaction	N/D	asparagine-linked glycosylation 11 (alpha-1,2-mannosyltransferase)(Alg11)	Yes
ENSMUSG00000063450	SYNE2	Kus-Liśkiewicz et al.(2013)	pubmed:23834426	direct interaction	N/D	spectrin repeat containing, nuclear envelope 2(Syne2)	Yes
ENSMUSG00000063511	SNRNP70	Kus-Liśkiewicz et al.(2013)	pubmed:23834426	direct interaction	N/D	small nuclear ribonucleoprotein 70 (U1)(Snrnp70)	Yes
ENSMUSG00000063787	CHCHD1	Kus-Liśkiewicz et al.(2013)	pubmed:23834426	direct interaction	N/D	coiled-coil-helix-coiled-coil-helix domain containing 1(Chchd1)	Yes
ENSMUSG00000063800	PRPF38A	Kus-Liśkiewicz et al.(2013)	pubmed:23834426	direct interaction	N/D	PRP38 pre-mRNA processing factor 38 (yeast) domain containing A(Prpf38a)	Yes
ENSMUSG00000063856	GPX1	Kus-Liśkiewicz et al.(2013)	pubmed:23834426	direct interaction	N/D	glutathione peroxidase 1(Gpx1)	Yes
ENSMUSG00000063884	PTCD3	Kus-Liśkiewicz et al.(2013)	pubmed:23834426	direct interaction	N/D	pentatricopeptide repeat domain 3(Ptcd3)	Yes
ENSMUSG00000063888	RPL7L1	Kus-Liśkiewicz et al.(2013)	pubmed:23834426	direct interaction	N/D	ribosomal protein L7-like 1(Rpl7l1)	Yes
ENSMUSG00000063919	SRRM4	Kus-Liśkiewicz et al.(2013)	pubmed:23834426	direct interaction	N/D	serine/arginine repetitive matrix 4(Srrm4)	Yes
ENSMUSG00000063952	BRPF3	Kus-Liśkiewicz et al.(2013)	pubmed:23834426	direct interaction	N/D	bromodomain and PHD finger containing, 3(Brpf3)	Yes
ENSMUSG00000064043	Trerf1	Kus-Liśkiewicz et al.(2013)	pubmed:23834426	direct interaction	N/D	transcriptional regulating factor 1	Yes
ENSMUSG00000064177	GHRL	Kus-Liśkiewicz et al.(2013)	pubmed:23834426	direct interaction	N/D	ghrelin(Ghrl)	Yes
ENSMUSG00000064262	GIMAP8	Kus-Liśkiewicz et al.(2013)	pubmed:23834426	direct interaction	N/D	GTPase, IMAP family member 8(Gimap8)	Yes
ENSMUSG00000065999	Zfp985	Kus-Liśkiewicz et al.(2013)	pubmed:23834426	direct interaction	N/D	zinc finger protein 985(Zfp985)	Yes
ENSMUSG00000066000	Zfp979	Kus-Liśkiewicz et al.(2013)	pubmed:23834426	direct interaction	N/D	zinc finger protein 979(Zfp979)	Yes
ENSMUSG00000066009	Zfp987	Kus-Liśkiewicz et al.(2013)	pubmed:23834426	direct interaction	N/D	zinc finger protein 987(Zfp987)	Yes
ENSMUSG00000066149	CDC26	Kus-Liśkiewicz et al.(2013)	pubmed:23834426	direct interaction	N/D	cell division cycle 26(Cdc26)	Yes
ENSMUSG00000066306	NUMA1	Kus-Liśkiewicz et al.(2013)	pubmed:23834426	direct interaction	N/D	nuclear mitotic apparatus protein 1(Numa1)	Yes
ENSMUSG00000066440	ZFYVE26	Kus-Liśkiewicz et al.(2013)	pubmed:23834426	direct interaction	N/D	zinc finger, FYVE domain containing 26(Zfyve26)	Yes
ENSMUSG00000066551	HMGB1	Kus-Liśkiewicz et al.(2013)	pubmed:23834426	direct interaction	N/D	high mobility group box 1(Hmgb1)	Yes
ENSMUSG00000067173	Mrgpra4	Kus-Liśkiewicz et al.(2013)	pubmed:23834426	direct interaction	N/D	MAS-related GPR, member A4(Mrgpra4)	Yes
ENSMUSG00000067235	H2-Q10	Kus-Liśkiewicz et al.(2013)	pubmed:23834426	direct interaction	N/D	histocompatibility 2, Q region locus 10(H2-Q10)	Yes
ENSMUSG00000067847	ROMO1	Kus-Liśkiewicz et al.(2013)	pubmed:23834426	direct interaction	N/D	reactive oxygen species modulator 1(Romo1)	Yes
ENSMUSG00000067916	Zfp991	Kus-Liśkiewicz et al.(2013)	pubmed:23834426	direct interaction	N/D	zinc finger protein 991(Zfp991)	Yes
ENSMUSG00000067919	Rex2	Kus-Liśkiewicz et al.(2013)	pubmed:23834426	direct interaction	N/D	reduced expression 2(Rex2)	Yes
ENSMUSG00000067996	Bpifb9b	Kus-Liśkiewicz et al.(2013)	pubmed:23834426	direct interaction	N/D	BPI fold containing family B, member 9B(Bpifb9b)	Yes
ENSMUSG00000068037	MAS1	Le Masson et al.(2011)	pubmed:21690297	functional association	inhibits	MAS1 oncogene(Mas1)	Yes
ENSMUSG00000068039	TCP1	Kus-Liśkiewicz et al.(2013)	pubmed:23834426	direct interaction	N/D	t-complex protein 1(Tcp1)	Yes
ENSMUSG00000068040	TM9SF4	Kus-Liśkiewicz et al.(2013)	pubmed:23834426	direct interaction	N/D	transmembrane 9 superfamily protein member 4(Tm9sf4)	Yes
ENSMUSG00000068184	ndufaf2	Kus-Liśkiewicz et al.(2013)	pubmed:23834426	direct interaction	N/D	NADH dehydrogenase (ubiquinone) 1 alpha subcomplex, assembly factor 2(Ndufaf2)	Yes
ENSMUSG00000068874	SELENBP1	Kus-Liśkiewicz et al.(2013)	pubmed:23834426	direct interaction	N/D	usculus selenium binding protein 1(Selenbp1)	Yes
ENSMUSG00000068917	CLK2	Kus-Liśkiewicz et al.(2013)	pubmed:23834426	direct interaction	N/D	CDC-like kinase 2(Clk2)	Yes
ENSMUSG00000069170	ADGRV1	Kus-Liśkiewicz et al.(2013)	pubmed:23834426	direct interaction	activates	adhesion G protein-coupled receptor V1(Adgrv1)	Yes
ENSMUSG00000069540	Gm4925	Kus-Liśkiewicz et al.(2013)	pubmed:23834426	direct interaction	N/D	predicted gene 4925	Yes
ENSMUSG00000069601	ANK3	Kus-Liśkiewicz et al.(2013)	pubmed:23834426	direct interaction	N/D	ankyrin 3, epithelial(Ank3)	Yes
ENSMUSG00000069631	STRADA	Kus-Liśkiewicz et al.(2013)	pubmed:23834426	direct interaction	N/D	STE20-related kinase adaptor alpha(Strada)	Yes
ENSMUSG00000069939	Gm12070	Kus-Liśkiewicz et al.(2013)	pubmed:23834426	direct interaction	N/D	predicted gene 12070	Yes
ENSMUSG00000070372	CAPZA1	Kus-Liśkiewicz et al.(2013)	pubmed:23834426	direct interaction	N/D	capping protein (actin filament) muscle Z-line, alpha 1(Capza1)	Yes
ENSMUSG00000070427	IL18BP	Kus-Liśkiewicz et al.(2013)	pubmed:23834426	direct interaction	N/D	interleukin 18 binding protein(Il18bp)	Yes
ENSMUSG00000070493	CHCHD2	Kus-Liśkiewicz et al.(2013)	pubmed:23834426	direct interaction	N/D	coiled-coil-helix-coiled-coil-helix domain containing 2(Chchd2)	Yes
ENSMUSG00000070520	NDNL2	Kus-Liśkiewicz et al.(2013)	pubmed:23834426	direct interaction	inhibits	necdin-like 2(Ndnl2)	Yes
ENSMUSG00000070733	FRYL	Kus-Liśkiewicz et al.(2013)	pubmed:23834426	direct interaction	N/D	FRY like transcription coactivator(Fryl)	Yes
ENSMUSG00000070738	DGKD	Kus-Liśkiewicz et al.(2013)	pubmed:23834426	direct interaction	N/D	diacylglycerol kinase, delta(Dgkd)	Yes
ENSMUSG00000071072	PTGES3	Kus-Liśkiewicz et al.(2013)	pubmed:23834426	direct interaction	N/D	prostaglandin E synthase 3 (cytosolic)(Ptges3)	Yes
ENSMUSG00000071528	USMG5	Kus-Liśkiewicz et al.(2013)	pubmed:23834426	direct interaction	N/D	upregulated during skeletal muscle growth 5(Usmg5)	Yes
ENSMUSG00000071645	TUT1	Kus-Liśkiewicz et al.(2013)	pubmed:23834426	direct interaction	N/D	terminal uridylyl transferase 1, U6 snRNA-specific(Tut1)	Yes
ENSMUSG00000071650	GANAB	Kus-Liśkiewicz et al.(2013)	pubmed:23834426	direct interaction	N/D	alpha glucosidase 2 alpha neutral subunit(Ganab)	Yes
ENSMUSG00000071654	UQCC3	Kus-Liśkiewicz et al.(2013)	pubmed:23834426	direct interaction	N/D	ubiquinol-cytochrome c reductase complex assembly factor 3(Uqcc3)	Yes
ENSMUSG00000072572	SLC39A2	Kus-Liśkiewicz et al.(2013)	pubmed:23834426	direct interaction	N/D	solute carrier family 39 (zinc transporter), member 2(Slc39a2)	Yes
ENSMUSG00000072582	PTRH2	Kus-Liśkiewicz et al.(2013)	pubmed:23834426	direct interaction	N/D	peptidyl-tRNA hydrolase 2(Ptrh2)	Yes
ENSMUSG00000072647	ADAM1A	Kus-Liśkiewicz et al.(2013)	pubmed:23834426	direct interaction	N/D	a disintegrin and metallopeptidase domain 1a(Adam1a)	Yes
ENSMUSG00000072889	NFXL1	Kus-Liśkiewicz et al.(2013)	pubmed:23834426	direct interaction	N/D	nuclear transcription factor, X-box binding-like 1(Nfxl1)	Yes
ENSMUSG00000072980	OIP5	Kus-Liśkiewicz et al.(2013)	pubmed:23834426	direct interaction	N/D	Opa interacting protein 5(Oip5)	Yes
ENSMUSG00000073096	LRRC61	Kus-Liśkiewicz et al.(2013)	pubmed:23834426	direct interaction	N/D	leucine rich repeat containing 61(Lrrc61)	Yes
ENSMUSG00000073542	CEP76	Kus-Liśkiewicz et al.(2013)	pubmed:23834426	direct interaction	N/D	centrosomal protein 76(Cep76)	Yes
ENSMUSG00000073633	FBXO36	Kus-Liśkiewicz et al.(2013)	pubmed:23834426	direct interaction	N/D	F-box protein 36(Fbxo36)	Yes
ENSMUSG00000073676	hspe1	Kus-Liśkiewicz et al.(2013)	pubmed:23834426	direct interaction	activates	heat shock protein 1 (chaperonin 10)(Hspe1)	Yes
ENSMUSG00000074129	RPL13A	Kus-Liśkiewicz et al.(2013)	pubmed:23834426	direct interaction	N/D	ribosomal protein L13A(Rpl13a)	Yes
ENSMUSG00000074340	OVGP1	Kus-Liśkiewicz et al.(2013)	pubmed:23834426	direct interaction	N/D	oviductal glycoprotein 1(Ovgp1)	Yes
ENSMUSG00000074619	1700034I	Kus-Liśkiewicz et al.(2013)	pubmed:23834426	direct interaction	N/D	usculus FUN14 domain containing 2 pseudogene(1700034I23Rik)	Yes
ENSMUSG00000074656	EIF2S2	Kus-Liśkiewicz et al.(2013)	pubmed:23834426	direct interaction	N/D	eukaryotic translation initiation factor 2, subunit 2 (beta)(Eif2s2)	Yes
ENSMUSG00000074698	CSNK2A1	Kus-Liśkiewicz et al.(2013)	pubmed:23834426	direct interaction	N/D	casein kinase 2, alpha 1 polypeptide(Csnk2a1)	Yes
ENSMUSG00000075528	AARSD1	Kus-Liśkiewicz et al.(2013)	pubmed:23834426	direct interaction	N/D	alanyl-tRNA synthetase domain containing 1(Aarsd1)	Yes
ENSMUSG00000075595	Zfp652	Kus-Liśkiewicz et al.(2013)	pubmed:23834426	direct interaction	N/D	zinc finger protein 652(Zfp652)	Yes
ENSMUSG00000075701	VIMP	Kus-Liśkiewicz et al.(2013)	pubmed:23834426	direct interaction	N/D	VCP-interacting membrane protein(Vimp)	Yes
ENSMUSG00000078427	SARNP	Kus-Liśkiewicz et al.(2013)	pubmed:23834426	direct interaction	N/D	SAP domain containing ribonucleoprotein(Sarnp)	Yes
ENSMUSG00000078496	Zfp982	Kus-Liśkiewicz et al.(2013)	pubmed:23834426	direct interaction	N/D	zinc finger protein 982(Zfp982)	Yes
ENSMUSG00000078515	DDI2	Kus-Liśkiewicz et al.(2013)	pubmed:23834426	direct interaction	N/D	DNA-damage inducible protein 2(Ddi2)	Yes
ENSMUSG00000078684	5830417I10Rik	Kus-Liśkiewicz et al.(2013)	pubmed:23834426	direct interaction	N/D	RIKEN cDNA 5830417I10 gene	Yes
ENSMUSG00000078698	Mrgpra3	Kus-Liśkiewicz et al.(2013)	pubmed:23834426	direct interaction	N/D	MAS-related GPR, member A3(Mrgpra3)	Yes
ENSMUSG00000078773	RAD54B	Le Masson et al.(2011)	pubmed:21690297	functional association	activates	RAD54 homolog B (S. cerevisiae)(Rad54b)	Yes
ENSMUSG00000078779	Zfp59	Kus-Liśkiewicz et al.(2013)	pubmed:23834426	direct interaction	N/D	zinc finger protein 59(Zfp59)	Yes
ENSMUSG00000078866	Zfp970	Kus-Liśkiewicz et al.(2013)	pubmed:23834426	direct interaction	N/D	zinc finger protein 970(Zfp970)	Yes
ENSMUSG00000078970	WDR92	Kus-Liśkiewicz et al.(2013)	pubmed:23834426	direct interaction	N/D	WD repeat domain 92(Wdr92)	Yes
ENSMUSG00000079110	CAPN3	Kus-Liśkiewicz et al.(2013)	pubmed:23834426	direct interaction	N/D	calpain 3(Capn3)	Yes
ENSMUSG00000079243	XIRP1	Kus-Liśkiewicz et al.(2013)	pubmed:23834426	direct interaction	N/D	xin actin-binding repeat containing 1(Xirp1)	Yes
ENSMUSG00000079355	ACKR4	Kus-Liśkiewicz et al.(2013)	pubmed:23834426	direct interaction	N/D	atypical chemokine receptor 4(Ackr4)	Yes
ENSMUSG00000079415	CNTF	Kus-Liśkiewicz et al.(2013)	pubmed:23834426	direct interaction	N/D	ciliary neurotrophic factor(Cntf)	Yes
ENSMUSG00000079469	PIGB	Kus-Liśkiewicz et al.(2013)	pubmed:23834426	direct interaction	N/D	phosphatidylinositol glycan anchor biosynthesis, class B(Pigb)	Yes
ENSMUSG00000079507	H2-Q1	Kus-Liśkiewicz et al.(2013)	pubmed:23834426	direct interaction	N/D	histocompatibility 2, Q region locus 1(H2-Q1)	Yes
ENSMUSG00000079550	MPP4	Kus-Liśkiewicz et al.(2013)	pubmed:23834426	direct interaction	activates	membrane protein, palmitoylated 4 (MAGUK p55 subfamily member 4)(Mpp4)	Yes
ENSMUSG00000079677	FDX1L	Kus-Liśkiewicz et al.(2013)	pubmed:23834426	direct interaction	N/D	ferredoxin 1-like(Fdx1l)	Yes
ENSMUSG00000079707	TCTE3	Kus-Liśkiewicz et al.(2013)	pubmed:23834426	direct interaction	N/D	t-complex-associated testis expressed 3(Tcte3)	Yes
ENSMUSG00000079710	Gm3417	Kus-Liśkiewicz et al.(2013)	pubmed:23834426	direct interaction	N/D	predicted gene 3417(Gm3417)	Yes
ENSMUSG00000079737	BFAR	Kus-Liśkiewicz et al.(2013)	pubmed:23834426	direct interaction	activates	bifunctional apoptosis regulator(Bfar)	Yes
ENSMUSG00000080809	Olfr1273-ps	Kus-Liśkiewicz et al.(2013)	pubmed:23834426	direct interaction	N/D	olfactory receptor 1273, pseudogene	Yes
ENSMUSG00000089682	BCL2L2	Kus-Liśkiewicz et al.(2013)	pubmed:23834426	direct interaction	N/D	BCL2-like 2(Bcl2l2)	Yes
ENSMUSG00000089824	rbm12	Kus-Liśkiewicz et al.(2013)	pubmed:23834426	direct interaction	N/D	RNA binding motif protein 12(Rbm12)	Yes
ENSMUSG00000090112	SHPRH	Kus-Liśkiewicz et al.(2013)	pubmed:23834426	direct interaction	N/D	SNF2 histone linker PHD RING helicase(Shprh)	Yes
ENSMUSG00000090150	ACAD11	Kus-Liśkiewicz et al.(2013)	pubmed:23834426	direct interaction	N/D	acyl-Coenzyme A dehydrogenase family, member 11(Acad11)	Yes
ENSMUSG00000090264	EIF4EBP3	Kus-Liśkiewicz et al.(2013)	pubmed:23834426	direct interaction	N/D	usculus eukaryotic translation initiation factor 4E binding protein 3(Eif4ebp3)	Yes
ENSMUSG00000090523	GYPC	Kus-Liśkiewicz et al.(2013)	pubmed:23834426	direct interaction	N/D	glycophorin C(Gypc)	Yes
ENSMUSG00000090862	RPS13	Kus-Liśkiewicz et al.(2013)	pubmed:23834426	direct interaction	N/D	ribosomal protein S13(Rps13)	Yes
ENSMUSG00000091971	HSPA1A	Kus-Liśkiewicz et al.(2013)	pubmed:23834426	direct interaction	activates	heat shock protein 1A(Hspa1a)	Yes
ENSMUSG00000092486	2610524H	Kus-Liśkiewicz et al.(2013)	pubmed:23834426	direct interaction	N/D	usculus RIKEN cDNA 2610524H06 gene(2610524H06Rik)	Yes
ENSMUSG00000092558	MED20	Kus-Liśkiewicz et al.(2013)	pubmed:23834426	direct interaction	N/D	mediator complex subunit 20(Med20)	Yes
ENSMUSG00000093904	TOMM20	Kus-Liśkiewicz et al.(2013)	pubmed:23834426	direct interaction	N/D	translocase of outer mitochondrial membrane 20 homolog (yeast)(Tomm20)	Yes
ENSMUSG00000094370	Gm3373	Kus-Liśkiewicz et al.(2013)	pubmed:23834426	direct interaction	N/D	predicted gene 3373	Yes
ENSMUSG00000095024	Gm5458	Kus-Liśkiewicz et al.(2013)	pubmed:23834426	direct interaction	N/D	predicted gene 5458(Gm5458)	Yes
ENSMUSG00000095040	1700001J	Kus-Liśkiewicz et al.(2013)	pubmed:23834426	direct interaction	N/D	usculus RIKEN cDNA 1700001J03 gene(1700001J03Rik)	Yes
ENSMUSG00000095302	Ssty2	Kus-Liśkiewicz et al.(2013)	pubmed:23834426	direct interaction	N/D	spermiogenesis specific transcript on the Y 2(Ssty2)	No
ENSMUSG00000096405	4930474N	Kus-Liśkiewicz et al.(2013)	pubmed:23834426	direct interaction	N/D	usculus RIKEN cDNA 4930474N05 gene(4930474N05Rik)	Yes
ENSMUSG00000100254	trpc2	Kus-Liśkiewicz et al.(2013)	pubmed:23834426	direct interaction	N/D	transient receptor potential cation channel, subfamily C, member 2(Trpc2)	Yes
ENSMUSG00000107283	MPV17	Kus-Liśkiewicz et al.(2013)	pubmed:23834426	direct interaction	N/D	MpV17 mitochondrial inner membrane protein(Mpv17)	Yes
ENSMUSG00000109941	Exosc6	Kus-Liśkiewicz et al.(2013)	pubmed:23834426	direct interaction	N/D	exosome component 6	Yes
ENSMUSG00000116275	Zc3h11a	Kus-Liśkiewicz et al.(2013)	pubmed:23834426	direct interaction	N/D	zinc finger CCCH type containing 11A	Yes
ENSMUSG00000116780	Gm3417	Kus-Liśkiewicz et al.(2013)	pubmed:23834426	direct interaction	N/D	predicted gene 3417	Yes
ENSMUSG00000117924	Tmem223	Kus-Liśkiewicz et al.(2013)	pubmed:23834426	direct interaction	N/D	transmembrane protein 223	Yes
ENSMUSG00000000167	PIH1D2	Kus-Liśkiewicz et al.(2013)	pubmed:23834426	direct interaction	N/D	PIH1 domain containing 2(Pih1d2)	Yes
ENSMUSG00000000385	TMPRSS2	Kus-Liśkiewicz et al.(2013)	pubmed:23834426	direct interaction	N/D	transmembrane protease, serine 2(Tmprss2)	Yes
ENSMUSG00000000561	WDR77	Kus-Liśkiewicz et al.(2013)	pubmed:23834426	direct interaction	N/D	WD repeat domain 77(Wdr77)	Yes
ENSMUSG00000000563	ATP5F1	Kus-Liśkiewicz et al.(2013)	pubmed:23834426	direct interaction	N/D	ATP synthase, H+ transporting, mitochondrial F0 complex, subunit B1(Atp5f1)	Yes
ENSMUSG00000000711	RAB5B	Kus-Liśkiewicz et al.(2013)	pubmed:23834426	direct interaction	N/D	RAB5B, member RAS oncogene family(Rab5b)	Yes
ENSMUSG00000000826	DNAJC5	Kus-Liśkiewicz et al.(2013)	pubmed:23834426	direct interaction	N/D	DnaJ heat shock protein family (Hsp40) member C5(Dnajc5)	Yes
ENSMUSG00000000976	HEATR6	Kus-Liśkiewicz et al.(2013)	pubmed:23834426	direct interaction	N/D	HEAT repeat containing 6(Heatr6)	Yes
ENSMUSG00000001018	SNAPIN	Kus-Liśkiewicz et al.(2013)	pubmed:23834426	direct interaction	N/D	SNAP-associated protein(Snapin)	Yes
ENSMUSG00000001065	Zfp276	Kus-Liśkiewicz et al.(2013)	pubmed:23834426	direct interaction	N/D	zinc finger protein (C2H2 type) 276(Zfp276)	Yes
ENSMUSG00000001082	MFSD10	Kus-Liśkiewicz et al.(2013)	pubmed:23834426	direct interaction	N/D	major facilitator superfamily domain containing 10(Mfsd10)	Yes
ENSMUSG00000001150	MCM3AP	Kus-Liśkiewicz et al.(2013)	pubmed:23834426	direct interaction	N/D	minichromosome maintenance complex component 3 associated protein(Mcm3ap)	Yes
ENSMUSG00000001156	MXD1	Kus-Liśkiewicz et al.(2013)	pubmed:23834426	direct interaction	N/D	MAX dimerization protein 1(Mxd1)	Yes
ENSMUSG00000001323	SRR	Kus-Liśkiewicz et al.(2013)	pubmed:23834426	direct interaction	N/D	serine racemase(Srr)	Yes
ENSMUSG00000001380	HARS	Kus-Liśkiewicz et al.(2013)	pubmed:23834426	direct interaction	N/D	histidyl-tRNA synthetase(Hars)	Yes
ENSMUSG00000001383	ZMAT2	Kus-Liśkiewicz et al.(2013)	pubmed:23834426	direct interaction	N/D	zinc finger, matrin type 2(Zmat2)	Yes
ENSMUSG00000001416	CCT3	Kus-Liśkiewicz et al.(2013)	pubmed:23834426	direct interaction	N/D	chaperonin containing Tcp1, subunit 3 (gamma)(Cct3)	Yes
ENSMUSG00000001418	GLMP	Kus-Liśkiewicz et al.(2013)	pubmed:23834426	direct interaction	N/D	glycosylated lysosomal membrane protein(Glmp)	Yes
ENSMUSG00000001440	KPNB1	Kus-Liśkiewicz et al.(2013)	pubmed:23834426	direct interaction	N/D	karyopherin (importin) beta 1(Kpnb1)	Yes
ENSMUSG00000001700	GRAMD3	Kus-Liśkiewicz et al.(2013)	pubmed:23834426	direct interaction	N/D	GRAM domain containing 3(Gramd3)	Yes
ENSMUSG00000001774	CHORDC1	Kus-Liśkiewicz et al.(2013)	pubmed:23834426	direct interaction	N/D	cysteine and histidine-rich domain (CHORD)-containing, zinc-binding protein 1(Chordc1)	Yes
ENSMUSG00000001783	RTCB	Kus-Liśkiewicz et al.(2013)	pubmed:23834426	direct interaction	N/D	RNA 2',3'-cyclic phosphate and 5'-OH ligase(Rtcb)	Yes
ENSMUSG00000002031	IFT46	Kus-Liśkiewicz et al.(2013)	pubmed:23834426	direct interaction	inhibits	intraflagellar transport 46(Ift46)	Yes
ENSMUSG00000002058	UNC119	Kus-Liśkiewicz et al.(2013)	pubmed:23834426	direct interaction	N/D	unc-119 lipid binding chaperone(Unc119)	Yes
ENSMUSG00000002059	RAB34	Kus-Liśkiewicz et al.(2013)	pubmed:23834426	direct interaction	N/D	RAB34, member RAS oncogene family(Rab34)	Yes
ENSMUSG00000002129	SF3A1	Kus-Liśkiewicz et al.(2013)	pubmed:23834426	direct interaction	N/D	splicing factor 3a, subunit 1(Sf3a1)	Yes
ENSMUSG00000002332	DHRS1	Kus-Liśkiewicz et al.(2013)	pubmed:23834426	direct interaction	N/D	dehydrogenase/reductase (SDR family) member 1(Dhrs1)	Yes
ENSMUSG00000002365	SNX9	Kus-Liśkiewicz et al.(2013)	pubmed:23834426	direct interaction	N/D	sorting nexin 9(Snx9)	Yes
ENSMUSG00000002413	BRAF	Kus-Liśkiewicz et al.(2013)	pubmed:23834426	direct interaction	N/D	Braf transforming gene(Braf)	Yes
ENSMUSG00000002416	NDUFB2	Kus-Liśkiewicz et al.(2013)	pubmed:23834426	direct interaction	N/D	NADH dehydrogenase (ubiquinone) 1 beta subcomplex, 2(Ndufb2)	Yes
ENSMUSG00000002608	CCDC97	Kus-Liśkiewicz et al.(2013)	pubmed:23834426	direct interaction	N/D	coiled-coil domain containing 97(Ccdc97)	Yes
ENSMUSG00000002718	CSE1L	Kus-Liśkiewicz et al.(2013)	pubmed:23834426	direct interaction	N/D	chromosome segregation 1-like (S. cerevisiae)(Cse1l)	Yes
ENSMUSG00000002799	JAG2	Kus-Liśkiewicz et al.(2013)	pubmed:23834426	direct interaction	N/D	jagged 2(Jag2)	Yes
ENSMUSG00000002820	ATG4D	Kus-Liśkiewicz et al.(2013)	pubmed:23834426	direct interaction	N/D	autophagy related 4D, cysteine peptidase(Atg4d)	Yes
ENSMUSG00000002835	CHAF1A	Kus-Liśkiewicz et al.(2013)	pubmed:23834426	direct interaction	N/D	chromatin assembly factor 1, subunit A (p150)(Chaf1a)	Yes
ENSMUSG00000002881	NAB1	Kus-Liśkiewicz et al.(2013)	pubmed:23834426	direct interaction	N/D	Ngfi-A binding protein 1(Nab1)	Yes
ENSMUSG00000003032	KLF4	Kus-Liśkiewicz et al.(2013)	pubmed:23834426	direct interaction	activates	Kruppel-like factor 4 (gut)(Klf4)	Yes
ENSMUSG00000003200	SH3GL1	Kus-Liśkiewicz et al.(2013)	pubmed:23834426	direct interaction	N/D	SH3-domain GRB2-like 1(Sh3gl1)	Yes
ENSMUSG00000003233	DVL3	Kus-Liśkiewicz et al.(2013)	pubmed:23834426	direct interaction	N/D	dishevelled segment polarity protein 3(Dvl3)	Yes
ENSMUSG00000003234	ABCF3	Kus-Liśkiewicz et al.(2013)	pubmed:23834426	direct interaction	N/D	ATP-binding cassette, sub-family F (GCN20), member 3(Abcf3)	Yes
ENSMUSG00000003341	ATP8B3	Kus-Liśkiewicz et al.(2013)	pubmed:23834426	direct interaction	inhibits	ATPase, class I, type 8B, member 3(Atp8b3)	Yes
ENSMUSG00000003435	Supt5	Kus-Liśkiewicz et al.(2013)	pubmed:23834426	direct interaction	N/D	suppressor of Ty 5(Supt5)	Yes
ENSMUSG00000003444	MED29	Kus-Liśkiewicz et al.(2013)	pubmed:23834426	direct interaction	N/D	mediator complex subunit 29(Med29)	Yes
ENSMUSG00000003464	PEX19	Kus-Liśkiewicz et al.(2013)	pubmed:23834426	direct interaction	N/D	peroxisomal biogenesis factor 19(Pex19)	Yes
ENSMUSG00000003680	TAF6L	Kus-Liśkiewicz et al.(2013)	pubmed:23834426	direct interaction	N/D	TATA-box binding protein associated factor 6 like(Taf6l)	Yes
ENSMUSG00000003779	KIF20A	Kus-Liśkiewicz et al.(2013)	pubmed:23834426	direct interaction	N/D	kinesin family member 20A(Kif20a)	Yes
ENSMUSG00000004040	STAT3	Kus-Liśkiewicz et al.(2013)	pubmed:23834426	direct interaction	N/D	signal transducer and activator of transcription 3(Stat3)	Yes
ENSMUSG00000004096	CWC15	Kus-Liśkiewicz et al.(2013)	pubmed:23834426	direct interaction	N/D	CWC15 spliceosome-associated protein(Cwc15)	Yes
ENSMUSG00000004268	EMG1	Kus-Liśkiewicz et al.(2013)	pubmed:23834426	direct interaction	N/D	EMG1 N1-specific pseudouridine methyltransferase(Emg1)	Yes
ENSMUSG00000004356	UTP20	Kus-Liśkiewicz et al.(2013)	pubmed:23834426	direct interaction	N/D	UTP20 small subunit processome component(Utp20)	Yes
ENSMUSG00000004633	CHN2	Kus-Liśkiewicz et al.(2013)	pubmed:23834426	direct interaction	N/D	chimerin 2(Chn2)	Yes
ENSMUSG00000004642	SLBP	Kus-Liśkiewicz et al.(2013)	pubmed:23834426	direct interaction	N/D	stem-loop binding protein(Slbp)	Yes
ENSMUSG00000004789	DLST	Kus-Liśkiewicz et al.(2013)	pubmed:23834426	direct interaction	N/D	dihydrolipoamide S-succinyltransferase (E2 component of 2-oxo-glutarate complex)(Dlst)	Yes
ENSMUSG00000004980	HNRNPA2B	Kus-Liśkiewicz et al.(2013)	pubmed:23834426	direct interaction	N/D	heterogeneous nuclear ribonucleoprotein A2/B1(Hnrnpa2b1)	Yes
ENSMUSG00000005268	PRLR	Kus-Liśkiewicz et al.(2013)	pubmed:23834426	direct interaction	N/D	prolactin receptor(Prlr)	Yes
ENSMUSG00000005312	UBQLN1	Kus-Liśkiewicz et al.(2013)	pubmed:23834426	direct interaction	N/D	ubiquilin 1(Ubqln1)	Yes
ENSMUSG00000005506	CELF1	Kus-Liśkiewicz et al.(2013)	pubmed:23834426	direct interaction	N/D	CUGBP, Elav-like family member 1(Celf1)	Yes
ENSMUSG00000005533	IGF1R	Le Masson et al.(2011)	pubmed:21690297	functional association	activates	insulin-like growth factor I receptor(Igf1r)	Yes
ENSMUSG00000005609	CTR9	Kus-Liśkiewicz et al.(2013)	pubmed:23834426	direct interaction	N/D	CTR9 homolog, Paf1/RNA polymerase II complex component(Ctr9)	Yes
ENSMUSG00000005732	RANBP1	Kus-Liśkiewicz et al.(2013)	pubmed:23834426	direct interaction	N/D	RAN binding protein 1(Ranbp1)	Yes
ENSMUSG00000005871	APC	Kus-Liśkiewicz et al.(2013)	pubmed:23834426	direct interaction	N/D	adenomatosis polyposis coli(Apc)	Yes
ENSMUSG00000005897	NR2C1	Kus-Liśkiewicz et al.(2013)	pubmed:23834426	direct interaction	N/D	nuclear receptor subfamily 2, group C, member 1(Nr2c1)	Yes
ENSMUSG00000005907	PEX1	Kus-Liśkiewicz et al.(2013)	pubmed:23834426	direct interaction	N/D	peroxisomal biogenesis factor 1(Pex1)	Yes
ENSMUSG00000005947	ITGAE	Kus-Liśkiewicz et al.(2013)	pubmed:23834426	direct interaction	N/D	integrin alpha E, epithelial-associated(Itgae)	Yes
ENSMUSG00000006005	TPR	Kus-Liśkiewicz et al.(2013)	pubmed:23834426	direct interaction	N/D	translocated promoter region, nuclear basket protein(Tpr)	Yes
ENSMUSG00000006010	BC003331	Kus-Liśkiewicz et al.(2013)	pubmed:23834426	direct interaction	N/D	cDNA sequence BC003331(BC003331)	Yes
ENSMUSG00000006021	KPTN	Kus-Liśkiewicz et al.(2013)	pubmed:23834426	direct interaction	N/D	kaptin(Kptn)	Yes
ENSMUSG00000006050	APBB3	Kus-Liśkiewicz et al.(2013)	pubmed:23834426	direct interaction	N/D	amyloid beta (A4) precursor protein-binding, family B, member 3(Apbb3)	Yes
ENSMUSG00000006392	MED8	Kus-Liśkiewicz et al.(2013)	pubmed:23834426	direct interaction	N/D	mediator complex subunit 8(Med8)	Yes
ENSMUSG00000006699	CDC42	Kus-Liśkiewicz et al.(2013)	pubmed:23834426	direct interaction	N/D	cell division cycle 42(Cdc42)	Yes
ENSMUSG00000006764	TPH2	Kus-Liśkiewicz et al.(2013)	pubmed:23834426	direct interaction	N/D	tryptophan hydroxylase 2(Tph2)	Yes
ENSMUSG00000006800	SULF2	Kus-Liśkiewicz et al.(2013)	pubmed:23834426	direct interaction	N/D	sulfatase 2(Sulf2)	Yes
ENSMUSG00000006920	EZH1	Kus-Liśkiewicz et al.(2013)	pubmed:23834426	direct interaction	N/D	enhancer of zeste 1 polycomb repressive complex 2 subunit(Ezh1)	Yes
ENSMUSG00000006932	CTNNB1	Kus-Liśkiewicz et al.(2013)	pubmed:23834426	direct interaction	inhibits	catenin (cadherin associated protein), beta 1(Ctnnb1)	Yes
ENSMUSG00000007030	VWA7	Kus-Liśkiewicz et al.(2013)	pubmed:23834426	direct interaction	N/D	von Willebrand factor A domain containing 7(Vwa7)	Yes
ENSMUSG00000007033	HSPA1L	Kus-Liśkiewicz et al.(2013)	pubmed:23834426	direct interaction	N/D	heat shock protein 1-like(Hspa1l)	Yes
ENSMUSG00000007080	POLE	Kus-Liśkiewicz et al.(2013)	pubmed:23834426	direct interaction	N/D	polymerase (DNA directed), epsilon(Pole)	Yes
ENSMUSG00000007411	MARK3	Kus-Liśkiewicz et al.(2013)	pubmed:23834426	direct interaction	N/D	MAP/microtubule affinity regulating kinase 3(Mark3)	Yes
ENSMUSG00000007777	0610009B	Kus-Liśkiewicz et al.(2013)	pubmed:23834426	direct interaction	N/D	RIKEN cDNA 0610009B22 gene(0610009B22Rik)	Yes
ENSMUSG00000008129	4930432K	Kus-Liśkiewicz et al.(2013)	pubmed:23834426	direct interaction	N/D	RIKEN cDNA 4930432K21 gene(4930432K21Rik)	Yes
ENSMUSG00000008307	1700109H	Kus-Liśkiewicz et al.(2013)	pubmed:23834426	direct interaction	N/D	RIKEN cDNA 1700109H08 gene(1700109H08Rik)	Yes
ENSMUSG00000008348	UBC	Kus-Liśkiewicz et al.(2013)	pubmed:23834426	direct interaction	N/D	ubiquitin C(Ubc)	Yes
ENSMUSG00000008438	ADAM21	Kus-Liśkiewicz et al.(2013)	pubmed:23834426	direct interaction	activates	a disintegrin and metallopeptidase domain 21(Adam21)	Yes
ENSMUSG00000008575	NFIB	Kus-Liśkiewicz et al.(2013)	pubmed:23834426	direct interaction	N/D	nuclear factor I/B(Nfib)	Yes
ENSMUSG00000008683	rps15a	Kus-Liśkiewicz et al.(2013)	pubmed:23834426	direct interaction	N/D	ribosomal protein S15A(Rps15a)	Yes
ENSMUSG00000008976	GABPA	Kus-Liśkiewicz et al.(2013)	pubmed:23834426	direct interaction	N/D	GA repeat binding protein, alpha(Gabpa)	Yes
ENSMUSG00000008999	BMP7	Le Masson et al.(2011)	pubmed:21690297	functional association	activates	bone morphogenetic protein 7(Bmp7)	Yes
ENSMUSG00000009013	DYNLL1	Kus-Liśkiewicz et al.(2013)	pubmed:23834426	direct interaction	N/D	dynein light chain LC8-type 1(Dynll1)	Yes
ENSMUSG00000009293	UBE2G2	Kus-Liśkiewicz et al.(2013)	pubmed:23834426	direct interaction	N/D	ubiquitin-conjugating enzyme E2G 2(Ube2g2)	Yes
ENSMUSG00000009575	CBX5	Kus-Liśkiewicz et al.(2013)	pubmed:23834426	direct interaction	N/D	chromobox 5(Cbx5)	Yes
ENSMUSG00000009670	TEX11	Kus-Liśkiewicz et al.(2013)	pubmed:23834426	direct interaction	N/D	testis expressed gene 11(Tex11)	Yes
ENSMUSG00000009739	POU6F1	Kus-Liśkiewicz et al.(2013)	pubmed:23834426	direct interaction	inhibits	POU domain, class 6, transcription factor 1(Pou6f1)	Yes
ENSMUSG00000009772	NUAK2	Kus-Liśkiewicz et al.(2013)	pubmed:23834426	direct interaction	N/D	NUAK family, SNF1-like kinase, 2(Nuak2)	Yes
ENSMUSG00000009927	RPS25	Kus-Liśkiewicz et al.(2013)	pubmed:23834426	direct interaction	N/D	ribosomal protein S25(Rps25)	Yes
ENSMUSG00000010277	2610507B	Kus-Liśkiewicz et al.(2013)	pubmed:23834426	direct interaction	N/D	RIKEN cDNA 2610507B11 gene(2610507B11Rik)	Yes
ENSMUSG00000010358	IFI35	Kus-Liśkiewicz et al.(2013)	pubmed:23834426	direct interaction	N/D	interferon-induced protein 35(Ifi35)	Yes
ENSMUSG00000010376	NEDD8	Kus-Liśkiewicz et al.(2013)	pubmed:23834426	direct interaction	N/D	neural precursor cell expressed, developmentally down-regulated gene 8(Nedd8)	Yes
ENSMUSG00000010392	gosr1	Kus-Liśkiewicz et al.(2013)	pubmed:23834426	direct interaction	N/D	golgi SNAP receptor complex member 1(Gosr1)	Yes
ENSMUSG00000010538	TSACC	Kus-Liśkiewicz et al.(2013)	pubmed:23834426	direct interaction	N/D	TSSK6 activating co-chaperone(Tsacc)	Yes
ENSMUSG00000010608	RBM25	Kus-Liśkiewicz et al.(2013)	pubmed:23834426	direct interaction	N/D	RNA binding motif protein 25(Rbm25)	Yes
ENSMUSG00000011158	BRF1	Kus-Liśkiewicz et al.(2013)	pubmed:23834426	direct interaction	N/D	BRF1, RNA polymerase III transcription initiation factor 90 kDa subunit(Brf1)	Yes
ENSMUSG00000011254	THG1L	Kus-Liśkiewicz et al.(2013)	pubmed:23834426	direct interaction	N/D	tRNA-histidine guanylyltransferase 1-like (S. cerevisiae)(Thg1l)	Yes
ENSMUSG00000012405	RPL15	Kus-Liśkiewicz et al.(2013)	pubmed:23834426	direct interaction	N/D	ribosomal protein L15(Rpl15)	Yes
ENSMUSG00000012609	ttll5	Kus-Liśkiewicz et al.(2013)	pubmed:23834426	direct interaction	N/D	tubulin tyrosine ligase-like family, member 5(Ttll5)	Yes
ENSMUSG00000013495	tmem175	Kus-Liśkiewicz et al.(2013)	pubmed:23834426	direct interaction	N/D	transmembrane protein 175(Tmem175)	Yes
ENSMUSG00000013701	TIMM23	Kus-Liśkiewicz et al.(2013)	pubmed:23834426	direct interaction	N/D	translocase of inner mitochondrial membrane 23(Timm23)	Yes
ENSMUSG00000014039	PRDM15	Kus-Liśkiewicz et al.(2013)	pubmed:23834426	direct interaction	N/D	PR domain containing 15(Prdm15)	Yes
ENSMUSG00000014226	CACYBP	Kus-Liśkiewicz et al.(2013)	pubmed:23834426	direct interaction	N/D	calcyclin binding protein(Cacybp)	Yes
ENSMUSG00000014232	CLUAP1	Kus-Liśkiewicz et al.(2013)	pubmed:23834426	direct interaction	N/D	clusterin associated protein 1(Cluap1)	Yes
ENSMUSG00000014243	ZSWIM7	Kus-Liśkiewicz et al.(2013)	pubmed:23834426	direct interaction	N/D	zinc finger SWIM-type containing 7(Zswim7)	Yes
ENSMUSG00000014294	NDUFA2	Kus-Liśkiewicz et al.(2013)	pubmed:23834426	direct interaction	N/D	NADH dehydrogenase (ubiquinone) 1 alpha subcomplex, 2(Ndufa2)	Yes
ENSMUSG00000014418	hps5	Kus-Liśkiewicz et al.(2013)	pubmed:23834426	direct interaction	N/D	Hermansky-Pudlak syndrome 5(Hps5)	Yes
ENSMUSG00000014426	MAP3K4	Kus-Liśkiewicz et al.(2013)	pubmed:23834426	direct interaction	N/D	mitogen-activated protein kinase kinase kinase 4(Map3k4)	Yes
ENSMUSG00000014551	MRPS25	Kus-Liśkiewicz et al.(2013)	pubmed:23834426	direct interaction	N/D	mitochondrial ribosomal protein S25(Mrps25)	Yes
ENSMUSG00000014767	TBP	Kus-Liśkiewicz et al.(2013)	pubmed:23834426	direct interaction	N/D	TATA box binding protein(Tbp)	Yes
ENSMUSG00000014850	MSH3	Kus-Liśkiewicz et al.(2013)	pubmed:23834426	direct interaction	N/D	mutS homolog 3(Msh3)	Yes
ENSMUSG00000014856	TMEM208	Kus-Liśkiewicz et al.(2013)	pubmed:23834426	direct interaction	N/D	transmembrane protein 208(Tmem208)	Yes
ENSMUSG00000014959	GORASP2	Kus-Liśkiewicz et al.(2013)	pubmed:23834426	direct interaction	N/D	golgi reassembly stacking protein 2(Gorasp2)	Yes
ENSMUSG00000015023	DDX19A	Kus-Liśkiewicz et al.(2013)	pubmed:23834426	direct interaction	N/D	DEAD (Asp-Glu-Ala-Asp) box polypeptide 19a(Ddx19a)	Yes
ENSMUSG00000015112	SLC25A13	Kus-Liśkiewicz et al.(2013)	pubmed:23834426	direct interaction	N/D	solute carrier family 25 (mitochondrial carrier, adenine nucleotide translocator), member 13(Slc25a13)	Yes
ENSMUSG00000015127	UNKL	Kus-Liśkiewicz et al.(2013)	pubmed:23834426	direct interaction	N/D	unkempt family like zinc finger(Unkl)	Yes
ENSMUSG00000015189	CASD1	Kus-Liśkiewicz et al.(2013)	pubmed:23834426	direct interaction	N/D	CAS1 domain containing 1(Casd1)	Yes
ENSMUSG00000015202	cnksr3	Kus-Liśkiewicz et al.(2013)	pubmed:23834426	direct interaction	activates	Cnksr family member 3(Cnksr3)	Yes
ENSMUSG00000015656	HSPA8	Le Masson et al.(2011)	pubmed:21690297	functional association	activates	heat shock protein 8(Hspa8)	Yes
ENSMUSG00000015659	SERAC1	Kus-Liśkiewicz et al.(2013)	pubmed:23834426	direct interaction	N/D	serine active site containing 1(Serac1)	Yes
ENSMUSG00000015672	MRPL32	Kus-Liśkiewicz et al.(2013)	pubmed:23834426	direct interaction	N/D	mitochondrial ribosomal protein L32(Mrpl32)	Yes
ENSMUSG00000015697	SETDB1	Kus-Liśkiewicz et al.(2013)	pubmed:23834426	direct interaction	N/D	SET domain, bifurcated 1(Setdb1)	Yes
ENSMUSG00000015757	PPIL4	Kus-Liśkiewicz et al.(2013)	pubmed:23834426	direct interaction	N/D	peptidylprolyl isomerase (cyclophilin)-like 4(Ppil4)	Yes
ENSMUSG00000015812	GNRH1	Kus-Liśkiewicz et al.(2013)	pubmed:23834426	direct interaction	N/D	gonadotropin releasing hormone 1(Gnrh1)	Yes
ENSMUSG00000015869	PRPSAP1	Kus-Liśkiewicz et al.(2013)	pubmed:23834426	direct interaction	N/D	phosphoribosyl pyrophosphate synthetase-associated protein 1(Prpsap1)	Yes
ENSMUSG00000016487	PPFIBP1	Kus-Liśkiewicz et al.(2013)	pubmed:23834426	direct interaction	N/D	PTPRF interacting protein, binding protein 1 (liprin beta 1)(Ppfibp1)	Yes
ENSMUSG00000016510	MTIF3	Kus-Liśkiewicz et al.(2013)	pubmed:23834426	direct interaction	N/D	mitochondrial translational initiation factor 3(Mtif3)	Yes
ENSMUSG00000016946	KCTD5	Kus-Liśkiewicz et al.(2013)	pubmed:23834426	direct interaction	N/D	potassium channel tetramerisation domain containing 5(Kctd5)	Yes
ENSMUSG00000017009	SDC4	Kus-Liśkiewicz et al.(2013)	pubmed:23834426	direct interaction	inhibits	syndecan 4(Sdc4)	Yes
ENSMUSG00000017119	NBR1	Kus-Liśkiewicz et al.(2013)	pubmed:23834426	direct interaction	N/D	neighbor of Brca1 gene 1(Nbr1)	Yes
ENSMUSG00000017146	BRCA1	Kus-Liśkiewicz et al.(2013)	pubmed:23834426	direct interaction	N/D	breast cancer 1, early onset(Brca1)	Yes
ENSMUSG00000017264	EXOSC10	Kus-Liśkiewicz et al.(2013)	pubmed:23834426	direct interaction	N/D	exosome component 10(Exosc10)	Yes
ENSMUSG00000017291	TAOK1	Kus-Liśkiewicz et al.(2013)	pubmed:23834426	direct interaction	N/D	TAO kinase 1(Taok1)	Yes
ENSMUSG00000017499	CDC6	Kus-Liśkiewicz et al.(2013)	pubmed:23834426	direct interaction	N/D	cell division cycle 6(Cdc6)	Yes
ENSMUSG00000017677	WSB1	Kus-Liśkiewicz et al.(2013)	pubmed:23834426	direct interaction	N/D	WD repeat and SOCS box-containing 1(Wsb1)	Yes
ENSMUSG00000017843	PPP2R5C	Kus-Liśkiewicz et al.(2013)	pubmed:23834426	direct interaction	N/D	protein phosphatase 2, regulatory subunit B', gamma(Ppp2r5c)	Yes
ENSMUSG00000017868	SGK2	Kus-Liśkiewicz et al.(2013)	pubmed:23834426	direct interaction	N/D	serum/glucocorticoid regulated kinase 2(Sgk2)	Yes
ENSMUSG00000017969	PTGIS	Kus-Liśkiewicz et al.(2013)	pubmed:23834426	direct interaction	N/D	prostaglandin I2 (prostacyclin) synthase(Ptgis)	Yes
ENSMUSG00000018068	INTS2	Kus-Liśkiewicz et al.(2013)	pubmed:23834426	direct interaction	N/D	integrator complex subunit 2(Ints2)	Yes
ENSMUSG00000018362	KPNA2	Kus-Liśkiewicz et al.(2013)	pubmed:23834426	direct interaction	N/D	karyopherin (importin) alpha 2(Kpna2)	Yes
ENSMUSG00000018372	CEP95	Kus-Liśkiewicz et al.(2013)	pubmed:23834426	direct interaction	N/D	centrosomal protein 95(Cep95)	Yes
ENSMUSG00000018398	SEPT8	Kus-Liśkiewicz et al.(2013)	pubmed:23834426	direct interaction	N/D	septin 8(Sept8)	Yes
ENSMUSG00000018446	C1QBP	Kus-Liśkiewicz et al.(2013)	pubmed:23834426	direct interaction	N/D	complement component 1, q subcomponent binding protein(C1qbp)	Yes
ENSMUSG00000018474	CHD3	Kus-Liśkiewicz et al.(2013)	pubmed:23834426	direct interaction	N/D	chromodomain helicase DNA binding protein 3(Chd3)	Yes
ENSMUSG00000018501	NCOR1	Kus-Liśkiewicz et al.(2013)	pubmed:23834426	direct interaction	N/D	nuclear receptor co-repressor 1(Ncor1)	Yes
ENSMUSG00000018547	PIP4K2B	Kus-Liśkiewicz et al.(2013)	pubmed:23834426	direct interaction	N/D	phosphatidylinositol-5-phosphate 4-kinase, type II, beta(Pip4k2b)	Yes
ENSMUSG00000018659	PNPO	Kus-Liśkiewicz et al.(2013)	pubmed:23834426	direct interaction	N/D	pyridoxine 5'-phosphate oxidase(Pnpo)	Yes
ENSMUSG00000018761	MPDU1	Kus-Liśkiewicz et al.(2013)	pubmed:23834426	direct interaction	N/D	mannose-P-dolichol utilization defect 1(Mpdu1)	Yes
ENSMUSG00000018770	ATP5G3	Kus-Liśkiewicz et al.(2013)	pubmed:23834426	direct interaction	inhibits	ATP synthase, H+ transporting, mitochondrial F0 complex, subunit C3 (subunit 9)(Atp5g3)	Yes
ENSMUSG00000018796	ACSL1	Kus-Liśkiewicz et al.(2013)	pubmed:23834426	direct interaction	N/D	acyl-CoA synthetase long-chain family member 1(Acsl1)	Yes
ENSMUSG00000018846	PANK3	Kus-Liśkiewicz et al.(2013)	pubmed:23834426	direct interaction	N/D	pantothenate kinase 3(Pank3)	Yes
ENSMUSG00000018921	pelp1	Kus-Liśkiewicz et al.(2013)	pubmed:23834426	direct interaction	N/D	proline, glutamic acid and leucine rich protein 1(Pelp1)	Yes
ENSMUSG00000019297	NOP9	Kus-Liśkiewicz et al.(2013)	pubmed:23834426	direct interaction	N/D	NOP9 nucleolar protein(Nop9)	Yes
ENSMUSG00000019303	PSMC3IP	Kus-Liśkiewicz et al.(2013)	pubmed:23834426	direct interaction	N/D	proteasome (prosome, macropain) 26S subunit, ATPase 3, interacting protein(Psmc3ip)	Yes
ENSMUSG00000019505	UBB	Kus-Liśkiewicz et al.(2013)	pubmed:23834426	direct interaction	N/D	ubiquitin B(Ubb)	Yes
ENSMUSG00000019518	AP4M1	Kus-Liśkiewicz et al.(2013)	pubmed:23834426	direct interaction	N/D	adaptor-related protein complex AP-4, mu 1(Ap4m1)	Yes
ENSMUSG00000019579	MYDGF	Kus-Liśkiewicz et al.(2013)	pubmed:23834426	direct interaction	N/D	myeloid derived growth factor(Mydgf)	Yes
ENSMUSG00000019699	AKT3	Kus-Liśkiewicz et al.(2013)	pubmed:23834426	direct interaction	N/D	thymoma viral proto-oncogene 3(Akt3)	Yes
ENSMUSG00000019763	RMND1	Kus-Liśkiewicz et al.(2013)	pubmed:23834426	direct interaction	N/D	required for meiotic nuclear division 1 homolog(Rmnd1)	Yes
ENSMUSG00000019768	ESR1	Le Masson et al.(2011)	pubmed:21690297	functional association	activates	estrogen receptor 1 (alpha)(Esr1)	Yes
ENSMUSG00000019935	SLC17A8	Kus-Liśkiewicz et al.(2013)	pubmed:23834426	direct interaction	N/D	solute carrier family 17 (sodium-dependent inorganic phosphate cotransporter), member 8(Slc17a8)	Yes
ENSMUSG00000019951	UHRF1BP1	Kus-Liśkiewicz et al.(2013)	pubmed:23834426	direct interaction	N/D	UHRF1 (ICBP90) binding protein 1-like(Uhrf1bp1l)	Yes
ENSMUSG00000019969	PSEN1	Kus-Liśkiewicz et al.(2013)	pubmed:23834426	direct interaction	N/D	presenilin 1(Psen1)	Yes
ENSMUSG00000019977	HBS1L	Kus-Liśkiewicz et al.(2013)	pubmed:23834426	direct interaction	N/D	Hbs1-like (S. cerevisiae)(Hbs1l)	Yes
ENSMUSG00000019984	MED23	Kus-Liśkiewicz et al.(2013)	pubmed:23834426	direct interaction	N/D	mediator complex subunit 23(Med23)	Yes
ENSMUSG00000019986	AHI1	Kus-Liśkiewicz et al.(2013)	pubmed:23834426	direct interaction	N/D	Abelson helper integration site 1(Ahi1)	Yes
ENSMUSG00000019990	PDE7B	Kus-Liśkiewicz et al.(2013)	pubmed:23834426	direct interaction	N/D	phosphodiesterase 7B(Pde7b)	Yes
ENSMUSG00000019992	MTFR2	Kus-Liśkiewicz et al.(2013)	pubmed:23834426	direct interaction	N/D	mitochondrial fission regulator 2(Mtfr2)	Yes
ENSMUSG00000020022	NDUFA12	Kus-Liśkiewicz et al.(2013)	pubmed:23834426	direct interaction	N/D	NADH dehydrogenase (ubiquinone) 1 alpha subcomplex, 12(Ndufa12)	Yes
ENSMUSG00000020063	SIRT1	Kus-Liśkiewicz et al.(2013)	pubmed:23834426	direct interaction	inhibits	sirtuin 1(Sirt1)	Yes
ENSMUSG00000020087	TYSND1	Kus-Liśkiewicz et al.(2013)	pubmed:23834426	direct interaction	N/D	trypsin domain containing 1(Tysnd1)	Yes
ENSMUSG00000020098	PCBD1	Kus-Liśkiewicz et al.(2013)	pubmed:23834426	direct interaction	N/D	pterin 4 alpha carbinolamine dehydratase/dimerization cofactor of hepatocyte nuclear factor 1 alpha (TCF1) 1(Pcbd1)	Yes
ENSMUSG00000020109	DNAJB12	Kus-Liśkiewicz et al.(2013)	pubmed:23834426	direct interaction	N/D	DnaJ heat shock protein family (Hsp40) member B12(Dnajb12)	Yes
ENSMUSG00000020115	TBK1	Kus-Liśkiewicz et al.(2013)	pubmed:23834426	direct interaction	N/D	TANK-binding kinase 1(Tbk1)	Yes
ENSMUSG00000020128	VPS54	Kus-Liśkiewicz et al.(2013)	pubmed:23834426	direct interaction	N/D	VPS54 GARP complex subunit(Vps54)	Yes
ENSMUSG00000020196	CABIN1	Kus-Liśkiewicz et al.(2013)	pubmed:23834426	direct interaction	N/D	calcineurin binding protein 1(Cabin1)	Yes
ENSMUSG00000020205	PHLDA1	Kus-Liśkiewicz et al.(2013)	pubmed:23834426	direct interaction	activates	pleckstrin homology like domain, family A, member 1(Phlda1)	No
ENSMUSG00000020224	llph	Kus-Liśkiewicz et al.(2013)	pubmed:23834426	direct interaction	N/D	LLP homolog, long-term synaptic facilitation (Aplysia)(Llph)	Yes
ENSMUSG00000020288	AHSA2	Kus-Liśkiewicz et al.(2013)	pubmed:23834426	direct interaction	N/D	AHA1, activator of heat shock protein ATPase 2(Ahsa2)	Yes
ENSMUSG00000020290	XPO1	Kus-Liśkiewicz et al.(2013)	pubmed:23834426	direct interaction	N/D	exportin 1(Xpo1)	Yes
ENSMUSG00000020358	HNRNPAB	Kus-Liśkiewicz et al.(2013)	pubmed:23834426	direct interaction	N/D	heterogeneous nuclear ribonucleoprotein A/B(Hnrnpab)	Yes
ENSMUSG00000020368	CANX	Kus-Liśkiewicz et al.(2013)	pubmed:23834426	direct interaction	N/D	calnexin(Canx)	Yes
ENSMUSG00000020372	RACK1	Kus-Liśkiewicz et al.(2013)	pubmed:23834426	direct interaction	N/D	receptor for activated C kinase 1(Rack1)	Yes
ENSMUSG00000020385	CLK4	Kus-Liśkiewicz et al.(2013)	pubmed:23834426	direct interaction	N/D	CDC like kinase 4(Clk4)	Yes
ENSMUSG00000020390	UBE2B	Kus-Liśkiewicz et al.(2013)	pubmed:23834426	direct interaction	N/D	ubiquitin-conjugating enzyme E2B(Ube2b)	Yes
ENSMUSG00000020393	KREMEN1	Kus-Liśkiewicz et al.(2013)	pubmed:23834426	direct interaction	N/D	kringle containing transmembrane protein 1(Kremen1)	Yes
ENSMUSG00000020451	LIMK2	Kus-Liśkiewicz et al.(2013)	pubmed:23834426	direct interaction	N/D	LIM motif-containing protein kinase 2(Limk2)	Yes
ENSMUSG00000020472	Zkscan17	Kus-Liśkiewicz et al.(2013)	pubmed:23834426	direct interaction	N/D	zinc finger with KRAB and SCAN domains 17(Zkscan17)	Yes
ENSMUSG00000020546	STXBP4	Kus-Liśkiewicz et al.(2013)	pubmed:23834426	direct interaction	N/D	syntaxin binding protein 4(Stxbp4)	Yes
ENSMUSG00000020576	NBAS	Kus-Liśkiewicz et al.(2013)	pubmed:23834426	direct interaction	N/D	neuroblastoma amplified sequence(Nbas)	Yes
ENSMUSG00000020593	LPIN1	Kus-Liśkiewicz et al.(2013)	pubmed:23834426	direct interaction	N/D	lipin 1(Lpin1)	Yes
ENSMUSG00000020608	SMC6	Kus-Liśkiewicz et al.(2013)	pubmed:23834426	direct interaction	N/D	structural maintenance of chromosomes 6(Smc6)	Yes
ENSMUSG00000020687	CDC27	Kus-Liśkiewicz et al.(2013)	pubmed:23834426	direct interaction	N/D	cell division cycle 27(Cdc27)	Yes
ENSMUSG00000020694	TLK2	Kus-Liśkiewicz et al.(2013)	pubmed:23834426	direct interaction	N/D	tousled-like kinase 2 (Arabidopsis)(Tlk2)	Yes
ENSMUSG00000020705	DDX42	Kus-Liśkiewicz et al.(2013)	pubmed:23834426	direct interaction	N/D	DEAD (Asp-Glu-Ala-Asp) box polypeptide 42(Ddx42)	Yes
ENSMUSG00000020706	FTSJ3	Kus-Liśkiewicz et al.(2013)	pubmed:23834426	direct interaction	N/D	FtsJ RNA methyltransferase homolog 3 (E. coli)(Ftsj3)	Yes
ENSMUSG00000020708	PSMC5	Kus-Liśkiewicz et al.(2013)	pubmed:23834426	direct interaction	N/D	protease (prosome, macropain) 26S subunit, ATPase 5(Psmc5)	Yes
ENSMUSG00000020721	HELZ	Kus-Liśkiewicz et al.(2013)	pubmed:23834426	direct interaction	N/D	helicase with zinc finger domain(Helz)	Yes
ENSMUSG00000020736	NT5C	Kus-Liśkiewicz et al.(2013)	pubmed:23834426	direct interaction	N/D	5',3'-nucleotidase, cytosolic(Nt5c)	Yes
ENSMUSG00000020775	MRPL38	Kus-Liśkiewicz et al.(2013)	pubmed:23834426	direct interaction	N/D	mitochondrial ribosomal protein L38(Mrpl38)	Yes
ENSMUSG00000020776	FBF1	Kus-Liśkiewicz et al.(2013)	pubmed:23834426	direct interaction	N/D	Fas (TNFRSF6) binding factor 1(Fbf1)	Yes
ENSMUSG00000020780	SRP68	Kus-Liśkiewicz et al.(2013)	pubmed:23834426	direct interaction	inhibits	signal recognition particle 68(Srp68)	Yes
ENSMUSG00000020783	NCBP3	Kus-Liśkiewicz et al.(2013)	pubmed:23834426	direct interaction	N/D	nuclear cap binding subunit 3(Ncbp3)	Yes
ENSMUSG00000020790	ANKFY1	Kus-Liśkiewicz et al.(2013)	pubmed:23834426	direct interaction	N/D	ankyrin repeat and FYVE domain containing 1(Ankfy1)	Yes
ENSMUSG00000020859	SPAG9	Kus-Liśkiewicz et al.(2013)	pubmed:23834426	direct interaction	N/D	sperm associated antigen 9(Spag9)	Yes
ENSMUSG00000020883	FBXL20	Kus-Liśkiewicz et al.(2013)	pubmed:23834426	direct interaction	N/D	F-box and leucine-rich repeat protein 20(Fbxl20)	Yes
ENSMUSG00000020898	CTC1	Kus-Liśkiewicz et al.(2013)	pubmed:23834426	direct interaction	N/D	CTS telomere maintenance complex component 1(Ctc1)	Yes
ENSMUSG00000020910	ADPRM	Kus-Liśkiewicz et al.(2013)	pubmed:23834426	direct interaction	N/D	ADP-ribose/CDP-alcohol diphosphatase, manganese dependent(Adprm)	Yes
ENSMUSG00000020982	NEMF	Kus-Liśkiewicz et al.(2013)	pubmed:23834426	direct interaction	N/D	nuclear export mediator factor(Nemf)	Yes
ENSMUSG00000021009	PTPN21	Kus-Liśkiewicz et al.(2013)	pubmed:23834426	direct interaction	N/D	protein tyrosine phosphatase, non-receptor type 21(Ptpn21)	Yes
ENSMUSG00000021023	1110008L	Kus-Liśkiewicz et al.(2013)	pubmed:23834426	direct interaction	N/D	RIKEN cDNA 1110008L16 gene(1110008L16Rik)	Yes
ENSMUSG00000021037	AHSA1	Kus-Liśkiewicz et al.(2013)	pubmed:23834426	direct interaction	N/D	AHA1, activator of heat shock protein ATPase 1(Ahsa1)	Yes
ENSMUSG00000021038	VIPAS39	Kus-Liśkiewicz et al.(2013)	pubmed:23834426	direct interaction	N/D	VPS33B interacting protein, apical-basolateral polarity regulator, spe-39 homolog(Vipas39)	Yes
ENSMUSG00000021040	SLIRP	Kus-Liśkiewicz et al.(2013)	pubmed:23834426	direct interaction	N/D	SRA stem-loop interacting RNA binding protein(Slirp)	Yes
ENSMUSG00000021079	TIMM9	Kus-Liśkiewicz et al.(2013)	pubmed:23834426	direct interaction	N/D	translocase of inner mitochondrial membrane 9(Timm9)	Yes
ENSMUSG00000021091	Serpina3	Kus-Liśkiewicz et al.(2013)	pubmed:23834426	direct interaction	N/D	serine (or cysteine) peptidase inhibitor, clade A, member 3N(Serpina3n)	Yes
ENSMUSG00000021124	VTI1B	Kus-Liśkiewicz et al.(2013)	pubmed:23834426	direct interaction	N/D	vesicle transport through interaction with t-SNAREs 1B(Vti1b)	Yes
ENSMUSG00000021140	pcnx	Kus-Liśkiewicz et al.(2013)	pubmed:23834426	direct interaction	N/D	pecanex homolog (Drosophila)(Pcnx)	Yes
ENSMUSG00000021171	ESYT2	Kus-Liśkiewicz et al.(2013)	pubmed:23834426	direct interaction	N/D	extended synaptotagmin-like protein 2(Esyt2)	Yes
ENSMUSG00000021179	NRDE2	Kus-Liśkiewicz et al.(2013)	pubmed:23834426	direct interaction	N/D	nrde-2 necessary for RNA interference, domain containing(Nrde2)	Yes
ENSMUSG00000021180	RPS6KA5	Kus-Liśkiewicz et al.(2013)	pubmed:23834426	direct interaction	N/D	ribosomal protein S6 kinase, polypeptide 5(Rps6ka5)	Yes
ENSMUSG00000021193	PITRM1	Kus-Liśkiewicz et al.(2013)	pubmed:23834426	direct interaction	N/D	pitrilysin metallepetidase 1(Pitrm1)	Yes
ENSMUSG00000021217	TSHZ3	Kus-Liśkiewicz et al.(2013)	pubmed:23834426	direct interaction	N/D	teashirt zinc finger family member 3(Tshz3)	Yes
ENSMUSG00000021224	NUMB	Kus-Liśkiewicz et al.(2013)	pubmed:23834426	direct interaction	N/D	numb homolog (Drosophila)(Numb)	Yes
ENSMUSG00000021244	YLPM1	Kus-Liśkiewicz et al.(2013)	pubmed:23834426	direct interaction	N/D	YLP motif containing 1(Ylpm1)	Yes
ENSMUSG00000021248	TMED10	Kus-Liśkiewicz et al.(2013)	pubmed:23834426	direct interaction	N/D	transmembrane p24 trafficking protein 10(Tmed10)	Yes
ENSMUSG00000021252	0610007P	Kus-Liśkiewicz et al.(2013)	pubmed:23834426	direct interaction	inhibits	RIKEN cDNA 0610007P14 gene(0610007P14Rik)	Yes
ENSMUSG00000021270	HSP90AA1	Kus-Liśkiewicz et al.(2013)	pubmed:23834426	direct interaction	N/D	heat shock protein 90, alpha (cytosolic), class A member 1(Hsp90aa1)	Yes
ENSMUSG00000021277	TRAF3	Kus-Liśkiewicz et al.(2013)	pubmed:23834426	direct interaction	N/D	TNF receptor-associated factor 3(Traf3)	Yes
ENSMUSG00000021408	RIPK1	Kus-Liśkiewicz et al.(2013)	pubmed:23834426	direct interaction	N/D	receptor (TNFRSF)-interacting serine-threonine kinase 1(Ripk1)	Yes
ENSMUSG00000021413	PRPF4B	Kus-Liśkiewicz et al.(2013)	pubmed:23834426	direct interaction	inhibits	pre-mRNA processing factor 4B(Prpf4b)	Yes
ENSMUSG00000021423	LY86	Kus-Liśkiewicz et al.(2013)	pubmed:23834426	direct interaction	N/D	lymphocyte antigen 86(Ly86)	Yes
ENSMUSG00000021428	RIOK1	Kus-Liśkiewicz et al.(2013)	pubmed:23834426	direct interaction	N/D	RIO kinase 1 (yeast)(Riok1)	Yes
ENSMUSG00000021431	SNRNP48	Kus-Liśkiewicz et al.(2013)	pubmed:23834426	direct interaction	N/D	small nuclear ribonucleoprotein 48 (U11/U12)(Snrnp48)	Yes
ENSMUSG00000021470	ERCC6L2	Kus-Liśkiewicz et al.(2013)	pubmed:23834426	direct interaction	N/D	excision repair cross-complementing rodent repair deficiency, complementation group 6 like 2(Ercc6l2)	Yes
ENSMUSG00000021474	SFXN1	Kus-Liśkiewicz et al.(2013)	pubmed:23834426	direct interaction	N/D	sideroflexin 1(Sfxn1)	Yes
ENSMUSG00000021477	ctsl	Kus-Liśkiewicz et al.(2013)	pubmed:23834426	direct interaction	inhibits	cathepsin L(Ctsl)	Yes
ENSMUSG00000021486	PRELID1	Kus-Liśkiewicz et al.(2013)	pubmed:23834426	direct interaction	N/D	PRELI domain containing 1(Prelid1)	Yes
ENSMUSG00000021495	FAM193B	Kus-Liśkiewicz et al.(2013)	pubmed:23834426	direct interaction	N/D	family with sequence similarity 193, member B(Fam193b)	Yes
ENSMUSG00000021496	PCBD2	Kus-Liśkiewicz et al.(2013)	pubmed:23834426	direct interaction	N/D	pterin 4 alpha carbinolamine dehydratase/dimerization cofactor of hepatocyte nuclear factor 1 alpha (TCF1) 2(Pcbd2)	Yes
ENSMUSG00000021500	DDX46	Kus-Liśkiewicz et al.(2013)	pubmed:23834426	direct interaction	N/D	DEAD (Asp-Glu-Ala-Asp) box polypeptide 46(Ddx46)	Yes
ENSMUSG00000021518	PTDSS1	Kus-Liśkiewicz et al.(2013)	pubmed:23834426	direct interaction	N/D	phosphatidylserine synthase 1(Ptdss1)	Yes
ENSMUSG00000021532	fastkd3	Kus-Liśkiewicz et al.(2013)	pubmed:23834426	direct interaction	N/D	FAST kinase domains 3(Fastkd3)	Yes
ENSMUSG00000021576	PDCD6	Kus-Liśkiewicz et al.(2013)	pubmed:23834426	direct interaction	N/D	programmed cell death 6(Pdcd6)	Yes
ENSMUSG00000021592	ARSK	Kus-Liśkiewicz et al.(2013)	pubmed:23834426	direct interaction	N/D	arylsulfatase K(Arsk)	Yes
ENSMUSG00000021594	SRD5A1	Kus-Liśkiewicz et al.(2013)	pubmed:23834426	direct interaction	N/D	steroid 5 alpha-reductase 1(Srd5a1)	Yes
ENSMUSG00000021595	NSUN2	Kus-Liśkiewicz et al.(2013)	pubmed:23834426	direct interaction	N/D	NOL1/NOP2/Sun domain family member 2(Nsun2)	Yes
ENSMUSG00000021629	SLC30A5	Kus-Liśkiewicz et al.(2013)	pubmed:23834426	direct interaction	N/D	solute carrier family 30 (zinc transporter), member 5(Slc30a5)	Yes
ENSMUSG00000021635	RAD17	Kus-Liśkiewicz et al.(2013)	pubmed:23834426	direct interaction	N/D	RAD17 checkpoint clamp loader component(Rad17)	Yes
ENSMUSG00000021647	CARTPT	Kus-Liśkiewicz et al.(2013)	pubmed:23834426	direct interaction	N/D	CART prepropeptide(Cartpt)	Yes
ENSMUSG00000021650	PTCD2	Kus-Liśkiewicz et al.(2013)	pubmed:23834426	direct interaction	N/D	pentatricopeptide repeat domain 2(Ptcd2)	Yes
ENSMUSG00000021661	ANKRA2	Kus-Liśkiewicz et al.(2013)	pubmed:23834426	direct interaction	N/D	ankyrin repeat, family A (RFXANK-like), 2(Ankra2)	Yes
ENSMUSG00000021666	GFM2	Kus-Liśkiewicz et al.(2013)	pubmed:23834426	direct interaction	N/D	G elongation factor, mitochondrial 2(Gfm2)	Yes
ENSMUSG00000021668	POLK	Kus-Liśkiewicz et al.(2013)	pubmed:23834426	direct interaction	N/D	polymerase (DNA directed), kappa(Polk)	Yes
ENSMUSG00000021681	AGGF1	Kus-Liśkiewicz et al.(2013)	pubmed:23834426	direct interaction	N/D	angiogenic factor with G patch and FHA domains 1(Aggf1)	Yes
ENSMUSG00000021694	ERCC8	Kus-Liśkiewicz et al.(2013)	pubmed:23834426	direct interaction	N/D	excision repaiross-complementing rodent repair deficiency, complementation group 8(Ercc8)	Yes
ENSMUSG00000021707	DHFR	Kus-Liśkiewicz et al.(2013)	pubmed:23834426	direct interaction	N/D	dihydrofolate reductase(Dhfr)	Yes
ENSMUSG00000021709	ERBIN	Kus-Liśkiewicz et al.(2013)	pubmed:23834426	direct interaction	N/D	Erbb2 interacting protein(Erbin)	Yes
ENSMUSG00000021754	MAP3K1	Kus-Liśkiewicz et al.(2013)	pubmed:23834426	direct interaction	N/D	mitogen-activated protein kinase kinase kinase 1(Map3k1)	Yes
ENSMUSG00000021775	NR1D2	Kus-Liśkiewicz et al.(2013)	pubmed:23834426	direct interaction	N/D	nuclear receptor subfamily 1, group D, member 2(Nr1d2)	Yes
ENSMUSG00000021810	ecd	Kus-Liśkiewicz et al.(2013)	pubmed:23834426	direct interaction	N/D	ecdysoneless homolog (Drosophila)(Ecd)	Yes
ENSMUSG00000021815	MSS51	Kus-Liśkiewicz et al.(2013)	pubmed:23834426	direct interaction	N/D	MSS51 mitochondrial translational activator(Mss51)	Yes
ENSMUSG00000021816	PPP3CB	Le Masson et al.(2011)	pubmed:21690297	functional association	inhibits	protein phosphatase 3, catalytic subunit, beta isoform(Ppp3cb)	Yes
ENSMUSG00000021819	ZSWIM8	Kus-Liśkiewicz et al.(2013)	pubmed:23834426	direct interaction	N/D	zinc finger SWIM-type containing 8(Zswim8)	Yes
ENSMUSG00000021870	SLMAP	Kus-Liśkiewicz et al.(2013)	pubmed:23834426	direct interaction	N/D	sarcolemma associated protein(Slmap)	Yes
ENSMUSG00000021890	EAF1	Kus-Liśkiewicz et al.(2013)	pubmed:23834426	direct interaction	N/D	ELL associated factor 1(Eaf1)	Yes
ENSMUSG00000021901	BAP1	Kus-Liśkiewicz et al.(2013)	pubmed:23834426	direct interaction	N/D	Brca1 associated protein 1(Bap1)	Yes
ENSMUSG00000021902	PHF7	Kus-Liśkiewicz et al.(2013)	pubmed:23834426	direct interaction	inhibits	PHD finger protein 7(Phf7)	Yes
ENSMUSG00000021910	NISCH	Kus-Liśkiewicz et al.(2013)	pubmed:23834426	direct interaction	N/D	nischarin(Nisch)	Yes
ENSMUSG00000021911	PARG	Kus-Liśkiewicz et al.(2013)	pubmed:23834426	direct interaction	N/D	poly (ADP-ribose) glycohydrolase(Parg)	Yes
ENSMUSG00000021939	CTSB	Kus-Liśkiewicz et al.(2013)	pubmed:23834426	direct interaction	N/D	cathepsin B(Ctsb)	Yes
ENSMUSG00000021975	INTS9	Kus-Liśkiewicz et al.(2013)	pubmed:23834426	direct interaction	N/D	integrator complex subunit 9(Ints9)	Yes
ENSMUSG00000021981	CAB39L	Kus-Liśkiewicz et al.(2013)	pubmed:23834426	direct interaction	N/D	calcium binding protein 39-like(Cab39l)	Yes
ENSMUSG00000021982	CDADC1	Kus-Liśkiewicz et al.(2013)	pubmed:23834426	direct interaction	N/D	cytidine and dCMP deaminase domain containing 1(Cdadc1)	Yes
ENSMUSG00000022008	GPALPP1	Kus-Liśkiewicz et al.(2013)	pubmed:23834426	direct interaction	N/D	GPALPP motifs containing 1(Gpalpp1)	Yes
ENSMUSG00000022009	NUFIP1	Kus-Liśkiewicz et al.(2013)	pubmed:23834426	direct interaction	N/D	nuclear fragile X mental retardation protein interacting protein 1(Nufip1)	Yes
ENSMUSG00000022020	NAA16	Kus-Liśkiewicz et al.(2013)	pubmed:23834426	direct interaction	N/D	N(alpha)-acetyltransferase 16, NatA auxiliary subunit(Naa16)	Yes
ENSMUSG00000022106	RCBTB2	Kus-Liśkiewicz et al.(2013)	pubmed:23834426	direct interaction	N/D	regulator of chromosome condensation (RCC1) and BTB (POZ) domain containing protein 2(Rcbtb2)	Yes
ENSMUSG00000022108	ITM2B	Kus-Liśkiewicz et al.(2013)	pubmed:23834426	direct interaction	N/D	integral membrane protein 2B(Itm2b)	Yes
ENSMUSG00000022111	UCHL3	Kus-Liśkiewicz et al.(2013)	pubmed:23834426	direct interaction	N/D	ubiquitin carboxyl-terminal esterase L3 (ubiquitin thiolesterase)(Uchl3)	Yes
ENSMUSG00000022119	RBM26	Kus-Liśkiewicz et al.(2013)	pubmed:23834426	direct interaction	N/D	RNA binding motif protein 26(Rbm26)	Yes
ENSMUSG00000022141	NIPBL	Kus-Liśkiewicz et al.(2013)	pubmed:23834426	direct interaction	N/D	Nipped-B homolog (Drosophila)(Nipbl)	Yes
ENSMUSG00000022184	FBXO4	Kus-Liśkiewicz et al.(2013)	pubmed:23834426	direct interaction	N/D	F-box protein 4(Fbxo4)	Yes
ENSMUSG00000022185	ACIN1	Kus-Liśkiewicz et al.(2013)	pubmed:23834426	direct interaction	N/D	apoptotic chromatin condensation inducer 1(Acin1)	Yes
ENSMUSG00000022191	DROSHA	Kus-Liśkiewicz et al.(2013)	pubmed:23834426	direct interaction	N/D	drosha, ribonuclease type III(Drosha)	Yes
ENSMUSG00000022195	6030458C	Kus-Liśkiewicz et al.(2013)	pubmed:23834426	direct interaction	N/D	RIKEN cDNA 6030458C11 gene(6030458C11Rik)	Yes
ENSMUSG00000022201	ZFR	Kus-Liśkiewicz et al.(2013)	pubmed:23834426	direct interaction	N/D	zinc finger RNA binding protein(Zfr)	Yes
ENSMUSG00000022231	SEMA5A	Kus-Liśkiewicz et al.(2013)	pubmed:23834426	direct interaction	N/D	sema domain, seven thrombospondin repeats (type 1 and type 1-like), transmembrane domain (TM) and short cytoplasmic domain, (semaphorin) 5A(Sema5a)	Yes
ENSMUSG00000022240	CTNND2	Kus-Liśkiewicz et al.(2013)	pubmed:23834426	direct interaction	N/D	catenin (cadherin associated protein), delta 2(Ctnnd2)	Yes
ENSMUSG00000022248	RAD1	Kus-Liśkiewicz et al.(2013)	pubmed:23834426	direct interaction	N/D	RAD1 checkpoint DNA exonuclease(Rad1)	Yes
ENSMUSG00000022304	DPYS	Kus-Liśkiewicz et al.(2013)	pubmed:23834426	direct interaction	N/D	dihydropyrimidinase(Dpys)	Yes
ENSMUSG00000022307	OXR1	Kus-Liśkiewicz et al.(2013)	pubmed:23834426	direct interaction	N/D	oxidation resistance 1(Oxr1)	Yes
ENSMUSG00000022313	UTP23	Kus-Liśkiewicz et al.(2013)	pubmed:23834426	direct interaction	N/D	UTP23 small subunit processome component(Utp23)	Yes
ENSMUSG00000022350	E430025E	Kus-Liśkiewicz et al.(2013)	pubmed:23834426	direct interaction	N/D	RIKEN cDNA E430025E21 gene(E430025E21Rik)	Yes
ENSMUSG00000022360	ATAD2	Kus-Liśkiewicz et al.(2013)	pubmed:23834426	direct interaction	N/D	ATPase family, AAA domain containing 2(Atad2)	Yes
ENSMUSG00000022403	ST13	Kus-Liśkiewicz et al.(2013)	pubmed:23834426	direct interaction	N/D	suppression of tumorigenicity 13(St13)	Yes
ENSMUSG00000022441	EFCAB6	Kus-Liśkiewicz et al.(2013)	pubmed:23834426	direct interaction	N/D	EF-hand calcium binding domain 6(Efcab6)	Yes
ENSMUSG00000022477	ACO2	Kus-Liśkiewicz et al.(2013)	pubmed:23834426	direct interaction	N/D	aconitase 2, mitochondrial(Aco2)	Yes
ENSMUSG00000022498	TXNDC11	Kus-Liśkiewicz et al.(2013)	pubmed:23834426	direct interaction	N/D	thioredoxin domain containing 11(Txndc11)	Yes
ENSMUSG00000022500	LITAF	Kus-Liśkiewicz et al.(2013)	pubmed:23834426	direct interaction	N/D	LPS-induced TN factor(Litaf)	Yes
ENSMUSG00000022659	GCSAM	Kus-Liśkiewicz et al.(2013)	pubmed:23834426	direct interaction	N/D	germinal center associated, signaling and motility(Gcsam)	Yes
ENSMUSG00000022681	NTAN1	Kus-Liśkiewicz et al.(2013)	pubmed:23834426	direct interaction	N/D	N-terminal Asn amidase(Ntan1)	Yes
ENSMUSG00000022683	PLA2G10	Kus-Liśkiewicz et al.(2013)	pubmed:23834426	direct interaction	N/D	phospholipase A2, group X(Pla2g10)	Yes
ENSMUSG00000022702	HIRA	Kus-Liśkiewicz et al.(2013)	pubmed:23834426	direct interaction	N/D	histone cell cycle regulator(Hira)	Yes
ENSMUSG00000022708	ZBTB20	Kus-Liśkiewicz et al.(2013)	pubmed:23834426	direct interaction	N/D	zinc finger and BTB domain containing 20(Zbtb20)	Yes
ENSMUSG00000022711	PMM2	Kus-Liśkiewicz et al.(2013)	pubmed:23834426	direct interaction	N/D	phosphomannomutase 2(Pmm2)	Yes
ENSMUSG00000022721	TRMT2A	Kus-Liśkiewicz et al.(2013)	pubmed:23834426	direct interaction	N/D	TRM2 tRNA methyltransferase 2A(Trmt2a)	Yes
ENSMUSG00000022748	CMSS1	Kus-Liśkiewicz et al.(2013)	pubmed:23834426	direct interaction	N/D	cms small ribosomal subunit 1(Cmss1)	Yes
ENSMUSG00000022751	NIT2	Kus-Liśkiewicz et al.(2013)	pubmed:23834426	direct interaction	N/D	nitrilase family, member 2(Nit2)	Yes
ENSMUSG00000022766	SERPIND1	Kus-Liśkiewicz et al.(2013)	pubmed:23834426	direct interaction	N/D	serine (or cysteine) peptidase inhibitor, clade D, member 1(Serpind1)	Yes
ENSMUSG00000022779	TOP3B	Kus-Liśkiewicz et al.(2013)	pubmed:23834426	direct interaction	N/D	topoisomerase (DNA) III beta(Top3b)	Yes
ENSMUSG00000022780	mfi2	Kus-Liśkiewicz et al.(2013)	pubmed:23834426	direct interaction	N/D	antigen p97 (melanoma associated) identified by monoclonal antibodies 133.2 and 96.5(Mfi2)	Yes
ENSMUSG00000022788	FGD4	Kus-Liśkiewicz et al.(2013)	pubmed:23834426	direct interaction	N/D	FYVE, RhoGEF and PH domain containing 4(Fgd4)	Yes
ENSMUSG00000022797	TFRC	Kus-Liśkiewicz et al.(2013)	pubmed:23834426	direct interaction	N/D	transferrin receptor(Tfrc)	Yes
ENSMUSG00000022808	SNX4	Kus-Liśkiewicz et al.(2013)	pubmed:23834426	direct interaction	N/D	sorting nexin 4(Snx4)	Yes
ENSMUSG00000022814	UMPS	Kus-Liśkiewicz et al.(2013)	pubmed:23834426	direct interaction	N/D	uridine monophosphate synthetase(Umps)	Yes
ENSMUSG00000022827	RABL3	Kus-Liśkiewicz et al.(2013)	pubmed:23834426	direct interaction	N/D	RAB, member RAS oncogene family-like 3(Rabl3)	Yes
ENSMUSG00000022828	GTF2E1	Kus-Liśkiewicz et al.(2013)	pubmed:23834426	direct interaction	N/D	general transcription factor II E, polypeptide 1 (alpha subunit)(Gtf2e1)	Yes
ENSMUSG00000022841	AP2M1	Kus-Liśkiewicz et al.(2013)	pubmed:23834426	direct interaction	N/D	adaptor-related protein complex 2, mu 1 subunit(Ap2m1)	Yes
ENSMUSG00000022884	EIF4A2	Kus-Liśkiewicz et al.(2013)	pubmed:23834426	direct interaction	N/D	eukaryotic translation initiation factor 4A2(Eif4a2)	Yes
ENSMUSG00000022913	PSMG1	Kus-Liśkiewicz et al.(2013)	pubmed:23834426	direct interaction	N/D	proteasome (prosome, macropain) assembly chaperone 1(Psmg1)	Yes
ENSMUSG00000022946	DOPEY2	Kus-Liśkiewicz et al.(2013)	pubmed:23834426	direct interaction	N/D	dopey family member 2(Dopey2)	Yes
ENSMUSG00000022974	PAXBP1	Kus-Liśkiewicz et al.(2013)	pubmed:23834426	direct interaction	N/D	PAX3 and PAX7 binding protein 1(Paxbp1)	Yes
ENSMUSG00000022978	MIS18A	Kus-Liśkiewicz et al.(2013)	pubmed:23834426	direct interaction	N/D	MIS18 kinetochore protein A(Mis18a)	Yes
ENSMUSG00000022992	KANSL2	Kus-Liśkiewicz et al.(2013)	pubmed:23834426	direct interaction	N/D	KAT8 regulatory NSL complex subunit 2(Kansl2)	Yes
ENSMUSG00000023050	MAP3K12	Kus-Liśkiewicz et al.(2013)	pubmed:23834426	direct interaction	N/D	mitogen-activated protein kinase kinase kinase 12(Map3k12)	Yes
ENSMUSG00000023073	SLC10A2	Kus-Liśkiewicz et al.(2013)	pubmed:23834426	direct interaction	activates	solute carrier family 10, member 2(Slc10a2)	Yes
ENSMUSG00000023286	UBE2J2	Kus-Liśkiewicz et al.(2013)	pubmed:23834426	direct interaction	N/D	ubiquitin-conjugating enzyme E2J 2(Ube2j2)	Yes
ENSMUSG00000023571	FAM132A	Kus-Liśkiewicz et al.(2013)	pubmed:23834426	direct interaction	N/D	family with sequence similarity 132, member A(Fam132a)	Yes
ENSMUSG00000023572	CCNDBP1	Kus-Liśkiewicz et al.(2013)	pubmed:23834426	direct interaction	N/D	cyclin D-type binding-protein 1(Ccndbp1)	Yes
ENSMUSG00000023764	SFI1	Kus-Liśkiewicz et al.(2013)	pubmed:23834426	direct interaction	N/D	Sfi1 homolog, spindle assembly associated (yeast)(Sfi1)	Yes
ENSMUSG00000023791	PIGX	Kus-Liśkiewicz et al.(2013)	pubmed:23834426	direct interaction	N/D	phosphatidylinositol glycan anchor biosynthesis, class X(Pigx)	Yes
ENSMUSG00000023805	SYNJ2	Kus-Liśkiewicz et al.(2013)	pubmed:23834426	direct interaction	N/D	synaptojanin 2(Synj2)	Yes
ENSMUSG00000023832	ACAT2	Kus-Liśkiewicz et al.(2013)	pubmed:23834426	direct interaction	N/D	acetyl-Coenzyme A acetyltransferase 2(Acat2)	Yes
ENSMUSG00000023852	CHD1	Kus-Liśkiewicz et al.(2013)	pubmed:23834426	direct interaction	N/D	chromodomain helicase DNA binding protein 1(Chd1)	Yes
ENSMUSG00000023944	HSP90AB1	Kus-Liśkiewicz et al.(2013)	pubmed:23834426	direct interaction	activates	heat shock protein 90 alpha (cytosolic), class B member 1(Hsp90ab1)	Yes
ENSMUSG00000023953	POLH	Kus-Liśkiewicz et al.(2013)	pubmed:23834426	direct interaction	N/D	polymerase (DNA directed), eta (RAD 30 related)(Polh)	Yes
ENSMUSG00000023967	MRPS18A	Kus-Liśkiewicz et al.(2013)	pubmed:23834426	direct interaction	N/D	mitochondrial ribosomal protein S18A(Mrps18a)	Yes
ENSMUSG00000023977	UBR2	Kus-Liśkiewicz et al.(2013)	pubmed:23834426	direct interaction	N/D	ubiquitin protein ligase E3 component n-recognin 2(Ubr2)	Yes
ENSMUSG00000023982	GUCA1A	Kus-Liśkiewicz et al.(2013)	pubmed:23834426	direct interaction	N/D	guanylate cyclase activator 1a (retina)(Guca1a)	Yes
ENSMUSG00000023988	BYSL	Kus-Liśkiewicz et al.(2013)	pubmed:23834426	direct interaction	N/D	bystin-like(Bysl)	Yes
ENSMUSG00000024069	SLC30A6	Kus-Liśkiewicz et al.(2013)	pubmed:23834426	direct interaction	N/D	solute carrier family 30 (zinc transporter), member 6(Slc30a6)	Yes
ENSMUSG00000024074	CRIM1	Kus-Liśkiewicz et al.(2013)	pubmed:23834426	direct interaction	N/D	cysteine rich transmembrane BMP regulator 1 (chordin like)(Crim1)	Yes
ENSMUSG00000024078	TTC27	Kus-Liśkiewicz et al.(2013)	pubmed:23834426	direct interaction	N/D	tetratricopeptide repeat domain 27(Ttc27)	Yes
ENSMUSG00000024079	eif2ak2	Le Masson et al.(2011)	pubmed:21690297	functional association	activates	eukaryotic translation initiation factor 2-alpha kinase 2(Eif2ak2)	Yes
ENSMUSG00000024081	CEBPZ	Kus-Liśkiewicz et al.(2013)	pubmed:23834426	direct interaction	N/D	CCAAT/enhancer binding protein zeta(Cebpz)	Yes
ENSMUSG00000024082	NDUFAF7	Kus-Liśkiewicz et al.(2013)	pubmed:23834426	direct interaction	N/D	NADH dehydrogenase (ubiquinone) 1 alpha subcomplex assembly factor 7(Ndufaf7)	Yes
ENSMUSG00000024095	HNRNPLL	Kus-Liśkiewicz et al.(2013)	pubmed:23834426	direct interaction	N/D	heterogeneous nuclear ribonucleoprotein L-like(Hnrnpll)	Yes
ENSMUSG00000024120	LRPPRC	Kus-Liśkiewicz et al.(2013)	pubmed:23834426	direct interaction	N/D	leucine-rich PPR-motif containing(Lrpprc)	Yes
ENSMUSG00000024132	ECI1	Kus-Liśkiewicz et al.(2013)	pubmed:23834426	direct interaction	N/D	enoyl-Coenzyme A delta isomerase 1(Eci1)	Yes
ENSMUSG00000024155	MEIOB	Kus-Liśkiewicz et al.(2013)	pubmed:23834426	direct interaction	inhibits	meiosis specific with OB domains(Meiob)	Yes
ENSMUSG00000024163	MAPK8IP3	Kus-Liśkiewicz et al.(2013)	pubmed:23834426	direct interaction	N/D	mitogen-activated protein kinase 8 interacting protein 3(Mapk8ip3)	Yes
ENSMUSG00000024165	HN1L	Kus-Liśkiewicz et al.(2013)	pubmed:23834426	direct interaction	N/D	hematological and neurological expressed 1-like(Hn1l)	Yes
ENSMUSG00000024169	IFT140	Kus-Liśkiewicz et al.(2013)	pubmed:23834426	direct interaction	N/D	intraflagellar transport 140(Ift140)	Yes
ENSMUSG00000024191	BNIP1	Kus-Liśkiewicz et al.(2013)	pubmed:23834426	direct interaction	N/D	BCL2/adenovirus E1B interacting protein 1(Bnip1)	Yes
ENSMUSG00000024197	PLIN3	Kus-Liśkiewicz et al.(2013)	pubmed:23834426	direct interaction	N/D	perilipin 3(Plin3)	Yes
ENSMUSG00000024207	ACSBG2	Kus-Liśkiewicz et al.(2013)	pubmed:23834426	direct interaction	N/D	acyl-CoA synthetase bubblegum family member 2(Acsbg2)	Yes
ENSMUSG00000024209	1700061G	Kus-Liśkiewicz et al.(2013)	pubmed:23834426	direct interaction	N/D	RIKEN cDNA 1700061G19 gene(1700061G19Rik)	Yes
ENSMUSG00000024258	POLR2D	Kus-Liśkiewicz et al.(2013)	pubmed:23834426	direct interaction	inhibits	polymerase (RNA) II (DNA directed) polypeptide D(Polr2d)	Yes
ENSMUSG00000024260	SAP130	Kus-Liśkiewicz et al.(2013)	pubmed:23834426	direct interaction	N/D	Sin3A associated protein(Sap130)	Yes
ENSMUSG00000024293	ESCO1	Kus-Liśkiewicz et al.(2013)	pubmed:23834426	direct interaction	N/D	establishment of sister chromatid cohesion N-acetyltransferase 1(Esco1)	Yes
ENSMUSG00000024294	MIB1	Kus-Liśkiewicz et al.(2013)	pubmed:23834426	direct interaction	N/D	mindbomb E3 ubiquitin protein ligase 1(Mib1)	Yes
ENSMUSG00000024359	HSPA9	Kus-Liśkiewicz et al.(2013)	pubmed:23834426	direct interaction	N/D	heat shock protein 9(Hspa9)	Yes
ENSMUSG00000024400	WDR33	Kus-Liśkiewicz et al.(2013)	pubmed:23834426	direct interaction	N/D	WD repeat domain 33(Wdr33)	Yes
ENSMUSG00000024409	PSORS1C2	Kus-Liśkiewicz et al.(2013)	pubmed:23834426	direct interaction	N/D	psoriasis susceptibility 1 candidate 2 (human)(Psors1c2)	Yes
ENSMUSG00000024420	Zfp521	Kus-Liśkiewicz et al.(2013)	pubmed:23834426	direct interaction	N/D	zinc finger protein 521(Zfp521)	Yes
ENSMUSG00000024446	RPP21	Kus-Liśkiewicz et al.(2013)	pubmed:23834426	direct interaction	N/D	ribonuclease P 21 subunit(Rpp21)	Yes
ENSMUSG00000024456	DIAPH1	Kus-Liśkiewicz et al.(2013)	pubmed:23834426	direct interaction	N/D	diaphanous related formin 1(Diaph1)	Yes
ENSMUSG00000024491	RBM27	Kus-Liśkiewicz et al.(2013)	pubmed:23834426	direct interaction	inhibits	RNA binding motif protein 27(Rbm27)	Yes
ENSMUSG00000024493	LARS	Kus-Liśkiewicz et al.(2013)	pubmed:23834426	direct interaction	N/D	leucyl-tRNA synthetase(Lars)	Yes
ENSMUSG00000024542	CEP192	Kus-Liśkiewicz et al.(2013)	pubmed:23834426	direct interaction	N/D	centrosomal protein 192(Cep192)	Yes
ENSMUSG00000024588	FECH	Kus-Liśkiewicz et al.(2013)	pubmed:23834426	direct interaction	N/D	ferrochelatase(Fech)	Yes
ENSMUSG00000024614	TMX3	Kus-Liśkiewicz et al.(2013)	pubmed:23834426	direct interaction	N/D	thioredoxin-related transmembrane protein 3(Tmx3)	Yes
ENSMUSG00000024622	HMGXB3	Kus-Liśkiewicz et al.(2013)	pubmed:23834426	direct interaction	N/D	HMG box domain containing 3(Hmgxb3)	Yes
ENSMUSG00000024666	TMEM138	Kus-Liśkiewicz et al.(2013)	pubmed:23834426	direct interaction	N/D	transmembrane protein 138(Tmem138)	Yes
ENSMUSG00000024668	SDHAF2	Kus-Liśkiewicz et al.(2013)	pubmed:23834426	direct interaction	N/D	succinate dehydrogenase complex assembly factor 2(Sdhaf2)	Yes
ENSMUSG00000024695	ZFP91	Kus-Liśkiewicz et al.(2013)	pubmed:23834426	direct interaction	N/D	zinc finger protein 91(Zfp91)	Yes
ENSMUSG00000024812	TJP2	Kus-Liśkiewicz et al.(2013)	pubmed:23834426	direct interaction	N/D	tight junction protein 2(Tjp2)	Yes
ENSMUSG00000024829	MRPL21	Kus-Liśkiewicz et al.(2013)	pubmed:23834426	direct interaction	N/D	mitochondrial ribosomal protein L21(Mrpl21)	Yes
ENSMUSG00000024855	PACS1	Kus-Liśkiewicz et al.(2013)	pubmed:23834426	direct interaction	N/D	phosphofurin acidic cluster sorting protein 1(Pacs1)	Yes
ENSMUSG00000024900	CPT1A	Kus-Liśkiewicz et al.(2013)	pubmed:23834426	direct interaction	N/D	carnitine palmitoyltransferase 1a, liver(Cpt1a)	Yes
ENSMUSG00000024943	SMC5	Kus-Liśkiewicz et al.(2013)	pubmed:23834426	direct interaction	N/D	structural maintenance of chromosomes 5(Smc5)	Yes
ENSMUSG00000024966	STIP1	Kus-Liśkiewicz et al.(2013)	pubmed:23834426	direct interaction	N/D	stress-induced phosphoprotein 1(Stip1)	Yes
ENSMUSG00000024974	SMC3	Kus-Liśkiewicz et al.(2013)	pubmed:23834426	direct interaction	N/D	structural maintenance of chromosomes 3(Smc3)	Yes
ENSMUSG00000024983	VTI1A	Kus-Liśkiewicz et al.(2013)	pubmed:23834426	direct interaction	N/D	vesicle transport through interaction with t-SNAREs 1A(Vti1a)	Yes
ENSMUSG00000024999	NOC3L	Kus-Liśkiewicz et al.(2013)	pubmed:23834426	direct interaction	N/D	NOC3 like DNA replication regulator(Noc3l)	Yes
ENSMUSG00000025016	TM9SF3	Kus-Liśkiewicz et al.(2013)	pubmed:23834426	direct interaction	N/D	transmembrane 9 superfamily member 3(Tm9sf3)	Yes
ENSMUSG00000025047	PDCD11	Kus-Liśkiewicz et al.(2013)	pubmed:23834426	direct interaction	N/D	programmed cell death 11(Pdcd11)	Yes
ENSMUSG00000025078	NHLRC2	Kus-Liśkiewicz et al.(2013)	pubmed:23834426	direct interaction	N/D	NHL repeat containing 2(Nhlrc2)	Yes
ENSMUSG00000025133	INTS4	Kus-Liśkiewicz et al.(2013)	pubmed:23834426	direct interaction	N/D	integrator complex subunit 4(Ints4)	Yes
ENSMUSG00000025139	TOLLIP	Kus-Liśkiewicz et al.(2013)	pubmed:23834426	direct interaction	N/D	toll interacting protein(Tollip)	Yes
ENSMUSG00000025157	ZDHHC16	Kus-Liśkiewicz et al.(2013)	pubmed:23834426	direct interaction	N/D	zinc finger, DHHC domain containing 16(Zdhhc16)	Yes
ENSMUSG00000025170	RAB40B	Kus-Liśkiewicz et al.(2013)	pubmed:23834426	direct interaction	N/D	Rab40B, member RAS oncogene family(Rab40b)	Yes
ENSMUSG00000025193	CUTC	Kus-Liśkiewicz et al.(2013)	pubmed:23834426	direct interaction	N/D	cutC copper transporter(Cutc)	Yes
ENSMUSG00000025197	Cyp2c44	Kus-Liśkiewicz et al.(2013)	pubmed:23834426	direct interaction	N/D	cytochrome P450, family 2, subfamily c, polypeptide 44(Cyp2c44)	Yes
ENSMUSG00000025198	ERLIN1	Kus-Liśkiewicz et al.(2013)	pubmed:23834426	direct interaction	N/D	ER lipid raft associated 1(Erlin1)	Yes
ENSMUSG00000025199	CHUK	Kus-Liśkiewicz et al.(2013)	pubmed:23834426	direct interaction	N/D	conserved helix-loop-helix ubiquitous kinase(Chuk)	Yes
ENSMUSG00000025224	GBF1	Kus-Liśkiewicz et al.(2013)	pubmed:23834426	direct interaction	N/D	golgi-specific brefeldin A-resistance factor 1(Gbf1)	Yes
ENSMUSG00000025237	PARP6	Kus-Liśkiewicz et al.(2013)	pubmed:23834426	direct interaction	N/D	poly (ADP-ribose) polymerase family, member 6(Parp6)	Yes
ENSMUSG00000025316	BANP	Kus-Liśkiewicz et al.(2013)	pubmed:23834426	direct interaction	N/D	BTG3 associated nuclear protein(Banp)	Yes
ENSMUSG00000025373	RNF41	Kus-Liśkiewicz et al.(2013)	pubmed:23834426	direct interaction	N/D	ring finger protein 41(Rnf41)	Yes
ENSMUSG00000025381	CNPY2	Kus-Liśkiewicz et al.(2013)	pubmed:23834426	direct interaction	N/D	canopy FGF signaling regulator 2(Cnpy2)	Yes
ENSMUSG00000025404	R3HDM2	Kus-Liśkiewicz et al.(2013)	pubmed:23834426	direct interaction	inhibits	R3H domain containing 2(R3hdm2)	Yes
ENSMUSG00000025423	PIAS2	Kus-Liśkiewicz et al.(2013)	pubmed:23834426	direct interaction	N/D	protein inhibitor of activated STAT 2(Pias2)	Yes
ENSMUSG00000025453	NNT	Kus-Liśkiewicz et al.(2013)	pubmed:23834426	direct interaction	N/D	nicotinamide nucleotide transhydrogenase(Nnt)	Yes
ENSMUSG00000025470	Zfp511	Kus-Liśkiewicz et al.(2013)	pubmed:23834426	direct interaction	N/D	zinc finger protein 511(Zfp511)	Yes
ENSMUSG00000025486	SIRT3	Kus-Liśkiewicz et al.(2013)	pubmed:23834426	direct interaction	N/D	sirtuin 3(Sirt3)	Yes
ENSMUSG00000025487	PSMD13	Kus-Liśkiewicz et al.(2013)	pubmed:23834426	direct interaction	N/D	proteasome (prosome, macropain) 26S subunit, non-ATPase, 13(Psmd13)	Yes
ENSMUSG00000025488	Cox8b	Kus-Liśkiewicz et al.(2013)	pubmed:23834426	direct interaction	N/D	cytochrome c oxidase subunit VIIIb(Cox8b)	Yes
ENSMUSG00000025505	TMEM80	Kus-Liśkiewicz et al.(2013)	pubmed:23834426	direct interaction	N/D	transmembrane protein 80(Tmem80)	Yes
ENSMUSG00000025558	DOCK9	Kus-Liśkiewicz et al.(2013)	pubmed:23834426	direct interaction	N/D	dedicator of cytokinesis 9(Dock9)	Yes
ENSMUSG00000025571	TNRC6C	Kus-Liśkiewicz et al.(2013)	pubmed:23834426	direct interaction	N/D	trinucleotide repeat containing 6C(Tnrc6c)	Yes
ENSMUSG00000025612	BACH1	Kus-Liśkiewicz et al.(2013)	pubmed:23834426	direct interaction	N/D	BTB and CNC homology 1, basic leucine zipper transcription factor 1(Bach1)	Yes
ENSMUSG00000025613	CCT8	Kus-Liśkiewicz et al.(2013)	pubmed:23834426	direct interaction	N/D	chaperonin containing Tcp1, subunit 8 (theta)(Cct8)	Yes
ENSMUSG00000025784	CLEC3B	Kus-Liśkiewicz et al.(2013)	pubmed:23834426	direct interaction	N/D	C-type lectin domain family 3, member b(Clec3b)	Yes
ENSMUSG00000025817	NUDT5	Kus-Liśkiewicz et al.(2013)	pubmed:23834426	direct interaction	N/D	nudix (nucleoside diphosphate linked moiety X)-type motif 5(Nudt5)	Yes
ENSMUSG00000025825	ISCU	Kus-Liśkiewicz et al.(2013)	pubmed:23834426	direct interaction	N/D	iron-sulfur cluster assembly enzyme(Iscu)	Yes
ENSMUSG00000025858	GET4	Kus-Liśkiewicz et al.(2013)	pubmed:23834426	direct interaction	N/D	golgi to ER traffic protein 4(Get4)	Yes
ENSMUSG00000025868	HIGD2A	Kus-Liśkiewicz et al.(2013)	pubmed:23834426	direct interaction	N/D	HIG1 domain family, member 2A(Higd2a)	Yes
ENSMUSG00000025958	CREB1	Kus-Liśkiewicz et al.(2013)	pubmed:23834426	direct interaction	N/D	cAMP responsive element binding protein 1(Creb1)	Yes
ENSMUSG00000025967	EEF1B2	Kus-Liśkiewicz et al.(2013)	pubmed:23834426	direct interaction	N/D	eukaryotic translation elongation factor 1 beta 2(Eef1b2)	Yes
ENSMUSG00000025980	HSPD1	Kus-Liśkiewicz et al.(2013)	pubmed:23834426	direct interaction	N/D	heat shock protein 1 (chaperonin)(Hspd1)	Yes
ENSMUSG00000026035	PPIL3	Kus-Liśkiewicz et al.(2013)	pubmed:23834426	direct interaction	N/D	peptidylprolyl isomerase (cyclophilin)-like 3(Ppil3)	Yes
ENSMUSG00000026036	NIF3L1	Kus-Liśkiewicz et al.(2013)	pubmed:23834426	direct interaction	N/D	Ngg1 interacting factor 3-like 1 (S. pombe)(Nif3l1)	Yes
ENSMUSG00000026082	REV1	Kus-Liśkiewicz et al.(2013)	pubmed:23834426	direct interaction	N/D	REV1, DNA directed polymerase(Rev1)	Yes
ENSMUSG00000026083	EIF5B	Kus-Liśkiewicz et al.(2013)	pubmed:23834426	direct interaction	N/D	eukaryotic translation initiation factor 5B(Eif5b)	Yes
ENSMUSG00000026104	STAT1	Kus-Liśkiewicz et al.(2013)	pubmed:23834426	direct interaction	N/D	signal transducer and activator of transcription 1(Stat1)	Yes
ENSMUSG00000026111	UNC50	Kus-Liśkiewicz et al.(2013)	pubmed:23834426	direct interaction	inhibits	unc-50 homolog (C. elegans)(Unc50)	Yes
ENSMUSG00000026112	COA5	Kus-Liśkiewicz et al.(2013)	pubmed:23834426	direct interaction	N/D	cytochrome C oxidase assembly factor 5(Coa5)	Yes
ENSMUSG00000026135	Zfp142	Kus-Liśkiewicz et al.(2013)	pubmed:23834426	direct interaction	N/D	zinc finger protein 142(Zfp142)	Yes
ENSMUSG00000026150	MFF	Kus-Liśkiewicz et al.(2013)	pubmed:23834426	direct interaction	N/D	mitochondrial fission factor(Mff)	Yes
ENSMUSG00000026153	FAM135A	Kus-Liśkiewicz et al.(2013)	pubmed:23834426	direct interaction	N/D	family with sequence similarity 135, member A(Fam135a)	Yes
ENSMUSG00000026172	Bcs1l	Kus-Liśkiewicz et al.(2013)	pubmed:23834426	direct interaction	N/D	BCS1-like (yeast)(Bcs1l)	Yes
ENSMUSG00000026199	ANKZF1	Kus-Liśkiewicz et al.(2013)	pubmed:23834426	direct interaction	N/D	ankyrin repeat and zinc finger domain containing 1(Ankzf1)	Yes
ENSMUSG00000026219	TRIP12	Kus-Liśkiewicz et al.(2013)	pubmed:23834426	direct interaction	N/D	thyroid hormone receptor interactor 12(Trip12)	Yes
ENSMUSG00000026228	HTR2B	Kus-Liśkiewicz et al.(2013)	pubmed:23834426	direct interaction	N/D	5-hydroxytryptamine (serotonin) receptor 2B(Htr2b)	Yes
ENSMUSG00000026273	MTERF4	Kus-Liśkiewicz et al.(2013)	pubmed:23834426	direct interaction	N/D	mitochondrial transcription termination factor 4(Mterf4)	Yes
ENSMUSG00000026281	DTYMK	Kus-Liśkiewicz et al.(2013)	pubmed:23834426	direct interaction	N/D	deoxythymidylate kinase(Dtymk)	Yes
ENSMUSG00000026288	INPP5D	Kus-Liśkiewicz et al.(2013)	pubmed:23834426	direct interaction	N/D	inositol polyphosphate-5-phosphatase D(Inpp5d)	Yes
ENSMUSG00000026289	ATG16L1	Kus-Liśkiewicz et al.(2013)	pubmed:23834426	direct interaction	N/D	autophagy related 16-like 1 (S. cerevisiae)(Atg16l1)	Yes
ENSMUSG00000026355	MCM6	Kus-Liśkiewicz et al.(2013)	pubmed:23834426	direct interaction	N/D	minichromosome maintenance complex component 6(Mcm6)	Yes
ENSMUSG00000026439	RBBP5	Kus-Liśkiewicz et al.(2013)	pubmed:23834426	direct interaction	N/D	retinoblastoma binding protein 5(Rbbp5)	Yes
ENSMUSG00000026443	LRRN2	Kus-Liśkiewicz et al.(2013)	pubmed:23834426	direct interaction	N/D	leucine rich repeat protein 2, neuronal(Lrrn2)	Yes
ENSMUSG00000026470	STX6	Kus-Liśkiewicz et al.(2013)	pubmed:23834426	direct interaction	N/D	syntaxin 6(Stx6)	Yes
ENSMUSG00000026491	AHCTF1	Kus-Liśkiewicz et al.(2013)	pubmed:23834426	direct interaction	N/D	AT hook containing transcription factor 1(Ahctf1)	Yes
ENSMUSG00000026496	PARP1	Kus-Liśkiewicz et al.(2013)	pubmed:23834426	direct interaction	N/D	poly (ADP-ribose) polymerase family, member 1(Parp1)	Yes
ENSMUSG00000026554	dcaf8	Kus-Liśkiewicz et al.(2013)	pubmed:23834426	direct interaction	N/D	DDB1 and CUL4 associated factor 8(Dcaf8)	Yes
ENSMUSG00000026579	F5	Kus-Liśkiewicz et al.(2013)	pubmed:23834426	direct interaction	N/D	coagulation factor V(F5)	Yes
ENSMUSG00000026621	MARC1	Kus-Liśkiewicz et al.(2013)	pubmed:23834426	direct interaction	N/D	mitochondrial amidoxime reducing component 1(Marc1)	Yes
ENSMUSG00000026696	VAMP4	Kus-Liśkiewicz et al.(2013)	pubmed:23834426	direct interaction	inhibits	vesicle-associated membrane protein 4(Vamp4)	Yes
ENSMUSG00000026700	TNFSF4	Kus-Liśkiewicz et al.(2013)	pubmed:23834426	direct interaction	N/D	tumor necrosis factor (ligand) superfamily, member 4(Tnfsf4)	Yes
ENSMUSG00000026721	RABGAP1L	Kus-Liśkiewicz et al.(2013)	pubmed:23834426	direct interaction	N/D	RAB GTPase activating protein 1-like(Rabgap1l)	Yes
ENSMUSG00000026754	GOLGA1	Kus-Liśkiewicz et al.(2013)	pubmed:23834426	direct interaction	N/D	golgi autoantigen, golgin subfamily a, 1(Golga1)	Yes
ENSMUSG00000026791	SLC2A8	Kus-Liśkiewicz et al.(2013)	pubmed:23834426	direct interaction	N/D	solute carrier family 2, (facilitated glucose transporter), member 8(Slc2a8)	Yes
ENSMUSG00000026854	USP20	Kus-Liśkiewicz et al.(2013)	pubmed:23834426	direct interaction	N/D	ubiquitin specific peptidase 20(Usp20)	Yes
ENSMUSG00000026864	HSPA5	Kus-Liśkiewicz et al.(2013)	pubmed:23834426	direct interaction	N/D	heat shock protein 5(Hspa5)	Yes
ENSMUSG00000026867	GAPVD1	Kus-Liśkiewicz et al.(2013)	pubmed:23834426	direct interaction	N/D	GTPase activating protein and VPS9 domains 1(Gapvd1)	Yes
ENSMUSG00000026887	MRRF	Kus-Liśkiewicz et al.(2013)	pubmed:23834426	direct interaction	N/D	mitochondrial ribosome recycling factor(Mrrf)	Yes
ENSMUSG00000026889	RBM18	Kus-Liśkiewicz et al.(2013)	pubmed:23834426	direct interaction	N/D	RNA binding motif protein 18(Rbm18)	Yes
ENSMUSG00000026915	STRBP	Kus-Liśkiewicz et al.(2013)	pubmed:23834426	direct interaction	N/D	spermatid perinuclear RNA binding protein(Strbp)	Yes
ENSMUSG00000026924	SEC16A	Kus-Liśkiewicz et al.(2013)	pubmed:23834426	direct interaction	N/D	SEC16 homolog A, endoplasmic reticulum export factor(Sec16a)	Yes
ENSMUSG00000026925	INPP5E	Kus-Liśkiewicz et al.(2013)	pubmed:23834426	direct interaction	N/D	inositol polyphosphate-5-phosphatase E(Inpp5e)	Yes
ENSMUSG00000026927	SDCCAG3	Kus-Liśkiewicz et al.(2013)	pubmed:23834426	direct interaction	N/D	serologically defined colon cancer antigen 3(Sdccag3)	Yes
ENSMUSG00000026966	SSNA1	Kus-Liśkiewicz et al.(2013)	pubmed:23834426	direct interaction	inhibits	SS nuclear autoantigen 1(Ssna1)	Yes
ENSMUSG00000026975	DPH7	Kus-Liśkiewicz et al.(2013)	pubmed:23834426	direct interaction	N/D	diphthamine biosynethesis 7(Dph7)	Yes
ENSMUSG00000026987	BAZ2B	Kus-Liśkiewicz et al.(2013)	pubmed:23834426	direct interaction	N/D	bromodomain adjacent to zinc finger domain, 2B(Baz2b)	Yes
ENSMUSG00000027007	SSFA2	Kus-Liśkiewicz et al.(2013)	pubmed:23834426	direct interaction	N/D	sperm specific antigen 2(Ssfa2)	Yes
ENSMUSG00000027091	ZC3H15	Kus-Liśkiewicz et al.(2013)	pubmed:23834426	direct interaction	N/D	zinc finger CCCH-type containing 15(Zc3h15)	Yes
ENSMUSG00000027104	atf2	Kus-Liśkiewicz et al.(2013)	pubmed:23834426	direct interaction	N/D	activating transcription factor 2(Atf2)	Yes
ENSMUSG00000027162	LIN7C	Kus-Liśkiewicz et al.(2013)	pubmed:23834426	direct interaction	N/D	lin-7 homolog C (C. elegans)(Lin7c)	Yes
ENSMUSG00000027185	NAT10	Kus-Liśkiewicz et al.(2013)	pubmed:23834426	direct interaction	N/D	N-acetyltransferase 10(Nat10)	Yes
ENSMUSG00000027223	MAPK8IP1	Kus-Liśkiewicz et al.(2013)	pubmed:23834426	direct interaction	N/D	mitogen-activated protein kinase 8 interacting protein 1(Mapk8ip1)	Yes
ENSMUSG00000027236	Eif3j1	Kus-Liśkiewicz et al.(2013)	pubmed:23834426	direct interaction	N/D	eukaryotic translation initiation factor 3, subunit J1(Eif3j1)	Yes
ENSMUSG00000027242	WDR76	Kus-Liśkiewicz et al.(2013)	pubmed:23834426	direct interaction	N/D	WD repeat domain 76(Wdr76)	Yes
ENSMUSG00000027243	HARBI1	Kus-Liśkiewicz et al.(2013)	pubmed:23834426	direct interaction	N/D	harbinger transposase derived 1(Harbi1)	Yes
ENSMUSG00000027244	ATG13	Kus-Liśkiewicz et al.(2013)	pubmed:23834426	direct interaction	N/D	autophagy related 13(Atg13)	Yes
ENSMUSG00000027247	ARHGAP1	Kus-Liśkiewicz et al.(2013)	pubmed:23834426	direct interaction	N/D	Rho GTPase activating protein 1(Arhgap1)	Yes
ENSMUSG00000027263	TUBGCP4	Kus-Liśkiewicz et al.(2013)	pubmed:23834426	direct interaction	N/D	tubulin, gamma complex associated protein 4(Tubgcp4)	Yes
ENSMUSG00000027287	SNAP23	Kus-Liśkiewicz et al.(2013)	pubmed:23834426	direct interaction	N/D	synaptosomal-associated protein 23(Snap23)	Yes
ENSMUSG00000027291	VPS39	Kus-Liśkiewicz et al.(2013)	pubmed:23834426	direct interaction	N/D	VPS39 HOPS complex subunit(Vps39)	Yes
ENSMUSG00000027300	UBOX5	Kus-Liśkiewicz et al.(2013)	pubmed:23834426	direct interaction	N/D	U box domain containing 5(Ubox5)	Yes
ENSMUSG00000027303	PTPRA	Kus-Liśkiewicz et al.(2013)	pubmed:23834426	direct interaction	N/D	protein tyrosine phosphatase, receptor type, A(Ptpra)	Yes
ENSMUSG00000027305	NDUFAF1	Kus-Liśkiewicz et al.(2013)	pubmed:23834426	direct interaction	N/D	NADH dehydrogenase (ubiquinone) 1 alpha subcomplex, assembly factor 1(Ndufaf1)	Yes
ENSMUSG00000027363	USP8	Kus-Liśkiewicz et al.(2013)	pubmed:23834426	direct interaction	N/D	ubiquitin specific peptidase 8(Usp8)	Yes
ENSMUSG00000027387	ZC3H8	Kus-Liśkiewicz et al.(2013)	pubmed:23834426	direct interaction	N/D	zinc finger CCCH type containing 8(Zc3h8)	Yes
ENSMUSG00000027397	SLC20A1	Kus-Liśkiewicz et al.(2013)	pubmed:23834426	direct interaction	N/D	solute carrier family 20, member 1(Slc20a1)	Yes
ENSMUSG00000027399	IL1A	Kus-Liśkiewicz et al.(2013)	pubmed:23834426	direct interaction	N/D	interleukin 1 alpha(Il1a)	Yes
ENSMUSG00000027433	XRN2	Kus-Liśkiewicz et al.(2013)	pubmed:23834426	direct interaction	N/D	5'-3' exoribonuclease 2(Xrn2)	Yes
ENSMUSG00000027475	KIF3B	Kus-Liśkiewicz et al.(2013)	pubmed:23834426	direct interaction	N/D	kinesin family member 3B(Kif3b)	Yes
ENSMUSG00000027487	CDK5RAP1	Kus-Liśkiewicz et al.(2013)	pubmed:23834426	direct interaction	N/D	CDK5 regulatory subunit associated protein 1(Cdk5rap1)	Yes
ENSMUSG00000027496	AURKA	Kus-Liśkiewicz et al.(2013)	pubmed:23834426	direct interaction	N/D	aurora kinase A(Aurka)	Yes
ENSMUSG00000027579	SRMS	Kus-Liśkiewicz et al.(2013)	pubmed:23834426	direct interaction	N/D	src-related kinase lacking C-terminal regulatory tyrosine and N-terminal myristylation sites(Srms)	Yes
ENSMUSG00000027582	ZGPAT	Kus-Liśkiewicz et al.(2013)	pubmed:23834426	direct interaction	N/D	zinc finger, CCCH-type with G patch domain(Zgpat)	Yes
ENSMUSG00000027618	NFS1	Kus-Liśkiewicz et al.(2013)	pubmed:23834426	direct interaction	N/D	nitrogen fixation gene 1 (S. cerevisiae)(Nfs1)	Yes
ENSMUSG00000027620	RBM39	Kus-Liśkiewicz et al.(2013)	pubmed:23834426	direct interaction	N/D	RNA binding motif protein 39(Rbm39)	Yes
ENSMUSG00000027642	RPN2	Kus-Liśkiewicz et al.(2013)	pubmed:23834426	direct interaction	N/D	ribophorin II(Rpn2)	Yes
ENSMUSG00000027669	GNB4	Kus-Liśkiewicz et al.(2013)	pubmed:23834426	direct interaction	N/D	guanine nucleotide binding protein (G protein), beta 4(Gnb4)	Yes
ENSMUSG00000027673	NDUFB5	Kus-Liśkiewicz et al.(2013)	pubmed:23834426	direct interaction	N/D	NADH dehydrogenase (ubiquinone) 1 beta subcomplex, 5(Ndufb5)	Yes
ENSMUSG00000027708	DCUN1D1	Kus-Liśkiewicz et al.(2013)	pubmed:23834426	direct interaction	N/D	DCN1, defective in cullin neddylation 1, domain containing 1 (S. cerevisiae)(Dcun1d1)	Yes
ENSMUSG00000027750	POSTN	Kus-Liśkiewicz et al.(2013)	pubmed:23834426	direct interaction	N/D	periostin, osteoblast specific factor(Postn)	Yes
ENSMUSG00000027752	EXOSC8	Kus-Liśkiewicz et al.(2013)	pubmed:23834426	direct interaction	N/D	exosome component 8(Exosc8)	Yes
ENSMUSG00000027763	MBNL1	Kus-Liśkiewicz et al.(2013)	pubmed:23834426	direct interaction	N/D	muscleblind-like 1 (Drosophila)(Mbnl1)	Yes
ENSMUSG00000027804	PPID	Kus-Liśkiewicz et al.(2013)	pubmed:23834426	direct interaction	N/D	peptidylprolyl isomerase D (cyclophilin D)(Ppid)	Yes
ENSMUSG00000027833	SHOX2	Kus-Liśkiewicz et al.(2013)	pubmed:23834426	direct interaction	N/D	short stature homeobox 2(Shox2)	Yes
ENSMUSG00000027852	NRAS	Kus-Liśkiewicz et al.(2013)	pubmed:23834426	direct interaction	N/D	neuroblastoma ras oncogene(Nras)	Yes
ENSMUSG00000027865	GDAP2	Kus-Liśkiewicz et al.(2013)	pubmed:23834426	direct interaction	N/D	ganglioside-induced differentiation-associated-protein 2(Gdap2)	Yes
ENSMUSG00000027867	SPAG17	Kus-Liśkiewicz et al.(2013)	pubmed:23834426	direct interaction	N/D	sperm associated antigen 17(Spag17)	Yes
ENSMUSG00000027878	NOTCH2	Kus-Liśkiewicz et al.(2013)	pubmed:23834426	direct interaction	N/D	notch 2(Notch2)	Yes
ENSMUSG00000027933	INTS3	Kus-Liśkiewicz et al.(2013)	pubmed:23834426	direct interaction	N/D	integrator complex subunit 3(Ints3)	Yes
ENSMUSG00000027944	HAX1	Kus-Liśkiewicz et al.(2013)	pubmed:23834426	direct interaction	N/D	HCLS1 associated X-1(Hax1)	Yes
ENSMUSG00000027959	SASS6	Kus-Liśkiewicz et al.(2013)	pubmed:23834426	direct interaction	N/D	SAS-6 centriolar assembly protein(Sass6)	Yes
ENSMUSG00000027961	LRRC39	Kus-Liśkiewicz et al.(2013)	pubmed:23834426	direct interaction	N/D	leucine rich repeat containing 39(Lrrc39)	Yes
ENSMUSG00000027981	RNPC3	Kus-Liśkiewicz et al.(2013)	pubmed:23834426	direct interaction	N/D	RNA-binding region (RNP1, RRM) containing 3(Rnpc3)	Yes
ENSMUSG00000027995	TLR2	Kus-Liśkiewicz et al.(2013)	pubmed:23834426	direct interaction	N/D	toll-like receptor 2(Tlr2)	Yes
ENSMUSG00000028049	SCAMP3	Kus-Liśkiewicz et al.(2013)	pubmed:23834426	direct interaction	N/D	secretory carrier membrane protein 3(Scamp3)	Yes
ENSMUSG00000028057	RIT1	Kus-Liśkiewicz et al.(2013)	pubmed:23834426	direct interaction	N/D	Ras-like without CAAX 1(Rit1)	Yes
ENSMUSG00000028089	CHD1L	Kus-Liśkiewicz et al.(2013)	pubmed:23834426	direct interaction	N/D	chromodomain helicase DNA binding protein 1-like(Chd1l)	Yes
ENSMUSG00000028100	NUDT17	Kus-Liśkiewicz et al.(2013)	pubmed:23834426	direct interaction	N/D	nudix (nucleoside diphosphate linked moiety X)-type motif 17(Nudt17)	Yes
ENSMUSG00000028102	PEX11B	Kus-Liśkiewicz et al.(2013)	pubmed:23834426	direct interaction	N/D	peroxisomal biogenesis factor 11 beta(Pex11b)	Yes
ENSMUSG00000028106	RPRD2	Kus-Liśkiewicz et al.(2013)	pubmed:23834426	direct interaction	N/D	regulation of nuclear pre-mRNA domain containing 2(Rprd2)	Yes
ENSMUSG00000028108	ECM1	Kus-Liśkiewicz et al.(2013)	pubmed:23834426	direct interaction	N/D	extracellular matrix protein 1(Ecm1)	Yes
ENSMUSG00000028111	CTSK	Kus-Liśkiewicz et al.(2013)	pubmed:23834426	direct interaction	N/D	cathepsin K(Ctsk)	Yes
ENSMUSG00000028124	GCLM	Kus-Liśkiewicz et al.(2013)	pubmed:23834426	direct interaction	N/D	glutamate-cysteine ligase, modifier subunit(Gclm)	Yes
ENSMUSG00000028184	ADGRL2	Kus-Liśkiewicz et al.(2013)	pubmed:23834426	direct interaction	N/D	adhesion G protein-coupled receptor L2(Adgrl2)	Yes
ENSMUSG00000028197	COL24A1	Kus-Liśkiewicz et al.(2013)	pubmed:23834426	direct interaction	N/D	collagen, type XXIV, alpha 1(Col24a1)	Yes
ENSMUSG00000028247	COQ3	Kus-Liśkiewicz et al.(2013)	pubmed:23834426	direct interaction	N/D	coenzyme Q3 methyltransferase(Coq3)	Yes
ENSMUSG00000028300	3110043O	Kus-Liśkiewicz et al.(2013)	pubmed:23834426	direct interaction	inhibits	RIKEN cDNA 3110043O21 gene(3110043O21Rik)	Yes
ENSMUSG00000028329	XPA	Kus-Liśkiewicz et al.(2013)	pubmed:23834426	direct interaction	N/D	xeroderma pigmentosum, complementation group A(Xpa)	Yes
ENSMUSG00000028399	PTPRD	Kus-Liśkiewicz et al.(2013)	pubmed:23834426	direct interaction	N/D	protein tyrosine phosphatase, receptor type, D(Ptprd)	Yes
ENSMUSG00000028410	DNAJA1	Kus-Liśkiewicz et al.(2013)	pubmed:23834426	direct interaction	activates	DnaJ heat shock protein family (Hsp40) member A1(Dnaja1)	Yes
ENSMUSG00000028411	APTX	Kus-Liśkiewicz et al.(2013)	pubmed:23834426	direct interaction	N/D	aprataxin(Aptx)	Yes
ENSMUSG00000028416	BAG1	Kus-Liśkiewicz et al.(2013)	pubmed:23834426	direct interaction	N/D	BCL2-associated athanogene 1(Bag1)	Yes
ENSMUSG00000028419	CHMP5	Kus-Liśkiewicz et al.(2013)	pubmed:23834426	direct interaction	N/D	charged multivesicular body protein 5(Chmp5)	Yes
ENSMUSG00000028423	NFX1	Kus-Liśkiewicz et al.(2013)	pubmed:23834426	direct interaction	N/D	nuclear transcription factor, X-box binding 1(Nfx1)	Yes
ENSMUSG00000029516	CIT	Kus-Liśkiewicz et al.(2013)	pubmed:23834426	direct interaction	N/D	citron(Cit)	Yes

## Sheet: Oocyte
Ensemble Gene ID	Official gene Symbol	First author	Identifier of the publication	Interaction types	Regulatory information	Description	Novelty (target not characterized in detail)
ENSMUSG00000002068	CCNE1	Le Masson et al.(2011)	pubmed:21690297	functional association	inhibits	cyclin E1(Ccne1)	Yes
ENSMUSG00000003031	CDKN1B	Le Masson et al.(2011)	pubmed:21690297	functional association	inhibits	cyclin-dependent kinase inhibitor 1B(Cdkn1b)	Yes
ENSMUSG00000003545	FOSB	Le Masson et al.(2011)	pubmed:21690297	functional association	activates	FBJ osteosarcoma oncogene B(Fosb)	Yes
ENSMUSG00000004085	ZAK	Le Masson et al.(2011)	pubmed:21690297	functional association	activates	sterile alpha motif and leucine zipper containing kinase AZK(Zak)	Yes
ENSMUSG00000004698	HDAC9	Le Masson et al.(2011)	pubmed:21690297	functional association	activates	histone deacetylase 9(Hdac9)	Yes
ENSMUSG00000008398	ELK3	Le Masson et al.(2011)	pubmed:21690297	functional association	activates	ELK3, member of ETS oncogene family(Elk3)	Yes
ENSMUSG00000009073	NF2	Le Masson et al.(2011)	pubmed:21690297	functional association	activates	neurofibromatosis 2(Nf2)	Yes
ENSMUSG00000009628	TEX15	Le Masson et al.(2011)	pubmed:21690297	functional association	activates	testis expressed gene 15(Tex15)	Yes
ENSMUSG00000014859	E2F4	Le Masson et al.(2011)	pubmed:21690297	functional association	activates	E2F transcription factor 4(E2f4)	Yes
ENSMUSG00000018841	RAD51D	Le Masson et al.(2011)	pubmed:21690297	functional association	inhibits	RAD51 paralog D(Rad51d)	Yes
ENSMUSG00000018983	E2F2	Le Masson et al.(2011)	pubmed:21690297	functional association	inhibits	E2F transcription factor 2(E2f2)	Yes
ENSMUSG00000020232	HMG20B	Le Masson et al.(2011)	pubmed:21690297	functional association	activates	high mobility group 20B(Hmg20b)	Yes
ENSMUSG00000020525	PPM1D	Le Masson et al.(2011)	pubmed:21690297	functional association	activates	protein phosphatase 1D magnesium-dependent, delta isoform(Ppm1d)	Yes
ENSMUSG00000021365	NEDD9	Le Masson et al.(2011)	pubmed:21690297	functional association	activates	neural precursor cell expressed, developmentally down-regulated gene 9(Nedd9)	Yes
ENSMUSG00000022089	BIN3	Le Masson et al.(2011)	pubmed:21690297	functional association	activates	bridging integrator 3(Bin3)	Yes
ENSMUSG00000022456	SEPT3	Le Masson et al.(2011)	pubmed:21690297	functional association	inhibits	septin 3(Sept3)	Yes
ENSMUSG00000023110	PRMT5	Le Masson et al.(2011)	pubmed:21690297	functional association	inhibits	protein arginine N-methyltransferase 5(Prmt5)	Yes
ENSMUSG00000024190	DUSP1	Le Masson et al.(2011)	pubmed:21690297	functional association	activates	dual specificity phosphatase 1(Dusp1)	Yes
ENSMUSG00000025408	DDIT3	Le Masson et al.(2011)	pubmed:21690297	functional association	inhibits	DNA-damage inducible transcript 3(Ddit3)	Yes
ENSMUSG00000025480	SYCE1	Le Masson et al.(2011)	pubmed:21690297	direct interaction	activates	synaptonemal complex central element protein 1(Syce1)	Yes
ENSMUSG00000025862	STAG2	Le Masson et al.(2011)	pubmed:21690297	direct interaction	activates	stromal antigen 2(Stag2)	Yes
ENSMUSG00000026039	Sgol2a	Le Masson et al.(2011)	pubmed:21690297	functional association	activates	shugoshin-like 2a (S. pombe)(Sgol2a)	Yes
ENSMUSG00000028161	PPP3CA	Le Masson et al.(2011)	pubmed:21690297	functional association	activates	protein phosphatase 3, catalytic subunit, alpha isoform(Ppp3ca)	Yes
ENSMUSG00000028864	HGF	Le Masson et al.(2011)	pubmed:21690297	functional association	inhibits	hepatocyte growth factor(Hgf)	Yes
ENSMUSG00000029003	MAD2L2	Le Masson et al.(2011)	pubmed:21690297	functional association	activates	MAD2 mitotic arrest deficient-like 2(Mad2l2)	Yes
ENSMUSG00000031787	KATNB1	Le Masson et al.(2011)	pubmed:21690297	functional association	activates	katanin p80 (WD40-containing) subunit B 1(Katnb1)	Yes
ENSMUSG00000032968	INHA	Le Masson et al.(2011)	pubmed:21690297	functional association	activates	inhibin alpha(Inha)	Yes
ENSMUSG00000033016	NFATC1	Le Masson et al.(2011)	pubmed:21690297	functional association	inhibits	nuclear factor of activated T cells, cytoplasmic, calcineurindependent 1(Nfatc1)	Yes
ENSMUSG00000034219	SEPT14	Le Masson et al.(2011)	pubmed:21690297	functional association	inhibits	septin 14(Sept14)	Yes
ENSMUSG00000035842	DDX11	Le Masson et al.(2011)	pubmed:21690297	functional association	activates	DEAD/H (Asp-Glu-Ala-Asp/His) box helicase 11(Ddx11)	Yes
ENSMUSG00000036779	PAPD5	Le Masson et al.(2011)	pubmed:21690297	functional association	activates	PAP associated domain containing 5(Papd5)	Yes
ENSMUSG00000036928	STAG3	Le Masson et al.(2011)	pubmed:21690297	direct interaction	inhibits	stromal antigen 3(Stag3)	Yes
ENSMUSG00000037664	CDKN1C	Le Masson et al.(2011)	pubmed:21690297	functional association	activates	cyclin-dependent kinase inhibitor 1C (P57)(Cdkn1c)	Yes
ENSMUSG00000038015	PRM2	Le Masson et al.(2011)	pubmed:21690297	functional association	inhibits	protamine 2(Prm2)	Yes
ENSMUSG00000038416	CDC16	Le Masson et al.(2011)	pubmed:21690297	functional association	activates	CDC16 cell division cycle 16(Cdc16)	Yes
ENSMUSG00000040084	BUB1B	Le Masson et al.(2011)	pubmed:21690297	functional association	activates	BUB1B, mitotic checkpoint serine/threonine kinase(Bub1b)	Yes
ENSMUSG00000040435	PPP1R15A	Le Masson et al.(2011)	pubmed:21690297	functional association	activates	usculus protein phosphatase 1, regulatory (inhibitor) subunit15A(Ppp1r15a)	Yes
ENSMUSG00000040760	APPL1	Le Masson et al.(2011)	pubmed:21690297	functional association	activates	adaptor protein, phosphotyrosine interaction, PH domain and leucine zipper containing 1(Appl1)	Yes
ENSMUSG00000042129	RASSF4	Le Masson et al.(2011)	pubmed:21690297	functional association	activates	Ras association (RalGDS/AF-6) domain family member 4(Rassf4)	Yes
ENSMUSG00000046861	HECTD3	Le Masson et al.(2011)	pubmed:21690297	functional association	inhibits	HECT domain containing 3(Hectd3)	Yes
ENSMUSG00000049717	LIG4	Le Masson et al.(2011)	pubmed:21690297	functional association	activates	ligase IV, DNA, ATP-dependent(Lig4)	Yes
ENSMUSG00000049932	H2AFX	Le Masson et al.(2011)	pubmed:21690297	functional association	activates	H2A histone family, member X(H2afx)	Yes
ENSMUSG00000054364	RHOB	Le Masson et al.(2011)	pubmed:21690297	functional association	inhibits	ras homolog family member B(Rhob)	Yes
ENSMUSG00000056394	LIG1	Le Masson et al.(2011)	pubmed:21690297	functional association	activates	ligase I, DNA, ATP-dependent(Lig1)	Yes
ENSMUSG00000057130	TXNL4A	Le Masson et al.(2011)	pubmed:21690297	functional association	inhibits	thioredoxin-like 4A(Txnl4a)	Yes
ENSMUSG00000059970	HSPA2	Le Masson et al.(2011)	pubmed:21690297	functional association	activates	heat shock protein 2(Hspa2)	Yes
ENSMUSG00000070837	AURKC	Le Masson et al.(2011)	pubmed:21690297	functional association	activates	aurora kinase C(Aurkc)	Yes

## Sheet: Spermatocyte
Ensemble Gene ID	Official gene Symbol	First author	Identifier of the publication	Interaction types	Regulatory information	Description	Novelty (target not characterized in detail)
ENSMUSG00000000028	CDC45	Kus-Liśkiewicz et al.(2013)	pubmed:23834426	direct interaction	N/D	cell division cycle 45(Cdc45)	Yes
ENSMUSG00000000037	SCML2	Kus-Liśkiewicz et al.(2013)	pubmed:23834426	direct interaction	N/D	sex comb on midleg-like 2 (Drosophila)(Scml2)	Yes
ENSMUSG00000000078	KLF6	Korfanty et al.(2014)	pubmed:25450459	direct interaction	N/D	Kruppel-like factor 6(Klf6)	Yes
ENSMUSG00000000085	SCMH1	Kus-Liśkiewicz et al.(2013)	pubmed:23834426	direct interaction	N/D	sex comb on midleg homolog 1(Scmh1)	Yes
ENSMUSG00000000094	TBX4	Kus-Liśkiewicz et al.(2013)	pubmed:23834426	direct interaction	N/D	T-box 4(Tbx4)	Yes
ENSMUSG00000000103	Zfy2	Korfanty et al.(2014)	pubmed:25450459	direct interaction	N/D	zinc finger protein 2, Y-linked(Zfy2)	Yes
ENSMUSG00000000127	FER	Kus-Liśkiewicz et al.(2013)	pubmed:23834426	direct interaction	N/D	fer (fms/fps related) protein kinase(Fer)	Yes
ENSMUSG00000000142	AXIN2	Korfanty et al.(2014)	pubmed:25450459	direct interaction	N/D	axin 2(Axin2)	Yes
ENSMUSG00000000168	DLAT	Kus-Liśkiewicz et al.(2013)	pubmed:23834426	direct interaction	N/D	dihydrolipoamide S-acetyltransferase (E2 component of pyruvate dehydrogenase complex)(Dlat)	Yes
ENSMUSG00000000194	GPR107	Kus-Liśkiewicz et al.(2013)	pubmed:23834426	direct interaction	N/D	G protein-coupled receptor 107(Gpr107)	Yes
ENSMUSG00000000244	TSPAN32	Korfanty et al.(2014)	pubmed:25450459	direct interaction	N/D	tetraspanin 32(Tspan32)	Yes
ENSMUSG00000000253	GMPR	Korfanty et al.(2014)	pubmed:25450459	direct interaction	N/D	guanosine monophosphate reductase(Gmpr)	Yes
ENSMUSG00000000263	GLRA1	Korfanty et al.(2014)	pubmed:25450459	direct interaction	N/D	glycine receptor, alpha 1 subunit(Glra1)	Yes
ENSMUSG00000000305	CDH4	Korfanty et al.(2014)	pubmed:25450459	direct interaction	N/D	cadherin 4(Cdh4)	Yes
ENSMUSG00000000318	CLEC10A	Korfanty et al.(2014)	pubmed:25450459	direct interaction	N/D	C-type lectin domain family 10, member A(Clec10a)	Yes
ENSMUSG00000000340	DBT	Korfanty et al.(2014)	pubmed:25450459	direct interaction	N/D	dihydrolipoamide branched chain transacylase E2(Dbt)	Yes
ENSMUSG00000000420	GALNT1	Korfanty et al.(2014)	pubmed:25450459	direct interaction	N/D	UDP-N-acetyl-alpha-D-galactosamine:polypeptide N-acetylgalactosaminyltransferase 1(Galnt1)	Yes
ENSMUSG00000000538	TOM1L2	Kus-Liśkiewicz et al.(2013)	pubmed:23834426	direct interaction	N/D	target of myb1-like 2 (chicken)(Tom1l2)	Yes
ENSMUSG00000000567	SOX9	Korfanty et al.(2014)	pubmed:25450459	direct interaction	N/D	SRY (sex determining region Y)-box 9(Sox9)	Yes
ENSMUSG00000000568	HNRNPD	Korfanty et al.(2014)	pubmed:25450459	direct interaction	N/D	heterogeneous nuclear ribonucleoprotein D(Hnrnpd)	Yes
ENSMUSG00000000794	KCNN3	Korfanty et al.(2014)	pubmed:25450459	direct interaction	N/D	potassium intermediate/small conductance calcium-activated channel, subfamily N, member 3(Kcnn3)	Yes
ENSMUSG00000000902	SMARCB1	Korfanty et al.(2014)	pubmed:25450459	direct interaction	N/D	SWI/SNF related, matrix associated, actin dependent regulator of chromatin, subfamily b, member 1(Smarcb1)	Yes
ENSMUSG00000000916	NSUN5	Kus-Liśkiewicz et al.(2013)	pubmed:23834426	direct interaction	N/D	NOL1/NOP2/Sun domain family, member 5(Nsun5)	Yes
ENSMUSG00000000948	SNURF	Korfanty et al.(2014)	pubmed:25450459	direct interaction	N/D	SNRPN upstream reading frame(Snurf)	Yes
ENSMUSG00000001016	ILF2	Korfanty et al.(2014)	pubmed:25450459	direct interaction	N/D	interleukin enhancer binding factor 2(Ilf2)	Yes
ENSMUSG00000001062	VPS9D1	Kus-Liśkiewicz et al.(2013)	pubmed:23834426	direct interaction	N/D	VPS9 domain containing 1(Vps9d1)	Yes
ENSMUSG00000001100	poldip2	Kus-Liśkiewicz et al.(2013)	pubmed:23834426	direct interaction	N/D	polymerase (DNA-directed), delta interacting protein 2(Poldip2)	Yes
ENSMUSG00000001120	PCBP3	Kus-Liśkiewicz et al.(2013)	pubmed:23834426	direct interaction	inhibits	poly(rC) binding protein 3(Pcbp3)	Yes
ENSMUSG00000001138	CNNM3	Kus-Liśkiewicz et al.(2013)	pubmed:23834426	direct interaction	N/D	cyclin M3(Cnnm3)	Yes
ENSMUSG00000001143	LMAN2L	Kus-Liśkiewicz et al.(2013)	pubmed:23834426	direct interaction	N/D	lectin, mannose-binding 2-like(Lman2l)	Yes
ENSMUSG00000001158	SNRNP27	Kus-Liśkiewicz et al.(2013)	pubmed:23834426	direct interaction	N/D	small nuclear ribonucleoprotein 27 (U4/U6.U5)(Snrnp27)	Yes
ENSMUSG00000001211	AGPAT3	Kus-Liśkiewicz et al.(2013)	pubmed:23834426	direct interaction	N/D	1-acylglycerol-3-phosphate O-acyltransferase 3(Agpat3)	Yes
ENSMUSG00000001260	GABRG1	Korfanty et al.(2014)	pubmed:25450459	direct interaction	N/D	gamma-aminobutyric acid (GABA) A receptor, subunit gamma 1(Gabrg1)	Yes
ENSMUSG00000001280	SP1	Korfanty et al.(2014)	pubmed:25450459	direct interaction	N/D	trans-acting transcription factor 1(Sp1)	Yes
ENSMUSG00000001288	rarg	Korfanty et al.(2014)	pubmed:25450459	direct interaction	N/D	retinoic acid receptor, gamma(Rarg)	Yes
ENSMUSG00000001289	PFDN5	Kus-Liśkiewicz et al.(2013)	pubmed:23834426	direct interaction	N/D	prefoldin 5(Pfdn5)	Yes
ENSMUSG00000001300	EFNB2	Korfanty et al.(2014)	pubmed:25450459	direct interaction	N/D	ephrin B2(Efnb2)	Yes
ENSMUSG00000001333	SYNC	Kus-Liśkiewicz et al.(2013)	pubmed:23834426	direct interaction	N/D	syncoilin(Sync)	Yes
ENSMUSG00000001348	ACP5	Korfanty et al.(2014)	pubmed:25450459	direct interaction	N/D	acid phosphatase 5, tartrate resistant(Acp5)	Yes
ENSMUSG00000001366	FBXO9	Kus-Liśkiewicz et al.(2013)	pubmed:23834426	direct interaction	inhibits	f-box protein 9(Fbxo9)	Yes
ENSMUSG00000001419	MEF2D	Kus-Liśkiewicz et al.(2013)	pubmed:23834426	direct interaction	N/D	myocyte enhancer factor 2D(Mef2d)	Yes
ENSMUSG00000001497	PAX9	Korfanty et al.(2014)	pubmed:25450459	direct interaction	N/D	paired box 9(Pax9)	Yes
ENSMUSG00000001517	FOXM1	Kus-Liśkiewicz et al.(2013)	pubmed:23834426	direct interaction	N/D	forkhead box M1(Foxm1)	No
ENSMUSG00000001518	ITFG2	Kus-Liśkiewicz et al.(2013)	pubmed:23834426	direct interaction	N/D	integrin alpha FG-GAP repeat containing 2(Itfg2)	Yes
ENSMUSG00000001576	ERGIC1	Korfanty et al.(2014)	pubmed:25450459	direct interaction	N/D	endoplasmic reticulum-golgi intermediate compartment (ERGIC) 1(Ergic1)	Yes
ENSMUSG00000001665	GstT3	Kus-Liśkiewicz et al.(2013)	pubmed:23834426	direct interaction	N/D	glutathione S-transferase, theta 3(Gstt3)	Yes
ENSMUSG00000001674	DDX18	Korfanty et al.(2014)	pubmed:25450459	direct interaction	N/D	DEAD (Asp-Glu-Ala-Asp) box polypeptide 18(Ddx18)	Yes
ENSMUSG00000001741	IL16	Korfanty et al.(2014)	pubmed:25450459	direct interaction	N/D	interleukin 16(Il16)	Yes
ENSMUSG00000001751	NAGLU	Korfanty et al.(2014)	pubmed:25450459	direct interaction	N/D	alpha-N-acetylglucosaminidase (Sanfilippo disease IIIB)(Naglu)	Yes
ENSMUSG00000001773	folh1	Kus-Liśkiewicz et al.(2013)	pubmed:23834426	direct interaction	N/D	folate hydrolase 1(Folh1)	Yes
ENSMUSG00000001815	EVX2	Korfanty et al.(2014)	pubmed:25450459	direct interaction	N/D	even-skipped homeobox 2(Evx2)	Yes
ENSMUSG00000001844	ZDHHC4	Kus-Liśkiewicz et al.(2013)	pubmed:23834426	direct interaction	N/D	zinc finger, DHHC domain containing 4(Zdhhc4)	Yes
ENSMUSG00000001855	NUP214	Korfanty et al.(2014)	pubmed:25450459	direct interaction	N/D	nucleoporin 214(Nup214)	Yes
ENSMUSG00000001865	CPA3	Korfanty et al.(2014)	pubmed:25450459	direct interaction	N/D	carboxypeptidase A3, mast cell(Cpa3)	Yes
ENSMUSG00000001870	LTBP1	Korfanty et al.(2014)	pubmed:25450459	direct interaction	N/D	latent transforming growth factor beta binding protein 1(Ltbp1)	Yes
ENSMUSG00000001930	VWF	Korfanty et al.(2014)	pubmed:25450459	direct interaction	N/D	Von Willebrand factor(Vwf)	Yes
ENSMUSG00000001985	GRIK3	Korfanty et al.(2014)	pubmed:25450459	direct interaction	N/D	glutamate receptor, ionotropic, kainate 3(Grik3)	Yes
ENSMUSG00000001986	GRIA3	Korfanty et al.(2014)	pubmed:25450459	direct interaction	N/D	glutamate receptor, ionotropic, AMPA3 (alpha 3)(Gria3)	Yes
ENSMUSG00000001988	NPAS1	Kus-Liśkiewicz et al.(2013)	pubmed:23834426	direct interaction	N/D	neuronal PAS domain protein 1(Npas1)	Yes
ENSMUSG00000001999	BLVRA	Kus-Liśkiewicz et al.(2013)	pubmed:23834426	direct interaction	N/D	biliverdin reductase A(Blvra)	Yes
ENSMUSG00000002017	FAM98A	Korfanty et al.(2014)	pubmed:25450459	direct interaction	N/D	family with sequence similarity 98, member A(Fam98a)	Yes
ENSMUSG00000002055	SPAG5	Kus-Liśkiewicz et al.(2013)	pubmed:23834426	direct interaction	N/D	sperm associated antigen 5(Spag5)	Yes
ENSMUSG00000002102	PSMC3	Kus-Liśkiewicz et al.(2013)	pubmed:23834426	direct interaction	N/D	proteasome (prosome, macropain) 26S subunit, ATPase 3(Psmc3)	Yes
ENSMUSG00000002105	SLC39A13	Kus-Liśkiewicz et al.(2013)	pubmed:23834426	direct interaction	N/D	solute carrier family 39 (metal ion transporter), member 13(Slc39a13)	Yes
ENSMUSG00000002107	CELF2	Korfanty et al.(2014)	pubmed:25450459	direct interaction	N/D	CUGBP, Elav-like family member 2(Celf2)	Yes
ENSMUSG00000002190	CLGN	Kus-Liśkiewicz et al.(2013)	pubmed:23834426	direct interaction	N/D	calmegin(Clgn)	Yes
ENSMUSG00000002205	VRK3	Korfanty et al.(2014)	pubmed:25450459	direct interaction	N/D	vaccinia related kinase 3(Vrk3)	Yes
ENSMUSG00000002222	RMND5A	Korfanty et al.(2014)	pubmed:25450459	direct interaction	N/D	required for meiotic nuclear division 5 homolog A(Rmnd5a)	Yes
ENSMUSG00000002297	DBF4	Kus-Liśkiewicz et al.(2013)	pubmed:23834426	direct interaction	N/D	DBF4 zinc finger(Dbf4)	Yes
ENSMUSG00000002326	GMPR2	Kus-Liśkiewicz et al.(2013)	pubmed:23834426	direct interaction	N/D	guanosine monophosphate reductase 2(Gmpr2)	Yes
ENSMUSG00000002342	TMEM161A	Kus-Liśkiewicz et al.(2013)	pubmed:23834426	direct interaction	N/D	transmembrane protein 161A(Tmem161a)	Yes
ENSMUSG00000002396	OCEL1	Korfanty et al.(2014)	pubmed:25450459	direct interaction	N/D	occludin/ELL domain containing 1(Ocel1)	Yes
ENSMUSG00000002459	RGS20	Korfanty et al.(2014)	pubmed:25450459	direct interaction	N/D	regulator of G-protein signaling 20(Rgs20)	Yes
ENSMUSG00000002617	Zfp40	Korfanty et al.(2014)	pubmed:25450459	direct interaction	N/D	zinc finger protein 40(Zfp40)	Yes
ENSMUSG00000002699	LCP2	Korfanty et al.(2014)	pubmed:25450459	direct interaction	N/D	lymphocyte cytosolic protein 2(Lcp2)	Yes
ENSMUSG00000002728	NAA20	Korfanty et al.(2014)	pubmed:25450459	direct interaction	N/D	N(alpha)-acetyltransferase 20, NatB catalytic subunit(Naa20)	Yes
ENSMUSG00000002767	MRPL2	Kus-Liśkiewicz et al.(2013)	pubmed:23834426	direct interaction	N/D	mitochondrial ribosomal protein L2(Mrpl2)	Yes
ENSMUSG00000002769	GNMT	Kus-Liśkiewicz et al.(2013)	pubmed:23834426	direct interaction	N/D	glycine N-methyltransferase(Gnmt)	Yes
ENSMUSG00000002797	GGCT	Korfanty et al.(2014)	pubmed:25450459	direct interaction	N/D	gamma-glutamyl cyclotransferase(Ggct)	Yes
ENSMUSG00000002803	BTBD6	Kus-Liśkiewicz et al.(2013)	pubmed:23834426	direct interaction	N/D	BTB (POZ) domain containing 6(Btbd6)	Yes
ENSMUSG00000002814	TOP3A	Kus-Liśkiewicz et al.(2013)	pubmed:23834426	direct interaction	N/D	topoisomerase (DNA) III alpha(Top3a)	Yes
ENSMUSG00000002831	PLIN4	Korfanty et al.(2014)	pubmed:25450459	direct interaction	N/D	perilipin 4(Plin4)	Yes
ENSMUSG00000002846	TIMMDC1	Kus-Liśkiewicz et al.(2013)	pubmed:23834426	direct interaction	N/D	translocase of inner mitochondrial membrane domain containing 1(Timmdc1)	Yes
ENSMUSG00000002871	TPRA1	Kus-Liśkiewicz et al.(2013)	pubmed:23834426	direct interaction	N/D	transmembrane protein, adipocyte asscociated 1(Tpra1)	Yes
ENSMUSG00000002908	KCNN1	Korfanty et al.(2014)	pubmed:25450459	direct interaction	N/D	potassium intermediate/small conductance calcium-activated channel, subfamily N, member 1(Kcnn1)	Yes
ENSMUSG00000002910	ARRDC2	Kus-Liśkiewicz et al.(2013)	pubmed:23834426	direct interaction	N/D	arrestin domain containing 2(Arrdc2)	Yes
ENSMUSG00000002930	PPP1R17	Korfanty et al.(2014)	pubmed:25450459	direct interaction	N/D	protein phosphatase 1, regulatory subunit 17(Ppp1r17)	Yes
ENSMUSG00000002957	AP2A2	Korfanty et al.(2014)	pubmed:25450459	direct interaction	N/D	adaptor-related protein complex 2, alpha 2 subunit(Ap2a2)	Yes
ENSMUSG00000002963	PNKP	Kus-Liśkiewicz et al.(2013)	pubmed:23834426	direct interaction	N/D	polynucleotide kinase 3'- phosphatase(Pnkp)	Yes
ENSMUSG00000002996	HBP1	Korfanty et al.(2014)	pubmed:25450459	direct interaction	N/D	high mobility group box transcription factor 1(Hbp1)	Yes
ENSMUSG00000003123	LIPE	Korfanty et al.(2014)	pubmed:25450459	direct interaction	N/D	lipase, hormone sensitive(Lipe)	Yes
ENSMUSG00000003131	PAFAH1B2	Kus-Liśkiewicz et al.(2013)	pubmed:23834426	direct interaction	N/D	platelet-activating factor acetylhydrolase, isoform 1b, subunit 2(Pafah1b2)	Yes
ENSMUSG00000003135	CNOT11	Kus-Liśkiewicz et al.(2013)	pubmed:23834426	direct interaction	N/D	CCR4-NOT transcription complex, subunit 11(Cnot11)	Yes
ENSMUSG00000003153	SLC2A3	Kus-Liśkiewicz et al.(2013)	pubmed:23834426	direct interaction	inhibits	solute carrier family 2 (facilitated glucose transporter), member 3(Slc2a3)	Yes
ENSMUSG00000003184	IRF3	Kus-Liśkiewicz et al.(2013)	pubmed:23834426	direct interaction	inhibits	interferon regulatory factor 3(Irf3)	Yes
ENSMUSG00000003228	GRK5	Kus-Liśkiewicz et al.(2013)	pubmed:23834426	direct interaction	N/D	G protein-coupled receptor kinase 5(Grk5)	Yes
ENSMUSG00000003279	DLGAP1	Korfanty et al.(2014)	pubmed:25450459	direct interaction	N/D	discs, large (Drosophila) homolog-associated protein 1(Dlgap1)	Yes
ENSMUSG00000003382	ETV3	Kus-Liśkiewicz et al.(2013)	pubmed:23834426	direct interaction	N/D	ets variant 3(Etv3)	Yes
ENSMUSG00000003411	RAB3B	Korfanty et al.(2014)	pubmed:25450459	direct interaction	N/D	RAB3B, member RAS oncogene family(Rab3b)	Yes
ENSMUSG00000003438	TIMM50	Kus-Liśkiewicz et al.(2013)	pubmed:23834426	direct interaction	N/D	translocase of inner mitochondrial membrane 50(Timm50)	Yes
ENSMUSG00000003458	NCSTN	Kus-Liśkiewicz et al.(2013)	pubmed:23834426	direct interaction	N/D	nicastrin(Ncstn)	Yes
ENSMUSG00000003477	INMT	Korfanty et al.(2014)	pubmed:25450459	direct interaction	N/D	indolethylamine N-methyltransferase(Inmt)	Yes
ENSMUSG00000003484	Cyp4f18	Korfanty et al.(2014)	pubmed:25450459	direct interaction	N/D	cytochrome P450, family 4, subfamily f, polypeptide 18(Cyp4f18)	Yes
ENSMUSG00000003604	AVEN	Korfanty et al.(2014)	pubmed:25450459	direct interaction	N/D	apoptosis, caspase activation inhibitor(Aven)	Yes
ENSMUSG00000003644	RPS6KA1	Korfanty et al.(2014)	pubmed:25450459	direct interaction	N/D	ribosomal protein S6 kinase polypeptide 1(Rps6ka1)	Yes
ENSMUSG00000003660	SNRNP200	Kus-Liśkiewicz et al.(2013)	pubmed:23834426	direct interaction	N/D	small nuclear ribonucleoprotein 200 (U5)(Snrnp200)	Yes
ENSMUSG00000003721	INSIG2	Korfanty et al.(2014)	pubmed:25450459	direct interaction	N/D	insulin induced gene 2(Insig2)	Yes
ENSMUSG00000003778	BRD8	Kus-Liśkiewicz et al.(2013)	pubmed:23834426	direct interaction	N/D	bromodomain containing 8(Brd8)	Yes
ENSMUSG00000003923	TFAM	Kus-Liśkiewicz et al.(2013)	pubmed:23834426	direct interaction	N/D	transcription factor A, mitochondrial(Tfam)	Yes
ENSMUSG00000003955	FAM162A	Kus-Liśkiewicz et al.(2013)	pubmed:23834426	direct interaction	N/D	family with sequence similarity 162, member A(Fam162a)	Yes
ENSMUSG00000003970	RPL8	Kus-Liśkiewicz et al.(2013)	pubmed:23834426	direct interaction	N/D	ribosomal protein L8(Rpl8)	Yes
ENSMUSG00000003974	GRM3	Korfanty et al.(2014)	pubmed:25450459	direct interaction	N/D	glutamate receptor, metabotropic 3(Grm3)	Yes
ENSMUSG00000003992	SSBP2	Korfanty et al.(2014)	pubmed:25450459	direct interaction	N/D	single-stranded DNA binding protein 2(Ssbp2)	Yes
ENSMUSG00000004032	GSTM5	Kus-Liśkiewicz et al.(2013)	pubmed:23834426	direct interaction	N/D	glutathione S-transferase, mu 5(Gstm5)	Yes
ENSMUSG00000004151	ETV1	Korfanty et al.(2014)	pubmed:25450459	direct interaction	N/D	ets variant 1(Etv1)	Yes
ENSMUSG00000004267	ENO2	Korfanty et al.(2014)	pubmed:25450459	direct interaction	N/D	enolase 2, gamma neuronal(Eno2)	Yes
ENSMUSG00000004319	CLCN3	Korfanty et al.(2014)	pubmed:25450459	direct interaction	N/D	chloride channel, voltage-sensitive 3(Clcn3)	Yes
ENSMUSG00000004347	PDE1C	Korfanty et al.(2014)	pubmed:25450459	direct interaction	N/D	phosphodiesterase 1C(Pde1c)	Yes
ENSMUSG00000004637	WWOX	Korfanty et al.(2014)	pubmed:25450459	direct interaction	N/D	WW domain-containing oxidoreductase(Wwox)	Yes
ENSMUSG00000004771	RAB11A	Korfanty et al.(2014)	pubmed:25450459	direct interaction	N/D	RAB11A, member RAS oncogene family(Rab11a)	Yes
ENSMUSG00000004788	EIF2B2	Korfanty et al.(2014)	pubmed:25450459	direct interaction	N/D	eukaryotic translation initiation factor 2B, subunit 2 beta(Eif2b2)	Yes
ENSMUSG00000004864	mapk13	Korfanty et al.(2014)	pubmed:25450459	direct interaction	N/D	mitogen-activated protein kinase 13(Mapk13)	Yes
ENSMUSG00000004880	LBR	Kus-Liśkiewicz et al.(2013)	pubmed:23834426	direct interaction	inhibits	lamin B receptor(Lbr)	Yes
ENSMUSG00000004931	APBA3	Kus-Liśkiewicz et al.(2013)	pubmed:23834426	direct interaction	N/D	amyloid beta (A4) precursor protein-binding, family A, member 3(Apba3)	Yes
ENSMUSG00000005043	SGSH	Kus-Liśkiewicz et al.(2013)	pubmed:23834426	direct interaction	N/D	N-sulfoglucosamine sulfohydrolase (sulfamidase)(Sgsh)	Yes
ENSMUSG00000005057	SH2B2	Korfanty et al.(2014)	pubmed:25450459	direct interaction	N/D	SH2B adaptor protein 2(Sh2b2)	Yes
ENSMUSG00000005142	MAN2B1	Korfanty et al.(2014)	pubmed:25450459	direct interaction	N/D	mannosidase 2, alpha B1(Man2b1)	Yes
ENSMUSG00000005161	PRDX2	Korfanty et al.(2014)	pubmed:25450459	direct interaction	N/D	peroxiredoxin 2(Prdx2)	Yes
ENSMUSG00000005225	PLEKHA8	Kus-Liśkiewicz et al.(2013)	pubmed:23834426	direct interaction	inhibits	pleckstrin homology domain containing, family A (phosphoinositide binding specific) member 8(Plekha8)	Yes
ENSMUSG00000005262	UFD1L	Kus-Liśkiewicz et al.(2013)	pubmed:23834426	direct interaction	N/D	ubiquitin fusion degradation 1 like(Ufd1l)	Yes
ENSMUSG00000005267	Zfp287	Kus-Liśkiewicz et al.(2013)	pubmed:23834426	direct interaction	N/D	zinc finger protein 287(Zfp287)	Yes
ENSMUSG00000005357	SLC1A6	Korfanty et al.(2014)	pubmed:25450459	direct interaction	N/D	solute carrier family 1 (high affinity aspartate/glutamate transporter), member 6(Slc1a6)	Yes
ENSMUSG00000005474	MYL10	Korfanty et al.(2014)	pubmed:25450459	direct interaction	N/D	myosin, light chain 10, regulatory(Myl10)	Yes
ENSMUSG00000005483	DNAJB1	Korfanty et al.(2014)	pubmed:25450459	direct interaction	N/D	DnaJ heat shock protein family (Hsp40) member B1(Dnajb1)	Yes
ENSMUSG00000005493	MSH4	Kus-Liśkiewicz et al.(2013)	pubmed:23834426	direct interaction	N/D	mutS homolog 4(Msh4)	Yes
ENSMUSG00000005547	Cyp2a5	Korfanty et al.(2014)	pubmed:25450459	direct interaction	N/D	cytochrome P450, family 2, subfamily a, polypeptide 5(Cyp2a5)	Yes
ENSMUSG00000005583	MEF2C	Korfanty et al.(2014)	pubmed:25450459	direct interaction	N/D	myocyte enhancer factor 2C(Mef2c)	Yes
ENSMUSG00000005615	PCYT1A	Kus-Liśkiewicz et al.(2013)	pubmed:23834426	direct interaction	N/D	phosphate cytidylyltransferase 1, choline, alpha isoform(Pcyt1a)	Yes
ENSMUSG00000005628	TMOD4	Kus-Liśkiewicz et al.(2013)	pubmed:23834426	direct interaction	N/D	tropomodulin 4(Tmod4)	Yes
ENSMUSG00000005672	KIT	Korfanty et al.(2014)	pubmed:25450459	direct interaction	N/D	kit oncogene(Kit)	Yes
ENSMUSG00000005687	BCAS2	Kus-Liśkiewicz et al.(2013)	pubmed:23834426	direct interaction	N/D	breast carcinoma amplified sequence 2(Bcas2)	Yes
ENSMUSG00000005698	CTCF	Kus-Liśkiewicz et al.(2013)	pubmed:23834426	direct interaction	N/D	CCCTC-binding factor(Ctcf)	Yes
ENSMUSG00000005699	PARD6A	Kus-Liśkiewicz et al.(2013)	pubmed:23834426	direct interaction	N/D	par-6 family cell polarity regulator alpha(Pard6a)	Yes
ENSMUSG00000005824	TNFSF14	Korfanty et al.(2014)	pubmed:25450459	direct interaction	N/D	tumor necrosis factor (ligand) superfamily, member 14(Tnfsf14)	Yes
ENSMUSG00000005873	REEP5	Kus-Liśkiewicz et al.(2013)	pubmed:23834426	direct interaction	N/D	receptor accessory protein 5(Reep5)	Yes
ENSMUSG00000005881	ERGIC3	Kus-Liśkiewicz et al.(2013)	pubmed:23834426	direct interaction	N/D	ERGIC and golgi 3(Ergic3)	Yes
ENSMUSG00000005883	SPO11	Korfanty et al.(2014)	pubmed:25450459	direct interaction	N/D	SPO11 meiotic protein covalently bound to DSB(Spo11)	Yes
ENSMUSG00000005893	NR2C2	Kus-Liśkiewicz et al.(2013)	pubmed:23834426	direct interaction	N/D	nuclear receptor subfamily 2, group C, member 2(Nr2c2)	Yes
ENSMUSG00000005899	SMPD4	Kus-Liśkiewicz et al.(2013)	pubmed:23834426	direct interaction	N/D	sphingomyelin phosphodiesterase 4(Smpd4)	Yes
ENSMUSG00000005917	OTX1	Korfanty et al.(2014)	pubmed:25450459	direct interaction	N/D	orthodenticle homeobox 1(Otx1)	Yes
ENSMUSG00000005951	shpk	Korfanty et al.(2014)	pubmed:25450459	direct interaction	N/D	sedoheptulokinase(Shpk)	Yes
ENSMUSG00000005980	DNASE1	Kus-Liśkiewicz et al.(2013)	pubmed:23834426	direct interaction	N/D	deoxyribonuclease I(Dnase1)	Yes
ENSMUSG00000005981	TRAP1	Kus-Liśkiewicz et al.(2013)	pubmed:23834426	direct interaction	N/D	TNF receptor-associated protein 1(Trap1)	Yes
ENSMUSG00000005994	TYRP1	Korfanty et al.(2014)	pubmed:25450459	direct interaction	N/D	tyrosinase-related protein 1(Tyrp1)	Yes
ENSMUSG00000006095	TBCB	Kus-Liśkiewicz et al.(2013)	pubmed:23834426	direct interaction	N/D	tubulin folding cofactor B(Tbcb)	Yes
ENSMUSG00000006127	INPP5K	Kus-Liśkiewicz et al.(2013)	pubmed:23834426	direct interaction	N/D	inositol polyphosphate 5-phosphatase K(Inpp5k)	Yes
ENSMUSG00000006134	CRKL	Kus-Liśkiewicz et al.(2013)	pubmed:23834426	direct interaction	N/D	v-crk avian sarcoma virus CT10 oncogene homolog-like(Crkl)	Yes
ENSMUSG00000006191	CDKAL1	Korfanty et al.(2014)	pubmed:25450459	direct interaction	N/D	CDK5 regulatory subunit associated protein 1-like 1(Cdkal1)	Yes
ENSMUSG00000006288	TTC5	Kus-Liśkiewicz et al.(2013)	pubmed:23834426	direct interaction	N/D	tetratricopeptide repeat domain 5(Ttc5)	Yes
ENSMUSG00000006335	TFPT	Kus-Liśkiewicz et al.(2013)	pubmed:23834426	direct interaction	N/D	TCF3 (E2A) fusion partner(Tfpt)	Yes
ENSMUSG00000006418	RNF114	Kus-Liśkiewicz et al.(2013)	pubmed:23834426	direct interaction	N/D	ring finger protein 114(Rnf114)	Yes
ENSMUSG00000006471	NDOR1	Kus-Liśkiewicz et al.(2013)	pubmed:23834426	direct interaction	N/D	NADPH dependent diflavin oxidoreductase 1(Ndor1)	Yes
ENSMUSG00000006476	NSMF	Korfanty et al.(2014)	pubmed:25450459	direct interaction	N/D	NMDA receptor synaptonuclear signaling and neuronal migration factor(Nsmf)	Yes
ENSMUSG00000006519	CYBA	Kus-Liśkiewicz et al.(2013)	pubmed:23834426	direct interaction	N/D	cytochrome b-245, alpha polypeptide(Cyba)	Yes
ENSMUSG00000006576	SLC4A3	Korfanty et al.(2014)	pubmed:25450459	direct interaction	N/D	solute carrier family 4 (anion exchanger), member 3(Slc4a3)	Yes
ENSMUSG00000006586	RUNX1T1	Korfanty et al.(2014)	pubmed:25450459	direct interaction	N/D	runt-related transcription factor 1; translocated to, 1 (cyclin D-related)(Runx1t1)	Yes
ENSMUSG00000006599	GTF2H1	Kus-Liśkiewicz et al.(2013)	pubmed:23834426	direct interaction	N/D	general transcription factor II H, polypeptide 1(Gtf2h1)	Yes
ENSMUSG00000006705	PKNOX1	Korfanty et al.(2014)	pubmed:25450459	direct interaction	N/D	Pbx/knotted 1 homeobox(Pknox1)	Yes
ENSMUSG00000006717	ACOT13	Kus-Liśkiewicz et al.(2013)	pubmed:23834426	direct interaction	N/D	acyl-CoA thioesterase 13(Acot13)	Yes
ENSMUSG00000006740	KIF5B	Korfanty et al.(2014)	pubmed:25450459	direct interaction	N/D	kinesin family member 5B(Kif5b)	Yes
ENSMUSG00000006782	CNP	Kus-Liśkiewicz et al.(2013)	pubmed:23834426	direct interaction	N/D	2',3'-cyclic nucleotide 3' phosphodiesterase(Cnp)	Yes
ENSMUSG00000007029	VARS	Korfanty et al.(2014)	pubmed:25450459	direct interaction	N/D	valyl-tRNA synthetase(Vars)	Yes
ENSMUSG00000007279	SCUBE2	Korfanty et al.(2014)	pubmed:25450459	direct interaction	N/D	signal peptide, CUB domain, EGF-like 2(Scube2)	Yes
ENSMUSG00000007458	M6PR	Korfanty et al.(2014)	pubmed:25450459	direct interaction	N/D	mannose-6-phosphate receptor, cation dependent(M6pr)	Yes
ENSMUSG00000007646	RAD51C	Korfanty et al.(2014)	pubmed:25450459	direct interaction	N/D	RAD51 paralog C(Rad51c)	Yes
ENSMUSG00000007659	BCL2L1	Kus-Liśkiewicz et al.(2013)	pubmed:23834426	direct interaction	N/D	BCL2-like 1(Bcl2l1)	Yes
ENSMUSG00000007739	CCT4	Kus-Liśkiewicz et al.(2013)	pubmed:23834426	direct interaction	N/D	chaperonin containing Tcp1, subunit 4 (delta)(Cct4)	Yes
ENSMUSG00000007783	CPT1C	Kus-Liśkiewicz et al.(2013)	pubmed:23834426	direct interaction	N/D	carnitine palmitoyltransferase 1c(Cpt1c)	Yes
ENSMUSG00000007815	RHOA	Kus-Liśkiewicz et al.(2013)	pubmed:23834426	direct interaction	N/D	ras homolog family member A(Rhoa)	Yes
ENSMUSG00000007833	ALDH16A1	Kus-Liśkiewicz et al.(2013)	pubmed:23834426	direct interaction	N/D	aldehyde dehydrogenase 16 family, member A1(Aldh16a1)	Yes
ENSMUSG00000007867	IFT43	Korfanty et al.(2014)	pubmed:25450459	direct interaction	N/D	intraflagellar transport 43(Ift43)	Yes
ENSMUSG00000007892	RPLP1	Kus-Liśkiewicz et al.(2013)	pubmed:23834426	direct interaction	N/D	ribosomal protein, large, P1(Rplp1)	Yes
ENSMUSG00000008200	FNBP4	Korfanty et al.(2014)	pubmed:25450459	direct interaction	N/D	formin binding protein 4(Fnbp4)	Yes
ENSMUSG00000008206	CERS4	Korfanty et al.(2014)	pubmed:25450459	direct interaction	N/D	ceramide synthase 4(Cers4)	Yes
ENSMUSG00000008373	PRPF31	Kus-Liśkiewicz et al.(2013)	pubmed:23834426	direct interaction	N/D	pre-mRNA processing factor 31(Prpf31)	Yes
ENSMUSG00000008604	UBQLN4	Korfanty et al.(2014)	pubmed:25450459	direct interaction	N/D	ubiquilin 4(Ubqln4)	Yes
ENSMUSG00000008658	RBFOX1	Korfanty et al.(2014)	pubmed:25450459	direct interaction	N/D	RNA binding protein, fox-1 homolog (C. elegans) 1(Rbfox1)	Yes
ENSMUSG00000008763	MAN1A2	Korfanty et al.(2014)	pubmed:25450459	direct interaction	N/D	mannosidase, alpha, class 1A, member 2(Man1a2)	Yes
ENSMUSG00000008859	RALA	Korfanty et al.(2014)	pubmed:25450459	direct interaction	N/D	v-ral simian leukemia viral oncogene A (ras related)(Rala)	Yes
ENSMUSG00000009035	TMEM184B	Korfanty et al.(2014)	pubmed:25450459	direct interaction	N/D	transmembrane protein 184b(Tmem184b)	Yes
ENSMUSG00000009075	CABP7	Kus-Liśkiewicz et al.(2013)	pubmed:23834426	direct interaction	N/D	calcium binding protein 7(Cabp7)	Yes
ENSMUSG00000009090	AP1B1	Korfanty et al.(2014)	pubmed:25450459	direct interaction	N/D	adaptor protein complex AP-1, beta 1 subunit(Ap1b1)	Yes
ENSMUSG00000009114	2610028H24Rik	Kus-Liśkiewicz et al.(2013)	pubmed:23834426	direct interaction	N/D	RIKEN cDNA 2610028H24 gene(2610028H24Rik)	Yes
ENSMUSG00000009470	TNPO1	Korfanty et al.(2014)	pubmed:25450459	direct interaction	N/D	transportin 1(Tnpo1)	Yes
ENSMUSG00000009545	KCNQ1	Kus-Liśkiewicz et al.(2013)	pubmed:23834426	direct interaction	N/D	potassium voltage-gated channel, subfamily Q, member 1(Kcnq1)	Yes
ENSMUSG00000009569	MKL2	Kus-Liśkiewicz et al.(2013)	pubmed:23834426	direct interaction	N/D	MKL/myocardin-like 2(Mkl2)	Yes
ENSMUSG00000009630	PPP2CB	Kus-Liśkiewicz et al.(2013)	pubmed:23834426	direct interaction	N/D	protein phosphatase 2 (formerly 2A), catalytic subunit, beta isoform(Ppp2cb)	Yes
ENSMUSG00000009633	G0S2	Korfanty et al.(2014)	pubmed:25450459	direct interaction	N/D	G0/G1 switch gene 2(G0s2)	Yes
ENSMUSG00000009640	DMAP1	Korfanty et al.(2014)	pubmed:25450459	direct interaction	N/D	DNA methyltransferase 1-associated protein 1(Dmap1)	Yes
ENSMUSG00000009646	PLA2G12B	Kus-Liśkiewicz et al.(2013)	pubmed:23834426	direct interaction	N/D	phospholipase A2, group XIIB(Pla2g12b)	Yes
ENSMUSG00000009828	ICK	Kus-Liśkiewicz et al.(2013)	pubmed:23834426	direct interaction	N/D	intestinal cell kinase(Ick)	Yes
ENSMUSG00000009876	COX4I2	Korfanty et al.(2014)	pubmed:25450459	direct interaction	N/D	cytochrome c oxidase subunit IV isoform 2(Cox4i2)	Yes
ENSMUSG00000010095	SLC3A2	Kus-Liśkiewicz et al.(2013)	pubmed:23834426	direct interaction	N/D	solute carrier family 3 (activators of dibasic and neutral amino acid transport), member 2(Slc3a2)	Yes
ENSMUSG00000010097	NXF1	Kus-Liśkiewicz et al.(2013)	pubmed:23834426	direct interaction	N/D	nuclear RNA export factor 1(Nxf1)	Yes
ENSMUSG00000010175	PROX1	Korfanty et al.(2014)	pubmed:25450459	direct interaction	N/D	prospero homeobox 1(Prox1)	Yes
ENSMUSG00000010205	RAVER1	Kus-Liśkiewicz et al.(2013)	pubmed:23834426	direct interaction	N/D	ribonucleoprotein, PTB-binding 1(Raver1)	Yes
ENSMUSG00000010342	TEX14	Korfanty et al.(2014)	pubmed:25450459	direct interaction	N/D	testis expressed gene 14(Tex14)	Yes
ENSMUSG00000010362	RDM1	Korfanty et al.(2014)	pubmed:25450459	direct interaction	N/D	RAD52 motif 1(Rdm1)	Yes
ENSMUSG00000010476	EBF3	Korfanty et al.(2014)	pubmed:25450459	direct interaction	N/D	early B cell factor 3(Ebf3)	Yes
ENSMUSG00000010529	Gm266	Korfanty et al.(2014)	pubmed:25450459	direct interaction	N/D	predicted gene 266(Gm266)	Yes
ENSMUSG00000010554	METTL16	Kus-Liśkiewicz et al.(2013)	pubmed:23834426	direct interaction	N/D	methyltransferase like 16(Mettl16)	Yes
ENSMUSG00000010592	DAZL	Kus-Liśkiewicz et al.(2013)	pubmed:23834426	direct interaction	N/D	deleted in azoospermia-like(Dazl)	Yes
ENSMUSG00000010601	Apol7a	Korfanty et al.(2014)	pubmed:25450459	direct interaction	N/D	apolipoprotein L 7a(Apol7a)	Yes
ENSMUSG00000010660	PLCD1	Korfanty et al.(2014)	pubmed:25450459	direct interaction	N/D	phospholipase C, delta 1(Plcd1)	Yes
ENSMUSG00000010914	PDHX	Kus-Liśkiewicz et al.(2013)	pubmed:23834426	direct interaction	N/D	pyruvate dehydrogenase complex, component X(Pdhx)	Yes
ENSMUSG00000010936	VAC14	Kus-Liśkiewicz et al.(2013)	pubmed:23834426	direct interaction	N/D	Vac14 homolog (S. cerevisiae)(Vac14)	Yes
ENSMUSG00000011257	PABPC4	Kus-Liśkiewicz et al.(2013)	pubmed:23834426	direct interaction	N/D	poly(A) binding protein, cytoplasmic 4(Pabpc4)	Yes
ENSMUSG00000011306	SUGP1	Kus-Liśkiewicz et al.(2013)	pubmed:23834426	direct interaction	N/D	SURP and G patch domain containing 1(Sugp1)	Yes
ENSMUSG00000011486	SLC25A41	Korfanty et al.(2014)	pubmed:25450459	direct interaction	N/D	solute carrier family 25, member 41(Slc25a41)	Yes
ENSMUSG00000011751	SPTBN4	Korfanty et al.(2014)	pubmed:25450459	direct interaction	N/D	spectrin beta, non-erythrocytic 4(Sptbn4)	Yes
ENSMUSG00000011752	PGAM1	Kus-Liśkiewicz et al.(2013)	pubmed:23834426	direct interaction	N/D	phosphoglycerate mutase 1(Pgam1)	Yes
ENSMUSG00000011958	BNIP2	Korfanty et al.(2014)	pubmed:25450459	direct interaction	N/D	BCL2/adenovirus E1B interacting protein 2(Bnip2)	Yes
ENSMUSG00000012076	BRMS1L	Korfanty et al.(2014)	pubmed:25450459	direct interaction	N/D	breast cancer metastasis-suppressor 1-like(Brms1l)	Yes
ENSMUSG00000012422	tmem167	Kus-Liśkiewicz et al.(2013)	pubmed:23834426	direct interaction	N/D	transmembrane protein 167(Tmem167)	Yes
ENSMUSG00000012535	TNPO3	Korfanty et al.(2014)	pubmed:25450459	direct interaction	N/D	transportin 3(Tnpo3)	Yes
ENSMUSG00000012640	Zfp715	Kus-Liśkiewicz et al.(2013)	pubmed:23834426	direct interaction	N/D	zinc finger protein 715(Zfp715)	Yes
ENSMUSG00000012889	PODNL1	Kus-Liśkiewicz et al.(2013)	pubmed:23834426	direct interaction	N/D	podocan-like 1(Podnl1)	Yes
ENSMUSG00000013353	4931406B18Rik	Korfanty et al.(2014)	pubmed:25450459	direct interaction	N/D	RIKEN cDNA 4931406B18 gene(4931406B18Rik)	Yes
ENSMUSG00000013584	ALDH1A2	Korfanty et al.(2014)	pubmed:25450459	direct interaction	N/D	aldehyde dehydrogenase family 1, subfamily A2(Aldh1a2)	Yes
ENSMUSG00000013646	SH3BP5L	Kus-Liśkiewicz et al.(2013)	pubmed:23834426	direct interaction	N/D	SH3 binding domain protein 5 like(Sh3bp5l)	Yes
ENSMUSG00000013662	ATAD1	Kus-Liśkiewicz et al.(2013)	pubmed:23834426	direct interaction	N/D	ATPase family, AAA domain containing 1(Atad1)	Yes
ENSMUSG00000013663	PTEN	Korfanty et al.(2014)	pubmed:25450459	direct interaction	N/D	phosphatase and tensin homolog(Pten)	Yes
ENSMUSG00000014195	DNAJC7	Korfanty et al.(2014)	pubmed:25450459	direct interaction	N/D	DnaJ heat shock protein family (Hsp40) member C7(Dnajc7)	Yes
ENSMUSG00000014329	BICC1	Korfanty et al.(2014)	pubmed:25450459	direct interaction	N/D	BicC family RNA binding protein 1(Bicc1)	Yes
ENSMUSG00000014349	UBE2Z	Korfanty et al.(2014)	pubmed:25450459	direct interaction	N/D	ubiquitin-conjugating enzyme E2Z(Ube2z)	Yes
ENSMUSG00000014355	ANAPC1	Korfanty et al.(2014)	pubmed:25450459	direct interaction	N/D	anaphase promoting complex subunit 1(Anapc1)	Yes
ENSMUSG00000014361	MERTK	Korfanty et al.(2014)	pubmed:25450459	direct interaction	N/D	c-mer proto-oncogene tyrosine kinase(Mertk)	Yes
ENSMUSG00000014402	TSG101	Kus-Liśkiewicz et al.(2013)	pubmed:23834426	direct interaction	N/D	tumor susceptibility gene 101(Tsg101)	Yes
ENSMUSG00000014599	CSF1	Korfanty et al.(2014)	pubmed:25450459	direct interaction	N/D	colony stimulating factor 1 (macrophage)(Csf1)	Yes
ENSMUSG00000014633	CMC2	Kus-Liśkiewicz et al.(2013)	pubmed:23834426	direct interaction	N/D	COX assembly mitochondrial protein 2(Cmc2)	Yes
ENSMUSG00000014748	TEX261	Kus-Liśkiewicz et al.(2013)	pubmed:23834426	direct interaction	N/D	testis expressed gene 261(Tex261)	Yes
ENSMUSG00000014763	FAM120B	Kus-Liśkiewicz et al.(2013)	pubmed:23834426	direct interaction	N/D	family with sequence similarity 120, member B(Fam120b)	Yes
ENSMUSG00000014771	PDCD2	Kus-Liśkiewicz et al.(2013)	pubmed:23834426	direct interaction	N/D	programmed cell death 2(Pdcd2)	Yes
ENSMUSG00000014846	TPPP3	Kus-Liśkiewicz et al.(2013)	pubmed:23834426	direct interaction	N/D	tubulin polymerization-promoting protein family member 3(Tppp3)	Yes
ENSMUSG00000014867	SURF4	Kus-Liśkiewicz et al.(2013)	pubmed:23834426	direct interaction	N/D	surfeit gene 4(Surf4)	Yes
ENSMUSG00000014873	SURF2	Kus-Liśkiewicz et al.(2013)	pubmed:23834426	direct interaction	N/D	surfeit gene 2(Surf2)	Yes
ENSMUSG00000014956	ppp1cb	Korfanty et al.(2014)	pubmed:25450459	direct interaction	N/D	protein phosphatase 1, catalytic subunit, beta isoform(Ppp1cb)	Yes
ENSMUSG00000015002	EFR3A	Korfanty et al.(2014)	pubmed:25450459	direct interaction	N/D	EFR3 homolog A(Efr3a)	Yes
ENSMUSG00000015016	ACSF3	Kus-Liśkiewicz et al.(2013)	pubmed:23834426	direct interaction	N/D	acyl-CoA synthetase family member 3(Acsf3)	Yes
ENSMUSG00000015093	CLIC3	Kus-Liśkiewicz et al.(2013)	pubmed:23834426	direct interaction	N/D	chloride intracellular channel 3(Clic3)	Yes
ENSMUSG00000015126	TSR3	Kus-Liśkiewicz et al.(2013)	pubmed:23834426	direct interaction	N/D	TSR3 20S rRNA accumulation(Tsr3)	Yes
ENSMUSG00000015217	HMGB3	Kus-Liśkiewicz et al.(2013)	pubmed:23834426	direct interaction	N/D	high mobility group box 3(Hmgb3)	Yes
ENSMUSG00000015335	ZDHHC12	Kus-Liśkiewicz et al.(2013)	pubmed:23834426	direct interaction	N/D	zinc finger, DHHC domain containing 12(Zdhhc12)	Yes
ENSMUSG00000015341	GOLGA7	Kus-Liśkiewicz et al.(2013)	pubmed:23834426	direct interaction	N/D	golgi autoantigen, golgin subfamily a, 7(Golga7)	Yes
ENSMUSG00000015365	MOV10L1	Kus-Liśkiewicz et al.(2013)	pubmed:23834426	direct interaction	inhibits	Moloney leukemia virus 10-like 1(Mov10l1)	Yes
ENSMUSG00000015467	EGFL8	Kus-Liśkiewicz et al.(2013)	pubmed:23834426	direct interaction	N/D	EGF-like domain 8(Egfl8)	Yes
ENSMUSG00000015522	ARNT	Kus-Liśkiewicz et al.(2013)	pubmed:23834426	direct interaction	N/D	aryl hydrocarbon receptor nuclear translocator(Arnt)	Yes
ENSMUSG00000015597	Zfp318	Kus-Liśkiewicz et al.(2013)	pubmed:23834426	direct interaction	N/D	zinc finger protein 318(Zfp318)	Yes
ENSMUSG00000015755	TAB2	Kus-Liśkiewicz et al.(2013)	pubmed:23834426	direct interaction	N/D	TGF-beta activated kinase 1/MAP3K7 binding protein 2(Tab2)	Yes
ENSMUSG00000015839	NFE2L2	Korfanty et al.(2014)	pubmed:25450459	direct interaction	N/D	nuclear factor, erythroid derived 2, like 2(Nfe2l2)	Yes
ENSMUSG00000015882	Gm3414	Korfanty et al.(2014)	pubmed:25450459	direct interaction	N/D	predicted gene 3414(Gm3414)	Yes
ENSMUSG00000015937	h2afy	Korfanty et al.(2014)	pubmed:25450459	direct interaction	N/D	H2A histone family, member Y(H2afy)	Yes
ENSMUSG00000015942	GTF2IRD2	Kus-Liśkiewicz et al.(2013)	pubmed:23834426	direct interaction	N/D	GTF2I repeat domain containing 2(Gtf2ird2)	Yes
ENSMUSG00000015944	GATSL2	Korfanty et al.(2014)	pubmed:25450459	direct interaction	N/D	GATS protein-like 2(Gatsl2)	Yes
ENSMUSG00000015971	ACTR8	Kus-Liśkiewicz et al.(2013)	pubmed:23834426	direct interaction	N/D	ARP8 actin-related protein 8(Actr8)	Yes
ENSMUSG00000015981	STK32C	Korfanty et al.(2014)	pubmed:25450459	direct interaction	N/D	serine/threonine kinase 32C(Stk32c)	Yes
ENSMUSG00000016128	STARD13	Korfanty et al.(2014)	pubmed:25450459	direct interaction	N/D	StAR-related lipid transfer (START) domain containing 13(Stard13)	Yes
ENSMUSG00000016181	DIEXF	Korfanty et al.(2014)	pubmed:25450459	direct interaction	N/D	digestive organ expansion factor homolog (zebrafish)(Diexf)	Yes
ENSMUSG00000016356	COL20A1	Kus-Liśkiewicz et al.(2013)	pubmed:23834426	direct interaction	N/D	collagen, type XX, alpha 1(Col20a1)	Yes
ENSMUSG00000016386	MPPED2	Korfanty et al.(2014)	pubmed:25450459	direct interaction	N/D	metallophosphoesterase domain containing 2(Mpped2)	Yes
ENSMUSG00000016458	WT1	Kus-Liśkiewicz et al.(2013)	pubmed:23834426	direct interaction	N/D	Wilms tumor 1 homolog(Wt1)	Yes
ENSMUSG00000016494	CD34	Korfanty et al.(2014)	pubmed:25450459	direct interaction	N/D	CD34 antigen(Cd34)	Yes
ENSMUSG00000016503	GTF3A	Korfanty et al.(2014)	pubmed:25450459	direct interaction	N/D	general transcription factor III A(Gtf3a)	Yes
ENSMUSG00000016552	FOXRED2	Kus-Liśkiewicz et al.(2013)	pubmed:23834426	direct interaction	N/D	FAD-dependent oxidoreductase domain containing 2(Foxred2)	Yes
ENSMUSG00000016833	MRPS18C	Kus-Liśkiewicz et al.(2013)	pubmed:23834426	direct interaction	inhibits	mitochondrial ribosomal protein S18C(Mrps18c)	Yes
ENSMUSG00000016918	SULF1	Korfanty et al.(2014)	pubmed:25450459	direct interaction	N/D	sulfatase 1(Sulf1)	Yes
ENSMUSG00000016984	ETAA1	Korfanty et al.(2014)	pubmed:25450459	direct interaction	N/D	Ewing tumor-associated antigen 1(Etaa1)	Yes
ENSMUSG00000017188	COA3	Kus-Liśkiewicz et al.(2013)	pubmed:23834426	direct interaction	N/D	cytochrome C oxidase assembly factor 3(Coa3)	Yes
ENSMUSG00000017386	TRAF4	Kus-Liśkiewicz et al.(2013)	pubmed:23834426	direct interaction	N/D	TNF receptor associated factor 4(Traf4)	Yes
ENSMUSG00000017390	ALDOC	Kus-Liśkiewicz et al.(2013)	pubmed:23834426	direct interaction	N/D	aldolase C, fructose-bisphosphate(Aldoc)	Yes
ENSMUSG00000017404	RPL19	Kus-Liśkiewicz et al.(2013)	pubmed:23834426	direct interaction	N/D	ribosomal protein L19(Rpl19)	Yes
ENSMUSG00000017421	Zfp207	Kus-Liśkiewicz et al.(2013)	pubmed:23834426	direct interaction	N/D	zinc finger protein 207(Zfp207)	Yes
ENSMUSG00000017453	PIPOX	Korfanty et al.(2014)	pubmed:25450459	direct interaction	N/D	pipecolic acid oxidase(Pipox)	Yes
ENSMUSG00000017478	ZC3H18	Kus-Liśkiewicz et al.(2013)	pubmed:23834426	direct interaction	N/D	zinc finger CCCH-type containing 18(Zc3h18)	Yes
ENSMUSG00000017607	TNS4	Korfanty et al.(2014)	pubmed:25450459	direct interaction	N/D	tensin 4(Tns4)	Yes
ENSMUSG00000017631	ABR	Korfanty et al.(2014)	pubmed:25450459	direct interaction	N/D	active BCR-related gene(Abr)	Yes
ENSMUSG00000017664	SLC35C2	Kus-Liśkiewicz et al.(2013)	pubmed:23834426	direct interaction	N/D	solute carrier family 35, member C2(Slc35c2)	Yes
ENSMUSG00000017670	elmo2	Kus-Liśkiewicz et al.(2013)	pubmed:23834426	direct interaction	N/D	engulfment and cell motility 2(Elmo2)	Yes
ENSMUSG00000017686	RHOT1	Korfanty et al.(2014)	pubmed:25450459	direct interaction	N/D	ras homolog family member T1(Rhot1)	Yes
ENSMUSG00000017692	RHBDL3	Korfanty et al.(2014)	pubmed:25450459	direct interaction	N/D	rhomboid, veinlet-like 3 (Drosophila)(Rhbdl3)	Yes
ENSMUSG00000017715	PGS1	Kus-Liśkiewicz et al.(2013)	pubmed:23834426	direct interaction	N/D	phosphatidylglycerophosphate synthase 1(Pgs1)	Yes
ENSMUSG00000017734	DBNDD2	Kus-Liśkiewicz et al.(2013)	pubmed:23834426	direct interaction	N/D	dysbindin (dystrobrevin binding protein 1) domain containing 2(Dbndd2)	Yes
ENSMUSG00000017737	MMP9	Korfanty et al.(2014)	pubmed:25450459	direct interaction	N/D	matrix metallopeptidase 9(Mmp9)	Yes
ENSMUSG00000017740	SLC12A5	Korfanty et al.(2014)	pubmed:25450459	direct interaction	N/D	solute carrier family 12, member 5(Slc12a5)	Yes
ENSMUSG00000017760	CTSA	Kus-Liśkiewicz et al.(2013)	pubmed:23834426	direct interaction	N/D	cathepsin A(Ctsa)	Yes
ENSMUSG00000017764	ZSWIM1	Korfanty et al.(2014)	pubmed:25450459	direct interaction	N/D	zinc finger SWIM-type containing 1(Zswim1)	Yes
ENSMUSG00000017765	SLC12A4	Kus-Liśkiewicz et al.(2013)	pubmed:23834426	direct interaction	N/D	solute carrier family 12, member 4(Slc12a4)	Yes
ENSMUSG00000017778	COX7C	Kus-Liśkiewicz et al.(2013)	pubmed:23834426	direct interaction	N/D	cytochrome c oxidase subunit VIIc(Cox7c)	Yes
ENSMUSG00000017999	DDX27	Korfanty et al.(2014)	pubmed:25450459	direct interaction	N/D	DEAD (Asp-Glu-Ala-Asp) box polypeptide 27(Ddx27)	Yes
ENSMUSG00000018001	CYTH3	Korfanty et al.(2014)	pubmed:25450459	direct interaction	N/D	cytohesin 3(Cyth3)	Yes
ENSMUSG00000018040	RRP7A	Kus-Liśkiewicz et al.(2013)	pubmed:23834426	direct interaction	inhibits	ribosomal RNA processing 7 homolog A (S. cerevisiae)(Rrp7a)	Yes
ENSMUSG00000018076	MED13L	Korfanty et al.(2014)	pubmed:25450459	direct interaction	N/D	mediator complex subunit 13-like(Med13l)	Yes
ENSMUSG00000018102	HIST1H2BC	Korfanty et al.(2014)	pubmed:25450459	direct interaction	N/D	histone cluster 1, H2bc(Hist1h2bc)	Yes
ENSMUSG00000018196	GLRX2	Korfanty et al.(2014)	pubmed:25450459	direct interaction	N/D	glutaredoxin 2 (thioltransferase)(Glrx2)	Yes
ENSMUSG00000018199	TROVE2	Korfanty et al.(2014)	pubmed:25450459	direct interaction	N/D	TROVE domain family, member 2(Trove2)	Yes
ENSMUSG00000018209	STK4	Korfanty et al.(2014)	pubmed:25450459	direct interaction	N/D	serine/threonine kinase 4(Stk4)	Yes
ENSMUSG00000018411	MAPT	Korfanty et al.(2014)	pubmed:25450459	direct interaction	N/D	microtubule-associated protein tau(Mapt)	Yes
ENSMUSG00000018412	KANSL1	Korfanty et al.(2014)	pubmed:25450459	direct interaction	N/D	KAT8 regulatory NSL complex subunit 1(Kansl1)	Yes
ENSMUSG00000018415	GID4	Kus-Liśkiewicz et al.(2013)	pubmed:23834426	direct interaction	N/D	GID complex subunit 4, VID24 homolog(Gid4)	Yes
ENSMUSG00000018433	NOL11	Korfanty et al.(2014)	pubmed:25450459	direct interaction	N/D	nucleolar protein 11(Nol11)	Yes
ENSMUSG00000018442	DERL2	Kus-Liśkiewicz et al.(2013)	pubmed:23834426	direct interaction	N/D	Der1-like domain family, member 2(Derl2)	Yes
ENSMUSG00000018476	KDM6B	Korfanty et al.(2014)	pubmed:25450459	direct interaction	N/D	KDM1 lysine (K)-specific demethylase 6B(Kdm6b)	Yes
ENSMUSG00000018581	DNAH11	Korfanty et al.(2014)	pubmed:25450459	direct interaction	N/D	dynein, axonemal, heavy chain 11(Dnah11)	Yes
ENSMUSG00000018589	GLRA2	Korfanty et al.(2014)	pubmed:25450459	direct interaction	N/D	glycine receptor, alpha 2 subunit(Glra2)	Yes
ENSMUSG00000018620	MMP20	Korfanty et al.(2014)	pubmed:25450459	direct interaction	N/D	matrix metallopeptidase 20 (enamelysin)(Mmp20)	Yes
ENSMUSG00000018634	CRHR1	Kus-Liśkiewicz et al.(2013)	pubmed:23834426	direct interaction	N/D	corticotropin releasing hormone receptor 1(Crhr1)	Yes
ENSMUSG00000018656	Tcaf3	Korfanty et al.(2014)	pubmed:25450459	direct interaction	N/D	TRPM8 channel-associated factor 3(Tcaf3)	Yes
ENSMUSG00000018707	DYNC1H1	Kus-Liśkiewicz et al.(2013)	pubmed:23834426	direct interaction	N/D	dynein cytoplasmic 1 heavy chain 1(Dync1h1)	Yes
ENSMUSG00000018809	SMYD4	Kus-Liśkiewicz et al.(2013)	pubmed:23834426	direct interaction	N/D	SET and MYND domain containing 4(Smyd4)	Yes
ENSMUSG00000018830	MYH11	Korfanty et al.(2014)	pubmed:25450459	direct interaction	N/D	myosin, heavy polypeptide 11, smooth muscle(Myh11)	Yes
ENSMUSG00000018862	OTOP3	Korfanty et al.(2014)	pubmed:25450459	direct interaction	N/D	otopetrin 3(Otop3)	Yes
ENSMUSG00000018899	IRF1	Kus-Liśkiewicz et al.(2013)	pubmed:23834426	direct interaction	N/D	interferon regulatory factor 1(Irf1)	Yes
ENSMUSG00000018919	TM4SF5	Korfanty et al.(2014)	pubmed:25450459	direct interaction	N/D	transmembrane 4 superfamily member 5(Tm4sf5)	Yes
ENSMUSG00000018923	MED11	Kus-Liśkiewicz et al.(2013)	pubmed:23834426	direct interaction	N/D	mediator complex subunit 11(Med11)	Yes
ENSMUSG00000019055	PLOD1	Kus-Liśkiewicz et al.(2013)	pubmed:23834426	direct interaction	N/D	procollagen-lysine, 2-oxoglutarate 5-dioxygenase 1(Plod1)	Yes
ENSMUSG00000019132	BC005537	Korfanty et al.(2014)	pubmed:25450459	direct interaction	N/D	cDNA sequence BC005537(BC005537)	Yes
ENSMUSG00000019143	HARS2	Kus-Liśkiewicz et al.(2013)	pubmed:23834426	direct interaction	N/D	histidyl-tRNA synthetase 2(Hars2)	Yes
ENSMUSG00000019146	CACNG2	Korfanty et al.(2014)	pubmed:25450459	direct interaction	N/D	calcium channel, voltage-dependent, gamma subunit 2(Cacng2)	Yes
ENSMUSG00000019178	STYXL1	Kus-Liśkiewicz et al.(2013)	pubmed:23834426	direct interaction	N/D	serine/threonine/tyrosine interacting-like 1(Styxl1)	Yes
ENSMUSG00000019179	MDH2	Kus-Liśkiewicz et al.(2013)	pubmed:23834426	direct interaction	N/D	malate dehydrogenase 2, NAD (mitochondrial)(Mdh2)	Yes
ENSMUSG00000019188	H13	Kus-Liśkiewicz et al.(2013)	pubmed:23834426	direct interaction	N/D	histocompatibility 13(H13)	Yes
ENSMUSG00000019338	Zfp687	Korfanty et al.(2014)	pubmed:25450459	direct interaction	N/D	zinc finger protein 687(Zfp687)	Yes
ENSMUSG00000019368	SEC14L4	Kus-Liśkiewicz et al.(2013)	pubmed:23834426	direct interaction	N/D	SEC14-like lipid binding 4(Sec14l4)	Yes
ENSMUSG00000019494	COPS6	Korfanty et al.(2014)	pubmed:25450459	direct interaction	N/D	COP9 signalosome subunit 6(Cops6)	Yes
ENSMUSG00000019539	RCN3	Kus-Liśkiewicz et al.(2013)	pubmed:23834426	direct interaction	N/D	reticulocalbin 3, EF-hand calcium binding domain(Rcn3)	Yes
ENSMUSG00000019590	CYB561	Korfanty et al.(2014)	pubmed:25450459	direct interaction	N/D	cytochrome b-561(Cyb561)	Yes
ENSMUSG00000019715	GLE1	Korfanty et al.(2014)	pubmed:25450459	direct interaction	N/D	GLE1 RNA export mediator (yeast)(Gle1)	Yes
ENSMUSG00000019726	LYST	Korfanty et al.(2014)	pubmed:25450459	direct interaction	N/D	lysosomal trafficking regulator(Lyst)	Yes
ENSMUSG00000019738	POLR2I	Kus-Liśkiewicz et al.(2013)	pubmed:23834426	direct interaction	N/D	polymerase (RNA) II (DNA directed) polypeptide I(Polr2i)	Yes
ENSMUSG00000019762	IYD	Korfanty et al.(2014)	pubmed:25450459	direct interaction	N/D	iodotyrosine deiodinase(Iyd)	Yes
ENSMUSG00000019779	FRK	Korfanty et al.(2014)	pubmed:25450459	direct interaction	N/D	fyn-related kinase(Frk)	Yes
ENSMUSG00000019790	STXBP5	Korfanty et al.(2014)	pubmed:25450459	direct interaction	N/D	syntaxin binding protein 5 (tomosyn)(Stxbp5)	Yes
ENSMUSG00000019794	KATNA1	Kus-Liśkiewicz et al.(2013)	pubmed:23834426	direct interaction	N/D	katanin p60 (ATPase-containing) subunit A1(Katna1)	Yes
ENSMUSG00000019802	SEC63	Korfanty et al.(2014)	pubmed:25450459	direct interaction	N/D	SEC63-like (S. cerevisiae)(Sec63)	Yes
ENSMUSG00000019813	CEP57L1	Korfanty et al.(2014)	pubmed:25450459	direct interaction	N/D	centrosomal protein 57-like 1(Cep57l1)	Yes
ENSMUSG00000019820	UTRN	Korfanty et al.(2014)	pubmed:25450459	direct interaction	N/D	utrophin(Utrn)	Yes
ENSMUSG00000019842	TRAF3IP2	Korfanty et al.(2014)	pubmed:25450459	direct interaction	N/D	TRAF3 interacting protein 2(Traf3ip2)	Yes
ENSMUSG00000019854	REPS1	Korfanty et al.(2014)	pubmed:25450459	direct interaction	N/D	RalBP1 associated Eps domain containing protein(Reps1)	Yes
ENSMUSG00000019864	RTN4IP1	Kus-Liśkiewicz et al.(2013)	pubmed:23834426	direct interaction	N/D	reticulon 4 interacting protein 1(Rtn4ip1)	Yes
ENSMUSG00000019868	VTA1	Korfanty et al.(2014)	pubmed:25450459	direct interaction	N/D	vesicle (multivesicular body) trafficking 1(Vta1)	Yes
ENSMUSG00000019873	REEP3	Korfanty et al.(2014)	pubmed:25450459	direct interaction	N/D	receptor accessory protein 3(Reep3)	Yes
ENSMUSG00000019877	SERINC1	Korfanty et al.(2014)	pubmed:25450459	direct interaction	N/D	serine incorporator 1(Serinc1)	Yes
ENSMUSG00000019897	CCDC59	Korfanty et al.(2014)	pubmed:25450459	direct interaction	N/D	coiled-coil domain containing 59(Ccdc59)	Yes
ENSMUSG00000019907	PPP1R12A	Korfanty et al.(2014)	pubmed:25450459	direct interaction	N/D	protein phosphatase 1, regulatory (inhibitor) subunit 12A(Ppp1r12a)	Yes
ENSMUSG00000019916	P4HA1	Korfanty et al.(2014)	pubmed:25450459	direct interaction	N/D	procollagen-proline, 2-oxoglutarate 4-dioxygenase (proline 4-hydroxylase), alpha 1 polypeptide(P4ha1)	Yes
ENSMUSG00000019920	LIMS1	Korfanty et al.(2014)	pubmed:25450459	direct interaction	N/D	LIM and senescent cell antigen-like domains 1(Lims1)	Yes
ENSMUSG00000019933	Mrln	Korfanty et al.(2014)	pubmed:25450459	direct interaction	N/D	myoregulin	Yes
ENSMUSG00000019942	CDK1	Kus-Liśkiewicz et al.(2013)	pubmed:23834426	direct interaction	inhibits	cyclin-dependent kinase 1(Cdk1)	Yes
ENSMUSG00000019943	ATP2B1	Korfanty et al.(2014)	pubmed:25450459	direct interaction	N/D	ATPase, Ca++ transporting, plasma membrane 1(Atp2b1)	Yes
ENSMUSG00000019971	CEP290	Kus-Liśkiewicz et al.(2013)	pubmed:23834426	direct interaction	N/D	centrosomal protein 290(Cep290)	Yes
ENSMUSG00000019987	ARG1	Korfanty et al.(2014)	pubmed:25450459	direct interaction	N/D	arginase, liver(Arg1)	Yes
ENSMUSG00000019988	NEDD1	Korfanty et al.(2014)	pubmed:25450459	direct interaction	N/D	neural precursor cell expressed, developmentally down-regulated gene 1(Nedd1)	Yes
ENSMUSG00000020000	MOXD1	Korfanty et al.(2014)	pubmed:25450459	direct interaction	N/D	monooxygenase, DBH-like 1(Moxd1)	Yes
ENSMUSG00000020021	FGD6	Kus-Liśkiewicz et al.(2013)	pubmed:23834426	direct interaction	N/D	FYVE, RhoGEF and PH domain containing 6(Fgd6)	Yes
ENSMUSG00000020037	RFX4	Korfanty et al.(2014)	pubmed:25450459	direct interaction	N/D	regulatory factor X, 4 (influences HLA class II expression)(Rfx4)	Yes
ENSMUSG00000020038	CRY1	Korfanty et al.(2014)	pubmed:25450459	direct interaction	N/D	cryptochrome 1 (photolyase-like)(Cry1)	Yes
ENSMUSG00000020048	HSP90B1	Korfanty et al.(2014)	pubmed:25450459	direct interaction	N/D	heat shock protein 90, beta (Grp94), member 1(Hsp90b1)	Yes
ENSMUSG00000020056	CCDC53	Kus-Liśkiewicz et al.(2013)	pubmed:23834426	direct interaction	N/D	coiled-coil domain containing 53(Ccdc53)	Yes
ENSMUSG00000020064	HERC4	Korfanty et al.(2014)	pubmed:25450459	direct interaction	N/D	hect domain and RLD 4(Herc4)	Yes
ENSMUSG00000020067	MYPN	Korfanty et al.(2014)	pubmed:25450459	direct interaction	N/D	myopalladin(Mypn)	Yes
ENSMUSG00000020075	DDX21	Korfanty et al.(2014)	pubmed:25450459	direct interaction	N/D	DEAD (Asp-Glu-Ala-Asp) box polypeptide 21(Ddx21)	Yes
ENSMUSG00000020085	AIFM2	Kus-Liśkiewicz et al.(2013)	pubmed:23834426	direct interaction	N/D	apoptosis-inducing factor, mitochondrion-associated 2(Aifm2)	Yes
ENSMUSG00000020086	H2AFY2	Korfanty et al.(2014)	pubmed:25450459	direct interaction	N/D	H2A histone family, member Y2(H2afy2)	Yes
ENSMUSG00000020091	EIF4EBP2	Korfanty et al.(2014)	pubmed:25450459	direct interaction	N/D	eukaryotic translation initiation factor 4E binding protein 2(Eif4ebp2)	Yes
ENSMUSG00000020101	Vsir	Korfanty et al.(2014)	pubmed:25450459	direct interaction	N/D	V-set immunoregulatory receptor(Vsir)	Yes
ENSMUSG00000020102	SLC16A7	Korfanty et al.(2014)	pubmed:25450459	direct interaction	N/D	solute carrier family 16 (monocarboxylic acid transporters), member 7(Slc16a7)	Yes
ENSMUSG00000020121	SRGAP1	Korfanty et al.(2014)	pubmed:25450459	direct interaction	N/D	SLIT-ROBO Rho GTPase activating protein 1(Srgap1)	Yes
ENSMUSG00000020134	PELI1	Korfanty et al.(2014)	pubmed:25450459	direct interaction	N/D	pellino 1(Peli1)	Yes
ENSMUSG00000020149	RAB1A	Korfanty et al.(2014)	pubmed:25450459	direct interaction	N/D	RAB1A, member RAS oncogene family(Rab1a)	Yes
ENSMUSG00000020150	GAMT	Kus-Liśkiewicz et al.(2013)	pubmed:23834426	direct interaction	N/D	guanidinoacetate methyltransferase(Gamt)	Yes
ENSMUSG00000020152	ACTR2	Kus-Liśkiewicz et al.(2013)	pubmed:23834426	direct interaction	N/D	ARP2 actin-related protein 2(Actr2)	Yes
ENSMUSG00000020156	MUM1	Kus-Liśkiewicz et al.(2013)	pubmed:23834426	direct interaction	inhibits	melanoma associated antigen (mutated) 1(Mum1)	Yes
ENSMUSG00000020160	MEIS1	Korfanty et al.(2014)	pubmed:25450459	direct interaction	N/D	Meis homeobox 1(Meis1)	Yes
ENSMUSG00000020166	CNOT2	Kus-Liśkiewicz et al.(2013)	pubmed:23834426	direct interaction	N/D	CCR4-NOT transcription complex, subunit 2(Cnot2)	Yes
ENSMUSG00000020167	TCF3	Korfanty et al.(2014)	pubmed:25450459	direct interaction	N/D	transcription factor 3(Tcf3)	Yes
ENSMUSG00000020177	9530003J23Rik	Korfanty et al.(2014)	pubmed:25450459	direct interaction	N/D	RIKEN cDNA 9530003J23 gene(9530003J23Rik)	Yes
ENSMUSG00000020182	DDC	Korfanty et al.(2014)	pubmed:25450459	direct interaction	N/D	dopa decarboxylase(Ddc)	Yes
ENSMUSG00000020184	MDM2	Korfanty et al.(2014)	pubmed:25450459	direct interaction	N/D	transformed mouse 3T3 cell double minute 2(Mdm2)	Yes
ENSMUSG00000020189	OSBPL8	Korfanty et al.(2014)	pubmed:25450459	direct interaction	N/D	oxysterol binding protein-like 8(Osbpl8)	Yes
ENSMUSG00000020190	MKNK2	Kus-Liśkiewicz et al.(2013)	pubmed:23834426	direct interaction	N/D	MAP kinase-interacting serine/threonine kinase 2(Mknk2)	Yes
ENSMUSG00000020218	WIF1	Korfanty et al.(2014)	pubmed:25450459	direct interaction	N/D	Wnt inhibitory factor 1(Wif1)	Yes
ENSMUSG00000020230	PRMT2	Kus-Liśkiewicz et al.(2013)	pubmed:23834426	direct interaction	N/D	protein arginine N-methyltransferase 2(Prmt2)	Yes
ENSMUSG00000020250	TXNRD1	Kus-Liśkiewicz et al.(2013)	pubmed:23834426	direct interaction	N/D	thioredoxin reductase 1(Txnrd1)	Yes
ENSMUSG00000020260	POFUT2	Korfanty et al.(2014)	pubmed:25450459	direct interaction	N/D	protein O-fucosyltransferase 2(Pofut2)	Yes
ENSMUSG00000020267	HINT1	Kus-Liśkiewicz et al.(2013)	pubmed:23834426	direct interaction	N/D	histidine triad nucleotide binding protein 1(Hint1)	Yes
ENSMUSG00000020271	FBXW11	Korfanty et al.(2014)	pubmed:25450459	direct interaction	N/D	F-box and WD-40 domain protein 11(Fbxw11)	Yes
ENSMUSG00000020273	PAPOLG	Korfanty et al.(2014)	pubmed:25450459	direct interaction	N/D	poly(A) polymerase gamma(Papolg)	Yes
ENSMUSG00000020280	PUS10	Korfanty et al.(2014)	pubmed:25450459	direct interaction	N/D	pseudouridylate synthase 10(Pus10)	Yes
ENSMUSG00000020303	STC2	Korfanty et al.(2014)	pubmed:25450459	direct interaction	N/D	stanniocalcin 2(Stc2)	Yes
ENSMUSG00000020312	SHC2	Korfanty et al.(2014)	pubmed:25450459	direct interaction	N/D	SHC (Src homology 2 domain containing) transforming protein 2(Shc2)	Yes
ENSMUSG00000020317	THEG	Korfanty et al.(2014)	pubmed:25450459	direct interaction	N/D	testicular haploid expressed gene(Theg)	Yes
ENSMUSG00000020319	WDPCP	Korfanty et al.(2014)	pubmed:25450459	direct interaction	N/D	WD repeat containing planar cell polarity effector(Wdpcp)	Yes
ENSMUSG00000020329	POLRMT	Kus-Liśkiewicz et al.(2013)	pubmed:23834426	direct interaction	N/D	polymerase (RNA) mitochondrial (DNA directed)(Polrmt)	Yes
ENSMUSG00000020333	ACSL6	Kus-Liśkiewicz et al.(2013)	pubmed:23834426	direct interaction	N/D	acyl-CoA synthetase long-chain family member 6(Acsl6)	Yes
ENSMUSG00000020349	PPP2CA	Korfanty et al.(2014)	pubmed:25450459	direct interaction	N/D	protein phosphatase 2 (formerly 2A), catalytic subunit, alpha isoform(Ppp2ca)	Yes
ENSMUSG00000020354	SGCD	Korfanty et al.(2014)	pubmed:25450459	direct interaction	N/D	sarcoglycan, delta (dystrophin-associated glycoprotein)(Sgcd)	Yes
ENSMUSG00000020359	PHYKPL	Korfanty et al.(2014)	pubmed:25450459	direct interaction	N/D	5-phosphohydroxy-L-lysine phospholyase(Phykpl)	Yes
ENSMUSG00000020362	CNOT6	Kus-Liśkiewicz et al.(2013)	pubmed:23834426	direct interaction	N/D	CCR4-NOT transcription complex, subunit 6(Cnot6)	Yes
ENSMUSG00000020364	Zfp354a	Korfanty et al.(2014)	pubmed:25450459	direct interaction	N/D	zinc finger protein 354A(Zfp354a)	Yes
ENSMUSG00000020366	MAPK9	Kus-Liśkiewicz et al.(2013)	pubmed:23834426	direct interaction	N/D	mitogen-activated protein kinase 9(Mapk9)	Yes
ENSMUSG00000020389	CDKL3	Kus-Liśkiewicz et al.(2013)	pubmed:23834426	direct interaction	N/D	cyclin-dependent kinase-like 3(Cdkl3)	Yes
ENSMUSG00000020399	HAVCR2	Korfanty et al.(2014)	pubmed:25450459	direct interaction	N/D	hepatitis A virus cellular receptor 2(Havcr2)	Yes
ENSMUSG00000020422	TNS3	Korfanty et al.(2014)	pubmed:25450459	direct interaction	N/D	tensin 3(Tns3)	Yes
ENSMUSG00000020428	GABRA6	Korfanty et al.(2014)	pubmed:25450459	direct interaction	N/D	gamma-aminobutyric acid (GABA) A receptor, subunit alpha 6(Gabra6)	Yes
ENSMUSG00000020436	GABRG2	Korfanty et al.(2014)	pubmed:25450459	direct interaction	N/D	gamma-aminobutyric acid (GABA) A receptor, subunit gamma 2(Gabrg2)	Yes
ENSMUSG00000020439	SMTN	Korfanty et al.(2014)	pubmed:25450459	direct interaction	N/D	smoothelin(Smtn)	Yes
ENSMUSG00000020458	RTN4	Kus-Liśkiewicz et al.(2013)	pubmed:23834426	direct interaction	N/D	reticulon 4(Rtn4)	Yes
ENSMUSG00000020460	RPS27A	Kus-Liśkiewicz et al.(2013)	pubmed:23834426	direct interaction	N/D	ribosomal protein S27A(Rps27a)	Yes
ENSMUSG00000020464	PNPT1	Korfanty et al.(2014)	pubmed:25450459	direct interaction	N/D	polyribonucleotide nucleotidyltransferase 1(Pnpt1)	Yes
ENSMUSG00000020477	MRPS24	Korfanty et al.(2014)	pubmed:25450459	direct interaction	N/D	mitochondrial ribosomal protein S24(Mrps24)	Yes
ENSMUSG00000020482	CCDC117	Korfanty et al.(2014)	pubmed:25450459	direct interaction	N/D	coiled-coil domain containing 117(Ccdc117)	Yes
ENSMUSG00000020491	2810021J22Rik	Kus-Liśkiewicz et al.(2013)	pubmed:23834426	direct interaction	inhibits	RIKEN cDNA 2810021J22 gene(2810021J22Rik)	Yes
ENSMUSG00000020492	SKA2	Kus-Liśkiewicz et al.(2013)	pubmed:23834426	direct interaction	N/D	spindle and kinetochore associated complex subunit 2(Ska2)	Yes
ENSMUSG00000020495	SMG8	Kus-Liśkiewicz et al.(2013)	pubmed:23834426	direct interaction	N/D	smg-8 homolog, nonsense mediated mRNA decay factor (C. elegans)(Smg8)	Yes
ENSMUSG00000020513	TUBD1	Kus-Liśkiewicz et al.(2013)	pubmed:23834426	direct interaction	N/D	tubulin, delta 1(Tubd1)	Yes
ENSMUSG00000020516	RPS6KB1	Korfanty et al.(2014)	pubmed:25450459	direct interaction	N/D	ribosomal protein S6 kinase, polypeptide 1(Rps6kb1)	Yes
ENSMUSG00000020522	MFAP3	Kus-Liśkiewicz et al.(2013)	pubmed:23834426	direct interaction	N/D	microfibrillar-associated protein 3(Mfap3)	Yes
ENSMUSG00000020523	FAM114A2	Korfanty et al.(2014)	pubmed:25450459	direct interaction	N/D	family with sequence similarity 114, member A2(Fam114a2)	Yes
ENSMUSG00000020527	MYO19	Kus-Liśkiewicz et al.(2013)	pubmed:23834426	direct interaction	N/D	myosin XIX(Myo19)	Yes
ENSMUSG00000020532	ACACA	Korfanty et al.(2014)	pubmed:25450459	direct interaction	N/D	acetyl-Coenzyme A carboxylase alpha(Acaca)	Yes
ENSMUSG00000020549	ELAC2	Korfanty et al.(2014)	pubmed:25450459	direct interaction	N/D	elaC ribonuclease Z 2(Elac2)	Yes
ENSMUSG00000020572	NAMPT	Korfanty et al.(2014)	pubmed:25450459	direct interaction	N/D	nicotinamide phosphoribosyltransferase(Nampt)	Yes
ENSMUSG00000020573	PIK3CG	Korfanty et al.(2014)	pubmed:25450459	direct interaction	N/D	phosphoinositide-3-kinase, catalytic, gamma polypeptide(Pik3cg)	Yes
ENSMUSG00000020594	PUM2	Kus-Liśkiewicz et al.(2013)	pubmed:23834426	direct interaction	N/D	pumilio RNA-binding family member 2(Pum2)	Yes
ENSMUSG00000020599	RGS9	Korfanty et al.(2014)	pubmed:25450459	direct interaction	N/D	regulator of G-protein signaling 9(Rgs9)	Yes
ENSMUSG00000020620	Abca8b	Korfanty et al.(2014)	pubmed:25450459	direct interaction	N/D	ATP-binding cassette, sub-family A (ABC1), member 8b(Abca8b)	Yes
ENSMUSG00000020623	MAP2K6	Korfanty et al.(2014)	pubmed:25450459	direct interaction	N/D	mitogen-activated protein kinase kinase 6(Map2k6)	Yes
ENSMUSG00000020638	CMPK2	Korfanty et al.(2014)	pubmed:25450459	direct interaction	N/D	cytidine monophosphate (UMP-CMP) kinase 2, mitochondrial(Cmpk2)	Yes
ENSMUSG00000020646	MBOAT2	Korfanty et al.(2014)	pubmed:25450459	direct interaction	N/D	membrane bound O-acyltransferase domain containing 2(Mboat2)	Yes
ENSMUSG00000020651	SLC26A4	Korfanty et al.(2014)	pubmed:25450459	direct interaction	N/D	solute carrier family 26, member 4(Slc26a4)	No
ENSMUSG00000020652	CENPO	Kus-Liśkiewicz et al.(2013)	pubmed:23834426	direct interaction	N/D	centromere protein O(Cenpo)	Yes
ENSMUSG00000020672	SNTG2	Kus-Liśkiewicz et al.(2013)	pubmed:23834426	direct interaction	N/D	syntrophin, gamma 2(Sntg2)	Yes
ENSMUSG00000020690	EFCAB3	Korfanty et al.(2014)	pubmed:25450459	direct interaction	N/D	EF-hand calcium binding domain 3(Efcab3)	Yes
ENSMUSG00000020692	NLE1	Korfanty et al.(2014)	pubmed:25450459	direct interaction	N/D	notchless homolog 1 (Drosophila)(Nle1)	Yes
ENSMUSG00000020722	CACNG1	Kus-Liśkiewicz et al.(2013)	pubmed:23834426	direct interaction	N/D	calcium channel, voltage-dependent, gamma subunit 1(Cacng1)	Yes
ENSMUSG00000020728	CEP112	Korfanty et al.(2014)	pubmed:25450459	direct interaction	N/D	centrosomal protein 112(Cep112)	Yes
ENSMUSG00000020743	MIF4GD	Kus-Liśkiewicz et al.(2013)	pubmed:23834426	direct interaction	inhibits	MIF4G domain containing(Mif4gd)	Yes
ENSMUSG00000020745	PAFAH1B1	Kus-Liśkiewicz et al.(2013)	pubmed:23834426	direct interaction	N/D	platelet-activating factor acetylhydrolase, isoform 1b, subunit 1(Pafah1b1)	Yes
ENSMUSG00000020747	TMEM94	Korfanty et al.(2014)	pubmed:25450459	direct interaction	N/D	transmembrane protein 94(Tmem94)	Yes
ENSMUSG00000020774	ASPA	Korfanty et al.(2014)	pubmed:25450459	direct interaction	N/D	aspartoacylase(Aspa)	Yes
ENSMUSG00000020802	UBE2O	Kus-Liśkiewicz et al.(2013)	pubmed:23834426	direct interaction	N/D	ubiquitin-conjugating enzyme E2O(Ube2o)	Yes
ENSMUSG00000020806	RHBDF2	Kus-Liśkiewicz et al.(2013)	pubmed:23834426	direct interaction	N/D	rhomboid 5 homolog 2(Rhbdf2)	Yes
ENSMUSG00000020807	4933427D14Rik	Korfanty et al.(2014)	pubmed:25450459	direct interaction	N/D	RIKEN cDNA 4933427D14 gene(4933427D14Rik)	Yes
ENSMUSG00000020811	WSCD1	Korfanty et al.(2014)	pubmed:25450459	direct interaction	N/D	WSC domain containing 1(Wscd1)	Yes
ENSMUSG00000020817	RABEP1	Korfanty et al.(2014)	pubmed:25450459	direct interaction	N/D	rabaptin, RAB GTPase binding effector protein 1(Rabep1)	Yes
ENSMUSG00000020841	CPD	Kus-Liśkiewicz et al.(2013)	pubmed:23834426	direct interaction	N/D	carboxypeptidase D(Cpd)	Yes
ENSMUSG00000020849	YWHAE	Korfanty et al.(2014)	pubmed:25450459	direct interaction	N/D	tyrosine 3-monooxygenase/tryptophan 5-monooxygenase activation protein, epsilon polypeptide(Ywhae)	Yes
ENSMUSG00000020857	NME2	Kus-Liśkiewicz et al.(2013)	pubmed:23834426	direct interaction	N/D	NME/NM23 nucleoside diphosphate kinase 2(Nme2)	Yes
ENSMUSG00000020865	ABCC3	Korfanty et al.(2014)	pubmed:25450459	direct interaction	N/D	ATP-binding cassette, sub-family C (CFTR/MRP), member 3(Abcc3)	Yes
ENSMUSG00000020869	LRRC59	Korfanty et al.(2014)	pubmed:25450459	direct interaction	N/D	leucine rich repeat containing 59(Lrrc59)	Yes
ENSMUSG00000020873	SLC35B1	Kus-Liśkiewicz et al.(2013)	pubmed:23834426	direct interaction	N/D	solute carrier family 35, member B1(Slc35b1)	Yes
ENSMUSG00000020899	PFAS	Kus-Liśkiewicz et al.(2013)	pubmed:23834426	direct interaction	inhibits	phosphoribosylformylglycinamidine synthase (FGAR amidotransferase)(Pfas)	Yes
ENSMUSG00000020902	NTN1	Korfanty et al.(2014)	pubmed:25450459	direct interaction	N/D	netrin 1(Ntn1)	Yes
ENSMUSG00000020911	KRT19	Korfanty et al.(2014)	pubmed:25450459	direct interaction	N/D	keratin 19(Krt19)	Yes
ENSMUSG00000020921	TMEM101	Kus-Liśkiewicz et al.(2013)	pubmed:23834426	direct interaction	N/D	transmembrane protein 101(Tmem101)	Yes
ENSMUSG00000020932	GFAP	Korfanty et al.(2014)	pubmed:25450459	direct interaction	N/D	glial fibrillary acidic protein(Gfap)	Yes
ENSMUSG00000020935	DCAKD	Kus-Liśkiewicz et al.(2013)	pubmed:23834426	direct interaction	N/D	dephospho-CoA kinase domain containing(Dcakd)	Yes
ENSMUSG00000020936	NMT1	Kus-Liśkiewicz et al.(2013)	pubmed:23834426	direct interaction	N/D	N-myristoyltransferase 1(Nmt1)	Yes
ENSMUSG00000020949	FKBP3	Kus-Liśkiewicz et al.(2013)	pubmed:23834426	direct interaction	N/D	FK506 binding protein 3(Fkbp3)	Yes
ENSMUSG00000020953	COCH	Korfanty et al.(2014)	pubmed:25450459	direct interaction	N/D	cochlin(Coch)	Yes
ENSMUSG00000020963	TSHR	Kus-Liśkiewicz et al.(2013)	pubmed:23834426	direct interaction	N/D	thyroid stimulating hormone receptor(Tshr)	Yes
ENSMUSG00000020964	SEL1L	Korfanty et al.(2014)	pubmed:25450459	direct interaction	N/D	sel-1 suppressor of lin-12-like (C. elegans)(Sel1l)	Yes
ENSMUSG00000020978	KLHDC2	Korfanty et al.(2014)	pubmed:25450459	direct interaction	N/D	kelch domain containing 2(Klhdc2)	Yes
ENSMUSG00000020986	SEC23A	Kus-Liśkiewicz et al.(2013)	pubmed:23834426	direct interaction	inhibits	SEC23 homolog A, COPII coat complex component(Sec23a)	Yes
ENSMUSG00000021003	GALC	Korfanty et al.(2014)	pubmed:25450459	direct interaction	N/D	galactosylceramidase(Galc)	Yes
ENSMUSG00000021007	SPATA7	Korfanty et al.(2014)	pubmed:25450459	direct interaction	N/D	spermatogenesis associated 7(Spata7)	Yes
ENSMUSG00000021012	ZC3H14	Kus-Liśkiewicz et al.(2013)	pubmed:23834426	direct interaction	N/D	zinc finger CCCH type containing 14(Zc3h14)	Yes
ENSMUSG00000021013	TTC8	Korfanty et al.(2014)	pubmed:25450459	direct interaction	N/D	tetratricopeptide repeat domain 8(Ttc8)	Yes
ENSMUSG00000021018	POLR2H	Kus-Liśkiewicz et al.(2013)	pubmed:23834426	direct interaction	N/D	polymerase (RNA) II (DNA directed) polypeptide H(Polr2h)	Yes
ENSMUSG00000021027	RALGAPA1	Kus-Liśkiewicz et al.(2013)	pubmed:23834426	direct interaction	N/D	Ral GTPase activating protein, alpha subunit 1(Ralgapa1)	Yes
ENSMUSG00000021028	MBIP	Korfanty et al.(2014)	pubmed:25450459	direct interaction	N/D	MAP3K12 binding inhibitory protein 1(Mbip)	Yes
ENSMUSG00000021039	SNW1	Korfanty et al.(2014)	pubmed:25450459	direct interaction	N/D	SNW domain containing 1(Snw1)	Yes
ENSMUSG00000021047	NOVA1	Korfanty et al.(2014)	pubmed:25450459	direct interaction	N/D	neuro-oncological ventral antigen 1(Nova1)	Yes
ENSMUSG00000021055	ESR2	Korfanty et al.(2014)	pubmed:25450459	direct interaction	N/D	estrogen receptor 2 (beta)(Esr2)	Yes
ENSMUSG00000021057	AKAP5	Korfanty et al.(2014)	pubmed:25450459	direct interaction	N/D	A kinase (PRKA) anchor protein 5(Akap5)	Yes
ENSMUSG00000021066	ATL1	Kus-Liśkiewicz et al.(2013)	pubmed:23834426	direct interaction	N/D	atlastin GTPase 1(Atl1)	Yes
ENSMUSG00000021071	TRIM9	Korfanty et al.(2014)	pubmed:25450459	direct interaction	N/D	tripartite motif-containing 9(Trim9)	Yes
ENSMUSG00000021072	TMX1	Korfanty et al.(2014)	pubmed:25450459	direct interaction	N/D	thioredoxin-related transmembrane protein 1(Tmx1)	Yes
ENSMUSG00000021109	HIF1A	Korfanty et al.(2014)	pubmed:25450459	direct interaction	N/D	hypoxia inducible factor 1, alpha subunit(Hif1a)	Yes
ENSMUSG00000021111	PAPOLA	Korfanty et al.(2014)	pubmed:25450459	direct interaction	N/D	poly (A) polymerase alpha(Papola)	Yes
ENSMUSG00000021113	SNAPC1	Korfanty et al.(2014)	pubmed:25450459	direct interaction	N/D	small nuclear RNA activating complex, polypeptide 1(Snapc1)	Yes
ENSMUSG00000021114	ATP6V1D	Kus-Liśkiewicz et al.(2013)	pubmed:23834426	direct interaction	N/D	ATPase, H+ transporting, lysosomal V1 subunit D(Atp6v1d)	Yes
ENSMUSG00000021127	ZFP36L1	Korfanty et al.(2014)	pubmed:25450459	direct interaction	N/D	zinc finger protein 36, C3H type-like 1(Zfp36l1)	Yes
ENSMUSG00000021131	ERH	Kus-Liśkiewicz et al.(2013)	pubmed:23834426	direct interaction	N/D	enhancer of rudimentary homolog (Drosophila)(Erh)	Yes
ENSMUSG00000021143	PACS2	Korfanty et al.(2014)	pubmed:25450459	direct interaction	N/D	phosphofurin acidic cluster sorting protein 2(Pacs2)	Yes
ENSMUSG00000021149	GTPBP4	Kus-Liśkiewicz et al.(2013)	pubmed:23834426	direct interaction	N/D	GTP binding protein 4(Gtpbp4)	Yes
ENSMUSG00000021175	CDCA7L	Korfanty et al.(2014)	pubmed:25450459	direct interaction	N/D	cell division cycle associated 7 like(Cdca7l)	Yes
ENSMUSG00000021177	TDP1	Kus-Liśkiewicz et al.(2013)	pubmed:23834426	direct interaction	N/D	tyrosyl-DNA phosphodiesterase 1(Tdp1)	Yes
ENSMUSG00000021182	CCDC88C	Korfanty et al.(2014)	pubmed:25450459	direct interaction	N/D	coiled-coil domain containing 88C(Ccdc88c)	Yes
ENSMUSG00000021196	PFKP	Korfanty et al.(2014)	pubmed:25450459	direct interaction	N/D	phosphofructokinase, platelet(Pfkp)	Yes
ENSMUSG00000021214	Akr1c18	Korfanty et al.(2014)	pubmed:25450459	direct interaction	N/D	aldo-keto reductase family 1, member C18(Akr1c18)	Yes
ENSMUSG00000021215	NET1	Kus-Liśkiewicz et al.(2013)	pubmed:23834426	direct interaction	N/D	neuroepithelial cell transforming gene 1(Net1)	Yes
ENSMUSG00000021223	PAPLN	Kus-Liśkiewicz et al.(2013)	pubmed:23834426	direct interaction	N/D	papilin, proteoglycan-like sulfated glycoprotein(Papln)	Yes
ENSMUSG00000021238	ALDH6A1	Kus-Liśkiewicz et al.(2013)	pubmed:23834426	direct interaction	N/D	aldehyde dehydrogenase family 6, subfamily A1(Aldh6a1)	Yes
ENSMUSG00000021239	VSX2	Kus-Liśkiewicz et al.(2013)	pubmed:23834426	direct interaction	N/D	visual system homeobox 2(Vsx2)	Yes
ENSMUSG00000021243	FCF1	Korfanty et al.(2014)	pubmed:25450459	direct interaction	N/D	FCF1 rRNA processing protein(Fcf1)	Yes
ENSMUSG00000021245	MLH3	Kus-Liśkiewicz et al.(2013)	pubmed:23834426	direct interaction	inhibits	mutL homolog 3(Mlh3)	Yes
ENSMUSG00000021266	WARS	Kus-Liśkiewicz et al.(2013)	pubmed:23834426	direct interaction	N/D	tryptophanyl-tRNA synthetase(Wars)	Yes
ENSMUSG00000021268	meg3	Korfanty et al.(2014)	pubmed:25450459	direct interaction	N/D	maternally expressed 3(Meg3)	Yes
ENSMUSG00000021276	cinp	Kus-Liśkiewicz et al.(2013)	pubmed:23834426	direct interaction	N/D	cyclin-dependent kinase 2 interacting protein(Cinp)	Yes
ENSMUSG00000021287	XRCC3	Korfanty et al.(2014)	pubmed:25450459	direct interaction	N/D	X-ray repair complementing defective repair in Chinese hamster cells 3(Xrcc3)	Yes
ENSMUSG00000021290	2010107E04Rik	Kus-Liśkiewicz et al.(2013)	pubmed:23834426	direct interaction	N/D	RIKEN cDNA 2010107E04 gene(2010107E04Rik)	Yes
ENSMUSG00000021314	AMPH	Korfanty et al.(2014)	pubmed:25450459	direct interaction	N/D	amphiphysin(Amph)	Yes
ENSMUSG00000021359	TFAP2A	Korfanty et al.(2014)	pubmed:25450459	direct interaction	N/D	transcription factor AP-2, alpha(Tfap2a)	Yes
ENSMUSG00000021361	TMEM14C	Kus-Liśkiewicz et al.(2013)	pubmed:23834426	direct interaction	N/D	transmembrane protein 14C(Tmem14c)	Yes
ENSMUSG00000021363	MAK	Korfanty et al.(2014)	pubmed:25450459	direct interaction	N/D	male germ cell-associated kinase(Mak)	Yes
ENSMUSG00000021388	ASPN	Kus-Liśkiewicz et al.(2013)	pubmed:23834426	direct interaction	N/D	asporin(Aspn)	Yes
ENSMUSG00000021417	ECI2	Korfanty et al.(2014)	pubmed:25450459	direct interaction	N/D	enoyl-Coenzyme A delta isomerase 2(Eci2)	Yes
ENSMUSG00000021427	SSR1	Korfanty et al.(2014)	pubmed:25450459	direct interaction	N/D	signal sequence receptor, alpha(Ssr1)	Yes
ENSMUSG00000021441	Cts6	Korfanty et al.(2014)	pubmed:25450459	direct interaction	N/D	cathepsin 6(Cts6)	Yes
ENSMUSG00000021466	PTCH1	Korfanty et al.(2014)	pubmed:25450459	direct interaction	N/D	patched 1(Ptch1)	Yes
ENSMUSG00000021469	MSX2	Korfanty et al.(2014)	pubmed:25450459	direct interaction	N/D	msh homeobox 2(Msx2)	Yes
ENSMUSG00000021514	Zfp369	Korfanty et al.(2014)	pubmed:25450459	direct interaction	N/D	zinc finger protein 369(Zfp369)	Yes
ENSMUSG00000021534	1700001L19Rik	Korfanty et al.(2014)	pubmed:25450459	direct interaction	N/D	RIKEN cDNA 1700001L19 gene(1700001L19Rik)	Yes
ENSMUSG00000021536	ADCY2	Korfanty et al.(2014)	pubmed:25450459	direct interaction	N/D	adenylate cyclase 2(Adcy2)	Yes
ENSMUSG00000021537	CETN3	Korfanty et al.(2014)	pubmed:25450459	direct interaction	N/D	centrin 3(Cetn3)	Yes
ENSMUSG00000021540	SMAD5	Korfanty et al.(2014)	pubmed:25450459	direct interaction	N/D	SMAD family member 5(Smad5)	Yes
ENSMUSG00000021541	TRPC7	Korfanty et al.(2014)	pubmed:25450459	direct interaction	N/D	transient receptor potential cation channel, subfamily C, member 7(Trpc7)	Yes
ENSMUSG00000021548	CCNH	Korfanty et al.(2014)	pubmed:25450459	direct interaction	N/D	cyclin H(Ccnh)	Yes
ENSMUSG00000021549	RASA1	Kus-Liśkiewicz et al.(2013)	pubmed:23834426	direct interaction	N/D	RAS p21 protein activator 1(Rasa1)	Yes
ENSMUSG00000021552	GKAP1	Kus-Liśkiewicz et al.(2013)	pubmed:23834426	direct interaction	N/D	G kinase anchoring protein 1(Gkap1)	Yes
ENSMUSG00000021557	A230056J06Rik	Kus-Liśkiewicz et al.(2013)	pubmed:23834426	direct interaction	N/D	RIKEN cDNA A230056J06 gene(A230056J06Rik)	Yes
ENSMUSG00000021559	DAPK1	Korfanty et al.(2014)	pubmed:25450459	direct interaction	N/D	death associated protein kinase 1(Dapk1)	Yes
ENSMUSG00000021569	TRIP13	Kus-Liśkiewicz et al.(2013)	pubmed:23834426	direct interaction	N/D	thyroid hormone receptor interactor 13(Trip13)	Yes
ENSMUSG00000021577	SDHA	Kus-Liśkiewicz et al.(2013)	pubmed:23834426	direct interaction	N/D	succinate dehydrogenase complex, subunit A, flavoprotein (Fp)(Sdha)	Yes
ENSMUSG00000021578	CCDC127	Kus-Liśkiewicz et al.(2013)	pubmed:23834426	direct interaction	N/D	coiled-coil domain containing 127(Ccdc127)	Yes
ENSMUSG00000021587	pcsk1	Korfanty et al.(2014)	pubmed:25450459	direct interaction	N/D	proprotein convertase subtilisin/kexin type 1(Pcsk1)	Yes
ENSMUSG00000021597	SLF1	Kus-Liśkiewicz et al.(2013)	pubmed:23834426	direct interaction	N/D	SMC5-SMC6 complex localization factor 1(Slf1)	Yes
ENSMUSG00000021600	8030423J24Rik	Korfanty et al.(2014)	pubmed:25450459	direct interaction	N/D	RIKEN cDNA 8030423J24 gene(8030423J24Rik)	Yes
ENSMUSG00000021611	TERT	Kus-Liśkiewicz et al.(2013)	pubmed:23834426	direct interaction	N/D	telomerase reverse transcriptase(Tert)	Yes
ENSMUSG00000021615	XRCC4	Kus-Liśkiewicz et al.(2013)	pubmed:23834426	direct interaction	N/D	X-ray repair complementing defective repair in Chinese hamster cells 4(Xrcc4)	Yes
ENSMUSG00000021619	ATG10	Korfanty et al.(2014)	pubmed:25450459	direct interaction	N/D	autophagy related 10(Atg10)	Yes
ENSMUSG00000021624	CD180	Korfanty et al.(2014)	pubmed:25450459	direct interaction	N/D	CD180 antigen(Cd180)	Yes
ENSMUSG00000021662	ARHGEF28	Korfanty et al.(2014)	pubmed:25450459	direct interaction	N/D	Rho guanine nucleotide exchange factor (GEF) 28(Arhgef28)	Yes
ENSMUSG00000021684	PDE8B	Korfanty et al.(2014)	pubmed:25450459	direct interaction	N/D	phosphodiesterase 8B(Pde8b)	Yes
ENSMUSG00000021687	SCAMP1	Korfanty et al.(2014)	pubmed:25450459	direct interaction	N/D	secretory carrier membrane protein 1(Scamp1)	Yes
ENSMUSG00000021700	RAB3C	Korfanty et al.(2014)	pubmed:25450459	direct interaction	N/D	RAB3C, member RAS oncogene family(Rab3c)	Yes
ENSMUSG00000021701	PLK2	Korfanty et al.(2014)	pubmed:25450459	direct interaction	N/D	polo-like kinase 2(Plk2)	Yes
ENSMUSG00000021703	SERINC5	Korfanty et al.(2014)	pubmed:25450459	direct interaction	N/D	serine incorporator 5(Serinc5)	Yes
ENSMUSG00000021713	ppwd1	Kus-Liśkiewicz et al.(2013)	pubmed:23834426	direct interaction	N/D	peptidylprolyl isomerase domain and WD repeat containing 1(Ppwd1)	Yes
ENSMUSG00000021716	SREK1IP1	Kus-Liśkiewicz et al.(2013)	pubmed:23834426	direct interaction	N/D	splicing regulatory glutamine/lysine-rich protein 1interacting protein 1(Srek1ip1)	Yes
ENSMUSG00000021718	4933425L06Rik	Korfanty et al.(2014)	pubmed:25450459	direct interaction	N/D	RIKEN cDNA 4933425L06 gene(4933425L06Rik)	Yes
ENSMUSG00000021720	RNF180	Korfanty et al.(2014)	pubmed:25450459	direct interaction	N/D	ring finger protein 180(Rnf180)	Yes
ENSMUSG00000021738	atxn7	Korfanty et al.(2014)	pubmed:25450459	direct interaction	N/D	ataxin 7(Atxn7)	Yes
ENSMUSG00000021747	4930452B06Rik	Kus-Liśkiewicz et al.(2013)	pubmed:23834426	direct interaction	N/D	RIKEN cDNA 4930452B06 gene(4930452B06Rik)	Yes
ENSMUSG00000021752	KCTD6	Korfanty et al.(2014)	pubmed:25450459	direct interaction	N/D	potassium channel tetramerisation domain containing 6(Kctd6)	Yes
ENSMUSG00000021756	il6st	Korfanty et al.(2014)	pubmed:25450459	direct interaction	N/D	interleukin 6 signal transducer(Il6st)	Yes
ENSMUSG00000021760	GPX8	Kus-Liśkiewicz et al.(2013)	pubmed:23834426	direct interaction	N/D	glutathione peroxidase 8 (putative)(Gpx8)	Yes
ENSMUSG00000021779	THRB	Korfanty et al.(2014)	pubmed:25450459	direct interaction	N/D	thyroid hormone receptor beta(Thrb)	Yes
ENSMUSG00000021795	SFTPD	Korfanty et al.(2014)	pubmed:25450459	direct interaction	N/D	surfactant associated protein D(Sftpd)	Yes
ENSMUSG00000021796	BMPR1A	Kus-Liśkiewicz et al.(2013)	pubmed:23834426	direct interaction	N/D	bone morphogenetic protein receptor, type 1A(Bmpr1a)	Yes
ENSMUSG00000021806	NID2	Korfanty et al.(2014)	pubmed:25450459	direct interaction	N/D	nidogen 2(Nid2)	Yes
ENSMUSG00000021807	2700060E02Rik	Korfanty et al.(2014)	pubmed:25450459	direct interaction	N/D	RIKEN cDNA 2700060E02 gene(2700060E02Rik)	Yes
ENSMUSG00000021811	DNAJC9	Kus-Liśkiewicz et al.(2013)	pubmed:23834426	direct interaction	N/D	DnaJ heat shock protein family (Hsp40) member C9(Dnajc9)	Yes
ENSMUSG00000021814	ANXA7	Kus-Liśkiewicz et al.(2013)	pubmed:23834426	direct interaction	N/D	annexin A7(Anxa7)	Yes
ENSMUSG00000021831	ERO1L	Korfanty et al.(2014)	pubmed:25450459	direct interaction	N/D	ERO1-like (S. cerevisiae)(Ero1l)	Yes
ENSMUSG00000021840	MAPK1IP1L	Korfanty et al.(2014)	pubmed:25450459	direct interaction	N/D	mitogen-activated protein kinase 1 interacting protein 1-like(Mapk1ip1l)	Yes
ENSMUSG00000021850	1700011H14Rik	Korfanty et al.(2014)	pubmed:25450459	direct interaction	N/D	RIKEN cDNA 1700011H14 gene(1700011H14Rik)	Yes
ENSMUSG00000021892	SH3BP5	Kus-Liśkiewicz et al.(2013)	pubmed:23834426	direct interaction	N/D	SH3-domain binding protein 5 (BTK-associated)(Sh3bp5)	Yes
ENSMUSG00000021898	ASB14	Korfanty et al.(2014)	pubmed:25450459	direct interaction	N/D	ankyrin repeat and SOCS box-containing 14(Asb14)	Yes
ENSMUSG00000021905	DPH3	Kus-Liśkiewicz et al.(2013)	pubmed:23834426	direct interaction	N/D	diphthamine biosynthesis 3(Dph3)	Yes
ENSMUSG00000021927	Hnrnpa1l2-ps2	Korfanty et al.(2014)	pubmed:25450459	direct interaction	N/D	heterogeneous nuclear ribonucleoprotein A1-like 2, pseudogene 2	Yes
ENSMUSG00000021928	EBPL	Korfanty et al.(2014)	pubmed:25450459	direct interaction	N/D	emopamil binding protein-like(Ebpl)	Yes
ENSMUSG00000021936	MAPK8	Kus-Liśkiewicz et al.(2013)	pubmed:23834426	direct interaction	N/D	mitogen-activated protein kinase 8(Mapk8)	Yes
ENSMUSG00000021940	PTPN20	Kus-Liśkiewicz et al.(2013)	pubmed:23834426	direct interaction	inhibits	protein tyrosine phosphatase, non-receptor type 20(Ptpn20)	Yes
ENSMUSG00000021944	GATA4	Korfanty et al.(2014)	pubmed:25450459	direct interaction	N/D	GATA binding protein 4(Gata4)	Yes
ENSMUSG00000021945	ZMYM2	Korfanty et al.(2014)	pubmed:25450459	direct interaction	N/D	zinc finger, MYM-type 2(Zmym2)	Yes
ENSMUSG00000021958	PINX1	Korfanty et al.(2014)	pubmed:25450459	direct interaction	N/D	PIN2/TERF1 interacting, telomerase inhibitor 1(Pinx1)	Yes
ENSMUSG00000021967	MRPL57	Kus-Liśkiewicz et al.(2013)	pubmed:23834426	direct interaction	N/D	mitochondrial ribosomal protein L57(Mrpl57)	Yes
ENSMUSG00000021973	MICU2	Kus-Liśkiewicz et al.(2013)	pubmed:23834426	direct interaction	N/D	mitochondrial calcium uptake 2(Micu2)	Yes
ENSMUSG00000021974	FGF9	Korfanty et al.(2014)	pubmed:25450459	direct interaction	N/D	fibroblast growth factor 9(Fgf9)	Yes
ENSMUSG00000021977	1700129C05Rik	Korfanty et al.(2014)	pubmed:25450459	direct interaction	N/D	RIKEN cDNA 1700129C05 gene(1700129C05Rik)	Yes
ENSMUSG00000021983	LOC108168164	Korfanty et al.(2014)	pubmed:25450459	direct interaction	N/D	uncharacterized LOC108168164(LOC108168164)	Yes
ENSMUSG00000021986	AMER2	Korfanty et al.(2014)	pubmed:25450459	direct interaction	N/D	APC membrane recruitment 2(Amer2)	Yes
ENSMUSG00000021990	SPATA13	Korfanty et al.(2014)	pubmed:25450459	direct interaction	N/D	spermatogenesis associated 13(Spata13)	Yes
ENSMUSG00000021991	CACNA2D3	Korfanty et al.(2014)	pubmed:25450459	direct interaction	N/D	calcium channel, voltage-dependent, alpha2/delta subunit 3(Cacna2d3)	Yes
ENSMUSG00000022010	TSC22D1	Korfanty et al.(2014)	pubmed:25450459	direct interaction	N/D	TSC22 domain family, member 1(Tsc22d1)	Yes
ENSMUSG00000022012	enox1	Korfanty et al.(2014)	pubmed:25450459	direct interaction	N/D	ecto-NOX disulfide-thiol exchanger 1(Enox1)	Yes
ENSMUSG00000022013	DNAJC15	Kus-Liśkiewicz et al.(2013)	pubmed:23834426	direct interaction	N/D	DnaJ heat shock protein family (Hsp40) member C15(Dnajc15)	Yes
ENSMUSG00000022016	AKAP11	Korfanty et al.(2014)	pubmed:25450459	direct interaction	N/D	A kinase (PRKA) anchor protein 11(Akap11)	Yes
ENSMUSG00000022021	DIAPH3	Korfanty et al.(2014)	pubmed:25450459	direct interaction	N/D	diaphanous related formin 3(Diaph3)	Yes
ENSMUSG00000022022	MTRF1	Kus-Liśkiewicz et al.(2013)	pubmed:23834426	direct interaction	N/D	mitochondrial translational release factor 1(Mtrf1)	Yes
ENSMUSG00000022026	OLFM4	Korfanty et al.(2014)	pubmed:25450459	direct interaction	N/D	olfactomedin 4(Olfm4)	Yes
ENSMUSG00000022034	ESCO2	Kus-Liśkiewicz et al.(2013)	pubmed:23834426	direct interaction	N/D	establishment of sister chromatid cohesion N-acetyltransferase 2(Esco2)	Yes
ENSMUSG00000022039	ADAM2	Kus-Liśkiewicz et al.(2013)	pubmed:23834426	direct interaction	N/D	a disintegrin and metallopeptidase domain 2(Adam2)	Yes
ENSMUSG00000022044	STMN4	Korfanty et al.(2014)	pubmed:25450459	direct interaction	N/D	stathmin-like 4(Stmn4)	Yes
ENSMUSG00000022048	DPYSL2	Korfanty et al.(2014)	pubmed:25450459	direct interaction	N/D	dihydropyrimidinase-like 2(Dpysl2)	Yes
ENSMUSG00000022051	BNIP3L	Korfanty et al.(2014)	pubmed:25450459	direct interaction	N/D	BCL2/adenovirus E1B interacting protein 3-like(Bnip3l)	Yes
ENSMUSG00000022074	TNFRSF10B	Korfanty et al.(2014)	pubmed:25450459	direct interaction	N/D	tumor necrosis factor receptor superfamily, member 10b(Tnfrsf10b)	Yes
ENSMUSG00000022085	PEBP4	Kus-Liśkiewicz et al.(2013)	pubmed:23834426	direct interaction	N/D	phosphatidylethanolamine binding protein 4(Pebp4)	Yes
ENSMUSG00000022103	GFRA2	Korfanty et al.(2014)	pubmed:25450459	direct interaction	N/D	glial cell line derived neurotrophic factor family receptor alpha 2(Gfra2)	Yes
ENSMUSG00000022110	SUCLA2	Korfanty et al.(2014)	pubmed:25450459	direct interaction	N/D	succinate-Coenzyme A ligase, ADP-forming, beta subunit(Sucla2)	Yes
ENSMUSG00000022116	4930449E01Rik	Korfanty et al.(2014)	pubmed:25450459	direct interaction	N/D	RIKEN cDNA 4930449E01 gene(4930449E01Rik)	Yes
ENSMUSG00000022136	DNAJC3	Korfanty et al.(2014)	pubmed:25450459	direct interaction	N/D	DnaJ heat shock protein family (Hsp40) member C3(Dnajc3)	Yes
ENSMUSG00000022139	MBNL2	Korfanty et al.(2014)	pubmed:25450459	direct interaction	N/D	muscleblind-like 2(Mbnl2)	Yes
ENSMUSG00000022150	DAB2	Korfanty et al.(2014)	pubmed:25450459	direct interaction	N/D	disabled 2, mitogen-responsive phosphoprotein(Dab2)	Yes
ENSMUSG00000022151	TTC33	Kus-Liśkiewicz et al.(2013)	pubmed:23834426	direct interaction	N/D	tetratricopeptide repeat domain 33(Ttc33)	Yes
ENSMUSG00000022174	DAD1	Korfanty et al.(2014)	pubmed:25450459	direct interaction	N/D	defender against cell death 1(Dad1)	Yes
ENSMUSG00000022176	REM2	Korfanty et al.(2014)	pubmed:25450459	direct interaction	N/D	rad and gem related GTP binding protein 2(Rem2)	Yes
ENSMUSG00000022197	PDZD2	Korfanty et al.(2014)	pubmed:25450459	direct interaction	N/D	PDZ domain containing 2(Pdzd2)	Yes
ENSMUSG00000022205	SUB1	Korfanty et al.(2014)	pubmed:25450459	direct interaction	N/D	SUB1 homolog (S. cerevisiae)(Sub1)	Yes
ENSMUSG00000022234	CCT5	Korfanty et al.(2014)	pubmed:25450459	direct interaction	N/D	chaperonin containing Tcp1, subunit 5 (epsilon)(Cct5)	Yes
ENSMUSG00000022237	ANKRD33B	Korfanty et al.(2014)	pubmed:25450459	direct interaction	N/D	ankyrin repeat domain 33B(Ankrd33b)	Yes
ENSMUSG00000022246	RAI14	Kus-Liśkiewicz et al.(2013)	pubmed:23834426	direct interaction	N/D	retinoic acid induced 14(Rai14)	Yes
ENSMUSG00000022247	BRIX1	Kus-Liśkiewicz et al.(2013)	pubmed:23834426	direct interaction	N/D	BRX1, biogenesis of ribosomes(Brix1)	Yes
ENSMUSG00000022257	LAPTM4B	Korfanty et al.(2014)	pubmed:25450459	direct interaction	N/D	lysosomal-associated protein transmembrane 4B(Laptm4b)	Yes
ENSMUSG00000022261	SDC2	Korfanty et al.(2014)	pubmed:25450459	direct interaction	N/D	syndecan 2(Sdc2)	Yes
ENSMUSG00000022265	ANK	Korfanty et al.(2014)	pubmed:25450459	direct interaction	N/D	progressive ankylosis(Ank)	Yes
ENSMUSG00000022272	MYO10	Korfanty et al.(2014)	pubmed:25450459	direct interaction	N/D	myosin X(Myo10)	Yes
ENSMUSG00000022280	RNF19A	Korfanty et al.(2014)	pubmed:25450459	direct interaction	N/D	ring finger protein 19A(Rnf19a)	Yes
ENSMUSG00000022292	RRM2B	Korfanty et al.(2014)	pubmed:25450459	direct interaction	N/D	ribonucleotide reductase M2 B (TP53 inducible)(Rrm2b)	Yes
ENSMUSG00000022297	FZD6	Kus-Liśkiewicz et al.(2013)	pubmed:23834426	direct interaction	N/D	frizzled class receptor 6(Fzd6)	Yes
ENSMUSG00000022306	ZFPM2	Korfanty et al.(2014)	pubmed:25450459	direct interaction	N/D	zinc finger protein, multitype 2(Zfpm2)	Yes
ENSMUSG00000022314	RAD21	Korfanty et al.(2014)	pubmed:25450459	direct interaction	N/D	RAD21 cohesin complex component(Rad21)	Yes
ENSMUSG00000022321	CDH10	Korfanty et al.(2014)	pubmed:25450459	direct interaction	N/D	cadherin 10(Cdh10)	Yes
ENSMUSG00000022332	KHDRBS3	Korfanty et al.(2014)	pubmed:25450459	direct interaction	N/D	KH domain containing, RNA binding, signal transduction associated 3(Khdrbs3)	Yes
ENSMUSG00000022336	EIF3E	Korfanty et al.(2014)	pubmed:25450459	direct interaction	N/D	eukaryotic translation initiation factor 3, subunit E(Eif3e)	Yes
ENSMUSG00000022357	KLHL38	Korfanty et al.(2014)	pubmed:25450459	direct interaction	N/D	kelch-like 38(Klhl38)	Yes
ENSMUSG00000022369	MTBP	Korfanty et al.(2014)	pubmed:25450459	direct interaction	N/D	Mdm2, transformed 3T3 cell double minute p53 binding protein(Mtbp)	Yes
ENSMUSG00000022370	MRPL13	Kus-Liśkiewicz et al.(2013)	pubmed:23834426	direct interaction	N/D	mitochondrial ribosomal protein L13(Mrpl13)	Yes
ENSMUSG00000022376	ADCY8	Korfanty et al.(2014)	pubmed:25450459	direct interaction	N/D	adenylate cyclase 8(Adcy8)	Yes
ENSMUSG00000022385	GTSE1	Kus-Liśkiewicz et al.(2013)	pubmed:23834426	direct interaction	N/D	G two S phase expressed protein 1(Gtse1)	Yes
ENSMUSG00000022404	SLC25A17	Korfanty et al.(2014)	pubmed:25450459	direct interaction	N/D	solute carrier family 25 (mitochondrial carrier, peroxisomal membrane protein), member 17(Slc25a17)	Yes
ENSMUSG00000022414	TAB1	Korfanty et al.(2014)	pubmed:25450459	direct interaction	N/D	TGF-beta activated kinase 1/MAP3K7 binding protein 1(Tab1)	Yes
ENSMUSG00000022425	ENPP2	Korfanty et al.(2014)	pubmed:25450459	direct interaction	N/D	ectonucleotide pyrophosphatase/phosphodiesterase 2(Enpp2)	Yes
ENSMUSG00000022432	SMC1B	Kus-Liśkiewicz et al.(2013)	pubmed:23834426	direct interaction	N/D	structural maintenance of chromosomes 1B(Smc1b)	Yes
ENSMUSG00000022439	PARVG	Korfanty et al.(2014)	pubmed:25450459	direct interaction	N/D	parvin, gamma(Parvg)	Yes
ENSMUSG00000022440	C1QTNF6	Korfanty et al.(2014)	pubmed:25450459	direct interaction	N/D	C1q and tumor necrosis factor related protein 6(C1qtnf6)	Yes
ENSMUSG00000022445	Cyp2d26	Korfanty et al.(2014)	pubmed:25450459	direct interaction	N/D	cytochrome P450, family 2, subfamily d, polypeptide 26(Cyp2d26)	Yes
ENSMUSG00000022471	XRCC6	Kus-Liśkiewicz et al.(2013)	pubmed:23834426	direct interaction	N/D	X-ray repair complementing defective repair in Chinese hamster cells 6(Xrcc6)	Yes
ENSMUSG00000022483	COL2A1	Korfanty et al.(2014)	pubmed:25450459	direct interaction	N/D	collagen, type II, alpha 1(Col2a1)	Yes
ENSMUSG00000022505	EMP2	Korfanty et al.(2014)	pubmed:25450459	direct interaction	N/D	epithelial membrane protein 2(Emp2)	Yes
ENSMUSG00000022507	1810013L24Rik	Korfanty et al.(2014)	pubmed:25450459	direct interaction	N/D	RIKEN cDNA 1810013L24 gene(1810013L24Rik)	Yes
ENSMUSG00000022510	Trp63	Korfanty et al.(2014)	pubmed:25450459	direct interaction	N/D	transformation related protein 63(Trp63)	Yes
ENSMUSG00000022515	ANKS3	Kus-Liśkiewicz et al.(2013)	pubmed:23834426	direct interaction	N/D	ankyrin repeat and sterile alpha motif domain containing 3(Anks3)	Yes
ENSMUSG00000022516	NUDT16L1	Kus-Liśkiewicz et al.(2013)	pubmed:23834426	direct interaction	inhibits	nudix (nucleoside diphosphate linked moiety X)-type motif 16-like 1(Nudt16l1)	Yes
ENSMUSG00000022521	CREBBP	Korfanty et al.(2014)	pubmed:25450459	direct interaction	N/D	CREB binding protein(Crebbp)	Yes
ENSMUSG00000022526	Zfp251	Korfanty et al.(2014)	pubmed:25450459	direct interaction	N/D	zinc finger protein 251(Zfp251)	Yes
ENSMUSG00000022536	GLYR1	Kus-Liśkiewicz et al.(2013)	pubmed:23834426	direct interaction	N/D	glyoxylate reductase 1 homolog (Arabidopsis)(Glyr1)	Yes
ENSMUSG00000022540	ROGDI	Kus-Liśkiewicz et al.(2013)	pubmed:23834426	direct interaction	N/D	rogdi homolog(Rogdi)	Yes
ENSMUSG00000022560	SLC52A2	Kus-Liśkiewicz et al.(2013)	pubmed:23834426	direct interaction	N/D	solute carrier protein 52, member 2(Slc52a2)	Yes
ENSMUSG00000022568	SCRIB	Kus-Liśkiewicz et al.(2013)	pubmed:23834426	direct interaction	N/D	scribbled planar cell polarity(Scrib)	Yes
ENSMUSG00000022574	NAPRT	Kus-Liśkiewicz et al.(2013)	pubmed:23834426	direct interaction	N/D	nicotinate phosphoribosyltransferase(Naprt)	Yes
ENSMUSG00000022583	Ly6f	Korfanty et al.(2014)	pubmed:25450459	direct interaction	N/D	lymphocyte antigen 6 complex, locus F(Ly6f)	Yes
ENSMUSG00000022584	Ly6c2	Korfanty et al.(2014)	pubmed:25450459	direct interaction	N/D	lymphocyte antigen 6 complex, locus C2(Ly6c2)	Yes
ENSMUSG00000022602	ARC	Kus-Liśkiewicz et al.(2013)	pubmed:23834426	direct interaction	N/D	activity regulated cytoskeletal-associated protein(Arc)	Yes
ENSMUSG00000022604	CEP97	Kus-Liśkiewicz et al.(2013)	pubmed:23834426	direct interaction	N/D	centrosomal protein 97(Cep97)	Yes
ENSMUSG00000022607	PTK2	Korfanty et al.(2014)	pubmed:25450459	direct interaction	N/D	PTK2 protein tyrosine kinase 2(Ptk2)	Yes
ENSMUSG00000022621	rabl2	Korfanty et al.(2014)	pubmed:25450459	direct interaction	N/D	RAB, member RAS oncogene family-like 2(Rabl2)	Yes
ENSMUSG00000022656	NECTIN3	Korfanty et al.(2014)	pubmed:25450459	direct interaction	N/D	nectin cell adhesion molecule 3(Nectin3)	Yes
ENSMUSG00000022665	CCDC80	Korfanty et al.(2014)	pubmed:25450459	direct interaction	N/D	coiled-coil domain containing 80(Ccdc80)	Yes
ENSMUSG00000022680	PDXDC1	Kus-Liśkiewicz et al.(2013)	pubmed:23834426	direct interaction	N/D	pyridoxal-dependent decarboxylase domain containing 1(Pdxdc1)	Yes
ENSMUSG00000022704	QTRTD1	Kus-Liśkiewicz et al.(2013)	pubmed:23834426	direct interaction	N/D	queuine tRNA-ribosyltransferase domain containing 1(Qtrtd1)	Yes
ENSMUSG00000022706	MRPL40	Kus-Liśkiewicz et al.(2013)	pubmed:23834426	direct interaction	N/D	mitochondrial ribosomal protein L40(Mrpl40)	Yes
ENSMUSG00000022762	NCAM2	Korfanty et al.(2014)	pubmed:25450459	direct interaction	N/D	neural cell adhesion molecule 2(Ncam2)	Yes
ENSMUSG00000022763	AIFM3	Korfanty et al.(2014)	pubmed:25450459	direct interaction	N/D	apoptosis-inducing factor, mitochondrion-associated 3(Aifm3)	Yes
ENSMUSG00000022765	SNAP29	Kus-Liśkiewicz et al.(2013)	pubmed:23834426	direct interaction	N/D	synaptosomal-associated protein 29(Snap29)	Yes
ENSMUSG00000022772	SENP5	Korfanty et al.(2014)	pubmed:25450459	direct interaction	N/D	SUMO/sentrin specific peptidase 5(Senp5)	Yes
ENSMUSG00000022773	YPEL1	Kus-Liśkiewicz et al.(2013)	pubmed:23834426	direct interaction	N/D	yippee-like 1 (Drosophila)(Ypel1)	Yes
ENSMUSG00000022787	WDR53	Kus-Liśkiewicz et al.(2013)	pubmed:23834426	direct interaction	N/D	WD repeat domain 53(Wdr53)	Yes
ENSMUSG00000022790	igsf11	Korfanty et al.(2014)	pubmed:25450459	direct interaction	N/D	immunoglobulin superfamily, member 11(Igsf11)	Yes
ENSMUSG00000022798	4930435E12Rik	Korfanty et al.(2014)	pubmed:25450459	direct interaction	N/D	RIKEN cDNA 4930435E12 gene(4930435E12Rik)	Yes
ENSMUSG00000022800	FYTTD1	Korfanty et al.(2014)	pubmed:25450459	direct interaction	N/D	forty-two-three domain containing 1(Fyttd1)	Yes
ENSMUSG00000022809	NR1I2	Kus-Liśkiewicz et al.(2013)	pubmed:23834426	direct interaction	N/D	nuclear receptor subfamily 1, group I, member 2(Nr1i2)	Yes
ENSMUSG00000022811	Zfp148	Kus-Liśkiewicz et al.(2013)	pubmed:23834426	direct interaction	N/D	zinc finger protein 148(Zfp148)	Yes
ENSMUSG00000022821	HGD	Korfanty et al.(2014)	pubmed:25450459	direct interaction	N/D	homogentisate 1, 2-dioxygenase(Hgd)	Yes
ENSMUSG00000022822	ABCC5	Korfanty et al.(2014)	pubmed:25450459	direct interaction	N/D	ATP-binding cassette, sub-family C (CFTR/MRP), member 5(Abcc5)	Yes
ENSMUSG00000022833	CCDC14	Korfanty et al.(2014)	pubmed:25450459	direct interaction	N/D	coiled-coil domain containing 14(Ccdc14)	Yes
ENSMUSG00000022838	EAF2	Kus-Liśkiewicz et al.(2013)	pubmed:23834426	direct interaction	N/D	ELL associated factor 2(Eaf2)	Yes
ENSMUSG00000022842	ECE2	Kus-Liśkiewicz et al.(2013)	pubmed:23834426	direct interaction	N/D	endothelin converting enzyme 2(Ece2)	Yes
ENSMUSG00000022844	PDIA5	Korfanty et al.(2014)	pubmed:25450459	direct interaction	N/D	protein disulfide isomerase associated 5(Pdia5)	Yes
ENSMUSG00000022857	TMPRSS15	Korfanty et al.(2014)	pubmed:25450459	direct interaction	N/D	transmembrane protease, serine 15(Tmprss15)	Yes
ENSMUSG00000022881	RFC4	Kus-Liśkiewicz et al.(2013)	pubmed:23834426	direct interaction	N/D	replication factor C (activator 1) 4(Rfc4)	Yes
ENSMUSG00000022883	ROBO1	Korfanty et al.(2014)	pubmed:25450459	direct interaction	N/D	roundabout guidance receptor 1(Robo1)	Yes
ENSMUSG00000022890	ATP5J	Kus-Liśkiewicz et al.(2013)	pubmed:23834426	direct interaction	N/D	ATP synthase, H+ transporting, mitochondrial F0 complex, subunit F(Atp5j)	Yes
ENSMUSG00000022892	APP	Korfanty et al.(2014)	pubmed:25450459	direct interaction	N/D	amyloid beta (A4) precursor protein(App)	Yes
ENSMUSG00000022894	ADAMTS5	Korfanty et al.(2014)	pubmed:25450459	direct interaction	N/D	a disintegrin-like and metallopeptidase (reprolysin type) with thrombospondin type 1 motif, 5 (aggrecanase-2)(Adamts5)	Yes
ENSMUSG00000022895	ETS2	Korfanty et al.(2014)	pubmed:25450459	direct interaction	N/D	E26 avian leukemia oncogene 2, 3' domain(Ets2)	Yes
ENSMUSG00000022912	PROS1	Korfanty et al.(2014)	pubmed:25450459	direct interaction	N/D	protein S (alpha)(Pros1)	Yes
ENSMUSG00000022938	FAM3B	Korfanty et al.(2014)	pubmed:25450459	direct interaction	N/D	family with sequence similarity 3, member B(Fam3b)	Yes
ENSMUSG00000022940	PIGP	Korfanty et al.(2014)	pubmed:25450459	direct interaction	N/D	phosphatidylinositol glycan anchor biosynthesis, class P(Pigp)	Yes
ENSMUSG00000022947	cbr3	Korfanty et al.(2014)	pubmed:25450459	direct interaction	N/D	carbonyl reductase 3(Cbr3)	Yes
ENSMUSG00000022948	SETD4	Korfanty et al.(2014)	pubmed:25450459	direct interaction	N/D	SET domain containing 4(Setd4)	Yes
ENSMUSG00000022952	RUNX1	Korfanty et al.(2014)	pubmed:25450459	direct interaction	N/D	runt related transcription factor 1(Runx1)	Yes
ENSMUSG00000022956	ATP5O	Korfanty et al.(2014)	pubmed:25450459	direct interaction	N/D	ATP synthase, H+ transporting, mitochondrial F1 complex, O subunit(Atp5o)	Yes
ENSMUSG00000022957	ITSN1	Korfanty et al.(2014)	pubmed:25450459	direct interaction	N/D	intersectin 1 (SH3 domain protein 1A)(Itsn1)	Yes
ENSMUSG00000022960	DONSON	Korfanty et al.(2014)	pubmed:25450459	direct interaction	N/D	downstream neighbor of SON(Donson)	Yes
ENSMUSG00000022965	IFNGR2	Korfanty et al.(2014)	pubmed:25450459	direct interaction	N/D	interferon gamma receptor 2(Ifngr2)	Yes
ENSMUSG00000022972	1110004E09Rik	Kus-Liśkiewicz et al.(2013)	pubmed:23834426	direct interaction	N/D	RIKEN cDNA 1110004E09 gene(1110004E09Rik)	Yes
ENSMUSG00000022994	ADCY6	Kus-Liśkiewicz et al.(2013)	pubmed:23834426	direct interaction	N/D	adenylate cyclase 6(Adcy6)	Yes
ENSMUSG00000022995	ENAH	Korfanty et al.(2014)	pubmed:25450459	direct interaction	N/D	enabled homolog (Drosophila)(Enah)	Yes
ENSMUSG00000023015	RACGAP1	Kus-Liśkiewicz et al.(2013)	pubmed:23834426	direct interaction	N/D	Rac GTPase-activating protein 1(Racgap1)	Yes
ENSMUSG00000023019	GPD1	Kus-Liśkiewicz et al.(2013)	pubmed:23834426	direct interaction	N/D	glycerol-3-phosphate dehydrogenase 1 (soluble)(Gpd1)	Yes
ENSMUSG00000023027	ATF1	Korfanty et al.(2014)	pubmed:25450459	direct interaction	N/D	activating transcription factor 1(Atf1)	Yes
ENSMUSG00000023032	SLC4A8	Korfanty et al.(2014)	pubmed:25450459	direct interaction	N/D	solute carrier family 4 (anion exchanger), member 8(Slc4a8)	Yes
ENSMUSG00000023033	SCN8A	Korfanty et al.(2014)	pubmed:25450459	direct interaction	N/D	sodium channel, voltage-gated, type VIII, alpha(Scn8a)	Yes
ENSMUSG00000023034	NR4A1	Korfanty et al.(2014)	pubmed:25450459	direct interaction	N/D	nuclear receptor subfamily 4, group A, member 1(Nr4a1)	Yes
ENSMUSG00000023039	KRT7	Korfanty et al.(2014)	pubmed:25450459	direct interaction	N/D	keratin 7(Krt7)	Yes
ENSMUSG00000023064	SNCG	Korfanty et al.(2014)	pubmed:25450459	direct interaction	N/D	synuclein, gamma(Sncg)	Yes
ENSMUSG00000023072	CEP89	Kus-Liśkiewicz et al.(2013)	pubmed:23834426	direct interaction	N/D	centrosomal protein 89(Cep89)	Yes
ENSMUSG00000023084	LRRC71	Korfanty et al.(2014)	pubmed:25450459	direct interaction	N/D	leucine rich repeat containing 71(Lrrc71)	Yes
ENSMUSG00000023106	DENR	Kus-Liśkiewicz et al.(2013)	pubmed:23834426	direct interaction	N/D	density-regulated protein(Denr)	Yes
ENSMUSG00000023118	SYMPK	Korfanty et al.(2014)	pubmed:25450459	direct interaction	N/D	symplekin(Sympk)	Yes
ENSMUSG00000023153	TMEM52	Korfanty et al.(2014)	pubmed:25450459	direct interaction	N/D	transmembrane protein 52(Tmem52)	Yes
ENSMUSG00000023169	SLC38A1	Kus-Liśkiewicz et al.(2013)	pubmed:23834426	direct interaction	N/D	solute carrier family 38, member 1(Slc38a1)	Yes
ENSMUSG00000023185	Ceacam14	Korfanty et al.(2014)	pubmed:25450459	direct interaction	N/D	carcinoembryonic antigen-related cell adhesion molecule 14(Ceacam14)	Yes
ENSMUSG00000023224	SERPING1	Kus-Liśkiewicz et al.(2013)	pubmed:23834426	direct interaction	N/D	serine (or cysteine) peptidase inhibitor, clade G, member 1(Serping1)	Yes
ENSMUSG00000023236	SCG5	Korfanty et al.(2014)	pubmed:25450459	direct interaction	N/D	secretogranin V(Scg5)	Yes
ENSMUSG00000023263	9530002B09Rik	Korfanty et al.(2014)	pubmed:25450459	direct interaction	N/D	RIKEN cDNA 9530002B09 gene(9530002B09Rik)	Yes
ENSMUSG00000023330	DTWD1	Kus-Liśkiewicz et al.(2013)	pubmed:23834426	direct interaction	N/D	DTW domain containing 1(Dtwd1)	Yes
ENSMUSG00000023393	SLC17A9	Kus-Liśkiewicz et al.(2013)	pubmed:23834426	direct interaction	N/D	solute carrier family 17, member 9(Slc17a9)	Yes
ENSMUSG00000023403	STK31	Korfanty et al.(2014)	pubmed:25450459	direct interaction	N/D	serine threonine kinase 31(Stk31)	Yes
ENSMUSG00000023505	CDCA3	Kus-Liśkiewicz et al.(2013)	pubmed:23834426	direct interaction	N/D	cell division cycle associated 3(Cdca3)	Yes
ENSMUSG00000023802	NOX3	Korfanty et al.(2014)	pubmed:25450459	direct interaction	N/D	NADPH oxidase 3(Nox3)	Yes
ENSMUSG00000023806	Rsph3b	Korfanty et al.(2014)	pubmed:25450459	direct interaction	N/D	radial spoke 3B homolog (Chlamydomonas)(Rsph3b)	Yes
ENSMUSG00000023826	PARK2	Korfanty et al.(2014)	pubmed:25450459	direct interaction	N/D	Parkinson disease (autosomal recessive, juvenile) 2, parkin(Park2)	Yes
ENSMUSG00000023830	IGF2R	Kus-Liśkiewicz et al.(2013)	pubmed:23834426	direct interaction	N/D	insulin-like growth factor 2 receptor(Igf2r)	Yes
ENSMUSG00000023846	Riok2	Korfanty et al.(2014)	pubmed:25450459	direct interaction	N/D	RIO kinase 2	Yes
ENSMUSG00000023873	1700010I14Rik	Korfanty et al.(2014)	pubmed:25450459	direct interaction	N/D	RIKEN cDNA 1700010I14 gene(1700010I14Rik)	Yes
ENSMUSG00000023883	PHF10	Kus-Liśkiewicz et al.(2013)	pubmed:23834426	direct interaction	N/D	PHD finger protein 10(Phf10)	Yes
ENSMUSG00000023886	SMOC2	Korfanty et al.(2014)	pubmed:25450459	direct interaction	N/D	SPARC related modular calcium binding 2(Smoc2)	Yes
ENSMUSG00000023912	SLC25A27	Korfanty et al.(2014)	pubmed:25450459	direct interaction	N/D	solute carrier family 25, member 27(Slc25a27)	Yes
ENSMUSG00000023914	MEP1A	Korfanty et al.(2014)	pubmed:25450459	direct interaction	N/D	meprin 1 alpha(Mep1a)	Yes
ENSMUSG00000023921	MUT	Korfanty et al.(2014)	pubmed:25450459	direct interaction	N/D	methylmalonyl-Coenzyme A mutase(Mut)	Yes
ENSMUSG00000023932	CDC5L	Korfanty et al.(2014)	pubmed:25450459	direct interaction	N/D	cell division cycle 5-like (S. pombe)(Cdc5l)	Yes
ENSMUSG00000023939	MRPL14	Kus-Liśkiewicz et al.(2013)	pubmed:23834426	direct interaction	N/D	mitochondrial ribosomal protein L14(Mrpl14)	Yes
ENSMUSG00000023949	TCTE1	Kus-Liśkiewicz et al.(2013)	pubmed:23834426	direct interaction	N/D	t-complex-associated testis expressed 1(Tcte1)	Yes
ENSMUSG00000023959	CLIC5	Korfanty et al.(2014)	pubmed:25450459	direct interaction	N/D	chloride intracellular channel 5(Clic5)	Yes
ENSMUSG00000023966	RSPH9	Kus-Liśkiewicz et al.(2013)	pubmed:23834426	direct interaction	N/D	radial spoke head 9 homolog (Chlamydomonas)(Rsph9)	Yes
ENSMUSG00000023968	CRIP3	Kus-Liśkiewicz et al.(2013)	pubmed:23834426	direct interaction	N/D	cysteine-rich protein 3(Crip3)	Yes
ENSMUSG00000023980	TAF8	Korfanty et al.(2014)	pubmed:25450459	direct interaction	N/D	TATA-box binding protein associated factor 8(Taf8)	Yes
ENSMUSG00000023999	KIF6	Korfanty et al.(2014)	pubmed:25450459	direct interaction	N/D	kinesin family member 6(Kif6)	Yes
ENSMUSG00000024002	BRD4	Kus-Liśkiewicz et al.(2013)	pubmed:23834426	direct interaction	N/D	bromodomain containing 4(Brd4)	Yes
ENSMUSG00000024027	GLP1R	Kus-Liśkiewicz et al.(2013)	pubmed:23834426	direct interaction	N/D	glucagon-like peptide 1 receptor(Glp1r)	Yes
ENSMUSG00000024030	ABCG1	Korfanty et al.(2014)	pubmed:25450459	direct interaction	N/D	ATP-binding cassette, sub-family G (WHITE), member 1(Abcg1)	Yes
ENSMUSG00000024036	SLC37A1	Korfanty et al.(2014)	pubmed:25450459	direct interaction	N/D	solute carrier family 37 (glycerol-3-phosphate transporter), member 1(Slc37a1)	Yes
ENSMUSG00000024037	WDR4	Kus-Liśkiewicz et al.(2013)	pubmed:23834426	direct interaction	N/D	WD repeat domain 4(Wdr4)	Yes
ENSMUSG00000024042	SIK1	Korfanty et al.(2014)	pubmed:25450459	direct interaction	N/D	salt inducible kinase 1(Sik1)	Yes
ENSMUSG00000024053	EMILIN2	Korfanty et al.(2014)	pubmed:25450459	direct interaction	N/D	elastin microfibril interfacer 2(Emilin2)	Yes
ENSMUSG00000024054	SMCHD1	Korfanty et al.(2014)	pubmed:25450459	direct interaction	N/D	SMC hinge domain containing 1(Smchd1)	Yes
ENSMUSG00000024064	GALNT14	Korfanty et al.(2014)	pubmed:25450459	direct interaction	N/D	UDP-N-acetyl-alpha-D-galactosamine:polypeptide N-acetylgalactosaminyltransferase 14(Galnt14)	Yes
ENSMUSG00000024083	PJA2	Kus-Liśkiewicz et al.(2013)	pubmed:23834426	direct interaction	inhibits	praja 2, RING-H2 motif containing(Pja2)	Yes
ENSMUSG00000024085	MAN2A1	Korfanty et al.(2014)	pubmed:25450459	direct interaction	N/D	mannosidase 2, alpha 1(Man2a1)	Yes
ENSMUSG00000024096	RALBP1	Kus-Liśkiewicz et al.(2013)	pubmed:23834426	direct interaction	N/D	ralA binding protein 1(Ralbp1)	Yes
ENSMUSG00000024097	SRSF7	Korfanty et al.(2014)	pubmed:25450459	direct interaction	N/D	serine/arginine-rich splicing factor 7(Srsf7)	Yes
ENSMUSG00000024127	PREPL	Kus-Liśkiewicz et al.(2013)	pubmed:23834426	direct interaction	N/D	prolyl endopeptidase-like(Prepl)	Yes
ENSMUSG00000024136	DNASE1L2	Kus-Liśkiewicz et al.(2013)	pubmed:23834426	direct interaction	N/D	deoxyribonuclease 1-like 2(Dnase1l2)	Yes
ENSMUSG00000024140	EPAS1	Korfanty et al.(2014)	pubmed:25450459	direct interaction	N/D	endothelial PAS domain protein 1(Epas1)	Yes
ENSMUSG00000024151	MSH2	Korfanty et al.(2014)	pubmed:25450459	direct interaction	N/D	mutS homolog 2(Msh2)	Yes
ENSMUSG00000024168	TMEM204	Korfanty et al.(2014)	pubmed:25450459	direct interaction	N/D	transmembrane protein 204(Tmem204)	Yes
ENSMUSG00000024193	PHF1	Kus-Liśkiewicz et al.(2013)	pubmed:23834426	direct interaction	N/D	PHD finger protein 1(Phf1)	Yes
ENSMUSG00000024220	Zfp523	Kus-Liśkiewicz et al.(2013)	pubmed:23834426	direct interaction	N/D	zinc finger protein 523(Zfp523)	Yes
ENSMUSG00000024223	ARMC12	Korfanty et al.(2014)	pubmed:25450459	direct interaction	N/D	armadillo repeat containing 12(Armc12)	Yes
ENSMUSG00000024228	NUDT12	Korfanty et al.(2014)	pubmed:25450459	direct interaction	N/D	nudix (nucleoside diphosphate linked moiety X)-type motif 12(Nudt12)	Yes
ENSMUSG00000024232	BAMBI	Korfanty et al.(2014)	pubmed:25450459	direct interaction	N/D	BMP and activin membrane-bound inhibitor(Bambi)	Yes
ENSMUSG00000024233	LYZL1	Korfanty et al.(2014)	pubmed:25450459	direct interaction	N/D	lysozyme-like 1(Lyzl1)	Yes
ENSMUSG00000024236	svil	Korfanty et al.(2014)	pubmed:25450459	direct interaction	N/D	supervillin(Svil)	Yes
ENSMUSG00000024241	SOS1	Korfanty et al.(2014)	pubmed:25450459	direct interaction	N/D	son of sevenless homolog 1 (Drosophila)(Sos1)	Yes
ENSMUSG00000024251	THADA	Korfanty et al.(2014)	pubmed:25450459	direct interaction	N/D	thyroid adenoma associated(Thada)	Yes
ENSMUSG00000024253	DYNC2LI1	Korfanty et al.(2014)	pubmed:25450459	direct interaction	N/D	dynein cytoplasmic 2 light intermediate chain 1(Dync2li1)	Yes
ENSMUSG00000024256	ADCYAP1	Korfanty et al.(2014)	pubmed:25450459	direct interaction	N/D	adenylate cyclase activating polypeptide 1(Adcyap1)	Yes
ENSMUSG00000024268	CELF4	Korfanty et al.(2014)	pubmed:25450459	direct interaction	N/D	CUGBP, Elav-like family member 4(Celf4)	Yes
ENSMUSG00000024269	TPGS2	Kus-Liśkiewicz et al.(2013)	pubmed:23834426	direct interaction	N/D	tubulin polyglutamylase complex subunit 2(Tpgs2)	Yes
ENSMUSG00000024270	SLC39A6	Kus-Liśkiewicz et al.(2013)	pubmed:23834426	direct interaction	N/D	solute carrier family 39 (metal ion transporter), member 6(Slc39a6)	Yes
ENSMUSG00000024271	ELP2	Kus-Liśkiewicz et al.(2013)	pubmed:23834426	direct interaction	N/D	elongator acetyltransferase complex subunit 2(Elp2)	Yes
ENSMUSG00000024304	CDH2	Korfanty et al.(2014)	pubmed:25450459	direct interaction	N/D	cadherin 2(Cdh2)	Yes
ENSMUSG00000024313	MEP1B	Korfanty et al.(2014)	pubmed:25450459	direct interaction	N/D	meprin 1 beta(Mep1b)	Yes
ENSMUSG00000024352	SPATA24	Korfanty et al.(2014)	pubmed:25450459	direct interaction	N/D	spermatogenesis associated 24(Spata24)	Yes
ENSMUSG00000024354	SLC23A1	Kus-Liśkiewicz et al.(2013)	pubmed:23834426	direct interaction	N/D	solute carrier family 23 (nucleobase transporters), member 1(Slc23a1)	Yes
ENSMUSG00000024365	Cyp21a1	Kus-Liśkiewicz et al.(2013)	pubmed:23834426	direct interaction	N/D	cytochrome P450, family 21, subfamily a, polypeptide 1(Cyp21a1)	Yes
ENSMUSG00000024370	CDC23	Korfanty et al.(2014)	pubmed:25450459	direct interaction	N/D	CDC23 cell division cycle 23(Cdc23)	Yes
ENSMUSG00000024411	AQP4	Korfanty et al.(2014)	pubmed:25450459	direct interaction	N/D	aquaporin 4(Aqp4)	Yes
ENSMUSG00000024413	NPC1	Korfanty et al.(2014)	pubmed:25450459	direct interaction	N/D	Niemann-Pick type C1(Npc1)	Yes
ENSMUSG00000024414	MRPL27	Kus-Liśkiewicz et al.(2013)	pubmed:23834426	direct interaction	N/D	mitochondrial ribosomal protein L27(Mrpl27)	Yes
ENSMUSG00000024431	NR3C1	Korfanty et al.(2014)	pubmed:25450459	direct interaction	N/D	nuclear receptor subfamily 3, group C, member 1(Nr3c1)	Yes
ENSMUSG00000024474	IK	Kus-Liśkiewicz et al.(2013)	pubmed:23834426	direct interaction	N/D	IK cytokine(Ik)	Yes
ENSMUSG00000024477	PGGT1B	Korfanty et al.(2014)	pubmed:25450459	direct interaction	N/D	protein geranylgeranyltransferase type I, beta subunit(Pggt1b)	Yes
ENSMUSG00000024510	FTMT	Korfanty et al.(2014)	pubmed:25450459	direct interaction	N/D	ferritin mitochondrial(Ftmt)	Yes
ENSMUSG00000024516	SEC11C	Korfanty et al.(2014)	pubmed:25450459	direct interaction	N/D	SEC11 homolog C, signal peptidase complex subunit(Sec11c)	Yes
ENSMUSG00000024517	GRP	Korfanty et al.(2014)	pubmed:25450459	direct interaction	N/D	gastrin releasing peptide(Grp)	Yes
ENSMUSG00000024518	RAX	Korfanty et al.(2014)	pubmed:25450459	direct interaction	N/D	retina and anterior neural fold homeobox(Rax)	Yes
ENSMUSG00000024521	PMAIP1	Korfanty et al.(2014)	pubmed:25450459	direct interaction	N/D	phorbol-12-myristate-13-acetate-induced protein 1(Pmaip1)	Yes
ENSMUSG00000024544	LDLRAD4	Korfanty et al.(2014)	pubmed:25450459	direct interaction	N/D	low density lipoprotein receptor class A domain containing 4(Ldlrad4)	Yes
ENSMUSG00000024546	4930546C10Rik	Korfanty et al.(2014)	pubmed:25450459	direct interaction	N/D	RIKEN cDNA 4930546C10 gene	Yes
ENSMUSG00000024548	SETBP1	Korfanty et al.(2014)	pubmed:25450459	direct interaction	N/D	SET binding protein 1(Setbp1)	Yes
ENSMUSG00000024553	GALR1	Korfanty et al.(2014)	pubmed:25450459	direct interaction	N/D	galanin receptor 1(Galr1)	Yes
ENSMUSG00000024563	SMAD2	Korfanty et al.(2014)	pubmed:25450459	direct interaction	N/D	SMAD family member 2(Smad2)	Yes
ENSMUSG00000024565	SALL3	Korfanty et al.(2014)	pubmed:25450459	direct interaction	N/D	sal-like 3 (Drosophila)(Sall3)	Yes
ENSMUSG00000024581	NAPG	Kus-Liśkiewicz et al.(2013)	pubmed:23834426	direct interaction	N/D	N-ethylmaleimide sensitive fusion protein attachment protein gamma(Napg)	Yes
ENSMUSG00000024583	TXNL1	Korfanty et al.(2014)	pubmed:25450459	direct interaction	N/D	thioredoxin-like 1(Txnl1)	Yes
ENSMUSG00000024597	SLC12A2	Korfanty et al.(2014)	pubmed:25450459	direct interaction	N/D	solute carrier family 12, member 2(Slc12a2)	Yes
ENSMUSG00000024601	ISOC1	Korfanty et al.(2014)	pubmed:25450459	direct interaction	N/D	isochorismatase domain containing 1(Isoc1)	Yes
ENSMUSG00000024604	RBM22	Kus-Liśkiewicz et al.(2013)	pubmed:23834426	direct interaction	N/D	RNA binding motif protein 22(Rbm22)	Yes
ENSMUSG00000024640	PSAT1	Korfanty et al.(2014)	pubmed:25450459	direct interaction	N/D	phosphoserine aminotransferase 1(Psat1)	Yes
ENSMUSG00000024642	TLE4	Korfanty et al.(2014)	pubmed:25450459	direct interaction	N/D	transducin-like enhancer of split 4(Tle4)	Yes
ENSMUSG00000024645	TIMM21	Korfanty et al.(2014)	pubmed:25450459	direct interaction	N/D	tranlocase of inner mitochondrial membrane 21(Timm21)	Yes
ENSMUSG00000024647	cbln2	Korfanty et al.(2014)	pubmed:25450459	direct interaction	N/D	cerebellin 2 precursor protein(Cbln2)	Yes
ENSMUSG00000024659	ANXA1	Korfanty et al.(2014)	pubmed:25450459	direct interaction	N/D	annexin A1(Anxa1)	Yes
ENSMUSG00000024667	TMEM216	Kus-Liśkiewicz et al.(2013)	pubmed:23834426	direct interaction	N/D	transmembrane protein 216(Tmem216)	Yes
ENSMUSG00000024669	CD5	Korfanty et al.(2014)	pubmed:25450459	direct interaction	N/D	CD5 antigen(Cd5)	Yes
ENSMUSG00000024670	CD6	Kus-Liśkiewicz et al.(2013)	pubmed:23834426	direct interaction	N/D	CD6 antigen(Cd6)	Yes
ENSMUSG00000024675	Ms4a4c	Korfanty et al.(2014)	pubmed:25450459	direct interaction	N/D	membrane-spanning 4-domains, subfamily A, member 4C(Ms4a4c)	Yes
ENSMUSG00000024694	Keg1	Korfanty et al.(2014)	pubmed:25450459	direct interaction	N/D	kidney expressed gene 1(Keg1)	Yes
ENSMUSG00000024738	PGA5	Kus-Liśkiewicz et al.(2013)	pubmed:23834426	direct interaction	N/D	pepsinogen 5, group I(Pga5)	Yes
ENSMUSG00000024764	NAA40	Kus-Liśkiewicz et al.(2013)	pubmed:23834426	direct interaction	inhibits	N(alpha)-acetyltransferase 40, NatD catalytic subunit(Naa40)	Yes
ENSMUSG00000024772	EHD1	Korfanty et al.(2014)	pubmed:25450459	direct interaction	N/D	EH-domain containing 1(Ehd1)	Yes
ENSMUSG00000024784	GPHA2	Kus-Liśkiewicz et al.(2013)	pubmed:23834426	direct interaction	N/D	glycoprotein hormone alpha 2(Gpha2)	Yes
ENSMUSG00000024792	ZFPL1	Kus-Liśkiewicz et al.(2013)	pubmed:23834426	direct interaction	N/D	zinc finger like protein 1(Zfpl1)	Yes
ENSMUSG00000024795	KIF20B	Kus-Liśkiewicz et al.(2013)	pubmed:23834426	direct interaction	N/D	kinesin family member 20B(Kif20b)	Yes
ENSMUSG00000024798	HTR7	Korfanty et al.(2014)	pubmed:25450459	direct interaction	N/D	5-hydroxytryptamine (serotonin) receptor 7(Htr7)	Yes
ENSMUSG00000024799	TM7SF2	Kus-Liśkiewicz et al.(2013)	pubmed:23834426	direct interaction	N/D	transmembrane 7 superfamily member 2(Tm7sf2)	Yes
ENSMUSG00000024817	UHRF2	Kus-Liśkiewicz et al.(2013)	pubmed:23834426	direct interaction	N/D	ubiquitin-like, containing PHD and RING finger domains 2(Uhrf2)	Yes
ENSMUSG00000024831	IGHMBP2	Kus-Liśkiewicz et al.(2013)	pubmed:23834426	direct interaction	N/D	immunoglobulin mu binding protein 2(Ighmbp2)	Yes
ENSMUSG00000024841	EIF1AD	Korfanty et al.(2014)	pubmed:25450459	direct interaction	N/D	eukaryotic translation initiation factor 1A domain containing(Eif1ad)	Yes
ENSMUSG00000024844	BANF1	Kus-Liśkiewicz et al.(2013)	pubmed:23834426	direct interaction	N/D	barrier to autointegration factor 1(Banf1)	Yes
ENSMUSG00000024853	SF3B2	Kus-Liśkiewicz et al.(2013)	pubmed:23834426	direct interaction	N/D	splicing factor 3b, subunit 2(Sf3b2)	Yes
ENSMUSG00000024854	POLD4	Kus-Liśkiewicz et al.(2013)	pubmed:23834426	direct interaction	N/D	polymerase (DNA-directed), delta 4(Pold4)	Yes
ENSMUSG00000024862	KLC2	Korfanty et al.(2014)	pubmed:25450459	direct interaction	N/D	kinesin light chain 2(Klc2)	Yes
ENSMUSG00000024870	RAB1B	Kus-Liśkiewicz et al.(2013)	pubmed:23834426	direct interaction	N/D	RAB1B, member RAS oncogene family(Rab1b)	Yes
ENSMUSG00000024873	CNIH2	Korfanty et al.(2014)	pubmed:25450459	direct interaction	N/D	cornichon family AMPA receptor auxiliary protein 2(Cnih2)	Yes
ENSMUSG00000024878	CBWD1	Korfanty et al.(2014)	pubmed:25450459	direct interaction	N/D	COBW domain containing 1(Cbwd1)	Yes
ENSMUSG00000024887	ASAH2	Korfanty et al.(2014)	pubmed:25450459	direct interaction	N/D	N-acylsphingosine amidohydrolase 2(Asah2)	Yes
ENSMUSG00000024892	Pcx	Korfanty et al.(2014)	pubmed:25450459	direct interaction	N/D	pyruvate carboxylase(Pcx)	Yes
ENSMUSG00000024896	MINPP1	Kus-Liśkiewicz et al.(2013)	pubmed:23834426	direct interaction	N/D	multiple inositol polyphosphate histidine phosphatase 1(Minpp1)	Yes
ENSMUSG00000024921	SMARCA2	Korfanty et al.(2014)	pubmed:25450459	direct interaction	N/D	SWI/SNF related, matrix associated, actin dependent regulator of chromatin, subfamily a, member 2(Smarca2)	Yes
ENSMUSG00000024927	RELA	Kus-Liśkiewicz et al.(2013)	pubmed:23834426	direct interaction	inhibits	v-rel reticuloendotheliosis viral oncogene homolog A (avian)(Rela)	Yes
ENSMUSG00000024940	LTBP3	Kus-Liśkiewicz et al.(2013)	pubmed:23834426	direct interaction	N/D	latent transforming growth factor beta binding protein 3(Ltbp3)	Yes
ENSMUSG00000024944	ARL2	Korfanty et al.(2014)	pubmed:25450459	direct interaction	N/D	ADP-ribosylation factor-like 2(Arl2)	Yes
ENSMUSG00000024947	MEN1	Kus-Liśkiewicz et al.(2013)	pubmed:23834426	direct interaction	N/D	multiple endocrine neoplasia 1(Men1)	Yes
ENSMUSG00000024965	FERMT3	Kus-Liśkiewicz et al.(2013)	pubmed:23834426	direct interaction	N/D	fermitin family member 3(Fermt3)	Yes
ENSMUSG00000024968	rcor2	Kus-Liśkiewicz et al.(2013)	pubmed:23834426	direct interaction	N/D	REST corepressor 2(Rcor2)	Yes
ENSMUSG00000024975	PDCD4	Kus-Liśkiewicz et al.(2013)	pubmed:23834426	direct interaction	N/D	programmed cell death 4(Pdcd4)	Yes
ENSMUSG00000024976	SHOC2	Kus-Liśkiewicz et al.(2013)	pubmed:23834426	direct interaction	N/D	soc-2 (suppressor of clear) homolog (C. elegans)(Shoc2)	Yes
ENSMUSG00000024987	CYP26A1	Korfanty et al.(2014)	pubmed:25450459	direct interaction	N/D	cytochrome P450, family 26, subfamily a, polypeptide 1(Cyp26a1)	Yes
ENSMUSG00000025001	HELLS	Kus-Liśkiewicz et al.(2013)	pubmed:23834426	direct interaction	inhibits	helicase, lymphoid specific(Hells)	Yes
ENSMUSG00000025008	TCTN3	Kus-Liśkiewicz et al.(2013)	pubmed:23834426	direct interaction	N/D	tectonic family member 3(Tctn3)	Yes
ENSMUSG00000025010	CCNJ	Kus-Liśkiewicz et al.(2013)	pubmed:23834426	direct interaction	N/D	cyclin J(Ccnj)	Yes
ENSMUSG00000025024	SMNDC1	Korfanty et al.(2014)	pubmed:25450459	direct interaction	N/D	survival motor neuron domain containing 1(Smndc1)	Yes
ENSMUSG00000025026	ADD3	Kus-Liśkiewicz et al.(2013)	pubmed:23834426	direct interaction	N/D	adducin 3 (gamma)(Add3)	Yes
ENSMUSG00000025041	NT5C2	Kus-Liśkiewicz et al.(2013)	pubmed:23834426	direct interaction	N/D	5'-nucleotidase, cytosolic II(Nt5c2)	Yes
ENSMUSG00000025066	SFR1	Kus-Liśkiewicz et al.(2013)	pubmed:23834426	direct interaction	N/D	SWI5 dependent recombination repair 1(Sfr1)	Yes
ENSMUSG00000025075	HABP2	Korfanty et al.(2014)	pubmed:25450459	direct interaction	N/D	hyaluronic acid binding protein 2(Habp2)	Yes
ENSMUSG00000025081	TDRD1	Kus-Liśkiewicz et al.(2013)	pubmed:23834426	direct interaction	inhibits	tudor domain containing 1(Tdrd1)	Yes
ENSMUSG00000025082	VWA2	Kus-Liśkiewicz et al.(2013)	pubmed:23834426	direct interaction	N/D	von Willebrand factor A domain containing 2(Vwa2)	Yes
ENSMUSG00000025085	ABLIM1	Kus-Liśkiewicz et al.(2013)	pubmed:23834426	direct interaction	N/D	actin-binding LIM protein 1(Ablim1)	Yes
ENSMUSG00000025086	TRUB1	Korfanty et al.(2014)	pubmed:25450459	direct interaction	N/D	TruB pseudouridine (psi) synthase family member 1(Trub1)	Yes
ENSMUSG00000025102	3110040N11Rik	Kus-Liśkiewicz et al.(2013)	pubmed:23834426	direct interaction	N/D	RIKEN cDNA 3110040N11 gene(3110040N11Rik)	Yes
ENSMUSG00000025103	BTBD1	Kus-Liśkiewicz et al.(2013)	pubmed:23834426	direct interaction	N/D	BTB (POZ) domain containing 1(Btbd1)	Yes
ENSMUSG00000025128	BHLHE22	Korfanty et al.(2014)	pubmed:25450459	direct interaction	N/D	basic helix-loop-helix family, member e22(Bhlhe22)	Yes
ENSMUSG00000025135	ANAPC11	Kus-Liśkiewicz et al.(2013)	pubmed:23834426	direct interaction	N/D	anaphase promoting complex subunit 11(Anapc11)	Yes
ENSMUSG00000025158	RFNG	Kus-Liśkiewicz et al.(2013)	pubmed:23834426	direct interaction	N/D	RFNG O-fucosylpeptide 3-beta-N-acetylglucosaminyltransferase(Rfng)	Yes
ENSMUSG00000025159	MMS19	Korfanty et al.(2014)	pubmed:25450459	direct interaction	N/D	MMS19 (MET18 S. cerevisiae)(Mms19)	Yes
ENSMUSG00000025200	CWF19L1	Kus-Liśkiewicz et al.(2013)	pubmed:23834426	direct interaction	N/D	CWF19-like 1, cell cycle control (S. pombe)(Cwf19l1)	Yes
ENSMUSG00000025208	MRPL43	Kus-Liśkiewicz et al.(2013)	pubmed:23834426	direct interaction	N/D	mitochondrial ribosomal protein L43(Mrpl43)	Yes
ENSMUSG00000025218	POLL	Korfanty et al.(2014)	pubmed:25450459	direct interaction	N/D	polymerase (DNA directed), lambda(Poll)	Yes
ENSMUSG00000025221	kcnip2	Korfanty et al.(2014)	pubmed:25450459	direct interaction	N/D	Kv channel-interacting protein 2(Kcnip2)	Yes
ENSMUSG00000025243	Slc6a20b	Korfanty et al.(2014)	pubmed:25450459	direct interaction	N/D	solute carrier family 6 (neurotransmitter transporter), member 20B(Slc6a20b)	Yes
ENSMUSG00000025255	ZFHX4	Korfanty et al.(2014)	pubmed:25450459	direct interaction	N/D	zinc finger homeodomain 4(Zfhx4)	Yes
ENSMUSG00000025278	FLNB	Korfanty et al.(2014)	pubmed:25450459	direct interaction	N/D	filamin, beta(Flnb)	Yes
ENSMUSG00000025279	DNASE1L3	Korfanty et al.(2014)	pubmed:25450459	direct interaction	N/D	deoxyribonuclease 1-like 3(Dnase1l3)	Yes
ENSMUSG00000025283	SAT1	Kus-Liśkiewicz et al.(2013)	pubmed:23834426	direct interaction	N/D	spermidine/spermine N1-acetyl transferase 1(Sat1)	Yes
ENSMUSG00000025321	ITGB8	Korfanty et al.(2014)	pubmed:25450459	direct interaction	N/D	integrin beta 8(Itgb8)	Yes
ENSMUSG00000025324	ATP10A	Korfanty et al.(2014)	pubmed:25450459	direct interaction	N/D	ATPase, class V, type 10A(Atp10a)	Yes
ENSMUSG00000025326	UBE3A	Korfanty et al.(2014)	pubmed:25450459	direct interaction	N/D	ubiquitin protein ligase E3A(Ube3a)	Yes
ENSMUSG00000025354	DNAJC14	Kus-Liśkiewicz et al.(2013)	pubmed:23834426	direct interaction	N/D	DnaJ heat shock protein family (Hsp40) member C14(Dnajc14)	Yes
ENSMUSG00000025369	SMARCC2	Korfanty et al.(2014)	pubmed:25450459	direct interaction	N/D	SWI/SNF related, matrix associated, actin dependent regulator of chromatin, subfamily c, member 2(Smarcc2)	Yes
ENSMUSG00000025370	CDH9	Korfanty et al.(2014)	pubmed:25450459	direct interaction	N/D	cadherin 9(Cdh9)	Yes
ENSMUSG00000025384	FAAP100	Kus-Liśkiewicz et al.(2013)	pubmed:23834426	direct interaction	N/D	Fanconi anemia core complex associated protein 100(Faap100)	Yes
ENSMUSG00000025395	PRIM1	Korfanty et al.(2014)	pubmed:25450459	direct interaction	N/D	DNA primase, p49 subunit(Prim1)	Yes
ENSMUSG00000025429	PSTPIP2	Korfanty et al.(2014)	pubmed:25450459	direct interaction	N/D	proline-serine-threonine phosphatase-interacting protein 2(Pstpip2)	Yes
ENSMUSG00000025436	xrcc6bp1	Korfanty et al.(2014)	pubmed:25450459	direct interaction	N/D	XRCC6 binding protein 1(Xrcc6bp1)	Yes
ENSMUSG00000025439	CLNS1A	Kus-Liśkiewicz et al.(2013)	pubmed:23834426	direct interaction	N/D	chloride channel, nucleotide-sensitive, 1A(Clns1a)	Yes
ENSMUSG00000025473	ADAM8	Kus-Liśkiewicz et al.(2013)	pubmed:23834426	direct interaction	N/D	a disintegrin and metallopeptidase domain 8(Adam8)	Yes
ENSMUSG00000025474	TUBGCP2	Kus-Liśkiewicz et al.(2013)	pubmed:23834426	direct interaction	N/D	tubulin, gamma complex associated protein 2(Tubgcp2)	Yes
ENSMUSG00000025477	INPP5A	Korfanty et al.(2014)	pubmed:25450459	direct interaction	N/D	inositol polyphosphate-5-phosphatase A(Inpp5a)	Yes
ENSMUSG00000025479	CYP2E1	Korfanty et al.(2014)	pubmed:25450459	direct interaction	N/D	cytochrome P450, family 2, subfamily e, polypeptide 1(Cyp2e1)	Yes
ENSMUSG00000025499	HRAS	Kus-Liśkiewicz et al.(2013)	pubmed:23834426	direct interaction	N/D	Harvey rat sarcoma virus oncogene(Hras)	Yes
ENSMUSG00000025504	EPS8L2	Kus-Liśkiewicz et al.(2013)	pubmed:23834426	direct interaction	N/D	EPS8-like 2(Eps8l2)	Yes
ENSMUSG00000025532	CRCP	Kus-Liśkiewicz et al.(2013)	pubmed:23834426	direct interaction	N/D	calcitonin gene-related peptide-receptor component protein(Crcp)	Yes
ENSMUSG00000025551	FGF14	Korfanty et al.(2014)	pubmed:25450459	direct interaction	N/D	fibroblast growth factor 14(Fgf14)	Yes
ENSMUSG00000025588	nat1	Korfanty et al.(2014)	pubmed:25450459	direct interaction	N/D	N-acetyl transferase 1(Nat1)	Yes
ENSMUSG00000025647	SHISA5	Korfanty et al.(2014)	pubmed:25450459	direct interaction	N/D	shisa family member 5(Shisa5)	Yes
ENSMUSG00000025648	PFKFB4	Korfanty et al.(2014)	pubmed:25450459	direct interaction	N/D	6-phosphofructo-2-kinase/fructose-2,6-biphosphatase 4(Pfkfb4)	Yes
ENSMUSG00000025650	COL7A1	Kus-Liśkiewicz et al.(2013)	pubmed:23834426	direct interaction	N/D	collagen, type VII, alpha 1(Col7a1)	Yes
ENSMUSG00000025658	CNKSR2	Korfanty et al.(2014)	pubmed:25450459	direct interaction	N/D	connector enhancer of kinase suppressor of Ras 2(Cnksr2)	Yes
ENSMUSG00000025702	MARCH8	Korfanty et al.(2014)	pubmed:25450459	direct interaction	N/D	membrane-associated ring finger (C3HC4) 8(March8)	Yes
ENSMUSG00000025723	NMB	Kus-Liśkiewicz et al.(2013)	pubmed:23834426	direct interaction	N/D	neuromedin B(Nmb)	Yes
ENSMUSG00000025754	AGBL1	Korfanty et al.(2014)	pubmed:25450459	direct interaction	N/D	ATP/GTP binding protein-like 1(Agbl1)	Yes
ENSMUSG00000025757	HSPA4L	Korfanty et al.(2014)	pubmed:25450459	direct interaction	N/D	heat shock protein 4 like(Hspa4l)	Yes
ENSMUSG00000025790	SLCO3A1	Korfanty et al.(2014)	pubmed:25450459	direct interaction	N/D	solute carrier organic anion transporter family, member 3a1(Slco3a1)	Yes
ENSMUSG00000025791	PGM2	Kus-Liśkiewicz et al.(2013)	pubmed:23834426	direct interaction	N/D	phosphoglucomutase 2(Pgm2)	Yes
ENSMUSG00000025792	SLC25A10	Kus-Liśkiewicz et al.(2013)	pubmed:23834426	direct interaction	N/D	solute carrier family 25 (mitochondrial carrier, dicarboxylate transporter), member 10(Slc25a10)	Yes
ENSMUSG00000025794	RPL14	Kus-Liśkiewicz et al.(2013)	pubmed:23834426	direct interaction	N/D	ribosomal protein L14(Rpl14)	Yes
ENSMUSG00000025795	RASSF3	Korfanty et al.(2014)	pubmed:25450459	direct interaction	N/D	Ras association (RalGDS/AF-6) domain family member 3(Rassf3)	Yes
ENSMUSG00000025810	NRP1	Korfanty et al.(2014)	pubmed:25450459	direct interaction	N/D	neuropilin 1(Nrp1)	Yes
ENSMUSG00000025812	PARD3	Korfanty et al.(2014)	pubmed:25450459	direct interaction	N/D	par-3 family cell polarity regulator(Pard3)	Yes
ENSMUSG00000025816	SEC61A2	Korfanty et al.(2014)	pubmed:25450459	direct interaction	N/D	Sec61, alpha subunit 2 (S. cerevisiae)(Sec61a2)	Yes
ENSMUSG00000025854	FAM20C	Kus-Liśkiewicz et al.(2013)	pubmed:23834426	direct interaction	N/D	family with sequence similarity 20, member C(Fam20c)	Yes
ENSMUSG00000025857	DNAAF5	Kus-Liśkiewicz et al.(2013)	pubmed:23834426	direct interaction	N/D	dynein, axonemal assembly factor 5(Dnaaf5)	Yes
ENSMUSG00000025873	FAF2	Korfanty et al.(2014)	pubmed:25450459	direct interaction	N/D	Fas associated factor family member 2(Faf2)	Yes
ENSMUSG00000025878	UIMC1	Korfanty et al.(2014)	pubmed:25450459	direct interaction	N/D	ubiquitin interaction motif containing 1(Uimc1)	Yes
ENSMUSG00000025898	CWF19L2	Korfanty et al.(2014)	pubmed:25450459	direct interaction	N/D	CWF19-like 2, cell cycle control (S. pombe)(Cwf19l2)	Yes
ENSMUSG00000025907	RB1CC1	Kus-Liśkiewicz et al.(2013)	pubmed:23834426	direct interaction	N/D	RB1-inducible coiled-coil 1(Rb1cc1)	Yes
ENSMUSG00000025909	SNTG1	Korfanty et al.(2014)	pubmed:25450459	direct interaction	N/D	syntrophin, gamma 1(Sntg1)	Yes
ENSMUSG00000025915	SGK3	Kus-Liśkiewicz et al.(2013)	pubmed:23834426	direct interaction	N/D	serum/glucocorticoid regulated kinase 3(Sgk3)	Yes
ENSMUSG00000025931	PAQR8	Korfanty et al.(2014)	pubmed:25450459	direct interaction	N/D	progestin and adipoQ receptor family member VIII(Paqr8)	Yes
ENSMUSG00000025938	SLCO5A1	Korfanty et al.(2014)	pubmed:25450459	direct interaction	N/D	solute carrier organic anion transporter family, member 5A1(Slco5a1)	Yes
ENSMUSG00000025956	METTL21A	Korfanty et al.(2014)	pubmed:25450459	direct interaction	N/D	methyltransferase like 21A(Mettl21a)	Yes
ENSMUSG00000025962	FASTKD2	Kus-Liśkiewicz et al.(2013)	pubmed:23834426	direct interaction	N/D	FAST kinase domains 2(Fastkd2)	Yes
ENSMUSG00000025963	MDH1B	Kus-Liśkiewicz et al.(2013)	pubmed:23834426	direct interaction	N/D	malate dehydrogenase 1B, NAD (soluble)(Mdh1b)	Yes
ENSMUSG00000025971	9430016H08Rik	Kus-Liśkiewicz et al.(2013)	pubmed:23834426	direct interaction	N/D	RIKEN cDNA 9430016H08 gene(9430016H08Rik)	Yes
ENSMUSG00000025986	SLC39A10	Korfanty et al.(2014)	pubmed:25450459	direct interaction	N/D	solute carrier family 39 (zinc transporter), member 10(Slc39a10)	Yes
ENSMUSG00000026000	LANCL1	Korfanty et al.(2014)	pubmed:25450459	direct interaction	N/D	LanC (bacterial lantibiotic synthetase component C)-like 1(Lancl1)	Yes
ENSMUSG00000026017	CARF	Kus-Liśkiewicz et al.(2013)	pubmed:23834426	direct interaction	N/D	calcium response factor(Carf)	Yes
ENSMUSG00000026027	STRADB	Korfanty et al.(2014)	pubmed:25450459	direct interaction	N/D	STE20-related kinase adaptor beta(Stradb)	Yes
ENSMUSG00000026028	TRAK2	Kus-Liśkiewicz et al.(2013)	pubmed:23834426	direct interaction	N/D	trafficking protein, kinesin binding 2(Trak2)	Yes
ENSMUSG00000026058	KHDRBS2	Korfanty et al.(2014)	pubmed:25450459	direct interaction	N/D	KH domain containing, RNA binding, signal transduction associated 2(Khdrbs2)	Yes
ENSMUSG00000026087	MRPL30	Kus-Liśkiewicz et al.(2013)	pubmed:23834426	direct interaction	N/D	mitochondrial ribosomal protein L30(Mrpl30)	Yes
ENSMUSG00000026088	MITD1	Kus-Liśkiewicz et al.(2013)	pubmed:23834426	direct interaction	N/D	MIT, microtubule interacting and transport, domain containing 1(Mitd1)	Yes
ENSMUSG00000026096	OSGEPL1	Kus-Liśkiewicz et al.(2013)	pubmed:23834426	direct interaction	N/D	O-sialoglycoprotein endopeptidase-like 1(Osgepl1)	Yes
ENSMUSG00000026098	PMS1	Korfanty et al.(2014)	pubmed:25450459	direct interaction	N/D	postmeiotic segregation increased 1 (S. cerevisiae)(Pms1)	Yes
ENSMUSG00000026109	TMEFF2	Korfanty et al.(2014)	pubmed:25450459	direct interaction	N/D	transmembrane protein with EGF-like and two follistatin-like domains 2(Tmeff2)	Yes
ENSMUSG00000026116	TMEM131	Kus-Liśkiewicz et al.(2013)	pubmed:23834426	direct interaction	N/D	transmembrane protein 131(Tmem131)	Yes
ENSMUSG00000026117	ZAP70	Korfanty et al.(2014)	pubmed:25450459	direct interaction	N/D	zeta-chain (TCR) associated protein kinase(Zap70)	Yes
ENSMUSG00000026131	DST	Korfanty et al.(2014)	pubmed:25450459	direct interaction	N/D	dystonin(Dst)	Yes
ENSMUSG00000026147	COL9A1	Korfanty et al.(2014)	pubmed:25450459	direct interaction	N/D	collagen, type IX, alpha 1(Col9a1)	Yes
ENSMUSG00000026154	SDHAF4	Kus-Liśkiewicz et al.(2013)	pubmed:23834426	direct interaction	N/D	succinate dehydrogenase complex assembly factor 4(Sdhaf4)	Yes
ENSMUSG00000026158	OGFRL1	Korfanty et al.(2014)	pubmed:25450459	direct interaction	N/D	opioid growth factor receptor-like 1(Ogfrl1)	Yes
ENSMUSG00000026163	SPHKAP	Korfanty et al.(2014)	pubmed:25450459	direct interaction	N/D	SPHK1 interactor, AKAP domain containing(Sphkap)	Yes
ENSMUSG00000026171	rnf25	Kus-Liśkiewicz et al.(2013)	pubmed:23834426	direct interaction	N/D	ring finger protein 25(Rnf25)	Yes
ENSMUSG00000026173	PLCD4	Kus-Liśkiewicz et al.(2013)	pubmed:23834426	direct interaction	N/D	phospholipase C, delta 4(Plcd4)	Yes
ENSMUSG00000026179	pnkd	Korfanty et al.(2014)	pubmed:25450459	direct interaction	N/D	paroxysmal nonkinesiogenic dyskinesia(Pnkd)	Yes
ENSMUSG00000026182	TNP1	Korfanty et al.(2014)	pubmed:25450459	direct interaction	N/D	transition protein 1(Tnp1)	Yes
ENSMUSG00000026196	BARD1	Korfanty et al.(2014)	pubmed:25450459	direct interaction	N/D	BRCA1 associated RING domain 1(Bard1)	Yes
ENSMUSG00000026201	STK16	Kus-Liśkiewicz et al.(2013)	pubmed:23834426	direct interaction	N/D	serine/threonine kinase 16(Stk16)	Yes
ENSMUSG00000026220	SLC16A14	Korfanty et al.(2014)	pubmed:25450459	direct interaction	N/D	solute carrier family 16 (monocarboxylic acid transporters), member 14(Slc16a14)	Yes
ENSMUSG00000026235	EPHA4	Korfanty et al.(2014)	pubmed:25450459	direct interaction	N/D	Eph receptor A4(Epha4)	Yes
ENSMUSG00000026247	ECEL1	Kus-Liśkiewicz et al.(2013)	pubmed:23834426	direct interaction	N/D	endothelin converting enzyme-like 1(Ecel1)	Yes
ENSMUSG00000026270	CAPN10	Kus-Liśkiewicz et al.(2013)	pubmed:23834426	direct interaction	N/D	calpain 10(Capn10)	Yes
ENSMUSG00000026271	GPR35	Kus-Liśkiewicz et al.(2013)	pubmed:23834426	direct interaction	N/D	G protein-coupled receptor 35(Gpr35)	Yes
ENSMUSG00000026276	SEPT2	Kus-Liśkiewicz et al.(2013)	pubmed:23834426	direct interaction	N/D	septin 2(Sept2)	Yes
ENSMUSG00000026277	STK25	Kus-Liśkiewicz et al.(2013)	pubmed:23834426	direct interaction	inhibits	serine/threonine kinase 25 (yeast)(Stk25)	Yes
ENSMUSG00000026279	THAP4	Kus-Liśkiewicz et al.(2013)	pubmed:23834426	direct interaction	N/D	THAP domain containing 4(Thap4)	Yes
ENSMUSG00000026283	ING5	Kus-Liśkiewicz et al.(2013)	pubmed:23834426	direct interaction	N/D	inhibitor of growth family, member 5(Ing5)	Yes
ENSMUSG00000026295	SPP2	Korfanty et al.(2014)	pubmed:25450459	direct interaction	N/D	secreted phosphoprotein 2(Spp2)	Yes
ENSMUSG00000026305	LRRFIP1	Korfanty et al.(2014)	pubmed:25450459	direct interaction	N/D	leucine rich repeat (in FLII) interacting protein 1(Lrrfip1)	Yes
ENSMUSG00000026317	CLN8	Korfanty et al.(2014)	pubmed:25450459	direct interaction	N/D	ceroid-lipofuscinosis, neuronal 8(Cln8)	Yes
ENSMUSG00000026319	2310035C23Rik	Korfanty et al.(2014)	pubmed:25450459	direct interaction	N/D	RIKEN cDNA 2310035C23 gene(2310035C23Rik)	Yes
ENSMUSG00000026321	TNFRSF11A	Korfanty et al.(2014)	pubmed:25450459	direct interaction	N/D	tumor necrosis factor receptor superfamily, member 11a, NFKB activator(Tnfrsf11a)	Yes
ENSMUSG00000026333	GIN1	Kus-Liśkiewicz et al.(2013)	pubmed:23834426	direct interaction	N/D	gypsy retrotransposon integrase 1(Gin1)	Yes
ENSMUSG00000026341	ACTR3	Korfanty et al.(2014)	pubmed:25450459	direct interaction	N/D	ARP3 actin-related protein 3(Actr3)	Yes
ENSMUSG00000026347	TMEM163	Korfanty et al.(2014)	pubmed:25450459	direct interaction	N/D	transmembrane protein 163(Tmem163)	Yes
ENSMUSG00000026353	UBXN4	Korfanty et al.(2014)	pubmed:25450459	direct interaction	N/D	UBX domain protein 4(Ubxn4)	Yes
ENSMUSG00000026361	CDC73	Korfanty et al.(2014)	pubmed:25450459	direct interaction	N/D	cell division cycle 73, Paf1/RNA polymerase II complex component(Cdc73)	Yes
ENSMUSG00000026374	TSN	Korfanty et al.(2014)	pubmed:25450459	direct interaction	N/D	translin(Tsn)	Yes
ENSMUSG00000026380	TFCP2L1	Korfanty et al.(2014)	pubmed:25450459	direct interaction	N/D	transcription factor CP2-like 1(Tfcp2l1)	Yes
ENSMUSG00000026383	EPB41L5	Kus-Liśkiewicz et al.(2013)	pubmed:23834426	direct interaction	N/D	erythrocyte membrane protein band 4.1 like 5(Epb41l5)	Yes
ENSMUSG00000026384	PTPN4	Kus-Liśkiewicz et al.(2013)	pubmed:23834426	direct interaction	N/D	protein tyrosine phosphatase, non-receptor type 4(Ptpn4)	Yes
ENSMUSG00000026398	NR5A2	Korfanty et al.(2014)	pubmed:25450459	direct interaction	N/D	nuclear receptor subfamily 5, group A, member 2(Nr5a2)	Yes
ENSMUSG00000026401	Cd55b	Korfanty et al.(2014)	pubmed:25450459	direct interaction	N/D	CD55 molecule, decay accelerating factor for complement B(Cd55b)	Yes
ENSMUSG00000026404	DDX59	Kus-Liśkiewicz et al.(2013)	pubmed:23834426	direct interaction	N/D	DEAD (Asp-Glu-Ala-Asp) box polypeptide 59(Ddx59)	Yes
ENSMUSG00000026427	EIF2D	Kus-Liśkiewicz et al.(2013)	pubmed:23834426	direct interaction	N/D	eukaryotic translation initiation factor 2D(Eif2d)	Yes
ENSMUSG00000026442	NFASC	Kus-Liśkiewicz et al.(2013)	pubmed:23834426	direct interaction	N/D	neurofascin(Nfasc)	Yes
ENSMUSG00000026468	LHX4	Korfanty et al.(2014)	pubmed:25450459	direct interaction	N/D	LIM homeobox protein 4(Lhx4)	Yes
ENSMUSG00000026469	XPR1	Korfanty et al.(2014)	pubmed:25450459	direct interaction	N/D	xenotropic and polytropic retrovirus receptor 1(Xpr1)	Yes
ENSMUSG00000026480	NCF2	Korfanty et al.(2014)	pubmed:25450459	direct interaction	N/D	neutrophil cytosolic factor 2(Ncf2)	Yes
ENSMUSG00000026482	RGL1	Kus-Liśkiewicz et al.(2013)	pubmed:23834426	direct interaction	N/D	ral guanine nucleotide dissociation stimulator,-like 1(Rgl1)	Yes
ENSMUSG00000026483	FAM129A	Korfanty et al.(2014)	pubmed:25450459	direct interaction	N/D	family with sequence similarity 129, member A(Fam129a)	Yes
ENSMUSG00000026497	MIXL1	Korfanty et al.(2014)	pubmed:25450459	direct interaction	N/D	Mix1 homeobox-like 1 (Xenopus laevis)(Mixl1)	Yes
ENSMUSG00000026500	cox20	Korfanty et al.(2014)	pubmed:25450459	direct interaction	N/D	COX20 Cox2 chaperone(Cox20)	Yes
ENSMUSG00000026510	Trp53bp2	Kus-Liśkiewicz et al.(2013)	pubmed:23834426	direct interaction	N/D	transformation related protein 53 binding protein 2(Trp53bp2)	Yes
ENSMUSG00000026511	SRP9	Korfanty et al.(2014)	pubmed:25450459	direct interaction	N/D	signal recognition particle 9(Srp9)	Yes
ENSMUSG00000026516	NVL	Kus-Liśkiewicz et al.(2013)	pubmed:23834426	direct interaction	N/D	nuclear VCP-like(Nvl)	Yes
ENSMUSG00000026553	COPA	Kus-Liśkiewicz et al.(2013)	pubmed:23834426	direct interaction	inhibits	coatomer protein complex subunit alpha(Copa)	Yes
ENSMUSG00000026575	NME7	Kus-Liśkiewicz et al.(2013)	pubmed:23834426	direct interaction	N/D	NME/NM23 family member 7(Nme7)	Yes
ENSMUSG00000026576	ATP1B1	Korfanty et al.(2014)	pubmed:25450459	direct interaction	N/D	ATPase, Na+/K+ transporting, beta 1 polypeptide(Atp1b1)	Yes
ENSMUSG00000026577	BLZF1	Kus-Liśkiewicz et al.(2013)	pubmed:23834426	direct interaction	N/D	basic leucine zipper nuclear factor 1(Blzf1)	Yes
ENSMUSG00000026578	CCDC181	Kus-Liśkiewicz et al.(2013)	pubmed:23834426	direct interaction	N/D	coiled-coil domain containing 181(Ccdc181)	Yes
ENSMUSG00000026594	RALGPS2	Korfanty et al.(2014)	pubmed:25450459	direct interaction	N/D	Ral GEF with PH domain and SH3 binding motif 2(Ralgps2)	Yes
ENSMUSG00000026600	SOAT1	Korfanty et al.(2014)	pubmed:25450459	direct interaction	N/D	sterol O-acyltransferase 1(Soat1)	Yes
ENSMUSG00000026603	SMYD2	Korfanty et al.(2014)	pubmed:25450459	direct interaction	N/D	SET and MYND domain containing 2(Smyd2)	Yes
ENSMUSG00000026605	CENPF	Korfanty et al.(2014)	pubmed:25450459	direct interaction	N/D	centromere protein F(Cenpf)	Yes
ENSMUSG00000026610	ESRRG	Korfanty et al.(2014)	pubmed:25450459	direct interaction	N/D	estrogen-related receptor gamma(Esrrg)	Yes
ENSMUSG00000026618	iars2	Kus-Liśkiewicz et al.(2013)	pubmed:23834426	direct interaction	N/D	isoleucine-tRNA synthetase 2, mitochondrial(Iars2)	Yes
ENSMUSG00000026623	LPGAT1	Korfanty et al.(2014)	pubmed:25450459	direct interaction	N/D	lysophosphatidylglycerol acyltransferase 1(Lpgat1)	Yes
ENSMUSG00000026630	BATF3	Korfanty et al.(2014)	pubmed:25450459	direct interaction	N/D	basic leucine zipper transcription factor, ATF-like 3(Batf3)	Yes
ENSMUSG00000026657	FRMD4A	Korfanty et al.(2014)	pubmed:25450459	direct interaction	N/D	FERM domain containing 4A(Frmd4a)	Yes
ENSMUSG00000026663	ATF6	Korfanty et al.(2014)	pubmed:25450459	direct interaction	N/D	activating transcription factor 6(Atf6)	Yes
ENSMUSG00000026674	DDR2	Korfanty et al.(2014)	pubmed:25450459	direct interaction	N/D	discoidin domain receptor family, member 2(Ddr2)	Yes
ENSMUSG00000026683	NUF2	Korfanty et al.(2014)	pubmed:25450459	direct interaction	N/D	NUF2, NDC80 kinetochore complex component(Nuf2)	Yes
ENSMUSG00000026694	METTL13	Korfanty et al.(2014)	pubmed:25450459	direct interaction	N/D	methyltransferase like 13(Mettl13)	Yes
ENSMUSG00000026709	DARS2	Kus-Liśkiewicz et al.(2013)	pubmed:23834426	direct interaction	N/D	aspartyl-tRNA synthetase 2 (mitochondrial)(Dars2)	Yes
ENSMUSG00000026715	SERPINC1	Kus-Liśkiewicz et al.(2013)	pubmed:23834426	direct interaction	N/D	serine (or cysteine) peptidase inhibitor, clade C (antithrombin), member 1(Serpinc1)	Yes
ENSMUSG00000026726	CUBN	Korfanty et al.(2014)	pubmed:25450459	direct interaction	N/D	cubilin (intrinsic factor-cobalamin receptor)(Cubn)	Yes
ENSMUSG00000026737	PIP4K2A	Korfanty et al.(2014)	pubmed:25450459	direct interaction	N/D	phosphatidylinositol-5-phosphate 4-kinase, type II, alpha(Pip4k2a)	Yes
ENSMUSG00000026740	DNAJC1	Korfanty et al.(2014)	pubmed:25450459	direct interaction	N/D	DnaJ heat shock protein family (Hsp40) member C1(Dnajc1)	Yes
ENSMUSG00000026767	FAM188A	Korfanty et al.(2014)	pubmed:25450459	direct interaction	N/D	family with sequence similarity 188, member A(Fam188a)	Yes
ENSMUSG00000026786	APBB1IP	Korfanty et al.(2014)	pubmed:25450459	direct interaction	N/D	amyloid beta (A4) precursor protein-binding, family B, member 1 interacting protein(Apbb1ip)	Yes
ENSMUSG00000026792	LRSAM1	Kus-Liśkiewicz et al.(2013)	pubmed:23834426	direct interaction	N/D	leucine rich repeat and sterile alpha motif containing 1(Lrsam1)	Yes
ENSMUSG00000026798	COQ4	Kus-Liśkiewicz et al.(2013)	pubmed:23834426	direct interaction	N/D	coenzyme Q4(Coq4)	Yes
ENSMUSG00000026803	TTF1	Kus-Liśkiewicz et al.(2013)	pubmed:23834426	direct interaction	N/D	transcription termination factor, RNA polymerase I(Ttf1)	Yes
ENSMUSG00000026814	ENG	Kus-Liśkiewicz et al.(2013)	pubmed:23834426	direct interaction	N/D	endoglin(Eng)	Yes
ENSMUSG00000026818	CEL	Kus-Liśkiewicz et al.(2013)	pubmed:23834426	direct interaction	N/D	carboxyl ester lipase(Cel)	Yes
ENSMUSG00000026824	KCNJ3	Korfanty et al.(2014)	pubmed:25450459	direct interaction	N/D	potassium inwardly-rectifying channel, subfamily J, member 3(Kcnj3)	Yes
ENSMUSG00000026833	OLFM1	Korfanty et al.(2014)	pubmed:25450459	direct interaction	N/D	olfactomedin 1(Olfm1)	Yes
ENSMUSG00000026836	ACVR1	Korfanty et al.(2014)	pubmed:25450459	direct interaction	N/D	activin A receptor, type 1(Acvr1)	Yes
ENSMUSG00000026840	LAMC3	Korfanty et al.(2014)	pubmed:25450459	direct interaction	N/D	laminin gamma 3(Lamc3)	Yes
ENSMUSG00000026843	FUBP3	Kus-Liśkiewicz et al.(2013)	pubmed:23834426	direct interaction	N/D	far upstream element (FUSE) binding protein 3(Fubp3)	Yes
ENSMUSG00000026849	TOR1A	Kus-Liśkiewicz et al.(2013)	pubmed:23834426	direct interaction	N/D	torsin family 1, member A (torsin A)(Tor1a)	Yes
ENSMUSG00000026851	BC005624	Korfanty et al.(2014)	pubmed:25450459	direct interaction	N/D	cDNA sequence BC005624(BC005624)	Yes
ENSMUSG00000026856	DOLPP1	Kus-Liśkiewicz et al.(2013)	pubmed:23834426	direct interaction	N/D	dolichyl pyrophosphate phosphatase 1(Dolpp1)	Yes
ENSMUSG00000026857	NTMT1	Kus-Liśkiewicz et al.(2013)	pubmed:23834426	direct interaction	N/D	N-terminal Xaa-Pro-Lys N-methyltransferase 1(Ntmt1)	Yes
ENSMUSG00000026879	GSN	Korfanty et al.(2014)	pubmed:25450459	direct interaction	N/D	gelsolin(Gsn)	Yes
ENSMUSG00000026880	STOM	Kus-Liśkiewicz et al.(2013)	pubmed:23834426	direct interaction	inhibits	stomatin(Stom)	Yes
ENSMUSG00000026883	DAB2IP	Korfanty et al.(2014)	pubmed:25450459	direct interaction	N/D	disabled 2 interacting protein(Dab2ip)	Yes
ENSMUSG00000026885	TTLL11	Korfanty et al.(2014)	pubmed:25450459	direct interaction	N/D	tubulin tyrosine ligase-like family, member 11(Ttll11)	Yes
ENSMUSG00000026888	GRB14	Korfanty et al.(2014)	pubmed:25450459	direct interaction	N/D	growth factor receptor bound protein 14(Grb14)	Yes
ENSMUSG00000026895	NDUFA8	Kus-Liśkiewicz et al.(2013)	pubmed:23834426	direct interaction	N/D	NADH dehydrogenase (ubiquinone) 1 alpha subcomplex, 8(Ndufa8)	Yes
ENSMUSG00000026914	PSMD14	Korfanty et al.(2014)	pubmed:25450459	direct interaction	N/D	proteasome (prosome, macropain) 26S subunit, non-ATPase, 14(Psmd14)	Yes
ENSMUSG00000026917	WDR5	Korfanty et al.(2014)	pubmed:25450459	direct interaction	N/D	WD repeat domain 5(Wdr5)	Yes
ENSMUSG00000026926	PMPCA	Kus-Liśkiewicz et al.(2013)	pubmed:23834426	direct interaction	N/D	peptidase (mitochondrial processing) alpha(Pmpca)	Yes
ENSMUSG00000026931	1700019N19Rik	Kus-Liśkiewicz et al.(2013)	pubmed:23834426	direct interaction	N/D	RIKEN cDNA 1700019N19 gene(1700019N19Rik)	Yes
ENSMUSG00000026942	TRAF2	Kus-Liśkiewicz et al.(2013)	pubmed:23834426	direct interaction	N/D	TNF receptor-associated factor 2(Traf2)	Yes
ENSMUSG00000026977	MARCH7	Kus-Liśkiewicz et al.(2013)	pubmed:23834426	direct interaction	N/D	membrane-associated ring finger (C3HC4) 7(March7)	Yes
ENSMUSG00000026994	GALNT3	Korfanty et al.(2014)	pubmed:25450459	direct interaction	N/D	UDP-N-acetyl-alpha-D-galactosamine:polypeptide N-acetylgalactosaminyltransferase 3(Galnt3)	Yes
ENSMUSG00000026999	NUP35	Kus-Liśkiewicz et al.(2013)	pubmed:23834426	direct interaction	N/D	nucleoporin 35(Nup35)	Yes
ENSMUSG00000027011	UBE2E3	Korfanty et al.(2014)	pubmed:25450459	direct interaction	N/D	ubiquitin-conjugating enzyme E2E 3(Ube2e3)	Yes
ENSMUSG00000027014	CWC22	Korfanty et al.(2014)	pubmed:25450459	direct interaction	N/D	CWC22 spliceosome-associated protein(Cwc22)	Yes
ENSMUSG00000027015	CYBRD1	Kus-Liśkiewicz et al.(2013)	pubmed:23834426	direct interaction	N/D	cytochrome b reductase 1(Cybrd1)	Yes
ENSMUSG00000027016	Zfp385b	Korfanty et al.(2014)	pubmed:25450459	direct interaction	N/D	zinc finger protein 385B(Zfp385b)	Yes
ENSMUSG00000027022	XIRP2	Korfanty et al.(2014)	pubmed:25450459	direct interaction	N/D	xin actin-binding repeat containing 2(Xirp2)	Yes
ENSMUSG00000027067	SSRP1	Korfanty et al.(2014)	pubmed:25450459	direct interaction	N/D	structure specific recognition protein 1(Ssrp1)	Yes
ENSMUSG00000027070	LRP2	Korfanty et al.(2014)	pubmed:25450459	direct interaction	N/D	low density lipoprotein receptor-related protein 2(Lrp2)	Yes
ENSMUSG00000027109	SP3	Kus-Liśkiewicz et al.(2013)	pubmed:23834426	direct interaction	inhibits	trans-acting transcription factor 3(Sp3)	Yes
ENSMUSG00000027122	ARL14EP	Korfanty et al.(2014)	pubmed:25450459	direct interaction	N/D	ADP-ribosylation factor-like 14 effector protein(Arl14ep)	Yes
ENSMUSG00000027176	CSTF3	Korfanty et al.(2014)	pubmed:25450459	direct interaction	N/D	cleavage stimulation factor, 3' pre-RNA, subunit 3(Cstf3)	Yes
ENSMUSG00000027180	FBXO3	Kus-Liśkiewicz et al.(2013)	pubmed:23834426	direct interaction	N/D	F-box protein 3(Fbxo3)	Yes
ENSMUSG00000027193	API5	Korfanty et al.(2014)	pubmed:25450459	direct interaction	N/D	apoptosis inhibitor 5(Api5)	Yes
ENSMUSG00000027194	TTC17	Korfanty et al.(2014)	pubmed:25450459	direct interaction	N/D	tetratricopeptide repeat domain 17(Ttc17)	Yes
ENSMUSG00000027199	GATM	Korfanty et al.(2014)	pubmed:25450459	direct interaction	N/D	glycine amidinotransferase (L-arginine:glycine amidinotransferase)(Gatm)	Yes
ENSMUSG00000027201	MYEF2	Kus-Liśkiewicz et al.(2013)	pubmed:23834426	direct interaction	inhibits	myelin basic protein expression factor 2, repressor(Myef2)	Yes
ENSMUSG00000027208	FGF7	Kus-Liśkiewicz et al.(2013)	pubmed:23834426	direct interaction	N/D	fibroblast growth factor 7(Fgf7)	No
ENSMUSG00000027215	CD82	Korfanty et al.(2014)	pubmed:25450459	direct interaction	N/D	CD82 antigen(Cd82)	Yes
ENSMUSG00000027230	CREB3L1	Korfanty et al.(2014)	pubmed:25450459	direct interaction	N/D	cAMP responsive element binding protein 3-like 1(Creb3l1)	Yes
ENSMUSG00000027281	slx4ip	Korfanty et al.(2014)	pubmed:25450459	direct interaction	N/D	SLX4 interacting protein(Slx4ip)	Yes
ENSMUSG00000027284	CDAN1	Korfanty et al.(2014)	pubmed:25450459	direct interaction	N/D	congenital dyserythropoietic anemia, type I (human)(Cdan1)	Yes
ENSMUSG00000027286	LRRC57	Kus-Liśkiewicz et al.(2013)	pubmed:23834426	direct interaction	N/D	leucine rich repeat containing 57(Lrrc57)	Yes
ENSMUSG00000027288	ZFP106	Kus-Liśkiewicz et al.(2013)	pubmed:23834426	direct interaction	N/D	zinc finger protein 106(Zfp106)	Yes
ENSMUSG00000027293	EHD4	Korfanty et al.(2014)	pubmed:25450459	direct interaction	N/D	EH-domain containing 4(Ehd4)	Yes
ENSMUSG00000027304	rtf1	Korfanty et al.(2014)	pubmed:25450459	direct interaction	N/D	RTF1, Paf1/RNA polymerase II complex component(Rtf1)	Yes
ENSMUSG00000027306	NUSAP1	Kus-Liśkiewicz et al.(2013)	pubmed:23834426	direct interaction	N/D	nucleolar and spindle associated protein 1(Nusap1)	Yes
ENSMUSG00000027313	CHAC1	Korfanty et al.(2014)	pubmed:25450459	direct interaction	N/D	ChaC, cation transport regulator 1(Chac1)	Yes
ENSMUSG00000027344	FSIP1	Kus-Liśkiewicz et al.(2013)	pubmed:23834426	direct interaction	N/D	fibrous sheath-interacting protein 1(Fsip1)	Yes
ENSMUSG00000027346	GPCPD1	Korfanty et al.(2014)	pubmed:25450459	direct interaction	N/D	glycerophosphocholine phosphodiesterase 1(Gpcpd1)	Yes
ENSMUSG00000027353	MCM8	Kus-Liśkiewicz et al.(2013)	pubmed:23834426	direct interaction	N/D	minichromosome maintenance 8 homologous recombination repair factor(Mcm8)	Yes
ENSMUSG00000027356	FERMT1	Korfanty et al.(2014)	pubmed:25450459	direct interaction	N/D	fermitin family member 1(Fermt1)	Yes
ENSMUSG00000027358	BMP2	Korfanty et al.(2014)	pubmed:25450459	direct interaction	N/D	bone morphogenetic protein 2(Bmp2)	Yes
ENSMUSG00000027384	NDUFAF5	Korfanty et al.(2014)	pubmed:25450459	direct interaction	N/D	NADH dehydrogenase (ubiquinone) complex I, assembly factor 5(Ndufaf5)	Yes
ENSMUSG00000027411	VPS16	Kus-Liśkiewicz et al.(2013)	pubmed:23834426	direct interaction	inhibits	VSP16 CORVET/HOPS core subunit(Vps16)	Yes
ENSMUSG00000027422	RRBP1	Korfanty et al.(2014)	pubmed:25450459	direct interaction	N/D	ribosome binding protein 1(Rrbp1)	Yes
ENSMUSG00000027430	DTD1	Korfanty et al.(2014)	pubmed:25450459	direct interaction	N/D	D-tyrosyl-tRNA deacylase 1(Dtd1)	Yes
ENSMUSG00000027466	RBCK1	Kus-Liśkiewicz et al.(2013)	pubmed:23834426	direct interaction	N/D	RanBP-type and C3HC4-type zinc finger containing 1(Rbck1)	Yes
ENSMUSG00000027478	DNMT3B	Korfanty et al.(2014)	pubmed:25450459	direct interaction	N/D	DNA methyltransferase 3B(Dnmt3b)	Yes
ENSMUSG00000027498	CSTF1	Kus-Liśkiewicz et al.(2013)	pubmed:23834426	direct interaction	N/D	cleavage stimulation factor, 3' pre-RNA, subunit 1(Cstf1)	Yes
ENSMUSG00000027499	PKIA	Korfanty et al.(2014)	pubmed:25450459	direct interaction	N/D	protein kinase inhibitor, alpha(Pkia)	Yes
ENSMUSG00000027506	TPD52	Korfanty et al.(2014)	pubmed:25450459	direct interaction	N/D	tumor protein D52(Tpd52)	Yes
ENSMUSG00000027510	RBM38	Korfanty et al.(2014)	pubmed:25450459	direct interaction	N/D	RNA binding motif protein 38(Rbm38)	Yes
ENSMUSG00000027519	rab22a	Kus-Liśkiewicz et al.(2013)	pubmed:23834426	direct interaction	N/D	RAB22A, member RAS oncogene family(Rab22a)	Yes
ENSMUSG00000027523	GNAS	Kus-Liśkiewicz et al.(2013)	pubmed:23834426	direct interaction	N/D	GNAS (guanine nucleotide binding protein, alpha stimulating) complex locus(Gnas)	Yes
ENSMUSG00000027528	FABP9	Korfanty et al.(2014)	pubmed:25450459	direct interaction	N/D	fatty acid binding protein 9, testis(Fabp9)	Yes
ENSMUSG00000027540	PTPN1	Korfanty et al.(2014)	pubmed:25450459	direct interaction	N/D	protein tyrosine phosphatase, non-receptor type 1(Ptpn1)	Yes
ENSMUSG00000027544	NFATC2	Korfanty et al.(2014)	pubmed:25450459	direct interaction	N/D	nuclear factor of activated T cells, cytoplasmic, calcineurin dependent 2(Nfatc2)	Yes
ENSMUSG00000027547	SALL4	Korfanty et al.(2014)	pubmed:25450459	direct interaction	N/D	sal-like 4 (Drosophila)(Sall4)	Yes
ENSMUSG00000027551	zfp64	Korfanty et al.(2014)	pubmed:25450459	direct interaction	N/D	zinc finger protein 64(Zfp64)	Yes
ENSMUSG00000027560	DOK5	Korfanty et al.(2014)	pubmed:25450459	direct interaction	N/D	docking protein 5(Dok5)	Yes
ENSMUSG00000027562	Car2	Korfanty et al.(2014)	pubmed:25450459	direct interaction	N/D	carbonic anhydrase 2(Car2)	Yes
ENSMUSG00000027566	PSMA7	Kus-Liśkiewicz et al.(2013)	pubmed:23834426	direct interaction	N/D	proteasome (prosome, macropain) subunit, alpha type 7(Psma7)	Yes
ENSMUSG00000027575	ARFGAP1	Kus-Liśkiewicz et al.(2013)	pubmed:23834426	direct interaction	N/D	ADP-ribosylation factor GTPase activating protein 1(Arfgap1)	Yes
ENSMUSG00000027580	HELZ2	Korfanty et al.(2014)	pubmed:25450459	direct interaction	N/D	helicase with zinc finger 2, transcriptional coactivator(Helz2)	Yes
ENSMUSG00000027583	ZBTB46	Korfanty et al.(2014)	pubmed:25450459	direct interaction	N/D	zinc finger and BTB domain containing 46(Zbtb46)	Yes
ENSMUSG00000027598	ITCH	Korfanty et al.(2014)	pubmed:25450459	direct interaction	N/D	itchy, E3 ubiquitin protein ligase(Itch)	Yes
ENSMUSG00000027599	ARMC1	Korfanty et al.(2014)	pubmed:25450459	direct interaction	N/D	armadillo repeat containing 1(Armc1)	Yes
ENSMUSG00000027601	MTFR1	Kus-Liśkiewicz et al.(2013)	pubmed:23834426	direct interaction	N/D	mitochondrial fission regulator 1(Mtfr1)	Yes
ENSMUSG00000027630	TBL1XR1	Kus-Liśkiewicz et al.(2013)	pubmed:23834426	direct interaction	N/D	transducin (beta)-like 1X-linked receptor 1(Tbl1xr1)	Yes
ENSMUSG00000027634	NDRG3	Kus-Liśkiewicz et al.(2013)	pubmed:23834426	direct interaction	N/D	N-myc downstream regulated gene 3(Ndrg3)	Yes
ENSMUSG00000027637	1110008F13Rik	Kus-Liśkiewicz et al.(2013)	pubmed:23834426	direct interaction	N/D	RIKEN cDNA 1110008F13 gene(1110008F13Rik)	Yes
ENSMUSG00000027641	RBL1	Kus-Liśkiewicz et al.(2013)	pubmed:23834426	direct interaction	N/D	retinoblastoma-like 1 (p107)(Rbl1)	Yes
ENSMUSG00000027649	CTNNBL1	Korfanty et al.(2014)	pubmed:25450459	direct interaction	N/D	catenin, beta like 1(Ctnnbl1)	Yes
ENSMUSG00000027650	TTI1	Kus-Liśkiewicz et al.(2013)	pubmed:23834426	direct interaction	N/D	TELO2 interacting protein 1(Tti1)	Yes
ENSMUSG00000027654	FAM83D	Kus-Liśkiewicz et al.(2013)	pubmed:23834426	direct interaction	N/D	family with sequence similarity 83, member D(Fam83d)	Yes
ENSMUSG00000027655	DHX35	Korfanty et al.(2014)	pubmed:25450459	direct interaction	N/D	DEAH (Asp-Glu-Ala-His) box polypeptide 35(Dhx35)	Yes
ENSMUSG00000027665	PIK3CA	Korfanty et al.(2014)	pubmed:25450459	direct interaction	N/D	phosphatidylinositol 3-kinase, catalytic, alpha polypeptide(Pik3ca)	Yes
ENSMUSG00000027679	DNAJC19	Korfanty et al.(2014)	pubmed:25450459	direct interaction	N/D	DnaJ heat shock protein family (Hsp40) member C19(Dnajc19)	Yes
ENSMUSG00000027680	FXR1	Korfanty et al.(2014)	pubmed:25450459	direct interaction	N/D	fragile X mental retardation gene 1, autosomal homolog(Fxr1)	Yes
ENSMUSG00000027684	MECOM	Korfanty et al.(2014)	pubmed:25450459	direct interaction	N/D	MDS1 and EVI1 complex locus(Mecom)	Yes
ENSMUSG00000027690	SLC2A2	Kus-Liśkiewicz et al.(2013)	pubmed:23834426	direct interaction	N/D	solute carrier family 2 (facilitated glucose transporter), member 2(Slc2a2)	Yes
ENSMUSG00000027692	TNIK	Korfanty et al.(2014)	pubmed:25450459	direct interaction	N/D	TRAF2 and NCK interacting kinase(Tnik)	Yes
ENSMUSG00000027695	PLD1	Korfanty et al.(2014)	pubmed:25450459	direct interaction	N/D	phospholipase D1(Pld1)	Yes
ENSMUSG00000027699	ECT2	Korfanty et al.(2014)	pubmed:25450459	direct interaction	N/D	ect2 oncogene(Ect2)	Yes
ENSMUSG00000027706	SEC62	Kus-Liśkiewicz et al.(2013)	pubmed:23834426	direct interaction	N/D	SEC62 homolog (S. cerevisiae)(Sec62)	Yes
ENSMUSG00000027710	ACAD9	Kus-Liśkiewicz et al.(2013)	pubmed:23834426	direct interaction	N/D	acyl-Coenzyme A dehydrogenase family, member 9(Acad9)	Yes
ENSMUSG00000027714	EXOSC9	Kus-Liśkiewicz et al.(2013)	pubmed:23834426	direct interaction	N/D	exosome component 9(Exosc9)	Yes
ENSMUSG00000027719	ADAD1	Korfanty et al.(2014)	pubmed:25450459	direct interaction	N/D	adenosine deaminase domain containing 1 (testis specific)(Adad1)	Yes
ENSMUSG00000027777	SCHIP1	Korfanty et al.(2014)	pubmed:25450459	direct interaction	N/D	schwannomin interacting protein 1(Schip1)	Yes
ENSMUSG00000027793	CCNA1	Kus-Liśkiewicz et al.(2013)	pubmed:23834426	direct interaction	N/D	cyclin A1(Ccna1)	Yes
ENSMUSG00000027799	NBEA	Korfanty et al.(2014)	pubmed:25450459	direct interaction	N/D	neurobeachin(Nbea)	Yes
ENSMUSG00000027800	TM4SF1	Korfanty et al.(2014)	pubmed:25450459	direct interaction	N/D	transmembrane 4 superfamily member 1(Tm4sf1)	Yes
ENSMUSG00000027811	4930579G24Rik	Korfanty et al.(2014)	pubmed:25450459	direct interaction	N/D	RIKEN cDNA 4930579G24 gene(4930579G24Rik)	Yes
ENSMUSG00000027832	PTX3	Korfanty et al.(2014)	pubmed:25450459	direct interaction	N/D	pentraxin related gene(Ptx3)	Yes
ENSMUSG00000027863	CD2	Korfanty et al.(2014)	pubmed:25450459	direct interaction	N/D	CD2 antigen(Cd2)	Yes
ENSMUSG00000027896	SLC16A4	Kus-Liśkiewicz et al.(2013)	pubmed:23834426	direct interaction	N/D	solute carrier family 16 (monocarboxylic acid transporters), member 4(Slc16a4)	Yes
ENSMUSG00000027912	Lce1m	Korfanty et al.(2014)	pubmed:25450459	direct interaction	N/D	late cornified envelope 1M(Lce1m)	Yes
ENSMUSG00000027963	EXTL2	Kus-Liśkiewicz et al.(2013)	pubmed:23834426	direct interaction	N/D	exostoses (multiple)-like 2(Extl2)	Yes
ENSMUSG00000027966	COL11A1	Korfanty et al.(2014)	pubmed:25450459	direct interaction	N/D	collagen, type XI, alpha 1(Col11a1)	Yes
ENSMUSG00000027967	NEUROG2	Korfanty et al.(2014)	pubmed:25450459	direct interaction	N/D	neurogenin 2(Neurog2)	Yes
ENSMUSG00000027968	LARP7	Kus-Liśkiewicz et al.(2013)	pubmed:23834426	direct interaction	N/D	La ribonucleoprotein domain family, member 7(Larp7)	Yes
ENSMUSG00000028009	1700061I17Rik	Korfanty et al.(2014)	pubmed:25450459	direct interaction	N/D	RIKEN cDNA 1700061I17 gene(1700061I17Rik)	Yes
ENSMUSG00000028016	INTS12	Korfanty et al.(2014)	pubmed:25450459	direct interaction	N/D	integrator complex subunit 12(Ints12)	Yes
ENSMUSG00000028019	PDGFC	Korfanty et al.(2014)	pubmed:25450459	direct interaction	N/D	platelet-derived growth factor, C polypeptide(Pdgfc)	Yes
ENSMUSG00000028033	KCNQ5	Korfanty et al.(2014)	pubmed:25450459	direct interaction	N/D	potassium voltage-gated channel, subfamily Q, member 5(Kcnq5)	Yes
ENSMUSG00000028037	IFI44	Korfanty et al.(2014)	pubmed:25450459	direct interaction	N/D	interferon-induced protein 44(Ifi44)	Yes
ENSMUSG00000028053	ASH1L	Korfanty et al.(2014)	pubmed:25450459	direct interaction	N/D	ash1 (absent, small, or homeotic)-like (Drosophila)(Ash1l)	Yes
ENSMUSG00000028062	LAMTOR2	Kus-Liśkiewicz et al.(2013)	pubmed:23834426	direct interaction	N/D	late endosomal/lysosomal adaptor, MAPK and MTOR activator 2(Lamtor2)	Yes
ENSMUSG00000028066	PMF1	Kus-Liśkiewicz et al.(2013)	pubmed:23834426	direct interaction	N/D	polyamine-modulated factor 1(Pmf1)	Yes
ENSMUSG00000028070	apoa1bp	Kus-Liśkiewicz et al.(2013)	pubmed:23834426	direct interaction	inhibits	apolipoprotein A-I binding protein(Apoa1bp)	Yes
ENSMUSG00000028073	PEAR1	Kus-Liśkiewicz et al.(2013)	pubmed:23834426	direct interaction	N/D	platelet endothelial aggregation receptor 1(Pear1)	Yes
ENSMUSG00000028098	RNF115	Korfanty et al.(2014)	pubmed:25450459	direct interaction	N/D	ring finger protein 115(Rnf115)	Yes
ENSMUSG00000028099	POLR3C	Korfanty et al.(2014)	pubmed:25450459	direct interaction	N/D	polymerase (RNA) III (DNA directed) polypeptide C(Polr3c)	Yes
ENSMUSG00000028104	POLR3GL	Korfanty et al.(2014)	pubmed:25450459	direct interaction	N/D	polymerase (RNA) III (DNA directed) polypeptide G like(Polr3gl)	Yes
ENSMUSG00000028136	SNX27	Korfanty et al.(2014)	pubmed:25450459	direct interaction	N/D	sorting nexin family member 27(Snx27)	Yes
ENSMUSG00000028137	CELF3	Korfanty et al.(2014)	pubmed:25450459	direct interaction	N/D	CUGBP, Elav-like family member 3(Celf3)	Yes
ENSMUSG00000028156	EIF4E	Kus-Liśkiewicz et al.(2013)	pubmed:23834426	direct interaction	N/D	eukaryotic translation initiation factor 4E(Eif4e)	Yes
ENSMUSG00000028182	LRRIQ3	Kus-Liśkiewicz et al.(2013)	pubmed:23834426	direct interaction	N/D	leucine-rich repeats and IQ motif containing 3(Lrriq3)	Yes
ENSMUSG00000028189	CTBS	Korfanty et al.(2014)	pubmed:25450459	direct interaction	N/D	chitobiase, di-N-acetyl-(Ctbs)	Yes
ENSMUSG00000028199	CRYZ	Kus-Liśkiewicz et al.(2013)	pubmed:23834426	direct interaction	N/D	crystallin, zeta(Cryz)	Yes
ENSMUSG00000028214	GEM	Korfanty et al.(2014)	pubmed:25450459	direct interaction	N/D	GTP binding protein (gene overexpressed in skeletal muscle)(Gem)	Yes
ENSMUSG00000028222	calb1	Korfanty et al.(2014)	pubmed:25450459	direct interaction	N/D	calbindin 1(Calb1)	Yes
ENSMUSG00000028226	MMP16	Korfanty et al.(2014)	pubmed:25450459	direct interaction	N/D	matrix metallopeptidase 16(Mmp16)	Yes
ENSMUSG00000028232	TMEM68	Korfanty et al.(2014)	pubmed:25450459	direct interaction	N/D	transmembrane protein 68(Tmem68)	Yes
ENSMUSG00000028233	TGS1	Kus-Liśkiewicz et al.(2013)	pubmed:23834426	direct interaction	N/D	trimethylguanosine synthase 1(Tgs1)	Yes
ENSMUSG00000028234	RPS20	Korfanty et al.(2014)	pubmed:25450459	direct interaction	N/D	ribosomal protein S20(Rps20)	Yes
ENSMUSG00000028245	NSMAF	Korfanty et al.(2014)	pubmed:25450459	direct interaction	N/D	neutral sphingomyelinase (N-SMase) activation associated factor(Nsmaf)	Yes
ENSMUSG00000028252	CCNC	Korfanty et al.(2014)	pubmed:25450459	direct interaction	N/D	cyclin C(Ccnc)	Yes
ENSMUSG00000028271	GTF2B	Korfanty et al.(2014)	pubmed:25450459	direct interaction	N/D	general transcription factor IIB(Gtf2b)	Yes
ENSMUSG00000028284	MAP3K7	Korfanty et al.(2014)	pubmed:25450459	direct interaction	N/D	mitogen-activated protein kinase kinase kinase 7(Map3k7)	Yes
ENSMUSG00000028289	EPHA7	Korfanty et al.(2014)	pubmed:25450459	direct interaction	N/D	Eph receptor A7(Epha7)	Yes
ENSMUSG00000028292	RARS2	Kus-Liśkiewicz et al.(2013)	pubmed:23834426	direct interaction	N/D	arginyl-tRNA synthetase 2, mitochondrial(Rars2)	Yes
ENSMUSG00000028293	slc35a1	Kus-Liśkiewicz et al.(2013)	pubmed:23834426	direct interaction	N/D	solute carrier family 35 (CMP-sialic acid transporter), member 1(Slc35a1)	Yes
ENSMUSG00000028312	SMC2	Kus-Liśkiewicz et al.(2013)	pubmed:23834426	direct interaction	N/D	structural maintenance of chromosomes 2(Smc2)	Yes
ENSMUSG00000028328	TMOD1	Korfanty et al.(2014)	pubmed:25450459	direct interaction	N/D	tropomodulin 1(Tmod1)	Yes
ENSMUSG00000028345	TEX10	Korfanty et al.(2014)	pubmed:25450459	direct interaction	N/D	testis expressed gene 10(Tex10)	Yes
ENSMUSG00000028354	FMN2	Korfanty et al.(2014)	pubmed:25450459	direct interaction	N/D	formin 2(Fmn2)	Yes
ENSMUSG00000028356	AMBP	Korfanty et al.(2014)	pubmed:25450459	direct interaction	N/D	alpha 1 microglobulin/bikunin(Ambp)	Yes
ENSMUSG00000028362	TNFSF8	Korfanty et al.(2014)	pubmed:25450459	direct interaction	N/D	tumor necrosis factor (ligand) superfamily, member 8(Tnfsf8)	Yes
ENSMUSG00000028373	ASTN2	Korfanty et al.(2014)	pubmed:25450459	direct interaction	N/D	astrotactin 2(Astn2)	Yes
ENSMUSG00000028378	PTGR1	Kus-Liśkiewicz et al.(2013)	pubmed:23834426	direct interaction	N/D	prostaglandin reductase 1(Ptgr1)	Yes
ENSMUSG00000028381	UGCG	Korfanty et al.(2014)	pubmed:25450459	direct interaction	N/D	UDP-glucose ceramide glucosyltransferase(Ugcg)	Yes
ENSMUSG00000028392	BSPRY	Kus-Liśkiewicz et al.(2013)	pubmed:23834426	direct interaction	N/D	B-box and SPRY domain containing(Bspry)	Yes
ENSMUSG00000028397	KDM4C	Korfanty et al.(2014)	pubmed:25450459	direct interaction	N/D	lysine (K)-specific demethylase 4C(Kdm4c)	Yes
ENSMUSG00000028398	TMEM261	Korfanty et al.(2014)	pubmed:25450459	direct interaction	N/D	transmembrane protein 261(Tmem261)	Yes
ENSMUSG00000028414	fktn	Kus-Liśkiewicz et al.(2013)	pubmed:23834426	direct interaction	N/D	fukutin(Fktn)	Yes
ENSMUSG00000028415	spink4	Kus-Liśkiewicz et al.(2013)	pubmed:23834426	direct interaction	N/D	serine peptidase inhibitor, Kazal type 4(Spink4)	Yes
ENSMUSG00000028420	TMEM38B	Korfanty et al.(2014)	pubmed:25450459	direct interaction	N/D	transmembrane protein 38B(Tmem38b)	Yes
ENSMUSG00000028426	RAD23B	Korfanty et al.(2014)	pubmed:25450459	direct interaction	N/D	RAD23 homolog B, nucleotide excision repair protein(Rad23b)	Yes
ENSMUSG00000028427	AQP7	Korfanty et al.(2014)	pubmed:25450459	direct interaction	N/D	aquaporin 7(Aqp7)	Yes
ENSMUSG00000028430	NOL6	Kus-Liśkiewicz et al.(2013)	pubmed:23834426	direct interaction	N/D	nucleolar protein family 6 (RNA-associated)(Nol6)	Yes
ENSMUSG00000028452	VCP	Kus-Liśkiewicz et al.(2013)	pubmed:23834426	direct interaction	N/D	valosin containing protein(Vcp)	Yes
ENSMUSG00000028466	CREB3	Kus-Liśkiewicz et al.(2013)	pubmed:23834426	direct interaction	N/D	cAMP responsive element binding protein 3(Creb3)	Yes
ENSMUSG00000028467	GBA2	Kus-Liśkiewicz et al.(2013)	pubmed:23834426	direct interaction	N/D	glucosidase beta 2(Gba2)	Yes
ENSMUSG00000028476	RECK	Korfanty et al.(2014)	pubmed:25450459	direct interaction	N/D	reversion-inducing-cysteine-rich protein with kazal motifs(Reck)	Yes
ENSMUSG00000028488	SH3GL2	Korfanty et al.(2014)	pubmed:25450459	direct interaction	N/D	SH3-domain GRB2-like 2(Sh3gl2)	Yes
ENSMUSG00000028492	SAXO1	Korfanty et al.(2014)	pubmed:25450459	direct interaction	N/D	stablizer of axonemal microtubules 1(Saxo1)	Yes
ENSMUSG00000028522	MIER1	Korfanty et al.(2014)	pubmed:25450459	direct interaction	N/D	MEIR1 treanscription regulator(Mier1)	Yes
ENSMUSG00000028523	TCTEX1D1	Korfanty et al.(2014)	pubmed:25450459	direct interaction	N/D	Tctex1 domain containing 1(Tctex1d1)	Yes
ENSMUSG00000028532	CACHD1	Korfanty et al.(2014)	pubmed:25450459	direct interaction	N/D	cache domain containing 1(Cachd1)	Yes
ENSMUSG00000028533	IZUMO3	Korfanty et al.(2014)	pubmed:25450459	direct interaction	N/D	IZUMO family member 3(Izumo3)	Yes
ENSMUSG00000028538	ST3GAL3	Kus-Liśkiewicz et al.(2013)	pubmed:23834426	direct interaction	N/D	ST3 beta-galactoside alpha-2,3-sialyltransferase 3(St3gal3)	Yes
ENSMUSG00000028545	BEND5	Korfanty et al.(2014)	pubmed:25450459	direct interaction	N/D	BEN domain containing 5(Bend5)	Yes
ENSMUSG00000028557	RNF11	Kus-Liśkiewicz et al.(2013)	pubmed:23834426	direct interaction	N/D	ring finger protein 11(Rnf11)	Yes
ENSMUSG00000028567	TXNDC12	Kus-Liśkiewicz et al.(2013)	pubmed:23834426	direct interaction	N/D	thioredoxin domain containing 12 (endoplasmic reticulum)(Txndc12)	Yes
ENSMUSG00000028568	BTF3L4	Korfanty et al.(2014)	pubmed:25450459	direct interaction	N/D	basic transcription factor 3-like 4(Btf3l4)	Yes
ENSMUSG00000028583	PDPN	Korfanty et al.(2014)	pubmed:25450459	direct interaction	N/D	podoplanin(Pdpn)	Yes
ENSMUSG00000028599	TNFRSF1B	Kus-Liśkiewicz et al.(2013)	pubmed:23834426	direct interaction	N/D	tumor necrosis factor receptor superfamily, member 1b(Tnfrsf1b)	Yes
ENSMUSG00000028618	TMEM59	Kus-Liśkiewicz et al.(2013)	pubmed:23834426	direct interaction	N/D	transmembrane protein 59(Tmem59)	Yes
ENSMUSG00000028621	CYB5RL	Kus-Liśkiewicz et al.(2013)	pubmed:23834426	direct interaction	N/D	cytochrome b5 reductase-like(Cyb5rl)	Yes
ENSMUSG00000028622	MRPL37	Kus-Liśkiewicz et al.(2013)	pubmed:23834426	direct interaction	inhibits	mitochondrial ribosomal protein L37(Mrpl37)	Yes
ENSMUSG00000028630	DYRK2	Kus-Liśkiewicz et al.(2013)	pubmed:23834426	direct interaction	N/D	dual-specificity tyrosine-(Y)-phosphorylation regulated kinase 2(Dyrk2)	Yes
ENSMUSG00000028634	HIVEP3	Korfanty et al.(2014)	pubmed:25450459	direct interaction	N/D	human immunodeficiency virus type I enhancer binding protein 3(Hivep3)	Yes
ENSMUSG00000028635	EDN2	Korfanty et al.(2014)	pubmed:25450459	direct interaction	N/D	endothelin 2(Edn2)	Yes
ENSMUSG00000028643	SVBP	Kus-Liśkiewicz et al.(2013)	pubmed:23834426	direct interaction	N/D	small vasohibin binding protein(Svbp)	Yes
ENSMUSG00000028657	PPT1	Kus-Liśkiewicz et al.(2013)	pubmed:23834426	direct interaction	N/D	palmitoyl-protein thioesterase 1(Ppt1)	Yes
ENSMUSG00000028664	EPHB2	Kus-Liśkiewicz et al.(2013)	pubmed:23834426	direct interaction	N/D	Eph receptor B2(Ephb2)	Yes
ENSMUSG00000028668	TCEB3	Kus-Liśkiewicz et al.(2013)	pubmed:23834426	direct interaction	N/D	transcription elongation factor B (SIII), polypeptide 3(Tceb3)	Yes
ENSMUSG00000028675	PNRC2	Kus-Liśkiewicz et al.(2013)	pubmed:23834426	direct interaction	N/D	proline-rich nuclear receptor coactivator 2(Pnrc2)	Yes
ENSMUSG00000028678	KIF2C	Korfanty et al.(2014)	pubmed:25450459	direct interaction	N/D	kinesin family member 2C(Kif2c)	Yes
ENSMUSG00000028691	PRDX1	Kus-Liśkiewicz et al.(2013)	pubmed:23834426	direct interaction	N/D	peroxiredoxin 1(Prdx1)	Yes
ENSMUSG00000028696	IPP	Korfanty et al.(2014)	pubmed:25450459	direct interaction	N/D	IAP promoted placental gene(Ipp)	Yes
ENSMUSG00000028703	LRRC41	Kus-Liśkiewicz et al.(2013)	pubmed:23834426	direct interaction	N/D	leucine rich repeat containing 41(Lrrc41)	Yes
ENSMUSG00000028709	MOB3C	Korfanty et al.(2014)	pubmed:25450459	direct interaction	N/D	MOB kinase activator 3C(Mob3c)	Yes
ENSMUSG00000028729	EBNA1BP2	Kus-Liśkiewicz et al.(2013)	pubmed:23834426	direct interaction	N/D	EBNA1 binding protein 2(Ebna1bp2)	Yes
ENSMUSG00000028730	cfap57	Kus-Liśkiewicz et al.(2013)	pubmed:23834426	direct interaction	N/D	cilia and flagella associated protein 57(Cfap57)	Yes
ENSMUSG00000028736	PAX7	Korfanty et al.(2014)	pubmed:25450459	direct interaction	N/D	paired box 7(Pax7)	Yes
ENSMUSG00000028755	CDA	Korfanty et al.(2014)	pubmed:25450459	direct interaction	N/D	cytidine deaminase(Cda)	Yes
ENSMUSG00000028766	ALPL	Korfanty et al.(2014)	pubmed:25450459	direct interaction	N/D	alkaline phosphatase, liver/bone/kidney(Alpl)	Yes
ENSMUSG00000028777	GNAT3	Korfanty et al.(2014)	pubmed:25450459	direct interaction	N/D	guanine nucleotide binding protein, alpha transducing 3(Gnat3)	Yes
ENSMUSG00000028786	TMEM54	Kus-Liśkiewicz et al.(2013)	pubmed:23834426	direct interaction	N/D	transmembrane protein 54(Tmem54)	Yes
ENSMUSG00000028788	PTP4A2	Kus-Liśkiewicz et al.(2013)	pubmed:23834426	direct interaction	N/D	protein tyrosine phosphatase 4a2(Ptp4a2)	Yes
ENSMUSG00000028797	TMEM234	Kus-Liśkiewicz et al.(2013)	pubmed:23834426	direct interaction	N/D	transmembrane protein 234(Tmem234)	Yes
ENSMUSG00000028811	YARS	Kus-Liśkiewicz et al.(2013)	pubmed:23834426	direct interaction	N/D	tyrosyl-tRNA synthetase(Yars)	Yes
ENSMUSG00000028813	CK137956	Korfanty et al.(2014)	pubmed:25450459	direct interaction	N/D	cDNA sequence CK137956(CK137956)	Yes
ENSMUSG00000028830	AU040320	Korfanty et al.(2014)	pubmed:25450459	direct interaction	N/D	expressed sequence AU040320(AU040320)	Yes
ENSMUSG00000028833	NCDN	Kus-Liśkiewicz et al.(2013)	pubmed:23834426	direct interaction	N/D	neurochondrin(Ncdn)	Yes
ENSMUSG00000028834	TRIM63	Kus-Liśkiewicz et al.(2013)	pubmed:23834426	direct interaction	N/D	tripartite motif-containing 63(Trim63)	Yes
ENSMUSG00000028848	GPN2	Kus-Liśkiewicz et al.(2013)	pubmed:23834426	direct interaction	N/D	GPN-loop GTPase 2(Gpn2)	Yes
ENSMUSG00000028851	NUDC	Korfanty et al.(2014)	pubmed:25450459	direct interaction	N/D	nudC nuclear distribution protein(Nudc)	Yes
ENSMUSG00000028878	FAM76A	Korfanty et al.(2014)	pubmed:25450459	direct interaction	N/D	family with sequence similarity 76, member A(Fam76a)	Yes
ENSMUSG00000028886	EYA3	Kus-Liśkiewicz et al.(2013)	pubmed:23834426	direct interaction	N/D	EYA transcriptional coactivator and phosphatase 3(Eya3)	Yes
ENSMUSG00000028893	SESN2	Korfanty et al.(2014)	pubmed:25450459	direct interaction	N/D	sestrin 2(Sesn2)	Yes
ENSMUSG00000028898	TRNAU1AP	Kus-Liśkiewicz et al.(2013)	pubmed:23834426	direct interaction	N/D	tRNA selenocysteine 1 associated protein 1(Trnau1ap)	Yes
ENSMUSG00000028909	PTPRU	Korfanty et al.(2014)	pubmed:25450459	direct interaction	N/D	protein tyrosine phosphatase, receptor type, U(Ptpru)	Yes
ENSMUSG00000028937	ACOT7	Korfanty et al.(2014)	pubmed:25450459	direct interaction	N/D	acyl-CoA thioesterase 7(Acot7)	Yes
ENSMUSG00000028944	PRKAG2	Kus-Liśkiewicz et al.(2013)	pubmed:23834426	direct interaction	N/D	protein kinase, AMP-activated, gamma 2 non-catalytic subunit(Prkag2)	Yes
ENSMUSG00000028952	ZBTB48	Kus-Liśkiewicz et al.(2013)	pubmed:23834426	direct interaction	N/D	zinc finger and BTB domain containing 48(Zbtb48)	Yes
ENSMUSG00000028967	ERRFI1	Kus-Liśkiewicz et al.(2013)	pubmed:23834426	direct interaction	N/D	ERBB receptor feedback inhibitor 1(Errfi1)	Yes
ENSMUSG00000028971	CORT	Kus-Liśkiewicz et al.(2013)	pubmed:23834426	direct interaction	N/D	cortistatin(Cort)	Yes
ENSMUSG00000028975	PEX14	Korfanty et al.(2014)	pubmed:25450459	direct interaction	N/D	peroxisomal biogenesis factor 14(Pex14)	Yes
ENSMUSG00000028992	NMNAT1	Kus-Liśkiewicz et al.(2013)	pubmed:23834426	direct interaction	N/D	nicotinamide nucleotide adenylyltransferase 1(Nmnat1)	Yes
ENSMUSG00000029015	SLC26A5	Korfanty et al.(2014)	pubmed:25450459	direct interaction	N/D	solute carrier family 26, member 5(Slc26a5)	Yes
ENSMUSG00000029020	MFN2	Kus-Liśkiewicz et al.(2013)	pubmed:23834426	direct interaction	N/D	mitofusin 2(Mfn2)	Yes
ENSMUSG00000029027	DFFB	Kus-Liśkiewicz et al.(2013)	pubmed:23834426	direct interaction	N/D	DNA fragmentation factor, beta subunit(Dffb)	Yes
ENSMUSG00000029028	LRRC47	Kus-Liśkiewicz et al.(2013)	pubmed:23834426	direct interaction	N/D	leucine rich repeat containing 47(Lrrc47)	Yes
ENSMUSG00000029029	WRAP73	Korfanty et al.(2014)	pubmed:25450459	direct interaction	N/D	WD repeat containing, antisense to Trp73(Wrap73)	Yes
ENSMUSG00000029048	RER1	Kus-Liśkiewicz et al.(2013)	pubmed:23834426	direct interaction	N/D	retention in endoplasmic reticulum sorting receptor 1(Rer1)	Yes
ENSMUSG00000029060	MIB2	Kus-Liśkiewicz et al.(2013)	pubmed:23834426	direct interaction	N/D	mindbomb E3 ubiquitin protein ligase 2(Mib2)	Yes
ENSMUSG00000029063	NADK	Kus-Liśkiewicz et al.(2013)	pubmed:23834426	direct interaction	N/D	NAD kinase(Nadk)	Yes
ENSMUSG00000029072	tas1r3	Kus-Liśkiewicz et al.(2013)	pubmed:23834426	direct interaction	N/D	taste receptor, type 1, member 3(Tas1r3)	Yes
ENSMUSG00000029084	CD38	Korfanty et al.(2014)	pubmed:25450459	direct interaction	N/D	CD38 antigen(Cd38)	Yes
ENSMUSG00000029086	PROM1	Korfanty et al.(2014)	pubmed:25450459	direct interaction	N/D	prominin 1(Prom1)	Yes
ENSMUSG00000029088	KCNIP4	Korfanty et al.(2014)	pubmed:25450459	direct interaction	N/D	Kv channel interacting protein 4(Kcnip4)	Yes
ENSMUSG00000029094	AFAP1	Korfanty et al.(2014)	pubmed:25450459	direct interaction	N/D	actin filament associated protein 1(Afap1)	Yes
ENSMUSG00000029098	ACOX3	Korfanty et al.(2014)	pubmed:25450459	direct interaction	N/D	acyl-Coenzyme A oxidase 3, pristanoyl(Acox3)	Yes
ENSMUSG00000029104	HTT	Kus-Liśkiewicz et al.(2013)	pubmed:23834426	direct interaction	N/D	huntingtin(Htt)	Yes
ENSMUSG00000029119	man2b2	Korfanty et al.(2014)	pubmed:25450459	direct interaction	N/D	mannosidase 2, alpha B2(Man2b2)	Yes
ENSMUSG00000029126	NSG1	Korfanty et al.(2014)	pubmed:25450459	direct interaction	N/D	neuron specific gene family member 1(Nsg1)	Yes
ENSMUSG00000029128	RAB28	Korfanty et al.(2014)	pubmed:25450459	direct interaction	N/D	RAB28, member RAS oncogene family(Rab28)	Yes
ENSMUSG00000029130	RNF32	Korfanty et al.(2014)	pubmed:25450459	direct interaction	N/D	ring finger protein 32(Rnf32)	Yes
ENSMUSG00000029141	SLC4A1AP	Kus-Liśkiewicz et al.(2013)	pubmed:23834426	direct interaction	N/D	solute carrier family 4 (anion exchanger), member 1, adaptor protein(Slc4a1ap)	Yes
ENSMUSG00000029167	PPARGC1A	Korfanty et al.(2014)	pubmed:25450459	direct interaction	N/D	peroxisome proliferative activated receptor, gamma, coactivator 1 alpha(Ppargc1a)	No
ENSMUSG00000029178	KLF3	Kus-Liśkiewicz et al.(2013)	pubmed:23834426	direct interaction	N/D	Kruppel-like factor 3 (basic)(Klf3)	Yes
ENSMUSG00000029182	1700001C02Rik	Korfanty et al.(2014)	pubmed:25450459	direct interaction	N/D	RIKEN cDNA 1700001C02 gene(1700001C02Rik)	Yes
ENSMUSG00000029186	PI4K2B	Korfanty et al.(2014)	pubmed:25450459	direct interaction	N/D	phosphatidylinositol 4-kinase type 2 beta(Pi4k2b)	Yes
ENSMUSG00000029191	RFC1	Kus-Liśkiewicz et al.(2013)	pubmed:23834426	direct interaction	N/D	replication factor C (activator 1) 1(Rfc1)	Yes
ENSMUSG00000029204	RHOH	Korfanty et al.(2014)	pubmed:25450459	direct interaction	N/D	ras homolog family member H(Rhoh)	Yes
ENSMUSG00000029205	CHRNA9	Korfanty et al.(2014)	pubmed:25450459	direct interaction	N/D	cholinergic receptor, nicotinic, alpha polypeptide 9(Chrna9)	Yes
ENSMUSG00000029213	COMMD8	Korfanty et al.(2014)	pubmed:25450459	direct interaction	N/D	COMM domain containing 8(Commd8)	Yes
ENSMUSG00000029223	UCHL1	Korfanty et al.(2014)	pubmed:25450459	direct interaction	N/D	ubiquitin carboxy-terminal hydrolase L1(Uchl1)	Yes
ENSMUSG00000029228	LNX1	Korfanty et al.(2014)	pubmed:25450459	direct interaction	N/D	ligand of numb-protein X 1(Lnx1)	Yes
ENSMUSG00000029229	CHIC2	Kus-Liśkiewicz et al.(2013)	pubmed:23834426	direct interaction	N/D	cysteine-rich hydrophobic domain 2(Chic2)	Yes
ENSMUSG00000029231	PDGFRA	Korfanty et al.(2014)	pubmed:25450459	direct interaction	N/D	platelet derived growth factor receptor, alpha polypeptide(Pdgfra)	Yes
ENSMUSG00000029234	TMEM165	Kus-Liśkiewicz et al.(2013)	pubmed:23834426	direct interaction	N/D	transmembrane protein 165(Tmem165)	Yes
ENSMUSG00000029236	NMU	Korfanty et al.(2014)	pubmed:25450459	direct interaction	N/D	neuromedin U(Nmu)	Yes
ENSMUSG00000029238	CLOCK	Kus-Liśkiewicz et al.(2013)	pubmed:23834426	direct interaction	N/D	circadian locomotor output cycles kaput(Clock)	Yes
ENSMUSG00000029245	EPHA5	Korfanty et al.(2014)	pubmed:25450459	direct interaction	N/D	Eph receptor A5(Epha5)	Yes
ENSMUSG00000029263	PIGG	Korfanty et al.(2014)	pubmed:25450459	direct interaction	N/D	phosphatidylinositol glycan anchor biosynthesis, class G(Pigg)	Yes
ENSMUSG00000029312	KLHL8	Korfanty et al.(2014)	pubmed:25450459	direct interaction	N/D	kelch-like 8(Klhl8)	Yes
ENSMUSG00000029326	ENOPH1	Kus-Liśkiewicz et al.(2013)	pubmed:23834426	direct interaction	N/D	enolase-phosphatase 1(Enoph1)	Yes
ENSMUSG00000029328	HNRNPDL	Kus-Liśkiewicz et al.(2013)	pubmed:23834426	direct interaction	N/D	heterogeneous nuclear ribonucleoprotein D-like(Hnrnpdl)	Yes
ENSMUSG00000029333	RASGEF1B	Korfanty et al.(2014)	pubmed:25450459	direct interaction	N/D	RasGEF domain family, member 1B(Rasgef1b)	Yes
ENSMUSG00000029345	TFIP11	Kus-Liśkiewicz et al.(2013)	pubmed:23834426	direct interaction	N/D	tuftelin interacting protein 11(Tfip11)	Yes
ENSMUSG00000029366	DCK	Korfanty et al.(2014)	pubmed:25450459	direct interaction	N/D	deoxycytidine kinase(Dck)	Yes
ENSMUSG00000029385	CCNG2	Korfanty et al.(2014)	pubmed:25450459	direct interaction	N/D	cyclin G2(Ccng2)	Yes
ENSMUSG00000029413	NAAA	Kus-Liśkiewicz et al.(2013)	pubmed:23834426	direct interaction	N/D	N-acylethanolamine acid amidase(Naaa)	Yes
ENSMUSG00000029417	CXCL9	Kus-Liśkiewicz et al.(2013)	pubmed:23834426	direct interaction	N/D	chemokine (C-X-C motif) ligand 9(Cxcl9)	Yes
ENSMUSG00000029436	MMP17	Korfanty et al.(2014)	pubmed:25450459	direct interaction	N/D	matrix metallopeptidase 17(Mmp17)	Yes
ENSMUSG00000029440	PSMD9	Korfanty et al.(2014)	pubmed:25450459	direct interaction	N/D	proteasome (prosome, macropain) 26S subunit, non-ATPase, 9(Psmd9)	Yes
ENSMUSG00000029456	ACAD10	Kus-Liśkiewicz et al.(2013)	pubmed:23834426	direct interaction	N/D	acyl-Coenzyme A dehydrogenase family, member 10(Acad10)	Yes
ENSMUSG00000029458	BRAP	Kus-Liśkiewicz et al.(2013)	pubmed:23834426	direct interaction	N/D	BRCA1 associated protein(Brap)	Yes
ENSMUSG00000029462	VPS29	Kus-Liśkiewicz et al.(2013)	pubmed:23834426	direct interaction	N/D	VPS29 retromer complex component(Vps29)	Yes
ENSMUSG00000029463	FAM216A	Kus-Liśkiewicz et al.(2013)	pubmed:23834426	direct interaction	inhibits	family with sequence similarity 216, member A(Fam216a)	Yes
ENSMUSG00000029465	ARPC3	Korfanty et al.(2014)	pubmed:25450459	direct interaction	N/D	actin related protein 2/3 complex, subunit 3(Arpc3)	Yes
ENSMUSG00000029467	ATP2A2	Korfanty et al.(2014)	pubmed:25450459	direct interaction	N/D	ATPase, Ca++ transporting, cardiac muscle, slow twitch 2(Atp2a2)	Yes
ENSMUSG00000029471	CAMKK2	Korfanty et al.(2014)	pubmed:25450459	direct interaction	N/D	calcium/calmodulin-dependent protein kinase kinase 2, beta(Camkk2)	Yes
ENSMUSG00000029474	RNF34	Korfanty et al.(2014)	pubmed:25450459	direct interaction	N/D	ring finger protein 34(Rnf34)	Yes
ENSMUSG00000029499	PXMP2	Kus-Liśkiewicz et al.(2013)	pubmed:23834426	direct interaction	N/D	peroxisomal membrane protein 2(Pxmp2)	Yes
ENSMUSG00000029504	DDX51	Kus-Liśkiewicz et al.(2013)	pubmed:23834426	direct interaction	inhibits	DEAD (Asp-Glu-Ala-Asp) box polypeptide 51(Ddx51)	Yes
ENSMUSG00000029510	GPC2	Kus-Liśkiewicz et al.(2013)	pubmed:23834426	direct interaction	N/D	glypican 2 (cerebroglycan)(Gpc2)	Yes
ENSMUSG00000029517	ANKRD7	Korfanty et al.(2014)	pubmed:25450459	direct interaction	N/D	ankyrin repeat domain 7(Ankrd7)	Yes
ENSMUSG00000029553	TFEC	Korfanty et al.(2014)	pubmed:25450459	direct interaction	N/D	transcription factor EC(Tfec)	Yes
ENSMUSG00000029557	MRM2	Korfanty et al.(2014)	pubmed:25450459	direct interaction	N/D	mitochondrial rRNA methyltransferase 2(Mrm2)	Yes
ENSMUSG00000029576	RADIL	Korfanty et al.(2014)	pubmed:25450459	direct interaction	N/D	Ras association and DIL domains(Radil)	Yes
ENSMUSG00000029577	UBE3B	Kus-Liśkiewicz et al.(2013)	pubmed:23834426	direct interaction	N/D	ubiquitin protein ligase E3B(Ube3b)	Yes
ENSMUSG00000029586	Spdye4b	Kus-Liśkiewicz et al.(2013)	pubmed:23834426	direct interaction	N/D	speedy/RINGO cell cycle regulator family, member E4B(Spdye4b)	Yes
ENSMUSG00000029592	USP30	Korfanty et al.(2014)	pubmed:25450459	direct interaction	N/D	ubiquitin specific peptidase 30(Usp30)	Yes
ENSMUSG00000029608	RPH3A	Korfanty et al.(2014)	pubmed:25450459	direct interaction	N/D	rabphilin 3A(Rph3a)	Yes
ENSMUSG00000029610	AIMP2	Kus-Liśkiewicz et al.(2013)	pubmed:23834426	direct interaction	N/D	aminoacyl tRNA synthetase complex-interacting multifunctional protein 2(Aimp2)	Yes
ENSMUSG00000029624	PTCD1	Korfanty et al.(2014)	pubmed:25450459	direct interaction	N/D	pentatricopeptide repeat domain 1(Ptcd1)	Yes
ENSMUSG00000029627	Zkscan14	Kus-Liśkiewicz et al.(2013)	pubmed:23834426	direct interaction	N/D	zinc finger with KRAB and SCAN domains 14(Zkscan14)	Yes
ENSMUSG00000029634	RNF6	Korfanty et al.(2014)	pubmed:25450459	direct interaction	N/D	ring finger protein (C3H2C3 type) 6(Rnf6)	Yes
ENSMUSG00000029636	WASF3	Korfanty et al.(2014)	pubmed:25450459	direct interaction	N/D	WAS protein family, member 3(Wasf3)	Yes
ENSMUSG00000029638	GLCCI1	Kus-Liśkiewicz et al.(2013)	pubmed:23834426	direct interaction	N/D	glucocorticoid induced transcript 1(Glcci1)	Yes
ENSMUSG00000029640	USP12	Kus-Liśkiewicz et al.(2013)	pubmed:23834426	direct interaction	N/D	ubiquitin specific peptidase 12(Usp12)	Yes
ENSMUSG00000029655	N4BP2L2	Kus-Liśkiewicz et al.(2013)	pubmed:23834426	direct interaction	N/D	NEDD4 binding protein 2-like 2(N4bp2l2)	Yes
ENSMUSG00000029656	C8B	Korfanty et al.(2014)	pubmed:25450459	direct interaction	N/D	complement component 8, beta polypeptide(C8b)	Yes
ENSMUSG00000029664	TFPI2	Korfanty et al.(2014)	pubmed:25450459	direct interaction	N/D	tissue factor pathway inhibitor 2(Tfpi2)	Yes
ENSMUSG00000029669	TSPAN12	Korfanty et al.(2014)	pubmed:25450459	direct interaction	N/D	tetraspanin 12(Tspan12)	Yes
ENSMUSG00000029672	FAM3C	Korfanty et al.(2014)	pubmed:25450459	direct interaction	N/D	family with sequence similarity 3, member C(Fam3c)	Yes
ENSMUSG00000029673	AUTS2	Korfanty et al.(2014)	pubmed:25450459	direct interaction	N/D	autism susceptibility candidate 2(Auts2)	Yes
ENSMUSG00000029674	LIMK1	Korfanty et al.(2014)	pubmed:25450459	direct interaction	N/D	LIM-domain containing, protein kinase(Limk1)	Yes
ENSMUSG00000029676	Pot1a	Korfanty et al.(2014)	pubmed:25450459	direct interaction	N/D	protection of telomeres 1A(Pot1a)	Yes
ENSMUSG00000029686	CUL1	Kus-Liśkiewicz et al.(2013)	pubmed:23834426	direct interaction	N/D	cullin 1(Cul1)	Yes
ENSMUSG00000029695	AASS	Korfanty et al.(2014)	pubmed:25450459	direct interaction	N/D	aminoadipate-semialdehyde synthase(Aass)	Yes
ENSMUSG00000029699	SSC4D	Korfanty et al.(2014)	pubmed:25450459	direct interaction	N/D	scavenger receptor cysteine rich family, 4 domains(Ssc4d)	Yes
ENSMUSG00000029705	CUX1	Kus-Liśkiewicz et al.(2013)	pubmed:23834426	direct interaction	N/D	cut-like homeobox 1(Cux1)	Yes
ENSMUSG00000029735	TPK1	Korfanty et al.(2014)	pubmed:25450459	direct interaction	N/D	thiamine pyrophosphokinase(Tpk1)	Yes
ENSMUSG00000029761	CALD1	Korfanty et al.(2014)	pubmed:25450459	direct interaction	N/D	caldesmon 1(Cald1)	Yes
ENSMUSG00000029769	CCDC136	Kus-Liśkiewicz et al.(2013)	pubmed:23834426	direct interaction	N/D	coiled-coil domain containing 136(Ccdc136)	Yes
ENSMUSG00000029782	TMEM209	Korfanty et al.(2014)	pubmed:25450459	direct interaction	N/D	transmembrane protein 209(Tmem209)	Yes
ENSMUSG00000029784	SSMEM1	Kus-Liśkiewicz et al.(2013)	pubmed:23834426	direct interaction	N/D	serine-rich single-pass membrane protein 1(Ssmem1)	Yes
ENSMUSG00000029821	DFNA5	Korfanty et al.(2014)	pubmed:25450459	direct interaction	N/D	deafness, autosomal dominant 5 (human)(Dfna5)	Yes
ENSMUSG00000029831	npvf	Korfanty et al.(2014)	pubmed:25450459	direct interaction	N/D	neuropeptide VF precursor(Npvf)	Yes
ENSMUSG00000029833	TRIM24	Korfanty et al.(2014)	pubmed:25450459	direct interaction	N/D	tripartite motif-containing 24(Trim24)	Yes
ENSMUSG00000029838	PTN	Korfanty et al.(2014)	pubmed:25450459	direct interaction	N/D	pleiotrophin(Ptn)	Yes
ENSMUSG00000029843	SLC13A4	Korfanty et al.(2014)	pubmed:25450459	direct interaction	N/D	solute carrier family 13 (sodium/sulfate symporters), member 4(Slc13a4)	Yes
ENSMUSG00000029865	Sval1	Korfanty et al.(2014)	pubmed:25450459	direct interaction	N/D	seminal vesicle antigen-like 1(Sval1)	Yes
ENSMUSG00000029875	CCDC184	Korfanty et al.(2014)	pubmed:25450459	direct interaction	N/D	coiled-coil domain containing 184(Ccdc184)	Yes
ENSMUSG00000029885	Moxd2	Korfanty et al.(2014)	pubmed:25450459	direct interaction	N/D	monooxygenase, DBH-like 2(Moxd2)	Yes
ENSMUSG00000029913	PRDM5	Korfanty et al.(2014)	pubmed:25450459	direct interaction	N/D	PR domain containing 5(Prdm5)	Yes
ENSMUSG00000029916	AGK	Korfanty et al.(2014)	pubmed:25450459	direct interaction	N/D	acylglycerol kinase(Agk)	Yes
ENSMUSG00000029925	TBXAS1	Korfanty et al.(2014)	pubmed:25450459	direct interaction	N/D	thromboxane A synthase 1, platelet(Tbxas1)	Yes
ENSMUSG00000030007	CCT7	Kus-Liśkiewicz et al.(2013)	pubmed:23834426	direct interaction	N/D	chaperonin containing Tcp1, subunit 7 (eta)(Cct7)	Yes
ENSMUSG00000030008	PRADC1	Korfanty et al.(2014)	pubmed:25450459	direct interaction	N/D	protease-associated domain containing 1(Pradc1)	Yes
ENSMUSG00000030019	FBXL14	Kus-Liśkiewicz et al.(2013)	pubmed:23834426	direct interaction	N/D	F-box and leucine-rich repeat protein 14(Fbxl14)	Yes
ENSMUSG00000030020	PRICKLE2	Korfanty et al.(2014)	pubmed:25450459	direct interaction	N/D	prickle planar cell polarity protein 2(Prickle2)	Yes
ENSMUSG00000030030	1700003E16Rik	Kus-Liśkiewicz et al.(2013)	pubmed:23834426	direct interaction	N/D	RIKEN cDNA 1700003E16 gene(1700003E16Rik)	Yes
ENSMUSG00000030031	KBTBD8	Korfanty et al.(2014)	pubmed:25450459	direct interaction	N/D	kelch repeat and BTB (POZ) domain containing 8(Kbtbd8)	Yes
ENSMUSG00000030032	WDR54	Korfanty et al.(2014)	pubmed:25450459	direct interaction	N/D	WD repeat domain 54(Wdr54)	Yes
ENSMUSG00000030042	POLE4	Kus-Liśkiewicz et al.(2013)	pubmed:23834426	direct interaction	N/D	polymerase (DNA-directed), epsilon 4 (p12 subunit)(Pole4)	Yes
ENSMUSG00000030047	ARHGAP25	Korfanty et al.(2014)	pubmed:25450459	direct interaction	N/D	Rho GTPase activating protein 25(Arhgap25)	Yes
ENSMUSG00000030048	GKN3	Korfanty et al.(2014)	pubmed:25450459	direct interaction	N/D	gastrokine 3(Gkn3)	Yes
ENSMUSG00000030064	FRMD4B	Korfanty et al.(2014)	pubmed:25450459	direct interaction	N/D	FERM domain containing 4B(Frmd4b)	Yes
ENSMUSG00000030069	prok2	Korfanty et al.(2014)	pubmed:25450459	direct interaction	N/D	prokineticin 2(Prok2)	Yes
ENSMUSG00000030079	RUVBL1	Kus-Liśkiewicz et al.(2013)	pubmed:23834426	direct interaction	N/D	RuvB-like protein 1(Ruvbl1)	Yes
ENSMUSG00000030086	CHCHD6	Korfanty et al.(2014)	pubmed:25450459	direct interaction	N/D	coiled-coil-helix-coiled-coil-helix domain containing 6(Chchd6)	Yes
ENSMUSG00000030091	NUP210	Korfanty et al.(2014)	pubmed:25450459	direct interaction	N/D	nucleoporin 210(Nup210)	Yes
ENSMUSG00000030092	CNTN6	Korfanty et al.(2014)	pubmed:25450459	direct interaction	N/D	contactin 6(Cntn6)	Yes
ENSMUSG00000030094	XPC	Kus-Liśkiewicz et al.(2013)	pubmed:23834426	direct interaction	N/D	xeroderma pigmentosum, complementation group C(Xpc)	Yes
ENSMUSG00000030098	GRIP2	Korfanty et al.(2014)	pubmed:25450459	direct interaction	N/D	glutamate receptor interacting protein 2(Grip2)	Yes
ENSMUSG00000030123	PLXND1	Korfanty et al.(2014)	pubmed:25450459	direct interaction	N/D	plexin D1(Plxnd1)	Yes
ENSMUSG00000030127	COPS7A	Kus-Liśkiewicz et al.(2013)	pubmed:23834426	direct interaction	N/D	COP9 signalosome subunit 7A(Cops7a)	Yes
ENSMUSG00000030172	ERC1	Korfanty et al.(2014)	pubmed:25450459	direct interaction	N/D	ELKS/RAB6-interacting/CAST family member 1(Erc1)	Yes
ENSMUSG00000030177	CCDC77	Kus-Liśkiewicz et al.(2013)	pubmed:23834426	direct interaction	N/D	coiled-coil domain containing 77(Ccdc77)	Yes
ENSMUSG00000030203	DUSP16	Korfanty et al.(2014)	pubmed:25450459	direct interaction	N/D	dual specificity phosphatase 16(Dusp16)	Yes
ENSMUSG00000030207	FAM234B	Korfanty et al.(2014)	pubmed:25450459	direct interaction	N/D	family with sequence similarity 234, member B(Fam234b)	Yes
ENSMUSG00000030208	EMP1	Korfanty et al.(2014)	pubmed:25450459	direct interaction	N/D	epithelial membrane protein 1(Emp1)	Yes
ENSMUSG00000030209	GRIN2B	Korfanty et al.(2014)	pubmed:25450459	direct interaction	N/D	glutamate receptor, ionotropic, NMDA2B (epsilon 2)(Grin2b)	Yes
ENSMUSG00000030222	RERG	Korfanty et al.(2014)	pubmed:25450459	direct interaction	N/D	RAS-like, estrogen-regulated, growth-inhibitor(Rerg)	Yes
ENSMUSG00000030223	PTPRO	Korfanty et al.(2014)	pubmed:25450459	direct interaction	N/D	protein tyrosine phosphatase, receptor type, O(Ptpro)	Yes
ENSMUSG00000030232	AEBP2	Korfanty et al.(2014)	pubmed:25450459	direct interaction	N/D	AE binding protein 2(Aebp2)	Yes
ENSMUSG00000030257	SRGAP3	Korfanty et al.(2014)	pubmed:25450459	direct interaction	N/D	SLIT-ROBO Rho GTPase activating protein 3(Srgap3)	Yes
ENSMUSG00000030268	BCAT1	Korfanty et al.(2014)	pubmed:25450459	direct interaction	N/D	branched chain aminotransferase 1, cytosolic(Bcat1)	Yes
ENSMUSG00000030276	TTLL3	Kus-Liśkiewicz et al.(2013)	pubmed:23834426	direct interaction	N/D	tubulin tyrosine ligase-like family, member 3(Ttll3)	Yes
ENSMUSG00000030284	creld1	Kus-Liśkiewicz et al.(2013)	pubmed:23834426	direct interaction	N/D	cysteine-rich with EGF-like domains 1(Creld1)	Yes
ENSMUSG00000030286	EMC3	Kus-Liśkiewicz et al.(2013)	pubmed:23834426	direct interaction	inhibits	ER membrane protein complex subunit 3(Emc3)	Yes
ENSMUSG00000030303	FAR2	Korfanty et al.(2014)	pubmed:25450459	direct interaction	N/D	fatty acyl CoA reductase 2(Far2)	Yes
ENSMUSG00000030304	ERGIC2	Kus-Liśkiewicz et al.(2013)	pubmed:23834426	direct interaction	N/D	ERGIC and golgi 2(Ergic2)	Yes
ENSMUSG00000030316	TAMM41	Korfanty et al.(2014)	pubmed:25450459	direct interaction	N/D	TAM41 mitochondrial translocator assembly and maintenance homolog(Tamm41)	Yes
ENSMUSG00000030317	TIMP4	Korfanty et al.(2014)	pubmed:25450459	direct interaction	N/D	tissue inhibitor of metalloproteinase 4(Timp4)	Yes
ENSMUSG00000030321	EFCAB12	Kus-Liśkiewicz et al.(2013)	pubmed:23834426	direct interaction	activates	EF-hand calcium binding domain 12(Efcab12)	Yes
ENSMUSG00000030322	MBD4	Kus-Liśkiewicz et al.(2013)	pubmed:23834426	direct interaction	N/D	methyl-CpG binding domain protein 4(Mbd4)	Yes
ENSMUSG00000030346	RAD51AP1	Kus-Liśkiewicz et al.(2013)	pubmed:23834426	direct interaction	N/D	RAD51 associated protein 1(Rad51ap1)	Yes
ENSMUSG00000030347	D6Wsu163e	Korfanty et al.(2014)	pubmed:25450459	direct interaction	N/D	DNA segment, Chr 6, Wayne State University 163, expressed(D6Wsu163e)	Yes
ENSMUSG00000030409	DMPK	Korfanty et al.(2014)	pubmed:25450459	direct interaction	N/D	dystrophia myotonica-protein kinase(Dmpk)	Yes
ENSMUSG00000030443	Zfp583	Korfanty et al.(2014)	pubmed:25450459	direct interaction	N/D	zinc finger protein 583(Zfp583)	Yes
ENSMUSG00000030447	CYFIP1	Kus-Liśkiewicz et al.(2013)	pubmed:23834426	direct interaction	N/D	cytoplasmic FMR1 interacting protein 1(Cyfip1)	Yes
ENSMUSG00000030450	OCA2	Korfanty et al.(2014)	pubmed:25450459	direct interaction	N/D	oculocutaneous albinism II(Oca2)	Yes
ENSMUSG00000030469	Zfp719	Korfanty et al.(2014)	pubmed:25450459	direct interaction	N/D	zinc finger protein 719(Zfp719)	Yes
ENSMUSG00000030492	SLC7A9	Korfanty et al.(2014)	pubmed:25450459	direct interaction	N/D	solute carrier family 7 (cationic amino acid transporter, y+ system), member 9(Slc7a9)	Yes
ENSMUSG00000030493	FAAP24	Kus-Liśkiewicz et al.(2013)	pubmed:23834426	direct interaction	N/D	Fanconi anemia core complex associated protein 24(Faap24)	Yes
ENSMUSG00000030498	GAS2	Kus-Liśkiewicz et al.(2013)	pubmed:23834426	direct interaction	N/D	growth arrest specific 2(Gas2)	Yes
ENSMUSG00000030507	DBX1	Korfanty et al.(2014)	pubmed:25450459	direct interaction	N/D	developing brain homeobox 1(Dbx1)	Yes
ENSMUSG00000030512	SNRPA1	Korfanty et al.(2014)	pubmed:25450459	direct interaction	N/D	small nuclear ribonucleoprotein polypeptide A'(Snrpa1)	Yes
ENSMUSG00000030515	TARSL2	Korfanty et al.(2014)	pubmed:25450459	direct interaction	N/D	threonyl-tRNA synthetase-like 2(Tarsl2)	Yes
ENSMUSG00000030523	TRPM1	Korfanty et al.(2014)	pubmed:25450459	direct interaction	N/D	transient receptor potential cation channel, subfamily M, member 1(Trpm1)	Yes
ENSMUSG00000030532	HDDC3	Korfanty et al.(2014)	pubmed:25450459	direct interaction	N/D	HD domain containing 3(Hddc3)	Yes
ENSMUSG00000030539	SEMA4B	Korfanty et al.(2014)	pubmed:25450459	direct interaction	N/D	sema domain, immunoglobulin domain (Ig), transmembrane domain (TM) and short cytoplasmic domain, (semaphorin) 4B(Sema4b)	Yes
ENSMUSG00000030544	MESP1	Korfanty et al.(2014)	pubmed:25450459	direct interaction	N/D	mesoderm posterior 1(Mesp1)	Yes
ENSMUSG00000030545	PEX11A	Kus-Liśkiewicz et al.(2013)	pubmed:23834426	direct interaction	N/D	peroxisomal biogenesis factor 11 alpha(Pex11a)	Yes
ENSMUSG00000030554	SYNM	Kus-Liśkiewicz et al.(2013)	pubmed:23834426	direct interaction	N/D	synemin, intermediate filament protein(Synm)	Yes
ENSMUSG00000030557	MEF2A	Korfanty et al.(2014)	pubmed:25450459	direct interaction	N/D	myocyte enhancer factor 2A(Mef2a)	Yes
ENSMUSG00000030560	CTSC	Korfanty et al.(2014)	pubmed:25450459	direct interaction	N/D	cathepsin C(Ctsc)	Yes
ENSMUSG00000030609	AEN	Kus-Liśkiewicz et al.(2013)	pubmed:23834426	direct interaction	N/D	apoptosis enhancing nuclease(Aen)	Yes
ENSMUSG00000030612	MRPL46	Korfanty et al.(2014)	pubmed:25450459	direct interaction	N/D	mitochondrial ribosomal protein L46(Mrpl46)	Yes
ENSMUSG00000030650	TMC5	Korfanty et al.(2014)	pubmed:25450459	direct interaction	N/D	transmembrane channel-like gene family 5(Tmc5)	Yes
ENSMUSG00000030657	XYLT1	Korfanty et al.(2014)	pubmed:25450459	direct interaction	N/D	xylosyltransferase 1(Xylt1)	Yes
ENSMUSG00000030660	PIK3C2A	Kus-Liśkiewicz et al.(2013)	pubmed:23834426	direct interaction	N/D	phosphatidylinositol 3-kinase, C2 domain containing, alpha polypeptide(Pik3c2a)	Yes
ENSMUSG00000030683	SEZ6L2	Kus-Liśkiewicz et al.(2013)	pubmed:23834426	direct interaction	N/D	seizure related 6 homolog like 2(Sez6l2)	Yes
ENSMUSG00000030703	GDPD3	Korfanty et al.(2014)	pubmed:25450459	direct interaction	N/D	glycerophosphodiester phosphodiesterase domain containing 3(Gdpd3)	Yes
ENSMUSG00000030729	PGM2L1	Kus-Liśkiewicz et al.(2013)	pubmed:23834426	direct interaction	N/D	phosphoglucomutase 2-like 1(Pgm2l1)	Yes
ENSMUSG00000030732	CHRDL2	Kus-Liśkiewicz et al.(2013)	pubmed:23834426	direct interaction	N/D	chordin-like 2(Chrdl2)	Yes
ENSMUSG00000030733	SH2B1	Kus-Liśkiewicz et al.(2013)	pubmed:23834426	direct interaction	N/D	SH2B adaptor protein 1(Sh2b1)	Yes
ENSMUSG00000030742	LAT	Kus-Liśkiewicz et al.(2013)	pubmed:23834426	direct interaction	N/D	linker for activation of T cells(Lat)	Yes
ENSMUSG00000030754	COPB1	Korfanty et al.(2014)	pubmed:25450459	direct interaction	N/D	coatomer protein complex, subunit beta 1(Copb1)	Yes
ENSMUSG00000030759	FAR1	Korfanty et al.(2014)	pubmed:25450459	direct interaction	N/D	fatty acyl CoA reductase 1(Far1)	Yes
ENSMUSG00000030775	trat1	Korfanty et al.(2014)	pubmed:25450459	direct interaction	N/D	T cell receptor associated transmembrane adaptor 1(Trat1)	Yes
ENSMUSG00000030816	RNF40	Kus-Liśkiewicz et al.(2013)	pubmed:23834426	direct interaction	N/D	ring finger protein 40(Rnf40)	Yes
ENSMUSG00000030825	HSD17B14	Kus-Liśkiewicz et al.(2013)	pubmed:23834426	direct interaction	N/D	hydroxysteroid (17-beta) dehydrogenase 14(Hsd17b14)	Yes
ENSMUSG00000030847	BAG3	Korfanty et al.(2014)	pubmed:25450459	direct interaction	N/D	BCL2-associated athanogene 3(Bag3)	Yes
ENSMUSG00000030867	PLK1	Kus-Liśkiewicz et al.(2013)	pubmed:23834426	direct interaction	N/D	polo-like kinase 1(Plk1)	Yes
ENSMUSG00000030868	DCTN5	Kus-Liśkiewicz et al.(2013)	pubmed:23834426	direct interaction	N/D	dynactin 5(Dctn5)	Yes
ENSMUSG00000030869	NDUFAB1	Korfanty et al.(2014)	pubmed:25450459	direct interaction	N/D	NADH dehydrogenase (ubiquinone) 1, alpha/beta subcomplex, 1(Ndufab1)	Yes
ENSMUSG00000030876	METTL9	Kus-Liśkiewicz et al.(2013)	pubmed:23834426	direct interaction	N/D	methyltransferase like 9(Mettl9)	Yes
ENSMUSG00000030878	CDR2	Korfanty et al.(2014)	pubmed:25450459	direct interaction	N/D	cerebellar degeneration-related 2(Cdr2)	Yes
ENSMUSG00000030880	POLR3E	Korfanty et al.(2014)	pubmed:25450459	direct interaction	N/D	polymerase (RNA) III (DNA directed) polypeptide E(Polr3e)	Yes
ENSMUSG00000030888	RRP8	Korfanty et al.(2014)	pubmed:25450459	direct interaction	N/D	ribosomal RNA processing 8, methyltransferase, homolog (yeast)(Rrp8)	Yes
ENSMUSG00000030921	Trim30a	Korfanty et al.(2014)	pubmed:25450459	direct interaction	N/D	tripartite motif-containing 30A(Trim30a)	Yes
ENSMUSG00000030924	2610020H08Rik	Kus-Liśkiewicz et al.(2013)	pubmed:23834426	direct interaction	N/D	RIKEN cDNA 2610020H08 gene(2610020H08Rik)	Yes
ENSMUSG00000030929	ERI2	Kus-Liśkiewicz et al.(2013)	pubmed:23834426	direct interaction	N/D	exoribonuclease 2(Eri2)	Yes
ENSMUSG00000030960	METTL10	Korfanty et al.(2014)	pubmed:25450459	direct interaction	N/D	methyltransferase like 10(Mettl10)	Yes
ENSMUSG00000030970	CTBP2	Kus-Liśkiewicz et al.(2013)	pubmed:23834426	direct interaction	N/D	C-terminal binding protein 2(Ctbp2)	Yes
ENSMUSG00000030976	TEX36	Korfanty et al.(2014)	pubmed:25450459	direct interaction	N/D	testis expressed 36(Tex36)	Yes
ENSMUSG00000030987	STIM1	Kus-Liśkiewicz et al.(2013)	pubmed:23834426	direct interaction	N/D	stromal interaction molecule 1(Stim1)	Yes
ENSMUSG00000031004	MKI67	Kus-Liśkiewicz et al.(2013)	pubmed:23834426	direct interaction	N/D	antigen identified by monoclonal antibody Ki 67(Mki67)	Yes
ENSMUSG00000031007	ATP6AP2	Korfanty et al.(2014)	pubmed:25450459	direct interaction	N/D	ATPase, H+ transporting, lysosomal accessory protein 2(Atp6ap2)	Yes
ENSMUSG00000031021	TMEM9B	Korfanty et al.(2014)	pubmed:25450459	direct interaction	N/D	TMEM9 domain family, member B(Tmem9b)	Yes
ENSMUSG00000031073	Fgf15	Korfanty et al.(2014)	pubmed:25450459	direct interaction	N/D	fibroblast growth factor 15(Fgf15)	Yes
ENSMUSG00000031077	FADD	Korfanty et al.(2014)	pubmed:25450459	direct interaction	N/D	Fas (TNFRSF6)-associated via death domain(Fadd)	Yes
ENSMUSG00000031093	DOCK11	Korfanty et al.(2014)	pubmed:25450459	direct interaction	N/D	dedicator of cytokinesis 11(Dock11)	Yes
ENSMUSG00000031099	SMARCA1	Kus-Liśkiewicz et al.(2013)	pubmed:23834426	direct interaction	N/D	SWI/SNF related, matrix associated, actin dependent regulator of chromatin, subfamily a, member 1(Smarca1)	Yes
ENSMUSG00000031139	MCF2	Korfanty et al.(2014)	pubmed:25450459	direct interaction	N/D	mcf.2 transforming sequence(Mcf2)	Yes
ENSMUSG00000031146	PLP2	Kus-Liśkiewicz et al.(2013)	pubmed:23834426	direct interaction	N/D	proteolipid protein 2(Plp2)	Yes
ENSMUSG00000031214	OPHN1	Korfanty et al.(2014)	pubmed:25450459	direct interaction	N/D	oligophrenin 1(Ophn1)	Yes
ENSMUSG00000031258	XKRX	Korfanty et al.(2014)	pubmed:25450459	direct interaction	N/D	X-linked Kx blood group related, X-linked(Xkrx)	Yes
ENSMUSG00000031286	Glt28d2	Korfanty et al.(2014)	pubmed:25450459	direct interaction	N/D	glycosyltransferase 28 domain containing 2(Glt28d2)	Yes
ENSMUSG00000031309	RPS6KA3	Korfanty et al.(2014)	pubmed:25450459	direct interaction	N/D	ribosomal protein S6 kinase polypeptide 3(Rps6ka3)	Yes
ENSMUSG00000031330	ZCCHC13	Korfanty et al.(2014)	pubmed:25450459	direct interaction	N/D	zinc finger, CCHC domain containing 13(Zcchc13)	Yes
ENSMUSG00000031354	AMELX	Korfanty et al.(2014)	pubmed:25450459	direct interaction	N/D	amelogenin, X-linked(Amelx)	Yes
ENSMUSG00000031402	MPP1	Korfanty et al.(2014)	pubmed:25450459	direct interaction	N/D	membrane protein, palmitoylated(Mpp1)	Yes
ENSMUSG00000031446	CUL4A	Kus-Liśkiewicz et al.(2013)	pubmed:23834426	direct interaction	inhibits	cullin 4A(Cul4a)	Yes
ENSMUSG00000031447	LAMP1	Korfanty et al.(2014)	pubmed:25450459	direct interaction	N/D	lysosomal-associated membrane protein 1(Lamp1)	Yes
ENSMUSG00000031461	MYOM2	Korfanty et al.(2014)	pubmed:25450459	direct interaction	N/D	myomesin 2(Myom2)	Yes
ENSMUSG00000031509	1700016D06Rik	Korfanty et al.(2014)	pubmed:25450459	direct interaction	N/D	RIKEN cDNA 1700016D06 gene(1700016D06Rik)	Yes
ENSMUSG00000031516	DCTN6	Korfanty et al.(2014)	pubmed:25450459	direct interaction	N/D	dynactin 6(Dctn6)	Yes
ENSMUSG00000031517	GPM6A	Korfanty et al.(2014)	pubmed:25450459	direct interaction	N/D	glycoprotein m6a(Gpm6a)	Yes
ENSMUSG00000031521	AGA	Korfanty et al.(2014)	pubmed:25450459	direct interaction	N/D	aspartylglucosaminidase(Aga)	Yes
ENSMUSG00000031523	DLC1	Korfanty et al.(2014)	pubmed:25450459	direct interaction	N/D	deleted in liver cancer 1(Dlc1)	Yes
ENSMUSG00000031551	IDO1	Kus-Liśkiewicz et al.(2013)	pubmed:23834426	direct interaction	N/D	indoleamine 2,3-dioxygenase 1(Ido1)	Yes
ENSMUSG00000031553	Adam3	Kus-Liśkiewicz et al.(2013)	pubmed:23834426	direct interaction	N/D	a disintegrin and metallopeptidase domain 3 (cyritestin)(Adam3)	Yes
ENSMUSG00000031554	ADAM5	Korfanty et al.(2014)	pubmed:25450459	direct interaction	N/D	a disintegrin and metallopeptidase domain 5(Adam5)	Yes
ENSMUSG00000031577	TTI2	Kus-Liśkiewicz et al.(2013)	pubmed:23834426	direct interaction	N/D	TELO2 interacting protein 2(Tti2)	Yes
ENSMUSG00000031578	MAK16	Kus-Liśkiewicz et al.(2013)	pubmed:23834426	direct interaction	N/D	MAK16 homolog(Mak16)	Yes
ENSMUSG00000031592	PCM1	Korfanty et al.(2014)	pubmed:25450459	direct interaction	N/D	pericentriolar material 1(Pcm1)	Yes
ENSMUSG00000031604	MSMO1	Korfanty et al.(2014)	pubmed:25450459	direct interaction	N/D	methylsterol monoxygenase 1(Msmo1)	Yes
ENSMUSG00000031605	KLHL2	Korfanty et al.(2014)	pubmed:25450459	direct interaction	N/D	kelch-like 2, Mayven(Klhl2)	Yes
ENSMUSG00000031608	GALNT7	Korfanty et al.(2014)	pubmed:25450459	direct interaction	N/D	UDP-N-acetyl-alpha-D-galactosamine: polypeptide N-acetylgalactosaminyltransferase 7(Galnt7)	Yes
ENSMUSG00000031620	1700007B14Rik	Korfanty et al.(2014)	pubmed:25450459	direct interaction	N/D	RIKEN cDNA 1700007B14 gene(1700007B14Rik)	Yes
ENSMUSG00000031621	ISX	Korfanty et al.(2014)	pubmed:25450459	direct interaction	N/D	intestine specific homeobox(Isx)	Yes
ENSMUSG00000031631	CFAP97	Kus-Liśkiewicz et al.(2013)	pubmed:23834426	direct interaction	N/D	cilia and flagella associated protein 97(Cfap97)	Yes
ENSMUSG00000031634	UFSP2	Korfanty et al.(2014)	pubmed:25450459	direct interaction	N/D	UFM1-specific peptidase 2(Ufsp2)	Yes
ENSMUSG00000031636	PDLIM3	Korfanty et al.(2014)	pubmed:25450459	direct interaction	N/D	PDZ and LIM domain 3(Pdlim3)	Yes
ENSMUSG00000031645	F11	Korfanty et al.(2014)	pubmed:25450459	direct interaction	N/D	coagulation factor XI(F11)	Yes
ENSMUSG00000031652	N4BP1	Kus-Liśkiewicz et al.(2013)	pubmed:23834426	direct interaction	N/D	NEDD4 binding protein 1(N4bp1)	Yes
ENSMUSG00000031672	GOT2	Korfanty et al.(2014)	pubmed:25450459	direct interaction	N/D	glutamatic-oxaloacetic transaminase 2, mitochondrial(Got2)	Yes
ENSMUSG00000031681	SMAD1	Kus-Liśkiewicz et al.(2013)	pubmed:23834426	direct interaction	inhibits	SMAD family member 1(Smad1)	Yes
ENSMUSG00000031683	LSM6	Korfanty et al.(2014)	pubmed:25450459	direct interaction	N/D	LSM6 homolog, U6 small nuclear RNA and mRNA degradation associated(Lsm6)	Yes
ENSMUSG00000031684	SLC10A7	Korfanty et al.(2014)	pubmed:25450459	direct interaction	N/D	solute carrier family 10 (sodium/bile acid cotransporter family), member 7(Slc10a7)	Yes
ENSMUSG00000031691	TNPO2	Korfanty et al.(2014)	pubmed:25450459	direct interaction	N/D	transportin 2 (importin 3, karyopherin beta 2b)(Tnpo2)	Yes
ENSMUSG00000031697	ORC6	Kus-Liśkiewicz et al.(2013)	pubmed:23834426	direct interaction	N/D	origin recognition complex, subunit 6(Orc6)	Yes
ENSMUSG00000031703	ITFG1	Kus-Liśkiewicz et al.(2013)	pubmed:23834426	direct interaction	N/D	integrin alpha FG-GAP repeat containing 1(Itfg1)	Yes
ENSMUSG00000031706	RFX1	Korfanty et al.(2014)	pubmed:25450459	direct interaction	N/D	regulatory factor X, 1 (influences HLA class II expression)(Rfx1)	Yes
ENSMUSG00000031734	IRX3	Korfanty et al.(2014)	pubmed:25450459	direct interaction	N/D	Iroquois related homeobox 3(Irx3)	Yes
ENSMUSG00000031738	IRX6	Korfanty et al.(2014)	pubmed:25450459	direct interaction	N/D	Iroquois related homeobox 6 (Drosophila)(Irx6)	Yes
ENSMUSG00000031749	ST3GAL2	Kus-Liśkiewicz et al.(2013)	pubmed:23834426	direct interaction	N/D	ST3 beta-galactoside alpha-2,3-sialyltransferase 2(St3gal2)	Yes
ENSMUSG00000031758	CDYL2	Korfanty et al.(2014)	pubmed:25450459	direct interaction	N/D	chromodomain protein, Y chromosome-like 2(Cdyl2)	Yes
ENSMUSG00000031788	KIFC3	Korfanty et al.(2014)	pubmed:25450459	direct interaction	N/D	kinesin family member C3(Kifc3)	Yes
ENSMUSG00000031791	TMEM38A	Kus-Liśkiewicz et al.(2013)	pubmed:23834426	direct interaction	N/D	transmembrane protein 38A(Tmem38a)	Yes
ENSMUSG00000031807	PGLS	Kus-Liśkiewicz et al.(2013)	pubmed:23834426	direct interaction	N/D	6-phosphogluconolactonase(Pgls)	Yes
ENSMUSG00000031819	EMC8	Kus-Liśkiewicz et al.(2013)	pubmed:23834426	direct interaction	N/D	ER membrane protein complex subunit 8(Emc8)	Yes
ENSMUSG00000031825	CRISPLD2	Korfanty et al.(2014)	pubmed:25450459	direct interaction	N/D	cysteine-rich secretory protein LCCL domain containing 2(Crispld2)	Yes
ENSMUSG00000031841	CDH13	Korfanty et al.(2014)	pubmed:25450459	direct interaction	N/D	cadherin 13(Cdh13)	Yes
ENSMUSG00000031843	MPHOSPH6	Korfanty et al.(2014)	pubmed:25450459	direct interaction	N/D	M phase phosphoprotein 6(Mphosph6)	Yes
ENSMUSG00000031845	BCO1	Kus-Liśkiewicz et al.(2013)	pubmed:23834426	direct interaction	activates	beta-carotene oxygenase 1(Bco1)	Yes
ENSMUSG00000031848	LSM4	Kus-Liśkiewicz et al.(2013)	pubmed:23834426	direct interaction	N/D	LSM4 homolog, U6 small nuclear RNA and mRNA degradation associated(Lsm4)	Yes
ENSMUSG00000031858	MAU2	Kus-Liśkiewicz et al.(2013)	pubmed:23834426	direct interaction	N/D	MAU2 sister chromatid cohesion factor(Mau2)	Yes
ENSMUSG00000031862	ATP13A1	Kus-Liśkiewicz et al.(2013)	pubmed:23834426	direct interaction	N/D	ATPase type 13A1(Atp13a1)	Yes
[truncated: 2,181 more rows]

## Sheet: Hepatocyte
Ensemble Gene ID	Official gene Symbol	First author	Identifier of the publication	Interaction types	Regulatory information	Description	Novelty (target not characterized in detail)
[truncated: 1,315 more rows]
