# Supplementary material for: HSF1Base: A Comprehensive Database of HSF1 (Heat Shock Factor 1) Target Genes
Source: Int J Mol Sci. 2019 Nov 19;20(22):5815. doi: 10.3390/ijms20225815 (PMC6888953; doi:10.3390/ijms20225815)
Supplement: Supplementary file 1 [file ijms-20-05815-s001.zip › Table_S5.xlsx]

## Sheet: Vertebrate_Nonvertebrete_shared
Ensemble ID of original gene	Official gene Symbol of original gene	Description of original gene	First author for original gene	Identifier of the publication for original gene	Interaction types for original gene	Regulatory information for original gene	Ensemble Gene ID of human orthologue	Official gene Symbol of human orthologue	Description of human orthologue	Novelty (target not characterized in detail)
ENSMUSG00000001120	PCBP3	poly(rC) binding protein 3(Pcbp3)	Kus-Liśkiewicz et al.(2013)	pubmed:23834426	direct interaction	inhibits	ENSG00000183570	PCBP3	poly(rC) binding protein 3(PCBP3)	Yes
ENSMUSG00000001323	SRR	serine racemase(Srr)	Kus-Liśkiewicz et al.(2013)	pubmed:23834426	direct interaction	N/D	ENSG00000167720	SRR	serine racemase(SRR)	Yes
ENSMUSG00000001416	CCT3	chaperonin containing Tcp1, subunit 3 (gamma)(Cct3)	Korfanty et al.(2014)	pubmed:25450459	direct interaction	N/D	ENSG00000163468	CCT3	chaperonin containing TCP1 subunit 3(CCT3)	Yes
ENSMUSG00000001440	KPNB1	karyopherin (importin) beta 1(Kpnb1)	Kus-Liśkiewicz et al.(2013)	pubmed:23834426	direct interaction	N/D	ENSG00000108424	KPNB1	karyopherin subunit beta 1(KPNB1)	Yes
ENSMUSG00000001865	CPA3	carboxypeptidase A3, mast cell(Cpa3)	Korfanty et al.(2014)	pubmed:25450459	direct interaction	N/D	ENSG00000163751	CPA3	carboxypeptidase A3(CPA3)	Yes
ENSMUSG00000001988	NPAS1	neuronal PAS domain protein 1(Npas1)	Kus-Liśkiewicz et al.(2013)	pubmed:23834426	direct interaction	N/D	ENSG00000130751	NPAS1	neuronal PAS domain protein 1(NPAS1)	Yes
ENSMUSG00000002332	DHRS1	dehydrogenase/reductase (SDR family) member 1(Dhrs1)	Kus-Liśkiewicz et al.(2013)	pubmed:23834426	direct interaction	N/D	ENSG00000157379	DHRS1	dehydrogenase/reductase 1(DHRS1)	Yes
ENSMUSG00000002365	SNX9	sorting nexin 9(Snx9)	Kus-Liśkiewicz et al.(2013)	pubmed:23834426	direct interaction	N/D	ENSG00000130340	SNX9	sorting nexin 9(SNX9)	Yes
ENSMUSG00000002413	BRAF	Braf transforming gene(Braf)	Korfanty et al.(2014)	pubmed:25450459	direct interaction	N/D	ENSG00000157764	BRAF	B-Raf proto-oncogene, serine/threonine kinase(BRAF)	Yes
ENSMUSG00000003623	CROT	carnitine O-octanoyltransferase(Crot)	Kus-Liśkiewicz et al.(2013)	pubmed:23834426	direct interaction	N/D	ENSG00000005469	CROT	carnitine O-octanoyltransferase(CROT)	Yes
ENSMUSG00000003814	CALR	calreticulin(Calr)	Kus-Liśkiewicz et al.(2013)	pubmed:23834426	direct interaction	N/D	ENSG00000179218	CALR	calreticulin(CALR)	Yes
ENSMUSG00000004637	WWOX	WW domain-containing oxidoreductase(Wwox)	Korfanty et al.(2014)	pubmed:25450459	direct interaction	N/D	ENSG00000186153	WWOX	WW domain containing oxidoreductase(WWOX)	Yes
ENSMUSG00000004748	MTFP1	mitochondrial fission process 1(Mtfp1)	Kus-Liśkiewicz et al.(2013)	pubmed:23834426	direct interaction	N/D	ENSG00000242114	MTFP1	mitochondrial fission process 1(MTFP1)	Yes
ENSMUSG00000005483	DNAJB1	DnaJ heat shock protein family (Hsp40) member B1(Dnajb1)	Korfanty et al.(2014)	pubmed:25450459	direct interaction	N/D	ENSG00000132002	DNAJB1	DnaJ heat shock protein family (Hsp40) member B1(DNAJB1)	Yes
ENSMUSG00000005533	IGF1R	insulin-like growth factor I receptor(Igf1r)	Korfanty et al.(2014)	pubmed:25450459	direct interaction	N/D	ENSG00000140443	IGF1R	insulin like growth factor 1 receptor(IGF1R)	Yes
ENSMUSG00000005534	INSR	insulin receptor(Insr)	Kus-Liśkiewicz et al.(2013)	pubmed:23834426	direct interaction	N/D	ENSG00000171105	INSR	insulin receptor(INSR)	Yes
ENSMUSG00000006333	RPS9	ribosomal protein S9(Rps9)	Kus-Liśkiewicz et al.(2013)	pubmed:23834426	direct interaction	N/D	ENSG00000170889	RPS9	ribosomal protein S9(RPS9)	Yes
ENSMUSG00000006442	SRM	spermidine synthase(Srm)	Kus-Liśkiewicz et al.(2013)	pubmed:23834426	direct interaction	N/D	ENSG00000116649	SRM	spermidine synthase(SRM)	Yes
ENSMUSG00000007783	CPT1C	carnitine palmitoyltransferase 1c(Cpt1c)	Kus-Liśkiewicz et al.(2013)	pubmed:23834426	direct interaction	N/D	ENSG00000169169	CPT1C	carnitine palmitoyltransferase 1C(CPT1C)	Yes
ENSMUSG00000007892	RPLP1	ribosomal protein, large, P1(Rplp1)	Kus-Liśkiewicz et al.(2013)	pubmed:23834426	direct interaction	N/D	ENSG00000137818	RPLP1	ribosomal protein lateral stalk subunit P1(RPLP1)	Yes
ENSMUSG00000008683	rps15a	ribosomal protein S15A(Rps15a)	Korfanty et al.(2014)	pubmed:25450459	direct interaction	N/D	ENSG00000134419	rps15a	ribosomal protein S15a(RPS15A)	Yes
ENSMUSG00000009545	KCNQ1	potassium voltage-gated channel, subfamily Q, member 1(Kcnq1)	Kus-Liśkiewicz et al.(2013)	pubmed:23834426	direct interaction	N/D	ENSG00000053918	KCNQ1	potassium voltage-gated channel subfamily Q member 1(KCNQ1)	Yes
ENSMUSG00000010097	NXF1	nuclear RNA export factor 1(Nxf1)	Kus-Liśkiewicz et al.(2013)	pubmed:23834426	direct interaction	N/D	ENSG00000162231	NXF1	nuclear RNA export factor 1(NXF1)	Yes
ENSMUSG00000010277	2610507B11Rik	RIKEN cDNA 2610507B11 gene(2610507B11Rik)	Korfanty et al.(2014)	pubmed:25450459	direct interaction	N/D	ENSG00000007202	KIAA0100	KIAA0100(KIAA0100)	Yes
ENSMUSG00000011752	PGAM1	phosphoglycerate mutase 1(Pgam1)	Kus-Liśkiewicz et al.(2013)	pubmed:23834426	direct interaction	N/D	ENSG00000171314	PGAM1	phosphoglycerate mutase 1(PGAM1)	Yes
ENSMUSG00000014226	CACYBP	calcyclin binding protein(Cacybp)	Korfanty et al.(2014)	pubmed:25450459	direct interaction	N/D	ENSG00000116161	CACYBP	calcyclin binding protein(CACYBP)	Yes
ENSMUSG00000014232	CLUAP1	clusterin associated protein 1(Cluap1)	Kus-Liśkiewicz et al.(2013)	pubmed:23834426	direct interaction	N/D	ENSG00000103351	CLUAP1	clusterin associated protein 1(CLUAP1)	Yes
ENSMUSG00000014867	SURF4	surfeit gene 4(Surf4)	Kus-Liśkiewicz et al.(2013)	pubmed:23834426	direct interaction	N/D	ENSG00000148248	SURF4	surfeit 4(SURF4)	Yes
ENSMUSG00000015656	HSPA8	heat shock protein 8(Hspa8)	Korfanty et al.(2014)	pubmed:25450459	direct interaction	N/D	ENSG00000109971	HSPA8	heat shock protein family A (Hsp70) member 8(HSPA8)	Yes
ENSMUSG00000016386	MPPED2	metallophosphoesterase domain containing 2(Mpped2)	Korfanty et al.(2014)	pubmed:25450459	direct interaction	N/D	ENSG00000066382	MPPED2	metallophosphoesterase domain containing 2(MPPED2)	Yes
ENSMUSG00000017765	SLC12A4	solute carrier family 12, member 4(Slc12a4)	Kus-Liśkiewicz et al.(2013)	pubmed:23834426	direct interaction	N/D	ENSG00000124067	SLC12A4	solute carrier family 12 member 4(SLC12A4)	Yes
ENSMUSG00000018547	PIP4K2B	phosphatidylinositol-5-phosphate 4-kinase, type II, beta(Pip4k2b)	Kus-Liśkiewicz et al.(2013)	pubmed:23834426	direct interaction	N/D	ENSG00000276293	PIP4K2B	phosphatidylinositol-5-phosphate 4-kinase type 2 beta(PIP4K2B)	Yes
ENSMUSG00000018593	SPARC	secreted acidic cysteine rich glycoprotein(Sparc)	Kus-Liśkiewicz et al.(2013)	pubmed:23834426	direct interaction	N/D	ENSG00000113140	SPARC	secreted protein acidic and cysteine rich(SPARC)	Yes
ENSMUSG00000019916	P4HA1	procollagen-proline, 2-oxoglutarate 4-dioxygenase (proline 4-hydroxylase), alpha 1 polypeptide(P4ha1)	Korfanty et al.(2014)	pubmed:25450459	direct interaction	N/D	ENSG00000122884	P4HA1	prolyl 4-hydroxylase subunit alpha 1(P4HA1)	Yes
ENSMUSG00000019942	CDK1	cyclin-dependent kinase 1(Cdk1)	Kus-Liśkiewicz et al.(2013)	pubmed:23834426	direct interaction	inhibits	ENSG00000170312	CDK1	cyclin dependent kinase 1(CDK1)	Yes
ENSMUSG00000019943	ATP2B1	ATPase, Ca++ transporting, plasma membrane 1(Atp2b1)	Korfanty et al.(2014)	pubmed:25450459	direct interaction	N/D	ENSG00000070961	ATP2B1	ATPase plasma membrane Ca2+ transporting 1(ATP2B1)	Yes
ENSMUSG00000020051	PAH	phenylalanine hydroxylase(Pah)	Kus-Liśkiewicz et al.(2013)	pubmed:23834426	direct interaction	N/D	ENSG00000171759	PAH	phenylalanine hydroxylase(PAH)	Yes
ENSMUSG00000020098	PCBD1	pterin 4 alpha carbinolamine dehydratase/dimerization cofactor of hepatocyte nuclear factor 1 alpha (TCF1) 1(Pcbd1)	Kus-Liśkiewicz et al.(2013)	pubmed:23834426	direct interaction	N/D	ENSG00000166228	PCBD1	pterin-4 alpha-carbinolamine dehydratase 1(PCBD1)	Yes
ENSMUSG00000020271	FBXW11	F-box and WD-40 domain protein 11(Fbxw11)	Korfanty et al.(2014)	pubmed:25450459	direct interaction	N/D	ENSG00000072803	FBXW11	F-box and WD repeat domain containing 11(FBXW11)	Yes
ENSMUSG00000020460	RPS27A	ribosomal protein S27A(Rps27a)	Kus-Liśkiewicz et al.(2013)	pubmed:23834426	direct interaction	N/D	ENSG00000143947	RPS27A	ribosomal protein S27a(RPS27A)	Yes
ENSMUSG00000020516	RPS6KB1	ribosomal protein S6 kinase, polypeptide 1(Rps6kb1)	Korfanty et al.(2014)	pubmed:25450459	direct interaction	N/D	ENSG00000108443	RPS6KB1	ribosomal protein S6 kinase B1(RPS6KB1)	Yes
ENSMUSG00000020608	SMC6	structural maintenance of chromosomes 6(Smc6)	Korfanty et al.(2014)	pubmed:25450459	direct interaction	N/D	ENSG00000163029	SMC6	structural maintenance of chromosomes 6(SMC6)	Yes
ENSMUSG00000020719	DDX5	DEAD (Asp-Glu-Ala-Asp) box polypeptide 5(Ddx5)	Kus-Liśkiewicz et al.(2013)	pubmed:23834426	direct interaction	N/D	ENSG00000108654	Mir3064	microRNA 3064(MIR3064)	Yes
ENSMUSG00000020838	SLC6A4	solute carrier family 6 (neurotransmitter transporter, serotonin), member 4(Slc6a4)	Kus-Liśkiewicz et al.(2013)	pubmed:23834426	direct interaction	N/D	ENSG00000108576	SLC6A4	solute carrier family 6 member 4(SLC6A4)	Yes
ENSMUSG00000020883	FBXL20	F-box and leucine-rich repeat protein 20(Fbxl20)	Kus-Liśkiewicz et al.(2013)	pubmed:23834426	direct interaction	N/D	ENSG00000108306	FBXL20	F-box and leucine rich repeat protein 20(FBXL20)	Yes
ENSMUSG00000020902	NTN1	netrin 1(Ntn1)	Korfanty et al.(2014)	pubmed:25450459	direct interaction	N/D	ENSG00000065320	NTN1	netrin 1(NTN1)	Yes
ENSMUSG00000021037	AHSA1	AHA1, activator of heat shock protein ATPase 1(Ahsa1)	Korfanty et al.(2014)	pubmed:25450459	direct interaction	N/D	ENSG00000100591	AHSA1	activator of Hsp90 ATPase activity 1(AHSA1)	Yes
ENSMUSG00000021196	PFKP	phosphofructokinase, platelet(Pfkp)	Korfanty et al.(2014)	pubmed:25450459	direct interaction	N/D	ENSG00000067057	PFKP	phosphofructokinase, platelet(PFKP)	Yes
ENSMUSG00000021270	HSP90AA1	heat shock protein 90, alpha (cytosolic), class A member 1(Hsp90aa1)	Korfanty et al.(2014)	pubmed:25450459	direct interaction	N/D	ENSG00000080824	HSP90AA1	heat shock protein 90 alpha family class A member 1(HSP90AA1)	Yes
ENSMUSG00000021464	ROR2	receptor tyrosine kinase-like orphan receptor 2(Ror2)	Kus-Liśkiewicz et al.(2013)	pubmed:23834426	direct interaction	N/D	ENSG00000169071	ROR2	receptor tyrosine kinase like orphan receptor 2(ROR2)	Yes
ENSMUSG00000021486	PRELID1	PRELI domain containing 1(Prelid1)	Kus-Liśkiewicz et al.(2013)	pubmed:23834426	direct interaction	N/D	ENSG00000169230	PRELID1	PRELI domain containing 1(PRELID1)	Yes
ENSMUSG00000021540	SMAD5	SMAD family member 5(Smad5)	Korfanty et al.(2014)	pubmed:25450459	direct interaction	N/D	ENSG00000113658	SMAD5	SMAD family member 5(SMAD5)	Yes
ENSMUSG00000021816	PPP3CB	protein phosphatase 3, catalytic subunit, beta isoform(Ppp3cb)	Kus-Liśkiewicz et al.(2013)	pubmed:23834426	direct interaction	N/D	ENSG00000107758	PPP3CB	protein phosphatase 3 catalytic subunit beta(PPP3CB)	Yes
ENSMUSG00000021831	ERO1L	ERO1-like (S. cerevisiae)(Ero1l)	Korfanty et al.(2014)	pubmed:25450459	direct interaction	N/D	ENSG00000197930	ERO1A	endoplasmic reticulum oxidoreductase 1 alpha(ERO1A)	Yes
ENSMUSG00000021939	CTSB	cathepsin B(Ctsb)	Korfanty et al.(2014)	pubmed:25450459	direct interaction	N/D	ENSG00000164733	CTSB	cathepsin B(CTSB)	Yes
ENSMUSG00000021940	PTPN20	protein tyrosine phosphatase, non-receptor type 20(Ptpn20)	Kus-Liśkiewicz et al.(2013)	pubmed:23834426	direct interaction	inhibits	ENSG00000204179	PTPN20	protein tyrosine phosphatase, non-receptor type 20(PTPN20)	Yes
ENSMUSG00000022010	TSC22D1	TSC22 domain family, member 1(Tsc22d1)	Korfanty et al.(2014)	pubmed:25450459	direct interaction	N/D	ENSG00000102804	TSC22D1	TSC22 domain family member 1(TSC22D1)	Yes
ENSMUSG00000022195	6030458C11Rik	RIKEN cDNA 6030458C11 gene(6030458C11Rik)	Kus-Liśkiewicz et al.(2013)	pubmed:23834426	direct interaction	N/D	ENSG00000082213	C5ORF22	chromosome 5 open reading frame 22(C5orf22)	Yes
ENSMUSG00000022247	BRIX1	BRX1, biogenesis of ribosomes(Brix1)	Kus-Liśkiewicz et al.(2013)	pubmed:23834426	direct interaction	N/D	ENSG00000113460	BRIX1	BRX1, biogenesis of ribosomes(BRIX1)	Yes
ENSMUSG00000022304	DPYS	dihydropyrimidinase(Dpys)	Korfanty et al.(2014)	pubmed:25450459	direct interaction	N/D	ENSG00000147647	DPYS	dihydropyrimidinase(DPYS)	Yes
ENSMUSG00000022477	ACO2	aconitase 2, mitochondrial(Aco2)	Kus-Liśkiewicz et al.(2013)	pubmed:23834426	direct interaction	N/D	ENSG00000100412	ACO2	aconitase 2(ACO2)	Yes
ENSMUSG00000022711	PMM2	phosphomannomutase 2(Pmm2)	Kus-Liśkiewicz et al.(2013)	pubmed:23834426	direct interaction	N/D	ENSG00000140650	PMM2	phosphomannomutase 2(PMM2)	Yes
ENSMUSG00000022762	NCAM2	neural cell adhesion molecule 2(Ncam2)	Korfanty et al.(2014)	pubmed:25450459	direct interaction	N/D	ENSG00000154654	NCAM2	neural cell adhesion molecule 2(NCAM2)	Yes
ENSMUSG00000022773	YPEL1	yippee-like 1 (Drosophila)(Ypel1)	Kus-Liśkiewicz et al.(2013)	pubmed:23834426	direct interaction	N/D	ENSG00000100027	YPEL1	yippee like 1(YPEL1)	Yes
ENSMUSG00000022814	UMPS	uridine monophosphate synthetase(Umps)	Korfanty et al.(2014)	pubmed:25450459	direct interaction	N/D	ENSG00000114491	UMPS	uridine monophosphate synthetase(UMPS)	Yes
ENSMUSG00000022828	GTF2E1	general transcription factor II E, polypeptide 1 (alpha subunit)(Gtf2e1)	Kus-Liśkiewicz et al.(2013)	pubmed:23834426	direct interaction	N/D	ENSG00000153767	GTF2E1	general transcription factor IIE subunit 1(GTF2E1)	Yes
ENSMUSG00000023074	MOSPD1	motile sperm domain containing 1(Mospd1)	Kus-Liśkiewicz et al.(2013)	pubmed:23834426	direct interaction	N/D	ENSG00000101928	MOSPD1	motile sperm domain containing 1(MOSPD1)	Yes
ENSMUSG00000023169	SLC38A1	solute carrier family 38, member 1(Slc38a1)	Kus-Liśkiewicz et al.(2013)	pubmed:23834426	direct interaction	N/D	ENSG00000111371	SLC38A1	solute carrier family 38 member 1(SLC38A1)	Yes
ENSMUSG00000023944	HSP90AB1	heat shock protein 90 alpha (cytosolic), class B member 1(Hsp90ab1)	Korfanty et al.(2014)	pubmed:25450459	direct interaction	N/D	ENSG00000096384	HSP90AB1	heat shock protein 90 alpha family class B member 1(HSP90AB1)	Yes
ENSMUSG00000024074	CRIM1	cysteine rich transmembrane BMP regulator 1 (chordin like)(Crim1)	Korfanty et al.(2014)	pubmed:25450459	direct interaction	N/D	ENSG00000150938	CRIM1	cysteine rich transmembrane BMP regulator 1(CRIM1)	Yes
ENSMUSG00000024078	TTC27	tetratricopeptide repeat domain 27(Ttc27)	Kus-Liśkiewicz et al.(2013)	pubmed:23834426	direct interaction	N/D	ENSG00000018699	TTC27	tetratricopeptide repeat domain 27(TTC27)	Yes
ENSMUSG00000024081	CEBPZ	CCAAT/enhancer binding protein zeta(Cebpz)	Kus-Liśkiewicz et al.(2013)	pubmed:23834426	direct interaction	N/D	ENSG00000115816	CEBPZ	CCAAT/enhancer binding protein zeta(CEBPZ)	Yes
ENSMUSG00000024299	ADAMTS10	a disintegrin-like and metallopeptidase (reprolysin type) with thrombospondin type 1 motif, 10(Adamts10)	Kus-Liśkiewicz et al.(2013)	pubmed:23834426	direct interaction	N/D	ENSG00000142303	ADAMTS10	ADAM metallopeptidase with thrombospondin type 1 motif 10(ADAMTS10)	Yes
ENSMUSG00000024359	HSPA9	heat shock protein 9(Hspa9)	Korfanty et al.(2014)	pubmed:25450459	direct interaction	N/D	ENSG00000113013	HSPA9	heat shock protein family A (Hsp70) member 9(HSPA9)	Yes
ENSMUSG00000024773	ATG2A	autophagy related 2A(Atg2a)	Kus-Liśkiewicz et al.(2013)	pubmed:23834426	direct interaction	N/D	ENSG00000110046	ATG2A	autophagy related 2A(ATG2A)	Yes
ENSMUSG00000024900	CPT1A	carnitine palmitoyltransferase 1a, liver(Cpt1a)	Kus-Liśkiewicz et al.(2013)	pubmed:23834426	direct interaction	N/D	ENSG00000110090	CPT1A	carnitine palmitoyltransferase 1A(CPT1A)	Yes
ENSMUSG00000024966	STIP1	stress-induced phosphoprotein 1(Stip1)	Korfanty et al.(2014)	pubmed:25450459	direct interaction	N/D	ENSG00000168439	STIP1	stress induced phosphoprotein 1(STIP1)	Yes
ENSMUSG00000024974	SMC3	structural maintenance of chromosomes 3(Smc3)	Kus-Liśkiewicz et al.(2013)	pubmed:23834426	direct interaction	N/D	ENSG00000108055	SMC3	structural maintenance of chromosomes 3(SMC3)	Yes
ENSMUSG00000025364	PA2G4	proliferation-associated 2G4(Pa2g4)	Kus-Liśkiewicz et al.(2013)	pubmed:23834426	direct interaction	N/D	ENSG00000170515	PA2G4	proliferation-associated 2G4(PA2G4)	Yes
ENSMUSG00000025421	HDHD2	haloacid dehalogenase-like hydrolase domain containing 2(Hdhd2)	Kus-Liśkiewicz et al.(2013)	pubmed:23834426	direct interaction	N/D	ENSG00000167220	HDHD2	haloacid dehalogenase like hydrolase domain containing 2(HDHD2)	Yes
ENSMUSG00000025453	NNT	nicotinamide nucleotide transhydrogenase(Nnt)	Korfanty et al.(2014)	pubmed:25450459	direct interaction	N/D	ENSG00000112992	NNT	nicotinamide nucleotide transhydrogenase(NNT)	Yes
ENSMUSG00000025613	CCT8	chaperonin containing Tcp1, subunit 8 (theta)(Cct8)	Korfanty et al.(2014)	pubmed:25450459	direct interaction	N/D	ENSG00000156261	CCT8	chaperonin containing TCP1 subunit 8(CCT8)	Yes
ENSMUSG00000025757	HSPA4L	heat shock protein 4 like(Hspa4l)	Korfanty et al.(2014)	pubmed:25450459	direct interaction	N/D	ENSG00000164070	HSPA4L	heat shock protein family A (Hsp70) member 4 like(HSPA4L)	Yes
ENSMUSG00000025791	PGM2	phosphoglucomutase 2(Pgm2)	Kus-Liśkiewicz et al.(2013)	pubmed:23834426	direct interaction	N/D	ENSG00000079739	PGM1	phosphoglucomutase 1(PGM1)	Yes
ENSMUSG00000025967	EEF1B2	eukaryotic translation elongation factor 1 beta 2(Eef1b2)	Kus-Liśkiewicz et al.(2013)	pubmed:23834426	direct interaction	N/D	ENSG00000114942	EEF1B2	eukaryotic translation elongation factor 1 beta 2(EEF1B2)	Yes
ENSMUSG00000025980	HSPD1	heat shock protein 1 (chaperonin)(Hspd1)	Korfanty et al.(2014)	pubmed:25450459	direct interaction	N/D	ENSG00000144381	HSPD1	heat shock protein family D (Hsp60) member 1(HSPD1)	Yes
ENSMUSG00000026219	TRIP12	thyroid hormone receptor interactor 12(Trip12)	Korfanty et al.(2014)	pubmed:25450459	direct interaction	N/D	ENSG00000153827	TRIP12	thyroid hormone receptor interactor 12(TRIP12)	Yes
ENSMUSG00000026279	THAP4	THAP domain containing 4(Thap4)	Kus-Liśkiewicz et al.(2013)	pubmed:23834426	direct interaction	N/D	ENSG00000176946	THAP4	THAP domain containing 4(THAP4)	Yes
ENSMUSG00000026553	COPA	coatomer protein complex subunit alpha(Copa)	Kus-Liśkiewicz et al.(2013)	pubmed:23834426	direct interaction	inhibits	ENSG00000122218	COPA	coatomer protein complex subunit alpha(COPA)	Yes
ENSMUSG00000026737	PIP4K2A	phosphatidylinositol-5-phosphate 4-kinase, type II, alpha(Pip4k2a)	Korfanty et al.(2014)	pubmed:25450459	direct interaction	N/D	ENSG00000150867	PIP4K2A	phosphatidylinositol-5-phosphate 4-kinase type 2 alpha(PIP4K2A)	Yes
ENSMUSG00000026864	HSPA5	heat shock protein 5(Hspa5)	Kus-Liśkiewicz et al.(2013)	pubmed:23834426	direct interaction	N/D	ENSG00000044574	HSPA5	heat shock protein family A (Hsp70) member 5(HSPA5)	Yes
ENSMUSG00000026866	KYNU	kynureninase (L-kynurenine hydrolase)(Kynu)	Kus-Liśkiewicz et al.(2013)	pubmed:23834426	direct interaction	N/D	ENSG00000115919	KYNU	kynureninase(KYNU)	Yes
ENSMUSG00000026914	PSMD14	proteasome (prosome, macropain) 26S subunit, non-ATPase, 14(Psmd14)	Korfanty et al.(2014)	pubmed:25450459	direct interaction	N/D	ENSG00000115233	PSMD14	proteasome 26S subunit, non-ATPase 14(PSMD14)	Yes
ENSMUSG00000027261	HAO1	hydroxyacid oxidase 1, liver(Hao1)	Kus-Liśkiewicz et al.(2013)	pubmed:23834426	direct interaction	N/D	ENSG00000101323	HAO1	hydroxyacid oxidase 1(HAO1)	Yes
ENSMUSG00000027804	PPID	peptidylprolyl isomerase D (cyclophilin D)(Ppid)	Kus-Liśkiewicz et al.(2013)	pubmed:23834426	direct interaction	N/D	ENSG00000171497	PPID	peptidylprolyl isomerase D(PPID)	Yes
ENSMUSG00000027940	TPM3	tropomyosin 3, gamma(Tpm3)	Kus-Liśkiewicz et al.(2013)	pubmed:23834426	direct interaction	N/D	ENSG00000143549	TPM3	tropomyosin 3(TPM3)	Yes
ENSMUSG00000028161	PPP3CA	protein phosphatase 3, catalytic subunit, alpha isoform(Ppp3ca)	Le Masson et al.(2011)	pubmed:21690297	functional association	activates	ENSG00000138814	PPP3CA	protein phosphatase 3 catalytic subunit alpha(PPP3CA)	Yes
ENSMUSG00000028179	CTH	cystathionase (cystathionine gamma-lyase)(Cth)	Kus-Liśkiewicz et al.(2013)	pubmed:23834426	direct interaction	N/D	ENSG00000116761	CTH	cystathionine gamma-lyase(CTH)	Yes
ENSMUSG00000028381	UGCG	UDP-glucose ceramide glucosyltransferase(Ugcg)	Korfanty et al.(2014)	pubmed:25450459	direct interaction	N/D	ENSG00000148154	UGCG	UDP-glucose ceramide glucosyltransferase(UGCG)	Yes
ENSMUSG00000028410	DNAJA1	DnaJ heat shock protein family (Hsp40) member A1(Dnaja1)	Korfanty et al.(2014)	pubmed:25450459	direct interaction	N/D	ENSG00000086061	DNAJA1	DnaJ heat shock protein family (Hsp40) member A1(DNAJA1)	Yes
ENSMUSG00000028555	TTC39A	tetratricopeptide repeat domain 39A(Ttc39a)	Korfanty et al.(2014)	pubmed:25450459	direct interaction	N/D	ENSG00000085831	TTC39A	tetratricopeptide repeat domain 39A(TTC39A)	Yes
ENSMUSG00000028603	SCP2	sterol carrier protein 2, liver(Scp2)	Kus-Liśkiewicz et al.(2013)	pubmed:23834426	direct interaction	N/D	ENSG00000116171	SCP2	sterol carrier protein 2(SCP2)	Yes
ENSMUSG00000028657	PPT1	palmitoyl-protein thioesterase 1(Ppt1)	Kus-Liśkiewicz et al.(2013)	pubmed:23834426	direct interaction	N/D	ENSG00000131238	PPT1	palmitoyl-protein thioesterase 1(PPT1)	Yes
ENSMUSG00000028826	TMEM57	transmembrane protein 57(Tmem57)	Kus-Liśkiewicz et al.(2013)	pubmed:23834426	direct interaction	N/D	ENSG00000204178	TMEM57	transmembrane protein 57(TMEM57)	Yes
ENSMUSG00000029098	ACOX3	acyl-Coenzyme A oxidase 3, pristanoyl(Acox3)	Korfanty et al.(2014)	pubmed:25450459	direct interaction	N/D	ENSG00000087008	ACOX3	acyl-CoA oxidase 3, pristanoyl(ACOX3)	Yes
ENSMUSG00000029202	PDS5A	PDS5 cohesin associated factor A(Pds5a)	Kus-Liśkiewicz et al.(2013)	pubmed:23834426	direct interaction	N/D	ENSG00000121892	PDS5A	PDS5 cohesin associated factor A(PDS5A)	Yes
ENSMUSG00000029422	RSRC2	arginine/serine-rich coiled-coil 2(Rsrc2)	Kus-Liśkiewicz et al.(2013)	pubmed:23834426	direct interaction	N/D	ENSG00000174891	RSRC1	arginine and serine rich coiled-coil 1(RSRC1)	Yes
ENSMUSG00000029592	USP30	ubiquitin specific peptidase 30(Usp30)	Korfanty et al.(2014)	pubmed:25450459	direct interaction	N/D	ENSG00000135093	USP30	ubiquitin specific peptidase 30(USP30)	Yes
ENSMUSG00000029608	RPH3A	rabphilin 3A(Rph3a)	Korfanty et al.(2014)	pubmed:25450459	direct interaction	N/D	ENSG00000089169	RPH3A	rabphilin 3A(RPH3A)	Yes
ENSMUSG00000029657	HSPH1	heat shock 105kDa/110kDa protein 1(Hsph1)	Korfanty et al.(2014)	pubmed:25450459	direct interaction	N/D	ENSG00000120694	HSPH1	heat shock protein family H (Hsp110) member 1(HSPH1)	Yes
ENSMUSG00000030007	CCT7	chaperonin containing Tcp1, subunit 7 (eta)(Cct7)	Kus-Liśkiewicz et al.(2013)	pubmed:23834426	direct interaction	N/D	ENSG00000135624	CCT7	chaperonin containing TCP1 subunit 7(CCT7)	Yes
ENSMUSG00000030029	LRIG1	leucine-rich repeats and immunoglobulin-like domains 1(Lrig1)	Kus-Liśkiewicz et al.(2013)	pubmed:23834426	direct interaction	N/D	ENSG00000144749	LRIG1	leucine rich repeats and immunoglobulin like domains 1(LRIG1)	Yes
ENSMUSG00000030237	Slco1a4	solute carrier organic anion transporter family, member 1a4(Slco1a4)	Kus-Liśkiewicz et al.(2013)	pubmed:23834426	direct interaction	N/D	ENSG00000084453	SLCO1A2	solute carrier organic anion transporter family member 1A2(SLCO1A2)	Yes
ENSMUSG00000030357	FKBP4	FK506 binding protein 4(Fkbp4)	Kus-Liśkiewicz et al.(2013)	pubmed:23834426	direct interaction	N/D	ENSG00000004478	FKBP4	FK506 binding protein 4(FKBP4)	Yes
ENSMUSG00000030532	HDDC3	HD domain containing 3(Hddc3)	Korfanty et al.(2014)	pubmed:25450459	direct interaction	N/D	ENSG00000184508	HDDC3	HD domain containing 3(HDDC3)	Yes
ENSMUSG00000030763	LCMT1	leucine carboxyl methyltransferase 1(Lcmt1)	Kus-Liśkiewicz et al.(2013)	pubmed:23834426	direct interaction	N/D	ENSG00000205629	LCMT1	leucine carboxyl methyltransferase 1(LCMT1)	Yes
ENSMUSG00000030879	MRPL17	mitochondrial ribosomal protein L17(Mrpl17)	Kus-Liśkiewicz et al.(2013)	pubmed:23834426	direct interaction	N/D	ENSG00000158042	MRPL17	mitochondrial ribosomal protein L17(MRPL17)	Yes
ENSMUSG00000030890	ILK	integrin linked kinase(Ilk)	Kus-Liśkiewicz et al.(2013)	pubmed:23834426	direct interaction	N/D	ENSG00000166333	ILK	integrin linked kinase(ILK)	Yes
ENSMUSG00000031521	AGA	aspartylglucosaminidase(Aga)	Korfanty et al.(2014)	pubmed:25450459	direct interaction	N/D	ENSG00000038002	AGA	aspartylglucosaminidase(AGA)	Yes
ENSMUSG00000031657	HEATR3	HEAT repeat containing 3(Heatr3)	Kus-Liśkiewicz et al.(2013)	pubmed:23834426	direct interaction	N/D	ENSG00000155393	HEATR3	HEAT repeat containing 3(HEATR3)	Yes
ENSMUSG00000031681	SMAD1	SMAD family member 1(Smad1)	Kus-Liśkiewicz et al.(2013)	pubmed:23834426	direct interaction	inhibits	ENSG00000170365	SMAD1	SMAD family member 1(SMAD1)	Yes
ENSMUSG00000031751	AMFR	autocrine motility factor receptor(Amfr)	Kus-Liśkiewicz et al.(2013)	pubmed:23834426	direct interaction	inhibits	ENSG00000159461	AMFR	autocrine motility factor receptor(AMFR)	Yes
ENSMUSG00000031781	CIAPIN1	cytokine induced apoptosis inhibitor 1(Ciapin1)	Kus-Liśkiewicz et al.(2013)	pubmed:23834426	direct interaction	N/D	ENSG00000005194	CIAPIN1	cytokine induced apoptosis inhibitor 1(CIAPIN1)	Yes
ENSMUSG00000031807	PGLS	6-phosphogluconolactonase(Pgls)	Kus-Liśkiewicz et al.(2013)	pubmed:23834426	direct interaction	N/D	ENSG00000130313	PGLS	6-phosphogluconolactonase(PGLS)	Yes
ENSMUSG00000031958	LDHD	lactate dehydrogenase D(Ldhd)	Kus-Liśkiewicz et al.(2013)	pubmed:23834426	direct interaction	N/D	ENSG00000166816	LDHD	lactate dehydrogenase D(LDHD)	Yes
ENSMUSG00000031972	ACTA1	actin, alpha 1, skeletal muscle(Acta1)	Kus-Liśkiewicz et al.(2013)	pubmed:23834426	direct interaction	N/D	ENSG00000143632	ACTA1	actin, alpha 1, skeletal muscle(ACTA1)	Yes
ENSMUSG00000032067	PTS	6-pyruvoyl-tetrahydropterin synthase(Pts)	Kus-Liśkiewicz et al.(2013)	pubmed:23834426	direct interaction	N/D	ENSG00000150787	PTS	6-pyruvoyltetrahydropterin synthase(PTS)	Yes
ENSMUSG00000032115	HYOU1	hypoxia up-regulated 1(Hyou1)	Kus-Liśkiewicz et al.(2013)	pubmed:23834426	direct interaction	N/D	ENSG00000149428	HYOU1	hypoxia up-regulated 1(HYOU1)	Yes
ENSMUSG00000032218	CCNB2	cyclin B2(Ccnb2)	Kus-Liśkiewicz et al.(2013)	pubmed:23834426	direct interaction	N/D	ENSG00000157456	CCNB2	cyclin B2(CCNB2)	Yes
ENSMUSG00000032220	MYO1E	myosin IE(Myo1e)	Korfanty et al.(2014)	pubmed:25450459	direct interaction	N/D	ENSG00000157483	MYO1E	myosin IE(MYO1E)	Yes
ENSMUSG00000032285	DNAJA4	DnaJ heat shock protein family (Hsp40) member A4(Dnaja4)	Korfanty et al.(2014)	pubmed:25450459	direct interaction	N/D	ENSG00000140403	DNAJA4	DnaJ heat shock protein family (Hsp40) member A4(DNAJA4)	Yes
ENSMUSG00000032470	MRAS	muscle and microspikes RAS(Mras)	Kus-Liśkiewicz et al.(2013)	pubmed:23834426	direct interaction	N/D	ENSG00000158186	MRAS	muscle RAS oncogene homolog(MRAS)	Yes
ENSMUSG00000032507	FBXL2	F-box and leucine-rich repeat protein 2(Fbxl2)	Kus-Liśkiewicz et al.(2013)	pubmed:23834426	direct interaction	N/D	ENSG00000153558	FBXL2	F-box and leucine rich repeat protein 2(FBXL2)	Yes
ENSMUSG00000032913	LRIG2	leucine-rich repeats and immunoglobulin-like domains 2(Lrig2)	Kus-Liśkiewicz et al.(2013)	pubmed:23834426	direct interaction	N/D	ENSG00000198799	LRIG2	leucine rich repeats and immunoglobulin like domains 2(LRIG2)	Yes
ENSMUSG00000033022	CDO1	cysteine dioxygenase 1, cytosolic(Cdo1)	Kus-Liśkiewicz et al.(2013)	pubmed:23834426	direct interaction	N/D	ENSG00000129596	CDO1	cysteine dioxygenase type 1(CDO1)	Yes
ENSMUSG00000033124	atg9a	autophagy related 9A(Atg9a)	Kus-Liśkiewicz et al.(2013)	pubmed:23834426	direct interaction	N/D	ENSG00000198925	atg9a	autophagy related 9A(ATG9A)	Yes
ENSMUSG00000034006	PQLC1	PQ loop repeat containing 1(Pqlc1)	Korfanty et al.(2014)	pubmed:25450459	direct interaction	N/D	ENSG00000122490	PQLC1	PQ loop repeat containing 1(PQLC1)	Yes
ENSMUSG00000034021	PDS5B	PDS5 cohesin associated factor B(Pds5b)	Kus-Liśkiewicz et al.(2013)	pubmed:23834426	direct interaction	N/D	ENSG00000083642	PDS5B	PDS5 cohesin associated factor B(PDS5B)	Yes
ENSMUSG00000034024	CCT2	chaperonin containing Tcp1, subunit 2 (beta)(Cct2)	Kus-Liśkiewicz et al.(2013)	pubmed:23834426	direct interaction	N/D	ENSG00000166226	CCT2	chaperonin containing TCP1 subunit 2(CCT2)	Yes
ENSMUSG00000034574	DAAM1	dishevelled associated activator of morphogenesis 1(Daam1)	Korfanty et al.(2014)	pubmed:25450459	direct interaction	N/D	ENSG00000100592	DAAM1	dishevelled associated activator of morphogenesis 1(DAAM1)	Yes
ENSMUSG00000034807	COLGALT1	collagen beta(1-O)galactosyltransferase 1(Colgalt1)	Korfanty et al.(2014)	pubmed:25450459	direct interaction	N/D	ENSG00000130309	COLGALT1	collagen beta(1-O)galactosyltransferase 1(COLGALT1)	Yes
ENSMUSG00000036309	Skp1a	S-phase kinase-associated protein 1A(Skp1a)	Korfanty et al.(2014)	pubmed:25450459	direct interaction	N/D	ENSG00000113558	SKP1	S-phase kinase associated protein 1(SKP1)	Yes
ENSMUSG00000036427	Gpi1	glucose phosphate isomerase 1(Gpi1)	Kus-Liśkiewicz et al.(2013)	pubmed:23834426	direct interaction	N/D	ENSG00000105220	GPI	glucose-6-phosphate isomerase(GPI)	Yes
ENSMUSG00000036529	SBF1	SET binding factor 1(Sbf1)	Kus-Liśkiewicz et al.(2013)	pubmed:23834426	direct interaction	N/D	ENSG00000100241	SBF1	SET binding factor 1(SBF1)	Yes
ENSMUSG00000036748	CUEDC2	CUE domain containing 2(Cuedc2)	Kus-Liśkiewicz et al.(2013)	pubmed:23834426	direct interaction	N/D	ENSG00000107874	CUEDC2	CUE domain containing 2(CUEDC2)	Yes
ENSMUSG00000037204	ATG101	autophagy related 101(Atg101)	Korfanty et al.(2014)	pubmed:25450459	direct interaction	N/D	ENSG00000123395	ATG101	autophagy related 101(ATG101)	Yes
ENSMUSG00000037287	TBCEL	tubulin folding cofactor E-like(Tbcel)	Korfanty et al.(2014)	pubmed:25450459	direct interaction	N/D	ENSG00000154114	TBCEL	tubulin folding cofactor E like(TBCEL)	Yes
ENSMUSG00000037572	WDHD1	WD repeat and HMG-box DNA binding protein 1(Wdhd1)	Kus-Liśkiewicz et al.(2013)	pubmed:23834426	direct interaction	N/D	ENSG00000198554	WDHD1	WD repeat and HMG-box DNA binding protein 1(WDHD1)	Yes
ENSMUSG00000037580	GCH1	GTP cyclohydrolase 1(Gch1)	Korfanty et al.(2014)	pubmed:25450459	direct interaction	N/D	ENSG00000131979	GCH1	GTP cyclohydrolase 1(GCH1)	Yes
ENSMUSG00000037601	NME1	NME/NM23 nucleoside diphosphate kinase 1(Nme1)	Kus-Liśkiewicz et al.(2013)	pubmed:23834426	direct interaction	N/D	ENSG00000239672	NME1	NME/NM23 nucleoside diphosphate kinase 1(NME1)	Yes
ENSMUSG00000037851	IARS	isoleucine-tRNA synthetase(Iars)	Kus-Liśkiewicz et al.(2013)	pubmed:23834426	direct interaction	N/D	ENSG00000196305	IARS	isoleucyl-tRNA synthetase(IARS)	Yes
ENSMUSG00000037996	SLC24A2	solute carrier family 24 (sodium/potassium/calcium exchanger), member 2(Slc24a2)	Korfanty et al.(2014)	pubmed:25450459	direct interaction	N/D	ENSG00000155886	SLC24A2	solute carrier family 24 member 2(SLC24A2)	Yes
ENSMUSG00000038172	TTC39B	tetratricopeptide repeat domain 39B(Ttc39b)	Kus-Liśkiewicz et al.(2013)	pubmed:23834426	direct interaction	N/D	ENSG00000155158	TTC39B	tetratricopeptide repeat domain 39B(TTC39B)	Yes
ENSMUSG00000038371	SBF2	SET binding factor 2(Sbf2)	Kus-Liśkiewicz et al.(2013)	pubmed:23834426	direct interaction	N/D	ENSG00000133812	SBF2	SET binding factor 2(SBF2)	Yes
ENSMUSG00000038387	RRAS	related RAS viral (r-ras) oncogene(Rras)	Kus-Liśkiewicz et al.(2013)	pubmed:23834426	direct interaction	N/D	ENSG00000126458	RRAS	related RAS viral (r-ras) oncogene homolog(RRAS)	Yes
ENSMUSG00000039001	RPS21	ribosomal protein S21(Rps21)	Kus-Liśkiewicz et al.(2013)	pubmed:23834426	direct interaction	N/D	ENSG00000171858	RPS21	ribosomal protein S21(RPS21)	Yes
ENSMUSG00000039070	CPA4	carboxypeptidase A4(Cpa4)	Korfanty et al.(2014)	pubmed:25450459	direct interaction	N/D	ENSG00000128510	CPA4	carboxypeptidase A4(CPA4)	Yes
ENSMUSG00000039148	SART1	squamous cell carcinoma antigen recognized by T cells 1(Sart1)	Kus-Liśkiewicz et al.(2013)	pubmed:23834426	direct interaction	N/D	ENSG00000175467	SART1	squamous cell carcinoma antigen recognized by T-cells 1(SART1)	Yes
ENSMUSG00000039159	UBE2H	ubiquitin-conjugating enzyme E2H(Ube2h)	Kus-Liśkiewicz et al.(2013)	pubmed:23834426	direct interaction	N/D	ENSG00000186591	UBE2H	ubiquitin conjugating enzyme E2 H(UBE2H)	Yes
ENSMUSG00000039202	ABHD2	abhydrolase domain containing 2(Abhd2)	Korfanty et al.(2014)	pubmed:25450459	direct interaction	N/D	ENSG00000140526	ABHD2	abhydrolase domain containing 2(ABHD2)	Yes
ENSMUSG00000039662	ICMT	isoprenylcysteine carboxyl methyltransferase(Icmt)	Kus-Liśkiewicz et al.(2013)	pubmed:23834426	direct interaction	N/D	ENSG00000116237	ICMT	isoprenylcysteine carboxyl methyltransferase(ICMT)	Yes
ENSMUSG00000039908	SLC26A11	solute carrier family 26, member 11(Slc26a11)	Kus-Liśkiewicz et al.(2013)	pubmed:23834426	direct interaction	N/D	ENSG00000181045	SLC26A11	solute carrier family 26 member 11(SLC26A11)	Yes
ENSMUSG00000039960	RHOU	ras homolog family member U(Rhou)	Korfanty et al.(2014)	pubmed:25450459	direct interaction	N/D	ENSG00000116574	RHOU	ras homolog family member U(RHOU)	Yes
ENSMUSG00000040260	DAAM2	dishevelled associated activator of morphogenesis 2(Daam2)	Korfanty et al.(2014)	pubmed:25450459	direct interaction	N/D	ENSG00000146122	DAAM2	dishevelled associated activator of morphogenesis 2(DAAM2)	Yes
ENSMUSG00000040274	CDK6	cyclin-dependent kinase 6(Cdk6)	Korfanty et al.(2014)	pubmed:25450459	direct interaction	N/D	ENSG00000105810	CDK6	cyclin dependent kinase 6(CDK6)	Yes
ENSMUSG00000040533	MATN1	matrilin 1, cartilage matrix protein(Matn1)	Korfanty et al.(2014)	pubmed:25450459	direct interaction	N/D	ENSG00000162510	MATN1	matrilin 1, cartilage matrix protein(MATN1)	Yes
ENSMUSG00000040648	PPIP5K2	diphosphoinositol pentakisphosphate kinase 2(Ppip5k2)	Kus-Liśkiewicz et al.(2013)	pubmed:23834426	direct interaction	N/D	ENSG00000145725	PPIP5K2	diphosphoinositol pentakisphosphate kinase 2(PPIP5K2)	Yes
ENSMUSG00000040687	MADD	MAP-kinase activating death domain(Madd)	Kus-Liśkiewicz et al.(2013)	pubmed:23834426	direct interaction	N/D	ENSG00000110514	MADD	MAP kinase activating death domain(MADD)	Yes
ENSMUSG00000041341	atg2b	autophagy related 2B(Atg2b)	Kus-Liśkiewicz et al.(2013)	pubmed:23834426	direct interaction	N/D	ENSG00000066739	atg2b	autophagy related 2B(ATG2B)	Yes
ENSMUSG00000041453	RPL21	ribosomal protein L21(Rpl21)	Kus-Liśkiewicz et al.(2013)	pubmed:23834426	direct interaction	N/D	ENSG00000122026	RPL21	ribosomal protein L21(RPL21)	Yes
ENSMUSG00000041747	UTP15	UTP15 small subunit processome component(Utp15)	Kus-Liśkiewicz et al.(2013)	pubmed:23834426	direct interaction	N/D	ENSG00000164338	UTP15	UTP15, small subunit processome component(UTP15)	Yes
ENSMUSG00000041841	RPL37	ribosomal protein L37(Rpl37)	Kus-Liśkiewicz et al.(2013)	pubmed:23834426	direct interaction	N/D	ENSG00000145592	RPL37	ribosomal protein L37(RPL37)	Yes
ENSMUSG00000041846	SMEK1	SMEK homolog 1, suppressor of mek1 (Dictyostelium)(Smek1)	Kus-Liśkiewicz et al.(2013)	pubmed:23834426	direct interaction	N/D	ENSG00000100796	PPP4R3A	protein phosphatase 4 regulatory subunit 3A(PPP4R3A)	Yes
ENSMUSG00000042215	BAG2	BCL2-associated athanogene 2(Bag2)	Kus-Liśkiewicz et al.(2013)	pubmed:23834426	direct interaction	N/D	ENSG00000112208	BAG2	BCL2 associated athanogene 2(BAG2)	Yes
ENSMUSG00000042364	SNX18	sorting nexin 18(Snx18)	Kus-Liśkiewicz et al.(2013)	pubmed:23834426	direct interaction	N/D	ENSG00000178996	SNX18	sorting nexin 18(SNX18)	Yes
ENSMUSG00000043060	FSCB	fibrous sheath CABYR binding protein(Fscb)	Korfanty et al.(2014)	pubmed:25450459	direct interaction	N/D	ENSG00000189139	FSCB	fibrous sheath CABYR binding protein(FSCB)	Yes
ENSMUSG00000043207	ZMPSTE24	zinc metallopeptidase, STE24(Zmpste24)	Korfanty et al.(2014)	pubmed:25450459	direct interaction	N/D	ENSG00000084073	ZMPSTE24	zinc metallopeptidase STE24(ZMPSTE24)	Yes
ENSMUSG00000043557	MDGA1	MAM domain containing glycosylphosphatidylinositol anchor 1(Mdga1)	Korfanty et al.(2014)	pubmed:25450459	direct interaction	N/D	ENSG00000112139	MDGA1	MAM domain containing glycosylphosphatidylinositol anchor 1(MDGA1)	Yes
ENSMUSG00000044674	FZD1	frizzled class receptor 1(Fzd1)	Korfanty et al.(2014)	pubmed:25450459	direct interaction	N/D	ENSG00000157240	FZD1	frizzled class receptor 1(FZD1)	Yes
ENSMUSG00000045827	SERPINB9	serine (or cysteine) peptidase inhibitor, clade B, member 9(Serpinb9)	Kus-Liśkiewicz et al.(2013)	pubmed:23834426	direct interaction	N/D	ENSG00000170542	SERPINB9	serpin family B member 9(SERPINB9)	Yes
ENSMUSG00000047565	Acot10	acyl-CoA thioesterase 10(Acot10)	Korfanty et al.(2014)	pubmed:25450459	direct interaction	N/D	ENSG00000123130	ACOT9	acyl-CoA thioesterase 9(ACOT9)	Yes
ENSMUSG00000048076	ARF1	ADP-ribosylation factor 1(Arf1)	Kus-Liśkiewicz et al.(2013)	pubmed:23834426	direct interaction	N/D	ENSG00000143761	MIR3620	microRNA 3620(MIR3620)	Yes
ENSMUSG00000049287	IBA57	IBA57 homolog, iron-sulfur cluster assembly(Iba57)	Kus-Liśkiewicz et al.(2013)	pubmed:23834426	direct interaction	N/D	ENSG00000181873	IBA57	IBA57 homolog, iron-sulfur cluster assembly(IBA57)	Yes
ENSMUSG00000051256	JAGN1	jagunal homolog 1(Jagn1)	Kus-Liśkiewicz et al.(2013)	pubmed:23834426	direct interaction	N/D	ENSG00000171135	JAGN1	jagunal homolog 1(JAGN1)	Yes
ENSMUSG00000051527	USP29	ubiquitin specific peptidase 29(Usp29)	Korfanty et al.(2014)	pubmed:25450459	direct interaction	N/D	ENSG00000131864	USP29	ubiquitin specific peptidase 29(USP29)	Yes
ENSMUSG00000052738	SUCLG1	succinate-CoA ligase, GDP-forming, alpha subunit(Suclg1)	Korfanty et al.(2014)	pubmed:25450459	direct interaction	N/D	ENSG00000163541	SUCLG1	succinate-CoA ligase alpha subunit(SUCLG1)	Yes
ENSMUSG00000052914	Cyp2j6	cytochrome P450, family 2, subfamily j, polypeptide 6(Cyp2j6)	Kus-Liśkiewicz et al.(2013)	pubmed:23834426	direct interaction	N/D	ENSG00000134716	CYP2J2	cytochrome P450 family 2 subfamily J member 2(CYP2J2)	Yes
ENSMUSG00000053581	ZFAND2A	zinc finger, AN1-type domain 2A(Zfand2a)	Korfanty et al.(2014)	pubmed:25450459	direct interaction	N/D	ENSG00000178381	ZFAND2A	zinc finger AN1-type containing 2A(ZFAND2A)	Yes
ENSMUSG00000053644	ALDH7A1	aldehyde dehydrogenase family 7, member A1(Aldh7a1)	Kus-Liśkiewicz et al.(2013)	pubmed:23834426	direct interaction	N/D	ENSG00000164904	ALDH7A1	aldehyde dehydrogenase 7 family member A1(ALDH7A1)	Yes
ENSMUSG00000053898	ECH1	enoyl coenzyme A hydratase 1, peroxisomal(Ech1)	Kus-Liśkiewicz et al.(2013)	pubmed:23834426	direct interaction	N/D	ENSG00000104823	ECH1	enoyl-CoA hydratase 1(ECH1)	Yes
ENSMUSG00000054640	SLC8A1	solute carrier family 8 (sodium/calcium exchanger), member 1(Slc8a1)	Kus-Liśkiewicz et al.(2013)	pubmed:23834426	direct interaction	N/D	ENSG00000183023	SLC8A1	solute carrier family 8 member A1(SLC8A1)	Yes
ENSMUSG00000055027	SMYD1	SET and MYND domain containing 1(Smyd1)	Kus-Liśkiewicz et al.(2013)	pubmed:23834426	direct interaction	N/D	ENSG00000115593	SMYD1	SET and MYND domain containing 1(SMYD1)	Yes
ENSMUSG00000055065	DDX17	DEAD (Asp-Glu-Ala-Asp) box polypeptide 17(Ddx17)	Korfanty et al.(2014)	pubmed:25450459	direct interaction	N/D	ENSG00000100201	DDX17	DEAD-box helicase 17(DDX17)	Yes
ENSMUSG00000055320	TEAD1	TEA domain family member 1(Tead1)	Korfanty et al.(2014)	pubmed:25450459	direct interaction	N/D	ENSG00000187079	TEAD1	TEA domain transcription factor 1(TEAD1)	Yes
ENSMUSG00000056758	hmga2	high mobility group AT-hook 2(Hmga2)	Kus-Liśkiewicz et al.(2013)	pubmed:23834426	direct interaction	N/D	ENSG00000149948	hmga2	high mobility group AT-hook 2(HMGA2)	Yes
ENSMUSG00000057614	GNAI1	guanine nucleotide binding protein (G protein), alpha inhibiting 1(Gnai1)	Korfanty et al.(2014)	pubmed:25450459	direct interaction	N/D	ENSG00000127955	GNAI1	G protein subunit alpha i1(GNAI1)	Yes
ENSMUSG00000057666	GAPDH	glyceraldehyde-3-phosphate dehydrogenase(Gapdh)	Kus-Liśkiewicz et al.(2013)	pubmed:23834426	direct interaction	N/D	ENSG00000111640	GAPDH	glyceraldehyde-3-phosphate dehydrogenase(GAPDH)	Yes
ENSMUSG00000058546	RPL23A	ribosomal protein L23A(Rpl23a)	Korfanty et al.(2014)	pubmed:25450459	direct interaction	N/D	ENSG00000198242	RPL23A	ribosomal protein L23a(RPL23A)	Yes
ENSMUSG00000058704	MEMO1	mediator of cell motility 1(Memo1)	Korfanty et al.(2014)	pubmed:25450459	direct interaction	N/D	ENSG00000162959	MEMO1	mediator of cell motility 1(MEMO1)	Yes
ENSMUSG00000059430	ACTG2	actin, gamma 2, smooth muscle, enteric(Actg2)	Kus-Liśkiewicz et al.(2013)	pubmed:23834426	direct interaction	N/D	ENSG00000163017	ACTG2	actin, gamma 2, smooth muscle, enteric(ACTG2)	Yes
ENSMUSG00000059439	BCAS3	breast carcinoma amplified sequence 3(Bcas3)	Korfanty et al.(2014)	pubmed:25450459	direct interaction	N/D	ENSG00000141376	BCAS3	BCAS3, microtubule associated cell migration factor(BCAS3)	Yes
ENSMUSG00000060126	TPT1	tumor protein, translationally-controlled 1(Tpt1)	Kus-Liśkiewicz et al.(2013)	pubmed:23834426	direct interaction	N/D	ENSG00000133112	TPT1	tumor protein, translationally-controlled 1(TPT1)	Yes
ENSMUSG00000060636	RPL35A	ribosomal protein L35A(Rpl35a)	Kus-Liśkiewicz et al.(2013)	pubmed:23834426	direct interaction	N/D	ENSG00000182899	RPL35A	ribosomal protein L35a(RPL35A)	Yes
ENSMUSG00000060938	RPL26	ribosomal protein L26(Rpl26)	Kus-Liśkiewicz et al.(2013)	pubmed:23834426	direct interaction	N/D	ENSG00000037241	RPL26L1	ribosomal protein L26 like 1(RPL26L1)	Yes
ENSMUSG00000060938	RPL26	ribosomal protein L26(Rpl26)	Kus-Liśkiewicz et al.(2013)	pubmed:23834426	direct interaction	N/D	ENSG00000161970	RPL26	ribosomal protein L26(RPL26)	Yes
ENSMUSG00000062006	RPL34	ribosomal protein L34(Rpl34)	Kus-Liśkiewicz et al.(2013)	pubmed:23834426	direct interaction	N/D	ENSG00000109475	RPL34	ribosomal protein L34(RPL34)	Yes
ENSMUSG00000062070	PGK1	phosphoglycerate kinase 1(Pgk1)	Kus-Liśkiewicz et al.(2013)	pubmed:23834426	direct interaction	N/D	ENSG00000102144	PGK1	phosphoglycerate kinase 1(PGK1)	Yes
ENSMUSG00000062646	GANC	glucosidase, alpha; neutral C(Ganc)	Korfanty et al.(2014)	pubmed:25450459	direct interaction	N/D	ENSG00000214013	GANC	glucosidase alpha, neutral C(GANC)	Yes
ENSMUSG00000062778	CHIA1	chitinase, acidic 1(Chia1)	Korfanty et al.(2014)	pubmed:25450459	direct interaction	N/D	ENSG00000134216	CHIA	chitinase, acidic(CHIA)	Yes
ENSMUSG00000066979	BUB3	BUB3 mitotic checkpoint protein(Bub3)	Korfanty et al.(2014)	pubmed:25450459	direct interaction	N/D	ENSG00000154473	BUB3	BUB3, mitotic checkpoint protein(BUB3)	Yes
ENSMUSG00000067006	SERPINB5	serine (or cysteine) peptidase inhibitor, clade B, member 5(Serpinb5)	Korfanty et al.(2014)	pubmed:25450459	direct interaction	N/D	ENSG00000206075	SERPINB5	serpin family B member 5(SERPINB5)	Yes
ENSMUSG00000068039	TCP1	t-complex protein 1(Tcp1)	Korfanty et al.(2014)	pubmed:25450459	direct interaction	N/D	ENSG00000120438	TCP1	t-complex 1(TCP1)	Yes
ENSMUSG00000068874	SELENBP1	selenium binding protein 1(Selenbp1)	Kus-Liśkiewicz et al.(2013)	pubmed:23834426	direct interaction	N/D	ENSG00000143416	SELENBP1	selenium binding protein 1(SELENBP1)	Yes
ENSMUSG00000069662	MARCKS	myristoylated alanine rich protein kinase C substrate(Marcks)	Korfanty et al.(2014)	pubmed:25450459	direct interaction	N/D	ENSG00000277443	MARCKS	myristoylated alanine rich protein kinase C substrate(MARCKS)	Yes
ENSMUSG00000069922	Ces3a	carboxylesterase 3A(Ces3a)	Kus-Liśkiewicz et al.(2013)	pubmed:23834426	direct interaction	N/D	ENSG00000172828	CES3	carboxylesterase 3(CES3)	Yes
ENSMUSG00000071042	RASGRP3	RAS, guanyl releasing protein 3(Rasgrp3)	Korfanty et al.(2014)	pubmed:25450459	direct interaction	N/D	ENSG00000152689	RASGRP3	RAS guanyl releasing protein 3(RASGRP3)	Yes
ENSMUSG00000073563	csnk1g3	casein kinase 1, gamma 3(Csnk1g3)	Korfanty et al.(2014)	pubmed:25450459	direct interaction	N/D	ENSG00000151292	csnk1g3	casein kinase 1 gamma 3(CSNK1G3)	Yes
ENSMUSG00000073676	hspe1	heat shock protein 1 (chaperonin 10)(Hspe1)	Korfanty et al.(2014)	pubmed:25450459	direct interaction	N/D	ENSG00000115541	hspe1	heat shock protein family E (Hsp10) member 1(HSPE1)	Yes
ENSMUSG00000073702	RPL31	ribosomal protein L31(Rpl31)	Kus-Liśkiewicz et al.(2013)	pubmed:23834426	direct interaction	N/D	ENSG00000071082	RPL31	ribosomal protein L31(RPL31)	Yes
ENSMUSG00000078974	SEC61G	SEC61, gamma subunit(Sec61g)	Kus-Liśkiewicz et al.(2013)	pubmed:23834426	direct interaction	N/D	ENSG00000132432	SEC61G	Sec61 translocon gamma subunit(SEC61G)	Yes
ENSMUSG00000089809	A930011G23Rik	RIKEN cDNA A930011G23 gene(A930011G23Rik)	Korfanty et al.(2014)	pubmed:25450459	direct interaction	N/D	ENSG00000138670	RASGEF1B	RasGEF domain family member 1B(RASGEF1B)	Yes
ENSMUSG00000090862	RPS13	ribosomal protein S13(Rps13)	Korfanty et al.(2014)	pubmed:25450459	direct interaction	N/D	ENSG00000110700	RPS13	ribosomal protein S13(RPS13)	Yes
ENSRNOG00000000091	LOC103691556	mothers against decapentaplegic homolog 9(LOC103691556)	Qu et al.(2018)	pubmed:30467350	functional association	inhibits	ENSG00000120693	SMAD9	SMAD family member 9(SMAD9)	Yes
ENSRNOG00000000902	HSPH1	heat shock protein family H (Hsp110) member 1(Hsph1)	Qu et al.(2018)	pubmed:30467350	functional association	activates	ENSG00000120694	HSPH1	heat shock protein family H (Hsp110) member 1(HSPH1)	Yes
ENSRNOG00000001592	CCT8	chaperonin containing TCP1 subunit 8(Cct8)	Qu et al.(2018)	pubmed:30467350	functional association	activates	ENSG00000156261	CCT8	chaperonin containing TCP1 subunit 8(CCT8)	Yes
ENSRNOG00000004496	ROCK2	Rho-associated coiled-coil containing protein kinase 2(Rock2)	Qu et al.(2018)	pubmed:30467350	functional association	activates	ENSG00000134318	ROCK2	Rho associated coiled-coil containing protein kinase 2(ROCK2)	Yes
ENSRNOG00000004941	GPN1	GPN-loop GTPase 1(Gpn1)	Qu et al.(2018)	pubmed:30467350	functional association	activates	ENSG00000198522	GPN1	GPN-loop GTPase 1(GPN1)	Yes
ENSRNOG00000005828	SKP1	S-phase kinase-associated protein 1(Skp1)	Qu et al.(2018)	pubmed:30467350	functional association	activates	ENSG00000113558	SKP1	S-phase kinase associated protein 1(SKP1)	Yes
ENSRNOG00000006462	ERO1A	endoplasmic reticulum oxidoreductase 1 alpha(Ero1a)	Qu et al.(2018)	pubmed:30467350	functional association	activates	ENSG00000197930	ERO1A	endoplasmic reticulum oxidoreductase 1 alpha(ERO1A)	Yes
ENSRNOG00000007029	DNAJA1	DnaJ heat shock protein family (Hsp40) member A1(Dnaja1)	Qu et al.(2018)	pubmed:30467350	functional association	activates	ENSG00000086061	DNAJA1	DnaJ heat shock protein family (Hsp40) member A1(DNAJA1)	Yes
ENSRNOG00000007200	IKZF3	IKAROS family zinc finger 3(Ikzf3)	Qu et al.(2018)	pubmed:30467350	functional association	activates	ENSG00000161405	IKZF3	IKAROS family zinc finger 3(IKZF3)	Yes
ENSRNOG00000008409	MYO1F	myosin IF(Myo1f)	Qu et al.(2018)	pubmed:30467350	functional association	inhibits	ENSG00000142347	MYO1F	myosin IF(MYO1F)	Yes
ENSRNOG00000008479	SLC8A1	solute carrier family 8 member A1(Slc8a1)	Qu et al.(2018)	pubmed:30467350	functional association	inhibits	ENSG00000183023	SLC8A1	solute carrier family 8 member A1(SLC8A1)	Yes
ENSRNOG00000008857	ADAMTS10	ADAM metallopeptidase with thrombospondin type 1 motif, 10(Adamts10)	Qu et al.(2018)	pubmed:30467350	functional association	inhibits	ENSG00000142303	ADAMTS10	ADAM metallopeptidase with thrombospondin type 1 motif 10(ADAMTS10)	Yes
ENSRNOG00000010819	HSPA4L	heat shock protein 4-like(Hspa4l)	Qu et al.(2018)	pubmed:30467350	functional association	activates	ENSG00000164070	HSPA4L	heat shock protein family A (Hsp70) member 4 like(HSPA4L)	Yes
ENSRNOG00000012106	DNAJA4	DnaJ heat shock protein family (Hsp40) member A4(Dnaja4)	Qu et al.(2018)	pubmed:30467350	functional association	activates	ENSG00000140403	DNAJA4	DnaJ heat shock protein family (Hsp40) member A4(DNAJA4)	Yes
ENSRNOG00000012183	GLRX	glutaredoxin(Glrx)	Qu et al.(2018)	pubmed:30467350	functional association	inhibits	ENSG00000173221	GLRX	glutaredoxin(GLRX)	Yes
ENSRNOG00000013305	ATP2C1	ATPase secretory pathway Ca2+ transporting 1(Atp2c1)	Qu et al.(2018)	pubmed:30467350	functional association	activates	ENSG00000017260	ATP2C1	ATPase secretory pathway Ca2+ transporting 1(ATP2C1)	Yes
ENSRNOG00000016243	CASQ2	calsequestrin 2(Casq2)	Qu et al.(2018)	pubmed:30467350	functional association	activates	ENSG00000118729	CASQ2	calsequestrin 2(CASQ2)	Yes
ENSRNOG00000016410	PRELID1	PRELI domain containing 1(Prelid1)	Qu et al.(2018)	pubmed:30467350	functional association	activates	ENSG00000169230	PRELID1	PRELI domain containing 1(PRELID1)	Yes
ENSRNOG00000016484	GSTK1	glutathione S-transferase kappa 1(Gstk1)	Qu et al.(2018)	pubmed:30467350	functional association	activates	ENSG00000197448	GSTK1	glutathione S-transferase kappa 1(GSTK1)	Yes
ENSRNOG00000016596	HSPA4	heat shock protein family A member 4(Hspa4)	Qu et al.(2018)	pubmed:30467350	functional association	activates	ENSG00000170606	HSPA4	heat shock protein family A (Hsp70) member 4(HSPA4)	Yes
ENSRNOG00000017120	ABHD2	abhydrolase domain containing 2(Abhd2)	Qu et al.(2018)	pubmed:30467350	functional association	activates	ENSG00000140526	ABHD2	abhydrolase domain containing 2(ABHD2)	Yes
ENSRNOG00000017441	TPM3	tropomyosin 3(Tpm3)	Qu et al.(2018)	pubmed:30467350	functional association	activates	ENSG00000143549	TPM3	tropomyosin 3(TPM3)	Yes
ENSRNOG00000017979	MRTO4	MRT4 homolog, ribosome maturation factor(Mrto4)	Qu et al.(2018)	pubmed:30467350	functional association	activates	ENSG00000053372	MRTO4	MRT4 homolog, ribosome maturation factor(MRTO4)	Yes
ENSRNOG00000018576	RCAN3	RCAN family member 3(Rcan3)	Qu et al.(2018)	pubmed:30467350	functional association	activates	ENSG00000117602	RCAN3	RCAN family member 3(RCAN3)	Yes
ENSRNOG00000018975	atg9a	autophagy related 9A(Atg9a)	Qu et al.(2018)	pubmed:30467350	functional association	activates	ENSG00000198925	atg9a	autophagy related 9A(ATG9A)	Yes
ENSRNOG00000019834	HSP90AB1	heat shock protein 90 alpha family class B member 1(Hsp90ab1)	Qu et al.(2018)	pubmed:30467350	functional association	activates	ENSG00000096384	HSP90AB1	heat shock protein 90 alpha family class B member 1(HSP90AB1)	Yes
ENSRNOG00000020264	DHRS1	dehydrogenase/reductase 1(Dhrs1)	Qu et al.(2018)	pubmed:30467350	functional association	inhibits	ENSG00000157379	DHRS1	dehydrogenase/reductase 1(DHRS1)	Yes
ENSRNOG00000021824	DNAJB1	DnaJ heat shock protein family (Hsp40) member B1(Dnajb1)	Qu et al.(2018)	pubmed:30467350	functional association	activates	ENSG00000132002	DNAJB1	DnaJ heat shock protein family (Hsp40) member B1(DNAJB1)	Yes
ENSRNOG00000027408	PPID	peptidylprolyl isomerase D(Ppid)	Qu et al.(2018)	pubmed:30467350	functional association	activates	ENSG00000171497	PPID	peptidylprolyl isomerase D(PPID)	Yes
ENSRNOG00000049766	SCTR	secretin receptor(Sctr)	Qu et al.(2018)	pubmed:30467350	functional association	activates	ENSG00000080293	SCTR	secretin receptor(SCTR)	Yes
ENSRNOG00000050655	P4HA1	prolyl 4-hydroxylase subunit alpha 1(P4ha1)	Qu et al.(2018)	pubmed:30467350	functional association	activates	ENSG00000122884	P4HA1	prolyl 4-hydroxylase subunit alpha 1(P4HA1)	Yes
ENSRNOG00000052247	MANBA	mannosidase beta(Manba)	Qu et al.(2018)	pubmed:30467350	functional association	inhibits	ENSG00000109323	MANBA	mannosidase beta(MANBA)	Yes
WBGene00001431	fkb-6	FK506-Binding protein family(fkb-6)	Li et al.(2016)	pubmed:27688402	direct interaction	activates	ENSG00000004478	FKBP4	FK506 binding protein 4(FKBP4)	Yes
WBGene00000086	aex-3	MAP kinase-activating death domain protein(aex-3)	Brunquell et al.(2016)	pubmed:27496166	functional association	inhibits	ENSG00000110514	MADD	MAP kinase activating death domain(MADD)	Yes
WBGene00000096	ahr-1	Aryl hydrocarbon receptor protein 1(ahr-1)	Sural et al.(2019)	pubmed:30894454	functional association	activates	ENSG00000130751	NPAS1	neuronal PAS domain protein 1(NPAS1)	Yes
WBGene00000097	aip-1	Arsenite Inducible Protein(aip-1)	Ferguson et al.(2010)	pubmed:20351174	functional association	activates	ENSG00000178381	ZFAND2A	zinc finger AN1-type containing 2A(ZFAND2A)	No
WBGene00000112	alh-6	ALdehyde deHydrogenase(alh-6)	Brunquell et al.(2016)	pubmed:27496166	functional association	activates	ENSG00000159423	ALDH4A1	aldehyde dehydrogenase 4 family member A1(ALDH4A1)	Yes
WBGene00000115	alh-9	Putative aldehyde dehydrogenase family 7 member A1 homolog(alh-9)	Li et al.(2016)	pubmed:27688402	direct interaction	activates	ENSG00000164904	ALDH7A1	aldehyde dehydrogenase 7 family member A1(ALDH7A1)	Yes
WBGene00000137	amx-1	Amine oxidase family member 1(amx-1)	Brunquell et al.(2016)	pubmed:27496166	functional association	inhibits	ENSG00000165097	KDM1B	lysine demethylase 1B(KDM1B)	Yes
WBGene00000240	pah-1	PhenylAlanine Hydroxylase(pah-1)	Brunquell et al.(2016)	pubmed:27496166	functional association	activates	ENSG00000171759	PAH	phenylalanine hydroxylase(PAH)	Yes
WBGene00000289	cam-1	Tyrosine-protein kinase receptor cam-1(cam-1)	Brunquell et al.(2016)	pubmed:27496166	functional association	inhibits	ENSG00000169071	ROR2	receptor tyrosine kinase like orphan receptor 2(ROR2)	Yes
WBGene00000289	cam-1	Tyrosine-protein kinase receptor cam-1(cam-1)	Brunquell et al.(2016)	pubmed:27496166	functional association	inhibits	ENSG00000185483	ROR1	receptor tyrosine kinase like orphan receptor 1(ROR1)	Yes
WBGene00000298	cat-4	GTP cyclohydrolase 1(cat-4)	Sural et al.(2019)	pubmed:30894454	functional association	activates	ENSG00000131979	GCH1	GTP cyclohydrolase 1(GCH1)	Yes
WBGene00000367	cca-1	Calcium Channel, Alpha subunit(cca-1)	Brunquell et al.(2016)	pubmed:27496166	functional association	inhibits	ENSG00000006283	CACNA1G	calcium voltage-gated channel subunit alpha1 G(CACNA1G)	Yes
WBGene00000377	cct-1	T-complex protein 1 subunit alpha(cct-1)	Li et al.(2016)	pubmed:27688402	direct interaction	activates	ENSG00000120438	TCP1	t-complex 1(TCP1)	Yes
WBGene00000381	cct-6	Chaperonin Containing TCP-1(cct-6)	Li et al.(2016)	pubmed:27688402	direct interaction	activates	ENSG00000146731	CCT6A	chaperonin containing TCP1 subunit 6A(CCT6A)	Yes
WBGene00000478	cfz-2	Caenorhabditis FriZzled homolog(cfz-2)	Sural et al.(2019)	pubmed:30894454	functional association	activates	ENSG00000177283	MIR4683	microRNA 4683(MIR4683)	Yes
WBGene00000503	cht-1	Probable endochitinase(cht-1)	Sural et al.(2019)	pubmed:30894454	functional association	activates	ENSG00000134216	CHIA	chitinase, acidic(CHIA)	Yes
WBGene00000768	cor-1	Coronin-like protein cor-1(cor-1)	Brunquell et al.(2016)	pubmed:27496166	functional association	activates	ENSG00000102879	coro1a	coronin 1A(CORO1A)	Yes
WBGene00000768	cor-1	Coronin-like protein cor-1(cor-1)	Brunquell et al.(2016)	pubmed:27496166	functional association	activates	ENSG00000110880	CORO1C	coronin 1C(CORO1C)	Yes
WBGene00000768	cor-1	Coronin-like protein cor-1(cor-1)	Brunquell et al.(2016)	pubmed:27496166	functional association	activates	ENSG00000172725	CORO1B	coronin 1B(CORO1B)	Yes
WBGene00000802	CRT-1	Calreticulin(crt-1)	Brunquell et al.(2016)	pubmed:27496166	functional association	activates	ENSG00000179218	CALR	calreticulin(CALR)	Yes
WBGene00000822	csq-1	Calsequestrin(csq-1)	Brunquell et al.(2016)	pubmed:27496166	functional association	activates	ENSG00000118729	CASQ2	calsequestrin 2(CASQ2)	Yes
WBGene00000822	csq-1	Calsequestrin(csq-1)	Brunquell et al.(2016)	pubmed:27496166	functional association	activates	ENSG00000143318	CASQ1	calsequestrin 1(CASQ1)	Yes
WBGene00000867	cyb-2.2	CYclin B(cyb-2.2)	Brunquell et al.(2016)	pubmed:27496166	functional association	inhibits	ENSG00000157456	CCNB2	cyclin B2(CCNB2)	Yes
WBGene00000878	cyn-2	Peptidyl-prolyl cis-trans isomerase 2(cyn-2)	Sural et al.(2019)	pubmed:30894454	functional association	activates	ENSG00000263353	PPIAL4A	peptidylprolyl isomerase A like 4A(PPIAL4A)	Yes
WBGene00000898	daf-2	Insulin-like receptor subunit beta(daf-2)	Brunquell et al.(2016)	pubmed:27496166	functional association	inhibits	ENSG00000140443	IGF1R	insulin like growth factor 1 receptor(IGF1R)	Yes
WBGene00000898	daf-2	Insulin-like receptor subunit beta(daf-2)	Brunquell et al.(2016)	pubmed:27496166	functional association	inhibits	ENSG00000171105	INSR	insulin receptor(INSR)	Yes
WBGene00000915	daf-21	Heat shock protein 90(daf-21)	Li et al.(2016)	pubmed:27688402	direct interaction	activates	ENSG00000080824	HSP90AA1	heat shock protein 90 alpha family class A member 1(HSP90AA1)	Yes
WBGene00000915	daf-21	Heat shock protein 90(daf-21)	Li et al.(2016)	pubmed:27688402	direct interaction	activates	ENSG00000096384	HSP90AB1	heat shock protein 90 alpha family class B member 1(HSP90AB1)	Yes
WBGene00000963	dhp-1	Dihydropyrimidinase 1(dhp-1)	Sural et al.(2019)	pubmed:30894454	functional association	activates	ENSG00000147647	DPYS	dihydropyrimidinase(DPYS)	Yes
WBGene00000971	dhs-7	DeHydrogenases, Short chain(dhs-7)	Sural et al.(2019)	pubmed:30894454	functional association	activates	ENSG00000186153	WWOX	WW domain containing oxidoreductase(WWOX)	Yes
WBGene00000973	dhs-9	DeHydrogenases, Short chain(dhs-9)	Brunquell et al.(2016)	pubmed:27496166	functional association	activates	ENSG00000157379	DHRS1	dehydrogenase/reductase 1(DHRS1)	Yes
WBGene00000981	dhs-18	DeHydrogenases, Short chain(dhs-18)	Sural et al.(2019)	pubmed:30894454	functional association	activates	ENSG00000119471	HSDL2	hydroxysteroid dehydrogenase like 2(HSDL2)	Yes
WBGene00001031	dnj-13	DNaJ domain (prokaryotic heat shock protein)(dnj-13)	Li et al.(2016)	pubmed:27688402	direct interaction	activates	ENSG00000137094	DNAJB5	DnaJ heat shock protein family (Hsp40) member B5(DNAJB5)	Yes
WBGene00001112	duo-3	Deubiquitylating with USP/UBP and OTU domains	Brunquell et al.(2016)	pubmed:27496166	functional association	inhibits	ENSG00000131864	USP29	ubiquitin specific peptidase 29(USP29)	Yes
WBGene00001119	dyf-3	Clusterin-associated protein 1 homolog(dyf-3)	Sural et al.(2019)	pubmed:30894454	functional association	inhibits	ENSG00000103351	CLUAP1	clusterin associated protein 1(CLUAP1)	Yes
WBGene00001172	egl-3	hypothetical protein(egl-3)	Sural et al.(2019)	pubmed:30894454	functional association	activates	ENSG00000125851	pcsk2	proprotein convertase subtilisin/kexin type 2(PCSK2)	Yes
WBGene00001189	egl-21	hypothetical protein(egl-21)	Sural et al.(2019)	pubmed:30894454	functional association	activates	ENSG00000109472	CPE	carboxypeptidase E(CPE)	Yes
WBGene00001208	egl-44	Transcription enhancer factor-like protein egl-44(egl-44)	Brunquell et al.(2016)	pubmed:27496166	functional association	inhibits	ENSG00000187079	TEAD1	TEA domain transcription factor 1(TEAD1)	Yes
WBGene00001303	emo-1	Protein transport protein Sec61 subunit gamma(emo-1)	Li et al.(2016)	pubmed:27688402	direct interaction	activates	ENSG00000132432	SEC61G	Sec61 translocon gamma subunit(SEC61G)	Yes
WBGene00001352	evl-14	hypothetical protein(evl-14)	Brunquell et al.(2016)	pubmed:27496166	functional association	inhibits	ENSG00000083642	PDS5B	PDS5 cohesin associated factor B(PDS5B)	Yes
WBGene00001352	evl-14	hypothetical protein(evl-14)	Brunquell et al.(2016)	pubmed:27496166	functional association	inhibits	ENSG00000121892	PDS5A	PDS5 cohesin associated factor A(PDS5A)	Yes
WBGene00001377	eya-1	Eyes absent homolog(eya-1)	Sural et al.(2019)	pubmed:30894454	functional association	activates	ENSG00000104313	EYA1	EYA transcriptional coactivator and phosphatase 1(EYA1)	Yes
WBGene00001424	fis-1	S. cerevisiae FIS1-related(fis-1)	Sural et al.(2019)	pubmed:30894454	functional association	activates	ENSG00000214253	FIS1	fission, mitochondrial 1(FIS1)	Yes
WBGene00001684	gpd-2	Glyceraldehyde-3-phosphate dehydrogenase 2(gpd-2)	Brunquell et al.(2016)	pubmed:27496166	functional association	activates	ENSG00000111640	GAPDH	glyceraldehyde-3-phosphate dehydrogenase(GAPDH)	Yes
WBGene00001863	him-4	High Incidence of Males (increased X chromosome loss)(him-4)	Sural et al.(2019)	pubmed:30894454	functional association	inhibits	ENSG00000143341	HMCN1	hemicentin 1(HMCN1)	Yes
WBGene00001976	hmg-11	HMG(hmg-11)	Sural et al.(2019)	pubmed:30894454	functional association	activates	ENSG00000149948	hmga2	high mobility group AT-hook 2(HMGA2)	Yes
WBGene00002005	HSP-1	Heat shock 70 kDa protein A(hsp-1)	Li et al.(2016)	pubmed:27688402	direct interaction	activates	ENSG00000109971	HSPA8	heat shock protein family A (Hsp70) member 8(HSPA8)	Yes
WBGene00002007	hsp-3	Heat Shock Protein(hsp-3)	Brunquell et al.(2016)	pubmed:27496166	functional association	activates	ENSG00000044574	HSPA5	heat shock protein family A (Hsp70) member 5(HSPA5)	Yes
WBGene00002025	hsp-60	Chaperonin homolog Hsp-60, mitochondrial(hsp-60)	Li et al.(2016)	pubmed:27688402	direct interaction	activates	ENSG00000144381	HSPD1	heat shock protein family D (Hsp60) member 1(HSPD1)	Yes
WBGene00002035	hum-1	Heavy chain, Unconventional Myosin(hum-1)	Brunquell et al.(2016)	pubmed:27496166	functional association	inhibits	ENSG00000142347	MYO1F	myosin IF(MYO1F)	Yes
WBGene00002035	hum-1	Heavy chain, Unconventional Myosin(hum-1)	Brunquell et al.(2016)	pubmed:27496166	functional association	inhibits	ENSG00000157483	MYO1E	myosin IE(MYO1E)	Yes
WBGene00002235	kqt-3	potassium channel, KvQLT family(kqt-3)	Sural et al.(2019)	pubmed:30894454	functional association	activates	ENSG00000053918	KCNQ1	potassium voltage-gated channel subfamily Q member 1(KCNQ1)	Yes
WBGene00002694	let-502	Rho-associated protein kinase let-502(let-502)	Brunquell et al.(2016)	pubmed:27496166	functional association	inhibits	ENSG00000134318	ROCK2	Rho associated coiled-coil containing protein kinase 2(ROCK2)	Yes
WBGene00002978	lev-11	Tropomyosin isoforms a/b/d/f(lev-11)	Brunquell et al.(2016)	pubmed:27496166	functional association	activates	ENSG00000140416	TPM1	tropomyosin 1 (alpha)(TPM1)	Yes
WBGene00002978	lev-11	Tropomyosin isoforms a/b/d/f(lev-11)	Brunquell et al.(2016)	pubmed:27496166	functional association	activates	ENSG00000143549	TPM3	tropomyosin 3(TPM3)	Yes
WBGene00002978	lev-11	Tropomyosin isoforms a/b/d/f(lev-11)	Brunquell et al.(2016)	pubmed:27496166	functional association	activates	ENSG00000167460	TPM4	tropomyosin 4(TPM4)	Yes
WBGene00002978	lev-11	Tropomyosin isoforms a/b/d/f(lev-11)	Brunquell et al.(2016)	pubmed:27496166	functional association	activates	ENSG00000198467	TPM2	tropomyosin 2 (beta)(TPM2)	Yes
WBGene00003009	lin-23	F-box/WD repeat-containing protein lin-23(lin-23)	Brunquell et al.(2016)	pubmed:27496166	functional association	inhibits	ENSG00000072803	FBXW11	F-box and WD repeat domain containing 11(FBXW11)	Yes
WBGene00003009	lin-23	F-box/WD repeat-containing protein lin-23(lin-23)	Brunquell et al.(2016)	pubmed:27496166	functional association	inhibits	ENSG00000166167	BTRC	beta-transducin repeat containing E3 ubiquitin protein ligase(BTRC)	Yes
WBGene00003030	lin-45	Raf homolog serine/threonine-protein kinase(lin-45)	Brunquell et al.(2016)	pubmed:27496166	functional association	inhibits	ENSG00000157764	BRAF	B-Raf proto-oncogene, serine/threonine kinase(BRAF)	Yes
WBGene00003175	mec-12	Tubulin alpha-3 chain(mec-12)	Brunquell et al.(2016)	pubmed:27496166	functional association	activates	ENSG00000075886	TUBA3D	tubulin alpha 3d(TUBA3D)	Yes
WBGene00003175	mec-12	Tubulin alpha-3 chain(mec-12)	Brunquell et al.(2016)	pubmed:27496166	functional association	activates	ENSG00000167553	TUBA1C	tubulin alpha 1c(TUBA1C)	Yes
WBGene00003387	mod-5	Transporter(mod-5)	Sural et al.(2019)	pubmed:30894454	functional association	activates	ENSG00000108576	SLC6A4	solute carrier family 6 member 4(SLC6A4)	Yes
WBGene00003397	mom-5	More Of MS(mom-5)	Brunquell et al.(2016)	pubmed:27496166	functional association	inhibits	ENSG00000157240	FZD1	frizzled class receptor 1(FZD1)	Yes
WBGene00003477	mtm-5	Myotubularin-related protein 5(mtm-5)	Brunquell et al.(2016)	pubmed:27496166	functional association	inhibits	ENSG00000100241	SBF1	SET binding factor 1(SBF1)	Yes
WBGene00003477	mtm-5	Myotubularin-related protein 5(mtm-5)	Brunquell et al.(2016)	pubmed:27496166	functional association	inhibits	ENSG00000133812	SBF2	SET binding factor 2(SBF2)	Yes
WBGene00003567	ncx-2	Na/Ca eXchangers(ncx-2)	Sural et al.(2019)	pubmed:30894454	functional association	activates	ENSG00000183023	SLC8A1	solute carrier family 8 member A1(SLC8A1)	Yes
WBGene00003569	ncx-4	Na/Ca eXchangers(ncx-4)	Sural et al.(2019)	pubmed:30894454	functional association	activates	ENSG00000155886	SLC24A2	solute carrier family 24 member 2(SLC24A2)	Yes
WBGene00003778	nnt-1	Nicotinamide Nucleotide Transhydrogenase(nnt-1)	Sural et al.(2019)	pubmed:30894454	functional association	activates	ENSG00000112992	NNT	nicotinamide nucleotide transhydrogenase(NNT)	Yes
WBGene00003844	odc-1	Ornithine decarboxylase(odc-1)	Brunquell et al.(2016)	pubmed:27496166	functional association	activates	ENSG00000115758	ODC1	ornithine decarboxylase 1(ODC1)	Yes
WBGene00003844	odc-1	Ornithine decarboxylase(odc-1)	Brunquell et al.(2016)	pubmed:27496166	functional association	activates	ENSG00000142920	AZIN2	antizyme inhibitor 2(AZIN2)	Yes
WBGene00003858	ogt-1	O-linked GlcNAc Transferase(ogt-1)	Brunquell et al.(2016)	pubmed:27496166	functional association	inhibits	ENSG00000147162	OGT	O-linked N-acetylglucosamine (GlcNAc) transferase(OGT)	Yes
WBGene00003893	ost-1	OSTeonectin (SPARC) related(ost-1)	Brunquell et al.(2016)	pubmed:27496166	functional association	activates	ENSG00000113140	SPARC	secreted protein acidic and cysteine rich(SPARC)	Yes
WBGene00003931	pat-4	Integrin-linked protein kinase homolog pat-4(pat-4)	Brunquell et al.(2016)	pubmed:27496166	functional association	activates	ENSG00000166333	ILK	integrin linked kinase(ILK)	Yes
WBGene00003936	pat-12	Protein pat-12(pat-12)	Brunquell et al.(2016)	pubmed:27496166	functional association	activates	ENSG00000184863	RBM33	RNA binding motif protein 33(RBM33)	Yes
WBGene00004032	pkc-1	Protein kinase C(pkc-1)	Brunquell et al.(2016)	pubmed:27496166	functional association	inhibits	ENSG00000171132	PRKCE	protein kinase C epsilon(PRKCE)	Yes
WBGene00004088	ppk-2	PIP Kinase(ppk-2)	Brunquell et al.(2016)	pubmed:27496166	functional association	inhibits	ENSG00000150867	PIP4K2A	phosphatidylinositol-5-phosphate 4-kinase type 2 alpha(PIP4K2A)	Yes
WBGene00004088	ppk-2	PIP Kinase(ppk-2)	Brunquell et al.(2016)	pubmed:27496166	functional association	inhibits	ENSG00000276293	PIP4K2B	phosphatidylinositol-5-phosphate 4-kinase type 2 beta(PIP4K2B)	Yes
WBGene00004092	ppt-1	Palmitoyl-protein thioesterase 1(ppt-1)	Sural et al.(2019)	pubmed:30894454	functional association	activates	ENSG00000131238	PPT1	palmitoyl-protein thioesterase 1(PPT1)	Yes
WBGene00004131	pqn-44	Prion-like-(Q/N-rich)-domain-bearing protein(pqn-44)	Brunquell et al.(2016)	pubmed:27496166	functional association	activates	ENSG00000158246	FAM46B	family with sequence similarity 46 member B(FAM46B)	Yes
WBGene00004131	pqn-44	Prion-like-(Q/N-rich)-domain-bearing protein(pqn-44)	Brunquell et al.(2016)	pubmed:27496166	functional association	activates	ENSG00000183508	FAM46C	family with sequence similarity 46 member C(FAM46C)	Yes
WBGene00004192	prx-2	PeRoXisome assembly factor(prx-2)	Sural et al.(2019)	pubmed:30894454	functional association	activates	ENSG00000164751	PEX2	peroxisomal biogenesis factor 2(PEX2)	Yes
WBGene00004296	rad-50	DNA repair protein rad-50(rad-50)	Brunquell et al.(2016)	pubmed:27496166	functional association	inhibits	ENSG00000113522	RAD50	RAD50 double strand break repair protein(RAD50)	Yes
WBGene00004310	ras-1	R-RAS related(ras-1)	Sural et al.(2019)	pubmed:30894454	functional association	activates	ENSG00000126458	RRAS	related RAS viral (r-ras) oncogene homolog(RRAS)	Yes
WBGene00004311	ras-2	R-RAS related(ras-2)	Brunquell et al.(2016)	pubmed:27496166	functional association	activates	ENSG00000158186	MRAS	muscle RAS oncogene homolog(MRAS)	Yes
WBGene00004316	rbf-1	Rabphilin-1(rbf-1)	Sural et al.(2019)	pubmed:30894454	functional association	activates	ENSG00000089169	RPH3A	rabphilin 3A(RPH3A)	Yes
WBGene00004321	rcan-1	Calcipressin-like protein(rcan-1)	Brunquell et al.(2016)	pubmed:27496166	functional association	inhibits	ENSG00000117602	RCAN3	RCAN family member 3(RCAN3)	Yes
WBGene00004321	rcan-1	Calcipressin-like protein(rcan-1)	Brunquell et al.(2016)	pubmed:27496166	functional association	inhibits	ENSG00000159200	RCAN1	regulator of calcineurin 1(RCAN1)	Yes
WBGene00004409	rla-1	60S acidic ribosomal protein P1(rla-1)	Brunquell et al.(2016)	pubmed:27496166	functional association	activates	ENSG00000137818	RPLP1	ribosomal protein lateral stalk subunit P1(RPLP1)	Yes
WBGene00004430	rpl-18	60S ribosomal protein L18(rpl-18)	Brunquell et al.(2016)	pubmed:27496166	functional association	activates	ENSG00000063177	RPL18	ribosomal protein L18(RPL18)	Yes
WBGene00004433	rpl-21	60S ribosomal protein L21(rpl-21)	Brunquell et al.(2016)	pubmed:27496166	functional association	activates	ENSG00000122026	RPL21	ribosomal protein L21(RPL21)	Yes
WBGene00004438	rpl-25.1	60S ribosomal protein L23a 1(rpl-25.1)	Brunquell et al.(2016)	pubmed:27496166	functional association	activates	ENSG00000198242	RPL23A	ribosomal protein L23a(RPL23A)	Yes
WBGene00004440	rpl-26	60S ribosomal protein L26(rpl-26)	Brunquell et al.(2016)	pubmed:27496166	functional association	activates	ENSG00000037241	RPL26L1	ribosomal protein L26 like 1(RPL26L1)	Yes
WBGene00004440	rpl-26	60S ribosomal protein L26(rpl-26)	Brunquell et al.(2016)	pubmed:27496166	functional association	activates	ENSG00000161970	RPL26	ribosomal protein L26(RPL26)	Yes
WBGene00004445	rpl-31	60S ribosomal protein L31(rpl-31)	Brunquell et al.(2016)	pubmed:27496166	functional association	activates	ENSG00000071082	RPL31	ribosomal protein L31(RPL31)	Yes
WBGene00004447	rpl-33	60S ribosomal protein L35a(rpl-33)	Brunquell et al.(2016)	pubmed:27496166	functional association	activates	ENSG00000182899	RPL35A	ribosomal protein L35a(RPL35A)	Yes
WBGene00004448	rpl-34	Ribosomal Protein, Large subunit(rpl-34)	Brunquell et al.(2016)	pubmed:27496166	functional association	activates	ENSG00000109475	RPL34	ribosomal protein L34(RPL34)	Yes
WBGene00004476	rps-7	40S ribosomal protein S7(rps-7)	Brunquell et al.(2016)	pubmed:27496166	functional association	activates	ENSG00000171863	RPS7	ribosomal protein S7(RPS7)	Yes
WBGene00004478	rps-9	40S ribosomal protein S9(rps-9)	Brunquell et al.(2016)	pubmed:27496166	functional association	activates	ENSG00000170889	RPS9	ribosomal protein S9(RPS9)	Yes
WBGene00004482	rps-13	40S ribosomal protein S13(rps-13)	Brunquell et al.(2016)	pubmed:27496166	functional association	activates	ENSG00000110700	RPS13	ribosomal protein S13(RPS13)	Yes
WBGene00004483	rps-14	40S ribosomal protein S14(rps-14)	Brunquell et al.(2016)	pubmed:27496166	functional association	activates	ENSG00000164587	RPS14	ribosomal protein S14(RPS14)	Yes
WBGene00004487	rps-18	Ribosomal Protein, Small subunit(rps-18)	Brunquell et al.(2016)	pubmed:27496166	functional association	activates	ENSG00000231500	RPS18	ribosomal protein S18(RPS18)	Yes
WBGene00004490	rps-21	40S ribosomal protein S21(rps-21)	Brunquell et al.(2016)	pubmed:27496166	functional association	activates	ENSG00000171858	RPS21	ribosomal protein S21(RPS21)	Yes
WBGene00004491	rps-22	Ribosomal Protein, Small subunit(rps-22)	Brunquell et al.(2016)	pubmed:27496166	functional association	activates	ENSG00000134419	rps15a	ribosomal protein S15a(RPS15A)	Yes
WBGene00004496	rps-27	40S ribosomal protein S27(rps-27)	Brunquell et al.(2016)	pubmed:27496166	functional association	activates	ENSG00000177954	RPS27	ribosomal protein S27(RPS27)	Yes
WBGene00004727	sax-1	Serine/threonine-protein kinase sax-1(sax-1)	Brunquell et al.(2016)	pubmed:27496166	functional association	inhibits	ENSG00000211455	STK38L	serine/threonine kinase 38 like(STK38L)	Yes
WBGene00004856	sma-2	Dwarfin sma-2(sma-2)	Sural et al.(2019)	pubmed:30894454	functional association	activates	ENSG00000113658	SMAD5	SMAD family member 5(SMAD5)	Yes
WBGene00004856	sma-2	Dwarfin sma-2(sma-2)	Sural et al.(2019)	pubmed:30894454	functional association	activates	ENSG00000120693	SMAD9	SMAD family member 9(SMAD9)	Yes
WBGene00004856	sma-2	Dwarfin sma-2(sma-2)	Sural et al.(2019)	pubmed:30894454	functional association	activates	ENSG00000170365	SMAD1	SMAD family member 1(SMAD1)	Yes
WBGene00005642	srp-1	SeRPin(srp-1)	Brunquell et al.(2016)	pubmed:27496166	functional association	activates	ENSG00000170542	SERPINB9	serpin family B member 9(SERPINB9)	Yes
WBGene00005649	srp-8	SeRPin(srp-8)	Sural et al.(2019)	pubmed:30894454	functional association	activates	ENSG00000206075	SERPINB5	serpin family B member 5(SERPINB5)	Yes
WBGene00006527	tax-6	Serine/threonine-protein phosphatase 2B catalytic subunit(tax-6)	Brunquell et al.(2016)	pubmed:27496166	functional association	inhibits	ENSG00000107758	PPP3CB	protein phosphatase 3 catalytic subunit beta(PPP3CB)	Yes
WBGene00006527	tax-6	Serine/threonine-protein phosphatase 2B catalytic subunit(tax-6)	Brunquell et al.(2016)	pubmed:27496166	functional association	inhibits	ENSG00000120910	PPP3CC	protein phosphatase 3 catalytic subunit gamma(PPP3CC)	Yes
WBGene00006527	tax-6	Serine/threonine-protein phosphatase 2B catalytic subunit(tax-6)	Brunquell et al.(2016)	pubmed:27496166	functional association	inhibits	ENSG00000138814	PPP3CA	protein phosphatase 3 catalytic subunit alpha(PPP3CA)	Yes
WBGene00006528	tba-1	TuBulin, Alpha(tba-1)	Brunquell et al.(2016)	pubmed:27496166	functional association	activates	ENSG00000183785	TUBA8	tubulin alpha 8(TUBA8)	Yes
WBGene00006705	ubc-8	UBiquitin Conjugating enzyme(ubc-8)	Brunquell et al.(2016)	pubmed:27496166	functional association	inhibits	ENSG00000186591	UBE2H	ubiquitin conjugating enzyme E2 H(UBE2H)	Yes
WBGene00006725	ubl-1	Ubiquitin-like protein 1(ubl-1)	Brunquell et al.(2016)	pubmed:27496166	functional association	activates	ENSG00000143947	RPS27A	ribosomal protein S27a(RPS27A)	Yes
WBGene00006746	unc-6	Netrin unc-6(unc-6)	Sural et al.(2019)	pubmed:30894454	functional association	activates	ENSG00000065320	NTN1	netrin 1(NTN1)	Yes
WBGene00006787	unc-52	Basement membrane proteoglycan(unc-52)	Brunquell et al.(2016)	pubmed:27496166	functional association	activates	ENSG00000142798	HSPG2	heparan sulfate proteoglycan 2(HSPG2)	Yes
WBGene00006809	unc-77	hypothetical protein(unc-77)	Sural et al.(2019)	pubmed:30894454	functional association	activates	ENSG00000102452	NALCN	sodium leak channel, non-selective(NALCN)	Yes
WBGene00006831	unc-104	Kinesin-like protein unc-104(unc-104)	Sural et al.(2019)	pubmed:30894454	functional association	activates	ENSG00000130294	KIF1A	kinesin family member 1A(KIF1A)	Yes
WBGene00007103	crm-1	CRiM (Cysteine Rich motor neuron protein) homolog(crm-1)	Sural et al.(2019)	pubmed:30894454	functional association	activates	ENSG00000150938	CRIM1	cysteine rich transmembrane BMP regulator 1(CRIM1)	Yes
WBGene00007350	sucl-1	Probable succinyl-CoA ligase [ADP/GDP-forming] subunit alpha, mitochondrial(sucl-1)	Brunquell et al.(2016)	pubmed:27496166	functional association	activates	ENSG00000163541	SUCLG1	succinate-CoA ligase alpha subunit(SUCLG1)	Yes
WBGene00007414	C07E3.3	hypothetical protein(C07E3.3)	Sural et al.(2019)	pubmed:30894454	functional association	activates	ENSG00000204842	ATXN2	ataxin 2(ATXN2)	Yes
WBGene00007630	har-1	Hemiasterlin resistant protein 1(har-1)	Brunquell et al.(2016)	pubmed:27496166	functional association	activates	ENSG00000250479	CHCHD10	coiled-coil-helix-coiled-coil-helix domain containing 10(CHCHD10)	Yes
WBGene00007694	C23H4.6	hypothetical protein(C23H4.6)	Brunquell et al.(2016)	pubmed:27496166	functional association	inhibits	ENSG00000163029	SMC6	structural maintenance of chromosomes 6(SMC6)	Yes
WBGene00007904	C33G3.4	Probable beta-mannosidase(C33G3.4)	Sural et al.(2019)	pubmed:30894454	functional association	activates	ENSG00000109323	MANBA	mannosidase beta(MANBA)	Yes
WBGene00008260	C52G5.2	hypothetical protein(C52G5.2)	Sural et al.(2019)	pubmed:30894454	functional association	activates	ENSG00000176946	THAP4	THAP domain containing 4(THAP4)	Yes
WBGene00008426	D2045.9	hypothetical protein(D2045.9)	Sural et al.(2019)	pubmed:30894454	functional association	activates	ENSG00000130309	COLGALT1	collagen beta(1-O)galactosyltransferase 1(COLGALT1)	Yes
WBGene00008426	D2045.9	hypothetical protein(D2045.9)	Sural et al.(2019)	pubmed:30894454	functional association	activates	ENSG00000198756	colgalt2	collagen beta(1-O)galactosyltransferase 2(COLGALT2)	Yes
WBGene00008439	mfb-1	MAFBx (F-box) protein homolog(mfb-1)	Brunquell et al.(2016)	pubmed:27496166	functional association	inhibits	ENSG00000156804	FBXO32	F-box protein 32(FBXO32)	Yes
WBGene00008707	F11E6.3	hypothetical protein(F11E6.3)	Brunquell et al.(2016)	pubmed:27496166	functional association	activates	ENSG00000277443	MARCKS	myristoylated alanine rich protein kinase C substrate(MARCKS)	Yes
WBGene00008887	tbcd-1	Tubulin-specific chaperone D(tbcd-1)	Brunquell et al.(2016)	pubmed:27496166	functional association	inhibits	ENSG00000141556	TBCD	tubulin folding cofactor D(TBCD)	Yes
WBGene00008921	F17C11.10	hypothetical protein(F17C11.10)	Brunquell et al.(2016)	pubmed:27496166	functional association	inhibits	ENSG00000198554	WDHD1	WD repeat and HMG-box DNA binding protein 1(WDHD1)	Yes
WBGene00009048	cth-1	CystaTHionine gamma lyase(cth-1)	Sural et al.(2019)	pubmed:30894454	functional association	inhibits	ENSG00000116761	CTH	cystathionine gamma-lyase(CTH)	Yes
WBGene00009059	chw-1	CHp/Wrch Rho-like protein homolog(chw-1)	Brunquell et al.(2016)	pubmed:27496166	functional association	activates	ENSG00000116574	RHOU	ras homolog family member U(RHOU)	Yes
WBGene00009100	rgef-1	Rap Guanine nucleotide Exchange Factor homolog(rgef-1)	Brunquell et al.(2016)	pubmed:27496166	functional association	inhibits	ENSG00000152689	RASGRP3	RAS guanyl releasing protein 3(RASGRP3)	Yes
WBGene00009119	ndk-1	Nucleoside diphosphate kinase(ndk-1)	Brunquell et al.(2016)	pubmed:27496166	functional association	activates	ENSG00000239672	NME1	NME/NM23 nucleoside diphosphate kinase 1(NME1)	Yes
WBGene00009164	hrdl-1	E3 ubiquitin-protein ligase hrd-like protein 1(hrdl-1)	Brunquell et al.(2016)	pubmed:27496166	functional association	inhibits	ENSG00000159461	AMFR	autocrine motility factor receptor(AMFR)	Yes
WBGene00009285	F31C3.3	hypothetical protein(F31C3.3)	Brunquell et al.(2016)	pubmed:27496166	functional association	inhibits	ENSG00000007202	KIAA0100	KIAA0100(KIAA0100)	Yes
WBGene00009334	F32D8.12	hypothetical protein(F32D8.12)	Brunquell et al.(2016)	pubmed:27496166	functional association	inhibits	ENSG00000166816	LDHD	lactate dehydrogenase D(LDHD)	Yes
WBGene00009500	F36H2.3	hypothetical protein(F36H2.3)	Sural et al.(2019)	pubmed:30894454	functional association	activates	ENSG00000117322	CR2	complement C3d receptor 2(CR2)	Yes
WBGene00009503	F37A8.5	Protein yippee-like F37A8.5(F37A8.5)	Sural et al.(2019)	pubmed:30894454	functional association	activates	ENSG00000100027	YPEL1	yippee like 1(YPEL1)	Yes
WBGene00009925	F52B11.2	Probable phosphomannomutase(F52B11.2)	Brunquell et al.(2016)	pubmed:27496166	functional association	activates	ENSG00000140650	PMM2	phosphomannomutase 2(PMM2)	Yes
WBGene00010260	ddx-17	DEAD boX helicase homolog(ddx-17)	Li et al.(2016)	pubmed:27688402	direct interaction	activates	ENSG00000100201	DDX17	DEAD-box helicase 17(DDX17)	Yes
WBGene00010260	ddx-17	DEAD boX helicase homolog(ddx-17)	Li et al.(2016)	pubmed:27688402	direct interaction	activates	ENSG00000108654	Mir3064	microRNA 3064(MIR3064)	Yes
WBGene00010579	K05C4.2	Protein jagunal homolog(K05C4.2)	Brunquell et al.(2016)	pubmed:27496166	functional association	activates	ENSG00000171135	JAGN1	jagunal homolog 1(JAGN1)	Yes
WBGene00010984	nkat-3	Nematode Kynurenine AminoTransferase(nkat-3)	Brunquell et al.(2016)	pubmed:27496166	functional association	activates	ENSG00000137944	KYAT3	kynurenine aminotransferase 3(KYAT3)	Yes
WBGene00011353	T01H8.2	hypothetical protein(T01H8.2)	Brunquell et al.(2016)	pubmed:27496166	functional association	activates	ENSG00000167720	SRR	serine racemase(SRR)	Yes
WBGene00011449	T04H1.2	hypothetical protein(T04H1.2)	Brunquell et al.(2016)	pubmed:27496166	functional association	inhibits	ENSG00000172432	GTPBP2	GTP binding protein 2(GTPBP2)	Yes
WBGene00011517	cgt-1	Ceramide glucosyltransferase 1(cgt-1)	Sural et al.(2019)	pubmed:30894454	functional association	activates	ENSG00000148154	UGCG	UDP-glucose ceramide glucosyltransferase(UGCG)	Yes
WBGene00011559	umps-1	Uridine MonoPhosphate Synthetase(umps-1)	Brunquell et al.(2016)	pubmed:27496166	functional association	activates	ENSG00000114491	UMPS	uridine monophosphate synthetase(UMPS)	Yes
WBGene00011579	T07D4.2	UPF0046 protein T07D4.2(T07D4.2)	Sural et al.(2019)	pubmed:30894454	functional association	activates	ENSG00000066382	MPPED2	metallophosphoesterase domain containing 2(MPPED2)	Yes
WBGene00011827	T19A6.1	hypothetical protein(T19A6.1)	Brunquell et al.(2016)	pubmed:27496166	functional association	inhibits	ENSG00000122490	PQLC1	PQ loop repeat containing 1(PQLC1)	Yes
WBGene00011850	T20B3.1	hypothetical protein(T20B3.1)	Sural et al.(2019)	pubmed:30894454	functional association	activates	ENSG00000005469	CROT	carnitine O-octanoyltransferase(CROT)	Yes
WBGene00012179	W01D2.1	Ribosomal protein L37(W01D2.1)	Brunquell et al.(2016)	pubmed:27496166	functional association	activates	ENSG00000145592	RPL37	ribosomal protein L37(RPL37)	Yes
WBGene00012538	Y37A1B.5	hypothetical protein(Y37A1B.5)	Sural et al.(2019)	pubmed:30894454	functional association	activates	ENSG00000143416	SELENBP1	selenium binding protein 1(SELENBP1)	Yes
WBGene00012812	Y43F8B.1	hypothetical protein(Y43F8B.1)	Brunquell et al.(2016)	pubmed:27496166	functional association	activates	ENSG00000173905	GOLIM4	golgi integral membrane protein 4(GOLIM4)	Yes
WBGene00012907	cpt-1	Carnitine Palmitoyl Transferase(cpt-1)	Brunquell et al.(2016)	pubmed:27496166	functional association	inhibits	ENSG00000110090	CPT1A	carnitine palmitoyltransferase 1A(CPT1A)	Yes
WBGene00012907	cpt-1	Carnitine Palmitoyl Transferase(cpt-1)	Brunquell et al.(2016)	pubmed:27496166	functional association	inhibits	ENSG00000169169	CPT1C	carnitine palmitoyltransferase 1C(CPT1C)	Yes
WBGene00013033	Y49E10.10	hypothetical protein(Y49E10.10)	Sural et al.(2019)	pubmed:30894454	functional association	activates	ENSG00000162512	SDC3	syndecan 3(SDC3)	Yes
WBGene00013284	daf-22	Non-specific lipid-transfer protein-like 2(daf-22)	Joo et al.(2016)	pubmed:26759377	direct interaction	activates	ENSG00000116171	SCP2	sterol carrier protein 2(SCP2)	No
WBGene00013709	csnk-1	Casein kinase I gamma(csnk-1)	Brunquell et al.(2016)	pubmed:27496166	functional association	inhibits	ENSG00000151292	csnk1g3	casein kinase 1 gamma 3(CSNK1G3)	Yes
WBGene00014000	ZK550.6	Probable phytanoyl-CoA dioxygenase(ZK550.6)	Sural et al.(2019)	pubmed:30894454	functional association	activates	ENSG00000107537	PHYH	phytanoyl-CoA 2-hydroxylase(PHYH)	Yes
WBGene00014035	seb-2	G-protein coupled receptor seb-2(seb-2)	Sural et al.(2019)	pubmed:30894454	functional association	activates	ENSG00000080293	SCTR	secretin receptor(SCTR)	Yes
WBGene00014148	ZK909.3	hypothetical protein(ZK909.3)	Brunquell et al.(2016)	pubmed:27496166	functional association	activates	ENSG00000184508	HDDC3	HD domain containing 3(HDDC3)	Yes
WBGene00014251	gstk-1	Glutathione S-transferase kappa 1(gstk-1)	Brunquell et al.(2016)	pubmed:27496166	functional association	activates	ENSG00000197448	GSTK1	glutathione S-transferase kappa 1(GSTK1)	Yes
WBGene00015010	ptps-1	Putative 6-pyruvoyl tetrahydrobiopterin synthase(ptps-1)	Brunquell et al.(2016)	pubmed:27496166	functional association	activates	ENSG00000150787	PTS	6-pyruvoyltetrahydropterin synthase(PTS)	Yes
WBGene00015064	B0228.7	S-methyl-5'-thioadenosine phosphorylase(B0228.7)	Brunquell et al.(2016)	pubmed:27496166	functional association	activates	ENSG00000099810	MTAP	methylthioadenosine phosphorylase(MTAP)	Yes
WBGene00015350	fbxl-1	Uncharacterized F-box/LRR-repeat protein C02F5.7(fbxl-1)	Brunquell et al.(2016)	pubmed:27496166	functional association	inhibits	ENSG00000108306	FBXL20	F-box and leucine rich repeat protein 20(FBXL20)	Yes
WBGene00015350	fbxl-1	Uncharacterized F-box/LRR-repeat protein C02F5.7(fbxl-1)	Brunquell et al.(2016)	pubmed:27496166	functional association	inhibits	ENSG00000153558	FBXL2	F-box and leucine rich repeat protein 2(FBXL2)	Yes
WBGene00015802	kynu-1	Kynureninase(kynu-1)	Brunquell et al.(2016)	pubmed:27496166	functional association	activates	ENSG00000115919	KYNU	kynureninase(KYNU)	Yes
WBGene00015865	C16E9.1	hypothetical protein(C16E9.1)	Sural et al.(2019)	pubmed:30894454	functional association	activates	ENSG00000162510	MATN1	matrilin 1, cartilage matrix protein(MATN1)	Yes
WBGene00016250	hsp-110	Heat Shock Protein(hsp-110)	Li et al.(2016)	pubmed:27688402	direct interaction	activates	ENSG00000120694	HSPH1	heat shock protein family H (Hsp110) member 1(HSPH1)	Yes
WBGene00016250	hsp-110	Heat Shock Protein(hsp-110)	Li et al.(2016)	pubmed:27688402	direct interaction	activates	ENSG00000164070	HSPA4L	heat shock protein family A (Hsp70) member 4 like(HSPA4L)	Yes
WBGene00016250	hsp-110	Heat Shock Protein(hsp-110)	Li et al.(2016)	pubmed:27688402	direct interaction	activates	ENSG00000170606	HSPA4	heat shock protein family A (Hsp70) member 4(HSPA4)	Yes
WBGene00016314	C32D5.6	hypothetical protein(C32D5.6)	Sural et al.(2019)	pubmed:30894454	functional association	activates	ENSG00000085831	TTC39A	tetratricopeptide repeat domain 39A(TTC39A)	Yes
WBGene00016314	C32D5.6	hypothetical protein(C32D5.6)	Sural et al.(2019)	pubmed:30894454	functional association	activates	ENSG00000155158	TTC39B	tetratricopeptide repeat domain 39B(TTC39B)	Yes
WBGene00016406	C34D10.1	hypothetical protein(C34D10.1)	Brunquell et al.(2016)	pubmed:27496166	functional association	inhibits	ENSG00000101928	MOSPD1	motile sperm domain containing 1(MOSPD1)	Yes
WBGene00016500	memo-1	Protein memo-1 homolog(memo-1)	Brunquell et al.(2016)	pubmed:27496166	functional association	inhibits	ENSG00000162959	MEMO1	mediator of cell motility 1(MEMO1)	Yes
WBGene00016800	C50C3.2	hypothetical protein(C50C3.2)	Sural et al.(2019)	pubmed:30894454	functional association	activates	ENSG00000138778	CENPE	centromere protein E(CENPE)	Yes
WBGene00016866	coel-1	tubulin folding COfactor E-Like protein(coel-1)	Brunquell et al.(2016)	pubmed:27496166	functional association	inhibits	ENSG00000154114	TBCEL	tubulin folding cofactor E like(TBCEL)	Yes
WBGene00017066	maco-1	MACOilin homolog(maco-1)	Brunquell et al.(2016)	pubmed:27496166	functional association	inhibits	ENSG00000204178	TMEM57	transmembrane protein 57(TMEM57)	Yes
WBGene00017184	ncam-1	NCAM (neural cell adhesion molecule) homolog(ncam-1)	Sural et al.(2019)	pubmed:30894454	functional association	activates	ENSG00000154654	NCAM2	neural cell adhesion molecule 2(NCAM2)	Yes
WBGene00017313	cpsf-2	Probable cleavage and polyadenylation specificity factor subunit 2(cpsf-2)	Brunquell et al.(2016)	pubmed:27496166	functional association	inhibits	ENSG00000165934	CPSF2	cleavage and polyadenylation specific factor 2(CPSF2)	Yes
WBGene00017340	F10D7.3	Uncharacterized monothiol glutaredoxin F10D7.3(F10D7.3)	Sural et al.(2019)	pubmed:30894454	functional association	activates	ENSG00000173221	GLRX	glutaredoxin(GLRX)	Yes
WBGene00017478	F15A8.6	Carboxylic ester hydrolase(F15A8.6)	Brunquell et al.(2016)	pubmed:27496166	functional association	inhibits	ENSG00000172828	CES3	carboxylesterase 3(CES3)	Yes
WBGene00017605	F19F10.9	hypothetical protein(F19F10.9)	Brunquell et al.(2016)	pubmed:27496166	functional association	inhibits	ENSG00000175467	SART1	squamous cell carcinoma antigen recognized by T-cells 1(SART1)	Yes
WBGene00017663	F21D12.3	hypothetical protein(F21D12.3)	Brunquell et al.(2016)	pubmed:27496166	functional association	inhibits	ENSG00000111371	SLC38A1	solute carrier family 38 member 1(SLC38A1)	Yes
WBGene00017673	icmt-1	Protein-S-isoprenylcysteine O-methyltransferase(icmt-1)	Sural et al.(2019)	pubmed:30894454	functional association	activates	ENSG00000116237	ICMT	isoprenylcysteine carboxyl methyltransferase(ICMT)	Yes
WBGene00018135	F37A4.5	hypothetical protein(F37A4.5)	Sural et al.(2019)	pubmed:30894454	functional association	activates	ENSG00000115233	PSMD14	proteasome 26S subunit, non-ATPase 14(PSMD14)	Yes
WBGene00018215	igcm-1	ImmunoGlobulin-like Cell adhesion Molecule family(igcm-1)	Sural et al.(2019)	pubmed:30894454	functional association	activates	ENSG00000112139	MDGA1	MAM domain containing glycosylphosphatidylinositol anchor 1(MDGA1)	Yes
WBGene00018261	cyp-33C5	CYtochrome P450 family(cyp-33C5)	Sural et al.(2019)	pubmed:30894454	functional association	activates	ENSG00000134716	CYP2J2	cytochrome P450 family 2 subfamily J member 2(CYP2J2)	Yes
WBGene00018285	smk-1	SMEK (Dictyostelium Suppressor of MEK null) homolog(smk-1)	Brunquell et al.(2016)	pubmed:27496166	functional association	inhibits	ENSG00000100796	PPP4R3A	protein phosphatase 4 regulatory subunit 3A(PPP4R3A)	Yes
WBGene00018285	smk-1	SMEK (Dictyostelium Suppressor of MEK null) homolog(smk-1)	Brunquell et al.(2016)	pubmed:27496166	functional association	inhibits	ENSG00000275052	PPP4R3B	protein phosphatase 4 regulatory subunit 3B(PPP4R3B)	Yes
WBGene00018286	F41E6.5	hypothetical protein(F41E6.5)	Sural et al.(2019)	pubmed:30894454	functional association	activates	ENSG00000101323	HAO1	hydroxyacid oxidase 1(HAO1)	Yes
WBGene00018330	elks-1	mammalian ELKS/CAST/ERC/Rab6 interacting protein homolog(elks-1)	Brunquell et al.(2016)	pubmed:27496166	functional association	activates	ENSG00000187672	ERC2	ELKS/RAB6-interacting/CAST family member 2(ERC2)	Yes
WBGene00018508	F46F11.1	Inositol hexakisphosphate and diphosphoinositol-pentakisphosphate kinase(F46F11.1)	Brunquell et al.(2016)	pubmed:27496166	functional association	inhibits	ENSG00000145725	PPIP5K2	diphosphoinositol pentakisphosphate kinase 2(PPIP5K2)	Yes
WBGene00018568	F47E1.4	Solute carrier organic anion transporter family member(F47E1.4)	Sural et al.(2019)	pubmed:30894454	functional association	activates	ENSG00000084453	SLCO1A2	solute carrier organic anion transporter family member 1A2(SLCO1A2)	Yes
WBGene00018569	F47F2.1	cAMP-dependent protein kinase, catalytic subunit-like(F47F2.1)	Sural et al.(2019)	pubmed:30894454	functional association	activates	ENSG00000183943	PRKX	protein kinase, X-linked(PRKX)	Yes
WBGene00018682	aagr-4	Acid Alpha Glucosidase Relate(aagr-4)	Brunquell et al.(2016)	pubmed:27496166	functional association	activates	ENSG00000214013	GANC	glucosidase alpha, neutral C(GANC)	Yes
WBGene00018782	cct-3	T-complex protein 1 subunit gamma(cct-3)	Li et al.(2016)	pubmed:27688402	direct interaction	activates	ENSG00000163468	CCT3	chaperonin containing TCP1 subunit 3(CCT3)	Yes
WBGene00018846	eef-1B.1	Probable elongation factor 1-beta/1-delta 1(eef-1B.1)	Brunquell et al.(2016)	pubmed:27496166	functional association	activates	ENSG00000114942	EEF1B2	eukaryotic translation elongation factor 1 beta 2(EEF1B2)	Yes
WBGene00018953	F56C9.10	hypothetical protein(F56C9.10)	Brunquell et al.(2016)	pubmed:27496166	functional association	inhibits	ENSG00000141376	BCAS3	BCAS3, microtubule associated cell migration factor(BCAS3)	Yes
WBGene00018976	daam-1	DAAM (Disheveled-Associated Activator of Morphogenesis) homolog(daam-1)	Sural et al.(2019)	pubmed:30894454	functional association	activates	ENSG00000100592	DAAM1	dishevelled associated activator of morphogenesis 1(DAAM1)	Yes
WBGene00018976	daam-1	DAAM (Disheveled-Associated Activator of Morphogenesis) homolog(daam-1)	Sural et al.(2019)	pubmed:30894454	functional association	activates	ENSG00000146122	DAAM2	dishevelled associated activator of morphogenesis 2(DAAM2)	Yes
WBGene00018986	cdo-1	Cysteine dioxygenase 1(cdo-1)	Brunquell et al.(2016)	pubmed:27496166	functional association	activates	ENSG00000129596	CDO1	cysteine dioxygenase type 1(CDO1)	Yes
WBGene00019015	F57F4.1	hypothetical protein(F57F4.1)	Sural et al.(2019)	pubmed:30894454	functional association	activates	ENSG00000123130	ACOT9	acyl-CoA thioesterase 9(ACOT9)	Yes
WBGene00019018	abts-3	Anion/Bicarbonate TranSporter family(abts-3)	Sural et al.(2019)	pubmed:30894454	functional association	activates	ENSG00000088836	SLC4A11	solute carrier family 4 member 11(SLC4A11)	Yes
WBGene00019022	F58A6.1	hypothetical protein(F58A6.1)	Sural et al.(2019)	pubmed:30894454	functional association	activates	ENSG00000104823	ECH1	enoyl-CoA hydratase 1(ECH1)	Yes
WBGene00019060	F58F9.7	Acyl-coenzyme A oxidase(F58F9.7)	Sural et al.(2019)	pubmed:30894454	functional association	activates	ENSG00000087008	ACOX3	acyl-CoA oxidase 3, pristanoyl(ACOX3)	Yes
WBGene00019061	F58F12.1	ATP synthase subunit delta, mitochondrial(F58F12.1)	Brunquell et al.(2016)	pubmed:27496166	functional association	activates	ENSG00000099624	ATP5D	ATP synthase, H+ transporting, mitochondrial F1 complex, delta subunit(ATP5D)	Yes
WBGene00019166	tat-2	Phospholipid-transporting ATPase(tat-2)	Brunquell et al.(2016)	pubmed:27496166	functional association	inhibits	ENSG00000104043	ATP8B4	ATPase phospholipid transporting 8B4 (putative)(ATP8B4)	Yes
WBGene00019205	kcc-2	K+/Cl-Cotransporter(kcc-2)	Sural et al.(2019)	pubmed:30894454	functional association	activates	ENSG00000124067	SLC12A4	solute carrier family 12 member 4(SLC12A4)	Yes
WBGene00019273	H43E16.1	hypothetical protein(H43E16.1)	Sural et al.(2019)	pubmed:30894454	functional association	activates	ENSG00000102804	TSC22D1	TSC22 domain family member 1(TSC22D1)	Yes
WBGene00019406	acdh-8	Acyl CoA DeHydrogenase(acdh-8)	Sural et al.(2019)	pubmed:30894454	functional association	activates	ENSG00000117054	ACADM	acyl-CoA dehydrogenase, C-4 to C-12 straight chain(ACADM)	Yes
WBGene00019461	K07A3.3	hypothetical protein(K07A3.3)	Sural et al.(2019)	pubmed:30894454	functional association	activates	ENSG00000166855	CLPX	caseinolytic mitochondrial matrix peptidase chaperone subunit(CLPX)	Yes
WBGene00019467	K07B1.7	hypothetical protein(K07B1.7)	Brunquell et al.(2016)	pubmed:27496166	functional association	inhibits	ENSG00000198746	GPATCH3	G-patch domain containing 3(GPATCH3)	Yes
WBGene00019540	K08D12.6	hypothetical protein(K08D12.6)	Brunquell et al.(2016)	pubmed:27496166	functional association	activates	ENSG00000189139	FSCB	fibrous sheath CABYR binding protein(FSCB)	Yes
WBGene00019748	atg-2	AuTophaGy (yeast Atg homolog)(atg-2)	Brunquell et al.(2016)	pubmed:27496166	functional association	inhibits	ENSG00000066739	atg2b	autophagy related 2B(ATG2B)	Yes
WBGene00019748	atg-2	AuTophaGy (yeast Atg homolog)(atg-2)	Brunquell et al.(2016)	pubmed:27496166	functional association	inhibits	ENSG00000110046	ATG2A	autophagy related 2A(ATG2A)	Yes
WBGene00019867	R04B3.2	Glycosylasparaginase beta chain(R04B3.2)	Sural et al.(2019)	pubmed:30894454	functional association	activates	ENSG00000038002	AGA	aspartylglucosaminidase(AGA)	Yes
WBGene00019890	R05F9.6	hypothetical protein(R05F9.6)	Li et al.(2016)	pubmed:27688402	direct interaction	activates	ENSG00000079739	PGM1	phosphoglucomutase 1(PGM1)	Yes
WBGene00019902	R05G6.10	hypothetical protein(R05G6.10)	Sural et al.(2019)	pubmed:30894454	functional association	activates	ENSG00000138670	RASGEF1B	RasGEF domain family member 1B(RASGEF1B)	Yes
WBGene00019960	ztf-16	Zinc finger putative Transcription Factor family(ztf-16)	Sural et al.(2019)	pubmed:30894454	functional association	activates	ENSG00000161405	IKZF3	IKAROS family zinc finger 3(IKZF3)	Yes
WBGene00019960	ztf-16	Zinc finger putative Transcription Factor family(ztf-16)	Sural et al.(2019)	pubmed:30894454	functional association	activates	ENSG00000185811	IKZF1	IKAROS family zinc finger 1(IKZF1)	Yes
WBGene00020334	epg-7	Ectopic P Granules(epg-7)	Brunquell et al.(2016)	pubmed:27496166	functional association	inhibits	ENSG00000023287	RB1CC1	RB1 inducible coiled-coil 1(RB1CC1)	Yes
WBGene00020391	cct-7	Chaperonin Containing TCP-1(cct-7)	Li et al.(2016)	pubmed:27688402	direct interaction	activates	ENSG00000135624	CCT7	chaperonin containing TCP1 subunit 7(CCT7)	Yes
WBGene00020397	pcbd-1	Putative pterin-4-alpha-carbinolamine dehydratase(pcbd-1)	Brunquell et al.(2016)	pubmed:27496166	functional association	activates	ENSG00000166228	PCBD1	pterin-4 alpha-carbinolamine dehydratase 1(PCBD1)	Yes
WBGene00020567	T19D2.1	hypothetical protein(T19D2.1)	Sural et al.(2019)	pubmed:30894454	functional association	activates	ENSG00000142303	ADAMTS10	ADAM metallopeptidase with thrombospondin type 1 motif 10(ADAMTS10)	Yes
WBGene00020567	T19D2.1	hypothetical protein(T19D2.1)	Sural et al.(2019)	pubmed:30894454	functional association	activates	ENSG00000154734	adamts1	ADAM metallopeptidase with thrombospondin type 1 motif 1(ADAMTS1)	Yes
WBGene00020649	sma-10	Leucine-rich repeats and immunoglobulin-like domainsprotein sma-10(sma-10)	Sural et al.(2019)	pubmed:30894454	functional association	activates	ENSG00000139263	LRIG3	leucine rich repeats and immunoglobulin like domains 3(LRIG3)	Yes
WBGene00020649	sma-10	Leucine-rich repeats and immunoglobulin-like domainsprotein sma-10(sma-10)	Sural et al.(2019)	pubmed:30894454	functional association	activates	ENSG00000144749	LRIG1	leucine rich repeats and immunoglobulin like domains 1(LRIG1)	Yes
WBGene00020649	sma-10	Leucine-rich repeats and immunoglobulin-like domainsprotein sma-10(sma-10)	Sural et al.(2019)	pubmed:30894454	functional association	activates	ENSG00000198799	LRIG2	leucine rich repeats and immunoglobulin like domains 2(LRIG2)	Yes
WBGene00020706	atg-9	AuTophaGy (yeast Atg homolog)(atg-9)	Brunquell et al.(2016)	pubmed:27496166	functional association	inhibits	ENSG00000198925	atg9a	autophagy related 9A(ATG9A)	Yes
WBGene00020721	T23B12.6	hypothetical protein(T23B12.6)	Brunquell et al.(2016)	pubmed:27496166	functional association	inhibits	ENSG00000136636	KCTD3	potassium channel tetramerization domain containing 3(KCTD3)	Yes
WBGene00020721	T23B12.6	hypothetical protein(T23B12.6)	Brunquell et al.(2016)	pubmed:27496166	functional association	inhibits	ENSG00000160410	SHKBP1	SH3KBP1 binding protein 1(SHKBP1)	Yes
WBGene00020840	spch-3	SPerm CHromatin enriched(spch-3)	Sural et al.(2019)	pubmed:30894454	functional association	activates	ENSG00000174891	RSRC1	arginine and serine rich coiled-coil 1(RSRC1)	Yes
WBGene00020841	T27A3.5	Protein-tyrosine-phosphatase(T27A3.5)	Sural et al.(2019)	pubmed:30894454	functional association	activates	ENSG00000204179	PTPN20	protein tyrosine phosphatase, non-receptor type 20(PTPN20)	Yes
WBGene00020915	nol-5	NucleOLar protein(nol-5)	Li et al.(2016)	pubmed:27688402	direct interaction	activates	ENSG00000055044	NOP58	NOP58 ribonucleoprotein(NOP58)	Yes
WBGene00021072	W07B8.4	hypothetical protein(W07B8.4)	Sural et al.(2019)	pubmed:30894454	functional association	activates	ENSG00000164733	CTSB	cathepsin B(CTSB)	Yes
WBGene00021160	gba-4	Putative glucosylceramidase 4(gba-4)	Sural et al.(2019)	pubmed:30894454	functional association	inhibits	ENSG00000177628	GBA	glucosylceramidase beta(GBA)	Yes
WBGene00021248	Y22D7AL.10	hypothetical protein(Y22D7AL.10)	Brunquell et al.(2016)	pubmed:27496166	functional association	activates	ENSG00000115541	hspe1	heat shock protein family E (Hsp10) member 1(HSPE1)	Yes
WBGene00021371	nape-1	N-Acyl Phosphatidyl Ethanolamine specific phospholipase D (NAPE-PLD) homolog(nape-1)	Sural et al.(2019)	pubmed:30894454	functional association	activates	ENSG00000161048	NAPEPLD	N-acyl phosphatidylethanolamine phospholipase D(NAPEPLD)	Yes
WBGene00021829	mrpl-17	Mitochondrial Ribosomal Protein, Large(mrpl-17)	Brunquell et al.(2016)	pubmed:27496166	functional association	activates	ENSG00000158042	MRPL17	mitochondrial ribosomal protein L17(MRPL17)	Yes
WBGene00021984	Y59C2A.1	hypothetical protein(Y59C2A.1)	Brunquell et al.(2016)	pubmed:27496166	functional association	activates	ENSG00000128510	CPA4	carboxypeptidase A4(CPA4)	Yes
WBGene00022078	epg-9	Ectopic P Granules(epg-9)	Li et al.(2016)	pubmed:27688402	direct interaction	inhibits	ENSG00000123395	ATG101	autophagy related 101(ATG101)	Yes
WBGene00022104	acsd-1	2-amino-3-carboxymuconate-6-semialdehyde decarboxylase(acsd-1)	Brunquell et al.(2016)	pubmed:27496166	functional association	activates	ENSG00000153086	ACMSD	aminocarboxymuconate semialdehyde decarboxylase(ACMSD)	Yes
WBGene00022199	pfk-1.1	ATP-dependent 6-phosphofructokinase 1(pfk-1.1)	Brunquell et al.(2016)	pubmed:27496166	functional association	activates	ENSG00000067057	PFKP	phosphofructokinase, platelet(PFKP)	Yes
WBGene00022199	pfk-1.1	ATP-dependent 6-phosphofructokinase 1(pfk-1.1)	Brunquell et al.(2016)	pubmed:27496166	functional association	activates	ENSG00000141959	PFKL	phosphofructokinase, liver type(PFKL)	Yes
WBGene00022199	pfk-1.1	ATP-dependent 6-phosphofructokinase 1(pfk-1.1)	Brunquell et al.(2016)	pubmed:27496166	functional association	activates	ENSG00000152556	PFKM	phosphofructokinase, muscle(PFKM)	Yes
WBGene00022500	lfi-1	Lin-5 (Five) Interacting protein(lfi-1)	Sural et al.(2019)	pubmed:30894454	functional association	activates	ENSG00000058453	CROCC	ciliary rootlet coiled-coil, rootletin(CROCC)	Yes
WBGene00044070	set-18	SET (trithorax/polycomb) domain containing(set-18)	Brunquell et al.(2016)	pubmed:27496166	functional association	activates	ENSG00000115593	SMYD1	SET and MYND domain containing 1(SMYD1)	Yes
WBGene00044281	R04A9.7	hypothetical protein(R04A9.7)	Sural et al.(2019)	pubmed:30894454	functional association	activates	ENSG00000108443	RPS6KB1	ribosomal protein S6 kinase B1(RPS6KB1)	Yes
WBGene00077690	mtp-18	Mitochondrial fission process protein 1(mtp-18)	Brunquell et al.(2016)	pubmed:27496166	functional association	activates	ENSG00000242114	MTFP1	mitochondrial fission process 1(MTFP1)	Yes
FBgn0029174	FKBP59	FK506-binding protein FKBP59(FKBP59)	Birch-Machin et al.(2005)	pubmed:15998452	direct interaction	activates	ENSG00000004478	FKBP4	FK506 binding protein 4(FKBP4)	Yes
FBgn0001977	CIAPIN1	CIAPIN1 ortholog(CIAPIN1)	Birch-Machin et al.(2005)	pubmed:15998452	direct interaction	N/D	ENSG00000005194	CIAPIN1	cytokine induced apoptosis inhibitor 1(CIAPIN1)	Yes
FBgn0001104	Galphai	G protein alpha i subunit(Galphai)	Birch-Machin et al.(2005)	pubmed:15998452	direct interaction	N/D	ENSG00000065135	gnai3	G protein subunit alpha i3(GNAI3)	Yes
FBgn0001104	Galphai	G protein alpha i subunit(Galphai)	Birch-Machin et al.(2005)	pubmed:15998452	direct interaction	N/D	ENSG00000114353	GNAI2	G protein subunit alpha i2(GNAI2)	Yes
FBgn0001104	Galphai	G protein alpha i subunit(Galphai)	Birch-Machin et al.(2005)	pubmed:15998452	direct interaction	N/D	ENSG00000127955	GNAI1	G protein subunit alpha i1(GNAI1)	Yes
FBgn0001220	Hsc70-5	Heat shock protein cognate 5(Hsc70-5)	Birch-Machin et al.(2005)	pubmed:15998452	direct interaction	activates	ENSG00000113013	HSPA9	heat shock protein family A (Hsp70) member 9(HSPA9)	Yes
FBgn0001233	HSP83	Heat shock protein 83(Hsp83)	Wu et al.(1984)	pubmed:6472466	direct interaction	activates	ENSG00000080824	HSP90AA1	heat shock protein 90 alpha family class A member 1(HSP90AA1)	No
FBgn0001233	HSP83	Heat shock protein 83(Hsp83)	Wu et al.(1984)	pubmed:6472466	direct interaction	activates	ENSG00000096384	HSP90AB1	heat shock protein 90 alpha family class B member 1(HSP90AB1)	No
FBgn0003074	Pgi	Phosphoglucose isomerase(Pgi)	Birch-Machin et al.(2005)	pubmed:15998452	direct interaction	activates	ENSG00000105220	GPI	glucose-6-phosphate isomerase(GPI)	Yes
FBgn0004106	CDK1	Cyclin-dependent kinase 1(Cdk1)	Birch-Machin et al.(2005)	pubmed:15998452	direct interaction	activates	ENSG00000170312	CDK1	cyclin dependent kinase 1(CDK1)	Yes
FBgn0010100	Acon	Aconitase(Acon)	Birch-Machin et al.(2005)	pubmed:15998452	direct interaction	inhibits	ENSG00000100412	ACO2	aconitase 2(ACO2)	Yes
FBgn0010348	Arf79F	ADP ribosylation factor at 79F(Arf79F)	Birch-Machin et al.(2005)	pubmed:15998452	direct interaction	N/D	ENSG00000143761	MIR3620	microRNA 3620(MIR3620)	Yes
FBgn0013305	Nmda1	N-methyl-D-aspartate receptor-associated protein(Nmda1)	Birch-Machin et al.(2005)	pubmed:15998452	direct interaction	activates	ENSG00000178719	GRINA	glutamate ionotropic receptor NMDA type subunit associated protein 1(GRINA)	Yes
FBgn0014906	Hydr2	alpha/beta hydrolase2(Hydr2)	Birch-Machin et al.(2005)	pubmed:15998452	direct interaction	activates	ENSG00000140526	ABHD2	abhydrolase domain containing 2(ABHD2)	Yes
FBgn0015019	Cctgamma	CG8977 gene product from transcript CG8977-RB(Cctgamma)	Birch-Machin et al.(2005)	pubmed:15998452	direct interaction	activates	ENSG00000163468	CCT3	chaperonin containing TCP1 subunit 3(CCT3)	Yes
FBgn0015245	Hsp60	Heat shock protein 60(Hsp60)	Birch-Machin et al.(2005)	pubmed:15998452	direct interaction	activates	ENSG00000144381	HSPD1	heat shock protein family D (Hsp60) member 1(HSPD1)	Yes
FBgn0015828	TfIIEalpha	Transcription factor IIEalpha(TfIIEalpha)	Birch-Machin et al.(2005)	pubmed:15998452	direct interaction	activates	ENSG00000153767	GTF2E1	general transcription factor IIE subunit 1(GTF2E1)	Yes
FBgn0016131	CDK4	Cyclin-dependent kinase 4(Cdk4)	Birch-Machin et al.(2005)	pubmed:15998452	direct interaction	N/D	ENSG00000105810	CDK6	cyclin dependent kinase 6(CDK6)	Yes
FBgn0023527	CG3071	CG3071 gene product from transcript CG3071-RA(CG3071)	Birch-Machin et al.(2005)	pubmed:15998452	direct interaction	activates	ENSG00000164338	UTP15	UTP15, small subunit processome component(UTP15)	Yes
FBgn0023529	CG2918	CG2918 gene product from transcript CG2918-RB(CG2918)	Birch-Machin et al.(2005)	pubmed:15998452	direct interaction	activates	ENSG00000149428	HYOU1	hypoxia up-regulated 1(HYOU1)	Yes
FBgn0025637	SkpA	SKP1-related A(SkpA)	Birch-Machin et al.(2005)	pubmed:15998452	direct interaction	activates	ENSG00000113558	SKP1	S-phase kinase associated protein 1(SKP1)	Yes
FBgn0025725	alphaCOP	Coat Protein (coatomer) alpha(alphaCOP)	Birch-Machin et al.(2005)	pubmed:15998452	direct interaction	inhibits	ENSG00000122218	COPA	coatomer protein complex subunit alpha(COPA)	Yes
FBgn0026418	Hsc70Cb	CG6603 gene product from transcript CG6603-RI(Hsc70Cb)	Birch-Machin et al.(2005)	pubmed:15998452	direct interaction	activates	ENSG00000120694	HSPH1	heat shock protein family H (Hsp110) member 1(HSPH1)	Yes
FBgn0026418	Hsc70Cb	CG6603 gene product from transcript CG6603-RI(Hsc70Cb)	Birch-Machin et al.(2005)	pubmed:15998452	direct interaction	activates	ENSG00000164070	HSPA4L	heat shock protein family A (Hsp70) member 4 like(HSPA4L)	Yes
FBgn0026418	Hsc70Cb	CG6603 gene product from transcript CG6603-RI(Hsc70Cb)	Birch-Machin et al.(2005)	pubmed:15998452	direct interaction	activates	ENSG00000170606	HSPA4	heat shock protein family A (Hsp70) member 4(HSPA4)	Yes
FBgn0028507	CG3793	CG3793 gene product from transcript CG3793-RB(CG3793)	Birch-Machin et al.(2005)	pubmed:15998452	direct interaction	activates	ENSG00000205629	LCMT1	leucine carboxyl methyltransferase 1(LCMT1)	Yes
FBgn0028689	Rpn6	Regulatory particle non-ATPase 6(Rpn6)	Birch-Machin et al.(2005)	pubmed:15998452	direct interaction	activates	ENSG00000108671	PSMD11	proteasome 26S subunit, non-ATPase 11(PSMD11)	Yes
FBgn0029088	disp	dispatched(disp)	Birch-Machin et al.(2005)	pubmed:15998452	direct interaction	N/D	ENSG00000154309	DISP1	dispatched RND transporter family member 1(DISP1)	Yes
FBgn0029819	USP30	Ubiquitin specific protease 30(Usp30)	Birch-Machin et al.(2005)	pubmed:15998452	direct interaction	N/D	ENSG00000135093	USP30	ubiquitin specific peptidase 30(USP30)	Yes
FBgn0029882	CG3226	CG3226 gene product from transcript CG3226-RA(CG3226)	Birch-Machin et al.(2005)	pubmed:15998452	direct interaction	inhibits	ENSG00000116161	CACYBP	calcyclin binding protein(CACYBP)	Yes
FBgn0030086	CG7033	CG7033 gene product from transcript CG7033-RA(CG7033)	Birch-Machin et al.(2005)	pubmed:15998452	direct interaction	inhibits	ENSG00000166226	CCT2	chaperonin containing TCP1 subunit 2(CCT2)	Yes
FBgn0032030	WDR82	WD repeat domain 82(Wdr82)	Birch-Machin et al.(2005)	pubmed:15998452	direct interaction	N/D	ENSG00000164091	WDR82	WD repeat domain 82(WDR82)	Yes
FBgn0032032	CG17294	CG17294 gene product from transcript CG17294-RA(CG17294)	Birch-Machin et al.(2005)	pubmed:15998452	direct interaction	activates	ENSG00000167220	HDHD2	haloacid dehalogenase like hydrolase domain containing 2(HDHD2)	Yes
FBgn0032961	CG1416	CG1416 gene product from transcript CG1416-RA(CG1416)	Birch-Machin et al.(2005)	pubmed:15998452	direct interaction	activates	ENSG00000100591	AHSA1	activator of Hsp90 ATPase activity 1(AHSA1)	Yes
FBgn0033241	CG2915	CG2915 gene product from transcript CG2915-RA(CG2915)	Birch-Machin et al.(2005)	pubmed:15998452	direct interaction	inhibits	ENSG00000163751	CPA3	carboxypeptidase A3(CPA3)	Yes
FBgn0033342	CG8258	CG8258 gene product from transcript CG8258-RA(CG8258)	Birch-Machin et al.(2005)	pubmed:15998452	direct interaction	activates	ENSG00000156261	CCT8	chaperonin containing TCP1 subunit 8(CCT8)	Yes
FBgn0033413	prel	preli-like(prel)	Birch-Machin et al.(2005)	pubmed:15998452	direct interaction	activates	ENSG00000169230	PRELID1	PRELI domain containing 1(PRELID1)	Yes
FBgn0033859	fand	fandango(fand)	Birch-Machin et al.(2005)	pubmed:15998452	direct interaction	activates	ENSG00000076924	XAB2	XPA binding protein 2(XAB2)	Yes
FBgn0034215	MTAP	Methylthioadenosine phosphorylase ortholog(Mtap)	Birch-Machin et al.(2005)	pubmed:15998452	direct interaction	activates	ENSG00000099810	MTAP	methylthioadenosine phosphorylase(MTAP)	Yes
FBgn0034275	CG5002	CG5002 gene product from transcript CG5002-RA(CG5002)	Birch-Machin et al.(2005)	pubmed:15998452	direct interaction	inhibits	ENSG00000181045	SLC26A11	solute carrier family 26 member 11(SLC26A11)	Yes
FBgn0035420	CG14967	CG14967 gene product from transcript CG14967-RB(CG14967)	Birch-Machin et al.(2005)	pubmed:15998452	direct interaction	activates	ENSG00000007202	KIAA0100	KIAA0100(KIAA0100)	Yes
FBgn0035524	CG11583	CG11583 gene product from transcript CG11583-RA(CG11583)	Birch-Machin et al.(2005)	pubmed:15998452	direct interaction	activates	ENSG00000113460	BRIX1	BRX1, biogenesis of ribosomes(BRIX1)	Yes
FBgn0035630	CG10576	CG10576 gene product from transcript CG10576-RD(CG10576)	Birch-Machin et al.(2005)	pubmed:15998452	direct interaction	activates	ENSG00000170515	PA2G4	proliferation-associated 2G4(PA2G4)	Yes
FBgn0035639	CG5537	CG5537 gene product from transcript CG5537-RC(CG5537)	Birch-Machin et al.(2005)	pubmed:15998452	direct interaction	N/D	ENSG00000094841	UPRT	uracil phosphoribosyltransferase homolog(UPRT)	Yes
FBgn0036505	CG7945	CG7945 gene product from transcript CG7945-RA(CG7945)	Birch-Machin et al.(2005)	pubmed:15998452	direct interaction	inhibits	ENSG00000112208	BAG2	BCL2 associated athanogene 2(BAG2)	Yes
FBgn0036772	CG5290	CG5290 gene product from transcript CG5290-RA(CG5290)	Birch-Machin et al.(2005)	pubmed:15998452	direct interaction	activates	ENSG00000018699	TTC27	tetratricopeptide repeat domain 27(TTC27)	Yes
FBgn0036846	MESR6	Misexpression suppressor of ras 6(MESR6)	Birch-Machin et al.(2005)	pubmed:15998452	direct interaction	activates	ENSG00000082213	C5ORF22	chromosome 5 open reading frame 22(C5orf22)	Yes
FBgn0037439	CG10286	CG10286 gene product from transcript CG10286-RA(CG10286)	Birch-Machin et al.(2005)	pubmed:15998452	direct interaction	activates	ENSG00000155393	HEATR3	HEAT repeat containing 3(HEATR3)	Yes
FBgn0037556	CG9636	CG9636 gene product from transcript CG9636-RC(CG9636)	Birch-Machin et al.(2005)	pubmed:15998452	direct interaction	activates	ENSG00000107874	CUEDC2	CUE domain containing 2(CUEDC2)	Yes
FBgn0037610	CG8043	CG8043 gene product from transcript CG8043-RA(CG8043)	Birch-Machin et al.(2005)	pubmed:15998452	direct interaction	activates	ENSG00000181873	IBA57	IBA57 homolog, iron-sulfur cluster assembly(IBA57)	Yes
FBgn0037632	Tcp-1eta	CG8351 gene product from transcript CG8351-RA(Tcp-1eta)	Birch-Machin et al.(2005)	pubmed:15998452	direct interaction	N/D	ENSG00000135624	CCT7	chaperonin containing TCP1 subunit 7(CCT7)	Yes
FBgn0037723	SpdS	Spermidine Synthase(SpdS)	Birch-Machin et al.(2005)	pubmed:15998452	direct interaction	N/D	ENSG00000116649	SRM	spermidine synthase(SRM)	Yes
FBgn0037874	TCTP	Translationally controlled tumor protein ortholog (H. sapiens)(Tctp)	Birch-Machin et al.(2005)	pubmed:15998452	direct interaction	N/D	ENSG00000133112	TPT1	tumor protein, translationally-controlled 1(TPT1)	Yes
FBgn0038145	Droj2	DnaJ-like-2(Droj2)	Birch-Machin et al.(2005)	pubmed:15998452	direct interaction	inhibits	ENSG00000086061	DNAJA1	DnaJ heat shock protein family (Hsp40) member A1(DNAJA1)	Yes
FBgn0038145	Droj2	DnaJ-like-2(Droj2)	Birch-Machin et al.(2005)	pubmed:15998452	direct interaction	inhibits	ENSG00000140403	DNAJA4	DnaJ heat shock protein family (Hsp40) member A4(DNAJA4)	Yes
FBgn0039776	PH4alphaEFB	prolyl-4-hydroxylase-alpha EFB(PH4alphaEFB)	Birch-Machin et al.(2005)	pubmed:15998452	direct interaction	N/D	ENSG00000072682	P4HA2	prolyl 4-hydroxylase subunit alpha 2(P4HA2)	Yes
FBgn0039776	PH4alphaEFB	prolyl-4-hydroxylase-alpha EFB(PH4alphaEFB)	Birch-Machin et al.(2005)	pubmed:15998452	direct interaction	N/D	ENSG00000122884	P4HA1	prolyl 4-hydroxylase subunit alpha 1(P4HA1)	Yes
FBgn0039854	CG1635	CG1635 gene product from transcript CG1635-RA(CG1635)	Birch-Machin et al.(2005)	pubmed:15998452	direct interaction	activates	ENSG00000123130	ACOT9	acyl-CoA thioesterase 9(ACOT9)	Yes
FBgn0040239	bc10	CG4867 gene product from transcript CG4867-RA(bc10)	Birch-Machin et al.(2005)	pubmed:15998452	direct interaction	N/D	ENSG00000166619	BLCAP	bladder cancer associated protein(BLCAP)	Yes
FBgn0040346	CG3704	CG3704 gene product from transcript CG3704-RA(CG3704)	Birch-Machin et al.(2005)	pubmed:15998452	direct interaction	activates	ENSG00000198522	GPN1	GPN-loop GTPase 1(GPN1)	Yes
FBgn0040475	SH3PX1	SH3PX1 ortholog (H. sapiens)(SH3PX1)	Birch-Machin et al.(2005)	pubmed:15998452	direct interaction	inhibits	ENSG00000130340	SNX9	sorting nexin 9(SNX9)	Yes
FBgn0040475	SH3PX1	SH3PX1 ortholog (H. sapiens)(SH3PX1)	Birch-Machin et al.(2005)	pubmed:15998452	direct interaction	inhibits	ENSG00000178996	SNX18	sorting nexin 18(SNX18)	Yes
FBgn0041094	scyl	scylla(scyl)	Birch-Machin et al.(2005)	pubmed:15998452	direct interaction	N/D	ENSG00000168209	DDIT4	DNA damage inducible transcript 4(DDIT4)	Yes
FBgn0052649	CG32649	CG32649 gene product from transcript CG32649-RA(CG32649)	Birch-Machin et al.(2005)	pubmed:15998452	direct interaction	activates	ENSG00000123815	COQ8B	coenzyme Q8B(COQ8B)	Yes
YAL003W	EFB1	translation elongation factor 1 subunitbeta(EFB1)	Lee et al.(2002)|Harbison et al.(2004)|Reimand et al.(2010)	pubmed:12399584|pubmed:15343339|pubmed:20385592	direct interaction	activates	ENSG00000114942	EEF1B2	eukaryotic translation elongation factor 1 beta 2(EEF1B2)	Yes
YBL032W	HEK2	Hek2p(HEK2)	Lee et al.(2002)|Workman et al.(2006)|Reimand et al.(2010)	pubmed:12399584|pubmed:16709784|pubmed:20385592	direct interaction	activates	ENSG00000183570	PCBP3	poly(rC) binding protein 3(PCBP3)	Yes
YBL076C	ILS1	isoleucine--tRNA ligase ILS1(ILS1)	Harbison et al.(2004)|Workman et al.(2006)	pubmed:15343339|pubmed:16709784	direct interaction	N/D	ENSG00000196305	IARS	isoleucyl-tRNA synthetase(IARS)	Yes
YCR012W	PGK1	phosphoglycerate kinase(PGK1)	Hahn et al.(2004)	pubmed:15169889	direct interaction	activates	ENSG00000102144	PGK1	phosphoglycerate kinase 1(PGK1)	Yes
YDR060W	MAK21	RNA-binding ribosome biosynthesis protein MAK21(MAK21)	Lee et al.(2002)|Chua et al.(2006)	pubmed:12399584|pubmed:16880382	direct interaction	activates	ENSG00000115816	CEBPZ	CCAAT/enhancer binding protein zeta(CEBPZ)	Yes
YDR164C	sec1	Sec1p(SEC1)	Harbison et al.(2004)	pubmed:15343339	direct interaction	N/D	ENSG00000076944	STXBP2	syntaxin binding protein 2(STXBP2)	Yes
YDR164C	sec1	Sec1p(SEC1)	Harbison et al.(2004)	pubmed:15343339	direct interaction	N/D	ENSG00000116266	STXBP3	syntaxin binding protein 3(STXBP3)	Yes
YDR214W	AHA1	Aha1p(AHA1)	Lee et al.(2002)|Harbison et al.(2004)|Yamamoto et al.(2005)|Workman et al.(2006)|Eastmond et al.(2006)|Reimand et al.(2010)	pubmed:12399584|pubmed:15343339|pubmed:15647283|pubmed:16709784|pubmed:16926161|pubmed:20385592	direct interaction	activates	ENSG00000100591	AHSA1	activator of Hsp90 ATPase activity 1(AHSA1)	Yes
YFL039C	acT1	actin(ACT1)	Harbison et al.(2004)|Pincus et al.(2018)	pubmed:15343339|pubmed:30332327	direct interaction	N/D	ENSG00000143632	ACTA1	actin, alpha 1, skeletal muscle(ACTA1)	Yes
YFL039C	acT1	actin(ACT1)	Harbison et al.(2004)|Pincus et al.(2018)	pubmed:15343339|pubmed:30332327	direct interaction	N/D	ENSG00000163017	ACTG2	actin, gamma 2, smooth muscle, enteric(ACTG2)	Yes
YGL006W	pmc1	calcium-transporting ATPase PMC1(PMC1)	Workman et al.(2006)	pubmed:16709784	direct interaction	N/D	ENSG00000058668	ATP2B4	ATPase plasma membrane Ca2+ transporting 4(ATP2B4)	Yes
YGL006W	pmc1	calcium-transporting ATPase PMC1(PMC1)	Workman et al.(2006)	pubmed:16709784	direct interaction	N/D	ENSG00000067842	ATP2B3	ATPase plasma membrane Ca2+ transporting 3(ATP2B3)	Yes
YGL006W	pmc1	calcium-transporting ATPase PMC1(PMC1)	Workman et al.(2006)	pubmed:16709784	direct interaction	N/D	ENSG00000070961	ATP2B1	ATPase plasma membrane Ca2+ transporting 1(ATP2B1)	Yes
YGL167C	pmr1	Ca(2+)/Mn(2+)-transporting P-type ATPasePMR1(PMR1)	Yamamoto et al.(2005)|Workman et al.(2006)	pubmed:15647283|pubmed:16709784	direct interaction	N/D	ENSG00000017260	ATP2C1	ATPase secretory pathway Ca2+ transporting 1(ATP2C1)	Yes
YGR248W	SOL4	6-phosphogluconolactonase SOL4(SOL4)	Lee et al.(2002)	pubmed:12399584	direct interaction	N/D	ENSG00000130313	PGLS	6-phosphogluconolactonase(PGLS)	Yes
YGR284C	ERV29	Erv29p(ERV29)	Hahn et al.(2004)	pubmed:15169889	direct interaction	activates	ENSG00000148248	SURF4	surfeit 4(SURF4)	Yes
YJL034W	KAR2	Hsp70 family ATPase KAR2(KAR2)	Lee et al.(2002)|Harbison et al.(2004)|Yamamoto et al.(2005)|Workman et al.(2006)|Chua et al.(2006) |Eastmond et al.(2006)|Hou et al.(2014)	pubmed:12399584|pubmed:15343339|pubmed:15647283|pubmed:16709784|pubmed:16880382 |pubmed:16926161|pubmed:24237754	direct interaction	activates	ENSG00000044574	HSPA5	heat shock protein family A (Hsp70) member 5(HSPA5)	Yes
YJL035C	tad2	tRNA(adenine34) deaminase(TAD2)	Lee et al.(2002)|Harbison et al.(2004)|Workman et al.(2006)	pubmed:12399584|pubmed:15343339|pubmed:16709784	direct interaction	N/D	ENSG00000189007	ADAT2	adenosine deaminase, tRNA specific 2(ADAT2)	Yes
YJL074C	SMC3	cohesin subunit SMC3(SMC3)	Harbison et al.(2004)|Eastmond et al.(2006)	pubmed:15343339|pubmed:16926161	direct interaction	activates	ENSG00000108055	SMC3	structural maintenance of chromosomes 3(SMC3)	Yes
YJR045C	ssc1	Hsp70 family ATPase SSC1(SSC1)	Sakurai et al.(2011)	pubmed:21827755	direct interaction	activates	ENSG00000113013	HSPA9	heat shock protein family A (Hsp70) member 9(HSPA9)	No
YJR117W	STE24	zinc metalloprotease(STE24)	Harbison et al.(2004)|Chua et al.(2006)	pubmed:15343339|pubmed:16880382	direct interaction	activates	ENSG00000084073	ZMPSTE24	zinc metallopeptidase STE24(ZMPSTE24)	Yes
YKL009W	MRT4	Mrt4p(MRT4)	Harbison et al.(2004)|Reimand et al.(2010)	pubmed:15343339|pubmed:20385592	direct interaction	activates	ENSG00000053372	MRTO4	MRT4 homolog, ribosome maturation factor(MRTO4)	Yes
YKL010C	UFD4	putative ubiquitin-protein ligase UFD4(UFD4)	Harbison et al.(2004)|Hou et al.(2014)	pubmed:15343339|pubmed:24237754	direct interaction	activates	ENSG00000153827	TRIP12	thyroid hormone receptor interactor 12(TRIP12)	Yes
YKL035W	ugp1	UTP glucose-1-phosphate uridylyltransferase(UGP1)	Harbison et al.(2004)|Yamamoto et al.(2005)	pubmed:15343339|pubmed:15647283	direct interaction	activates	ENSG00000169764	UGP2	UDP-glucose pyrophosphorylase 2(UGP2)	Yes
YKL152C	GPM1	phosphoglycerate mutase GPM1(GPM1)	Lee et al.(2002)|Harbison et al.(2004)|Workman et al.(2006)|Reimand et al.(2010)	pubmed:12399584|pubmed:15343339|pubmed:16709784|pubmed:20385592	direct interaction	activates	ENSG00000171314	PGAM1	phosphoglycerate mutase 1(PGAM1)	Yes
YLR109W	AHP1	thioredoxin peroxidase AHP1(AHP1)	Harbison et al.(2004)|Yamamoto et al.(2005)|Chua et al.(2006)	pubmed:15343339|pubmed:15647283|pubmed:16880382	direct interaction	activates	ENSG00000126432	PRDX5	peroxiredoxin 5(PRDX5)	Yes
YLR216C	CPR6	peptidylprolyl isomerase CPR6(CPR6)	Lee et al.(2002)|Harbison et al.(2004)|Yamamoto et al.(2005)|Workman et al.(2006)|Eastmond et al.(2006)|Reimand et al.(2010)	pubmed:12399584|pubmed:15343339|pubmed:15647283|pubmed:16709784|pubmed:16926161|pubmed:20385592	direct interaction	activates	ENSG00000171497	PPID	peptidylprolyl isomerase D(PPID)	Yes
YLR259C	Hsp60	chaperone ATPase HSP60(HSP60)	Sakurai et al.(2011)	pubmed:21827755	direct interaction	activates	ENSG00000144381	HSPD1	heat shock protein family D (Hsp60) member 1(HSPD1)	No
YLR347C	kap95	karyopherin beta(KAP95)	Harbison et al.(2004)	pubmed:15343339	direct interaction	N/D	ENSG00000108424	KPNB1	karyopherin subunit beta 1(KPNB1)	Yes
YML130C	Ero1	ER oxidoreductin(ERO1)	Harbison et al.(2004)|Yamamoto et al.(2005)|Chua et al.(2006)|Eastmond et al.(2006)|Hou et al.(2014)	pubmed:15343339|pubmed:15647283|pubmed:16880382|pubmed:16926161|pubmed:24237754	direct interaction	activates	ENSG00000086619	ERO1B	endoplasmic reticulum oxidoreductase 1 beta(ERO1B)	No
YML130C	Ero1	ER oxidoreductin(ERO1)	Harbison et al.(2004)|Yamamoto et al.(2005)|Chua et al.(2006)|Eastmond et al.(2006)|Hou et al.(2014)	pubmed:15343339|pubmed:15647283|pubmed:16880382|pubmed:16926161|pubmed:24237754	direct interaction	activates	ENSG00000197930	ERO1A	endoplasmic reticulum oxidoreductase 1 alpha(ERO1A)	No
YNL007C	SIS1	type II HSP40 co-chaperone SIS1(SIS1)	Lee et al.(2002)|Harbison et al.(2004)|Yamamoto et al.(2005)|Workman et al.(2006)|Eastmond et al.(2006)|Yamamoto et al.(2007)|Reimand et al.(2010)	pubmed:12399584|pubmed:15343339|pubmed:15647283|pubmed:16709784|pubmed:16926161|pubmed:17586717|pubmed:20385592	direct interaction	activates	ENSG00000132002	DNAJB1	DnaJ heat shock protein family (Hsp40) member B1(DNAJB1)	Yes
YNL007C	SIS1	type II HSP40 co-chaperone SIS1(SIS1)	Lee et al.(2002)|Harbison et al.(2004)|Yamamoto et al.(2005)|Workman et al.(2006)|Eastmond et al.(2006)|Yamamoto et al.(2007)|Reimand et al.(2010)	pubmed:12399584|pubmed:15343339|pubmed:15647283|pubmed:16709784|pubmed:16926161|pubmed:17586717|pubmed:20385592	direct interaction	activates	ENSG00000137094	DNAJB5	DnaJ heat shock protein family (Hsp40) member B5(DNAJB5)	Yes
YNL007C	SIS1	type II HSP40 co-chaperone SIS1(SIS1)	Lee et al.(2002)|Harbison et al.(2004)|Yamamoto et al.(2005)|Workman et al.(2006)|Eastmond et al.(2006)|Yamamoto et al.(2007)|Reimand et al.(2010)	pubmed:12399584|pubmed:15343339|pubmed:15647283|pubmed:16709784|pubmed:16926161|pubmed:17586717|pubmed:20385592	direct interaction	activates	ENSG00000162616	DNAJB4	DnaJ heat shock protein family (Hsp40) member B4(DNAJB4)	Yes
YNL064C	Ydj1	type I HSP40 co-chaperone YDJ1(YDJ1)	Lee et al.(2002)|Harbison et al.(2004)|Yamamoto et al.(2005)|Workman et al.(2006)|Reimand et al.(2010)	pubmed:12399584|pubmed:15343339|pubmed:15647283|pubmed:16709784|pubmed:20385592	direct interaction	activates	ENSG00000086061	DNAJA1	DnaJ heat shock protein family (Hsp40) member A1(DNAJA1)	Yes
YNL064C	Ydj1	type I HSP40 co-chaperone YDJ1(YDJ1)	Lee et al.(2002)|Harbison et al.(2004)|Yamamoto et al.(2005)|Workman et al.(2006)|Reimand et al.(2010)	pubmed:12399584|pubmed:15343339|pubmed:15647283|pubmed:16709784|pubmed:20385592	direct interaction	activates	ENSG00000140403	DNAJA4	DnaJ heat shock protein family (Hsp40) member A4(DNAJA4)	Yes
YOR007C	SGT2	Sgt2p(SGT2)	Harbison et al.(2004)|Yamamoto et al.(2005)|Workman et al.(2006)|Chua et al.(2006)|Reimand et al.(2010)	pubmed:15343339|pubmed:15647283|pubmed:16709784|pubmed:16880382|pubmed:20385592	direct interaction	activates	ENSG00000197860	SGTB	small glutamine rich tetratricopeptide repeat containing beta(SGTB)	Yes
YOR020C	hsp10	Hsp10p(HSP10)	Sakurai et al.(2011)	pubmed:21827755	direct interaction	activates	ENSG00000115541	hspe1	heat shock protein family E (Hsp10) member 1(HSPE1)	No
YOR026W	BUB3	Bub3p(BUB3)	Lee et al.(2002)|Reimand et al.(2010)	pubmed:12399584|pubmed:20385592	direct interaction	inhibits	ENSG00000154473	BUB3	BUB3, mitotic checkpoint protein(BUB3)	Yes
YOR027W	sti1	Hsp90 cochaperone STI1(STI1)	Boy-Marcotte et al.(1999)|Harbison et al.(2004)|Yamamoto et al.(2005)|Workman et al.(2006)|Chua et al.(2006)|Eastmond et al.(2006)	pubmed:10411744|pubmed:15343339|pubmed:15647283|pubmed:16709784|pubmed:16880382|pubmed:16926161	direct interaction	activates	ENSG00000168439	STIP1	stress induced phosphoprotein 1(STIP1)	Yes
YPL151C	PRP46	mRNA splicing protein PRP46(PRP46)	Harbison et al.(2004)|Chua et al.(2006)	pubmed:15343339|pubmed:16880382	direct interaction	activates	ENSG00000171566	plrg1	pleiotropic regulator 1(PLRG1)	Yes
YPL169C	mex67	Mex67p(MEX67)	Harbison et al.(2004)	pubmed:15343339	direct interaction	N/D	ENSG00000162231	NXF1	nuclear RNA export factor 1(NXF1)	Yes

## Sheet: Vertebrate_unique
Ensemble ID of original gene	Official gene Symbol of original gene	Description of original gene	First author for original gene	Identifier of the publication for original gene	Interaction types for original gene	Regulatory information for original gene	Ensemble Gene ID of human orthologue	Official gene Symbol of human orthologue	Description of human orthologue	Novelty (target not characterized in detail)
ENSMUSG00000000028	CDC45	cell division cycle 45(Cdc45)	Kus-Liśkiewicz et al.(2013)	pubmed:23834426	direct interaction	N/D	ENSG00000093009	CDC45	cell division cycle 45(CDC45)	Yes
ENSMUSG00000000078	KLF6	Kruppel-like factor 6(Klf6)	Korfanty et al.(2014)	pubmed:25450459	direct interaction	N/D	ENSG00000067082	KLF6	Kruppel like factor 6(KLF6)	Yes
ENSMUSG00000000085	SCMH1	sex comb on midleg homolog 1(Scmh1)	Kus-Liśkiewicz et al.(2013)	pubmed:23834426	direct interaction	N/D	ENSG00000010803	SCMH1	sex comb on midleg homolog 1 (Drosophila)(SCMH1)	Yes
ENSMUSG00000000094	TBX4	T-box 4(Tbx4)	Kus-Liśkiewicz et al.(2013)	pubmed:23834426	direct interaction	N/D	ENSG00000121075	TBX4	T-box 4(TBX4)	Yes
ENSMUSG00000000142	AXIN2	axin 2(Axin2)	Korfanty et al.(2014)	pubmed:25450459	direct interaction	N/D	ENSG00000168646	AXIN2	axin 2(AXIN2)	Yes
ENSMUSG00000000148	BRAT1	BRCA1-associated ATM activator 1(Brat1)	Kus-Liśkiewicz et al.(2013)	pubmed:23834426	direct interaction	N/D	ENSG00000106009	BRAT1	BRCA1 associated ATM activator 1(BRAT1)	Yes
ENSMUSG00000000167	PIH1D2	PIH1 domain containing 2(Pih1d2)	Kus-Liśkiewicz et al.(2013)	pubmed:23834426	direct interaction	N/D	ENSG00000150773	PIH1D2	PIH1 domain containing 2(PIH1D2)	Yes
ENSMUSG00000000168	DLAT	dihydrolipoamide S-acetyltransferase (E2 component of pyruvate dehydrogenase complex)(Dlat)	Kus-Liśkiewicz et al.(2013)	pubmed:23834426	direct interaction	N/D	ENSG00000150768	DLAT	dihydrolipoamide S-acetyltransferase(DLAT)	Yes
ENSMUSG00000000182	FGF23	fibroblast growth factor 23(Fgf23)	Kus-Liśkiewicz et al.(2013)	pubmed:23834426	direct interaction	N/D	ENSG00000118972	FGF23	fibroblast growth factor 23(FGF23)	Yes
ENSMUSG00000000194	GPR107	G protein-coupled receptor 107(Gpr107)	Kus-Liśkiewicz et al.(2013)	pubmed:23834426	direct interaction	N/D	ENSG00000148358	GPR107	G protein-coupled receptor 107(GPR107)	Yes
ENSMUSG00000000244	TSPAN32	tetraspanin 32(Tspan32)	Korfanty et al.(2014)	pubmed:25450459	direct interaction	N/D	ENSG00000064201	TSPAN32	tetraspanin 32(TSPAN32)	Yes
ENSMUSG00000000253	GMPR	guanosine monophosphate reductase(Gmpr)	Korfanty et al.(2014)	pubmed:25450459	direct interaction	N/D	ENSG00000137198	GMPR	guanosine monophosphate reductase(GMPR)	Yes
ENSMUSG00000000263	GLRA1	glycine receptor, alpha 1 subunit(Glra1)	Korfanty et al.(2014)	pubmed:25450459	direct interaction	N/D	ENSG00000145888	GLRA1	glycine receptor alpha 1(GLRA1)	Yes
ENSMUSG00000000296	TPD52L1	tumor protein D52-like 1(Tpd52l1)	Kus-Liśkiewicz et al.(2013)	pubmed:23834426	direct interaction	N/D	ENSG00000111907	TPD52L1	tumor protein D52-like 1(TPD52L1)	Yes
ENSMUSG00000000301	PEMT	phosphatidylethanolamine N-methyltransferase(Pemt)	Kus-Liśkiewicz et al.(2013)	pubmed:23834426	direct interaction	N/D	ENSG00000133027	PEMT	phosphatidylethanolamine N-methyltransferase(PEMT)	Yes
ENSMUSG00000000305	CDH4	cadherin 4(Cdh4)	Korfanty et al.(2014)	pubmed:25450459	direct interaction	N/D	ENSG00000179242	CDH4	cadherin 4(CDH4)	Yes
ENSMUSG00000000340	DBT	dihydrolipoamide branched chain transacylase E2(Dbt)	Korfanty et al.(2014)	pubmed:25450459	direct interaction	N/D	ENSG00000137992	DBT	dihydrolipoamide branched chain transacylase E2(DBT)	Yes
ENSMUSG00000000346	DAZAP2	DAZ associated protein 2(Dazap2)	Kus-Liśkiewicz et al.(2013)	pubmed:23834426	direct interaction	N/D	ENSG00000183283	DAZAP2	DAZ associated protein 2(DAZAP2)	Yes
ENSMUSG00000000384	TBRG4	transforming growth factor beta regulated gene 4(Tbrg4)	Kus-Liśkiewicz et al.(2013)	pubmed:23834426	direct interaction	N/D	ENSG00000136270	TBRG4	transforming growth factor beta regulator 4(TBRG4)	Yes
ENSMUSG00000000385	TMPRSS2	transmembrane protease, serine 2(Tmprss2)	Korfanty et al.(2014)	pubmed:25450459	direct interaction	N/D	ENSG00000184012	TMPRSS2	transmembrane protease, serine 2(TMPRSS2)	Yes
ENSMUSG00000000402	EGFL6	EGF-like-domain, multiple 6(Egfl6)	Kus-Liśkiewicz et al.(2013)	pubmed:23834426	direct interaction	N/D	ENSG00000198759	EGFL6	EGF like domain multiple 6(EGFL6)	Yes
ENSMUSG00000000420	GALNT1	UDP-N-acetyl-alpha-D-galactosamine:polypeptide N-acetylgalactosaminyltransferase 1(Galnt1)	Korfanty et al.(2014)	pubmed:25450459	direct interaction	N/D	ENSG00000141429	GALNT1	polypeptide N-acetylgalactosaminyltransferase 1(GALNT1)	Yes
ENSMUSG00000000538	TOM1L2	target of myb1-like 2 (chicken)(Tom1l2)	Kus-Liśkiewicz et al.(2013)	pubmed:23834426	direct interaction	N/D	ENSG00000175662	TOM1L2	target of myb1 like 2 membrane trafficking protein(TOM1L2)	Yes
ENSMUSG00000000561	WDR77	WD repeat domain 77(Wdr77)	Kus-Liśkiewicz et al.(2013)	pubmed:23834426	direct interaction	N/D	ENSG00000116455	WDR77	WD repeat domain 77(WDR77)	Yes
ENSMUSG00000000563	ATP5F1	ATP synthase, H+ transporting, mitochondrial F0 complex, subunit B1(Atp5f1)	Kus-Liśkiewicz et al.(2013)	pubmed:23834426	direct interaction	N/D	ENSG00000116459	ATP5F1	ATP synthase, H+ transporting, mitochondrial Fo complex subunit B1(ATP5F1)	Yes
ENSMUSG00000000567	SOX9	SRY (sex determining region Y)-box 9(Sox9)	Korfanty et al.(2014)	pubmed:25450459	direct interaction	N/D	ENSG00000125398	SOX9	SRY-box 9(SOX9)	Yes
ENSMUSG00000000568	HNRNPD	heterogeneous nuclear ribonucleoprotein D(Hnrnpd)	Korfanty et al.(2014)	pubmed:25450459	direct interaction	N/D	ENSG00000138668	HNRNPD	heterogeneous nuclear ribonucleoprotein D(HNRNPD)	Yes
ENSMUSG00000000631	MYO18A	myosin XVIIIA(Myo18a)	Kus-Liśkiewicz et al.(2013)	pubmed:23834426	direct interaction	N/D	ENSG00000196535	MYO18A	myosin XVIIIA(MYO18A)	Yes
ENSMUSG00000000708	KAT2B	K(lysine) acetyltransferase 2B(Kat2b)	Kus-Liśkiewicz et al.(2013)	pubmed:23834426	direct interaction	N/D	ENSG00000114166	KAT2B	lysine acetyltransferase 2B(KAT2B)	Yes
ENSMUSG00000000711	RAB5B	RAB5B, member RAS oncogene family(Rab5b)	Kus-Liśkiewicz et al.(2013)	pubmed:23834426	direct interaction	N/D	ENSG00000111540	RAB5B	RAB5B, member RAS oncogene family(RAB5B)	Yes
ENSMUSG00000000724	CRYBA1	crystallin, beta A1(Cryba1)	Kus-Liśkiewicz et al.(2013)	pubmed:23834426	direct interaction	N/D	ENSG00000108255	CRYBA1	crystallin beta A1(CRYBA1)	Yes
ENSMUSG00000000732	Icosl	icos ligand(Icosl)	Kus-Liśkiewicz et al.(2013)	pubmed:23834426	direct interaction	N/D	ENSG00000277117	LOC102723996	ICOS ligand(LOC102723996)	Yes
ENSMUSG00000000740	RPL13	ribosomal protein L13(Rpl13)	Kus-Liśkiewicz et al.(2013)	pubmed:23834426	direct interaction	N/D	ENSG00000167526	RPL13	ribosomal protein L13(RPL13)	Yes
ENSMUSG00000000787	DDX3X	DEAD/H (Asp-Glu-Ala-Asp/His) box polypeptide 3, X-linked(Ddx3x)	Kus-Liśkiewicz et al.(2013)	pubmed:23834426	direct interaction	N/D	ENSG00000215301	DDX3X	DEAD-box helicase 3, X-linked(DDX3X)	Yes
ENSMUSG00000000794	KCNN3	potassium intermediate/small conductance calcium-activated channel, subfamily N, member 3(Kcnn3)	Korfanty et al.(2014)	pubmed:25450459	direct interaction	N/D	ENSG00000143603	KCNN3	potassium calcium-activated channel subfamily N member 3(KCNN3)	Yes
ENSMUSG00000000826	DNAJC5	DnaJ heat shock protein family (Hsp40) member C5(Dnajc5)	Kus-Liśkiewicz et al.(2013)	pubmed:23834426	direct interaction	N/D	ENSG00000101152	DNAJC5	DnaJ heat shock protein family (Hsp40) member C5(DNAJC5)	Yes
ENSMUSG00000000884	GNB1L	guanine nucleotide binding protein (G protein), beta polypeptide 1-like(Gnb1l)	Kus-Liśkiewicz et al.(2013)	pubmed:23834426	direct interaction	N/D	ENSG00000185838	GNB1L	G protein subunit beta 1 like(GNB1L)	Yes
ENSMUSG00000000902	SMARCB1	SWI/SNF related, matrix associated, actin dependent regulator of chromatin, subfamily b, member 1(Smarcb1)	Korfanty et al.(2014)	pubmed:25450459	direct interaction	N/D	ENSG00000099956	SMARCB1	SWI/SNF related, matrix associated, actin dependent regulator of chromatin, subfamily b, member 1(SMARCB1)	Yes
ENSMUSG00000000948	SNURF	SNRPN upstream reading frame(Snurf)	Korfanty et al.(2014)	pubmed:25450459	direct interaction	N/D	ENSG00000273173	SNURF	SNRPN upstream reading frame(SNURF)	Yes
ENSMUSG00000000976	HEATR6	HEAT repeat containing 6(Heatr6)	Kus-Liśkiewicz et al.(2013)	pubmed:23834426	direct interaction	N/D	ENSG00000068097	HEATR6	HEAT repeat containing 6(HEATR6)	Yes
ENSMUSG00000001016	ILF2	interleukin enhancer binding factor 2(Ilf2)	Korfanty et al.(2014)	pubmed:25450459	direct interaction	N/D	ENSG00000143621	ILF2	interleukin enhancer binding factor 2(ILF2)	Yes
ENSMUSG00000001018	SNAPIN	SNAP-associated protein(Snapin)	Kus-Liśkiewicz et al.(2013)	pubmed:23834426	direct interaction	N/D	ENSG00000143553	SNAPIN	SNAP associated protein(SNAPIN)	Yes
ENSMUSG00000001062	VPS9D1	VPS9 domain containing 1(Vps9d1)	Kus-Liśkiewicz et al.(2013)	pubmed:23834426	direct interaction	N/D	ENSG00000075399	VPS9D1	VPS9 domain containing 1(VPS9D1)	Yes
ENSMUSG00000001065	Zfp276	zinc finger protein (C2H2 type) 276(Zfp276)	Kus-Liśkiewicz et al.(2013)	pubmed:23834426	direct interaction	N/D	ENSG00000158805	ZNF276	zinc finger protein 276(ZNF276)	Yes
ENSMUSG00000001100	poldip2	polymerase (DNA-directed), delta interacting protein 2(Poldip2)	Kus-Liśkiewicz et al.(2013)	pubmed:23834426	direct interaction	N/D	ENSG00000004142	poldip2	DNA polymerase delta interacting protein 2(POLDIP2)	Yes
ENSMUSG00000001105	IFT20	intraflagellar transport 20(Ift20)	Kus-Liśkiewicz et al.(2013)	pubmed:23834426	direct interaction	N/D	ENSG00000109083	IFT20	intraflagellar transport 20(IFT20)	Yes
ENSMUSG00000001134	UXT	ubiquitously expressed transcript(Uxt)	Kus-Liśkiewicz et al.(2013)	pubmed:23834426	direct interaction	N/D	ENSG00000126756	UXT	ubiquitously expressed prefoldin like chaperone(UXT)	Yes
ENSMUSG00000001138	CNNM3	cyclin M3(Cnnm3)	Kus-Liśkiewicz et al.(2013)	pubmed:23834426	direct interaction	N/D	ENSG00000168763	CNNM3	cyclin and CBS domain divalent metal cation transport mediator 3(CNNM3)	Yes
ENSMUSG00000001150	MCM3AP	minichromosome maintenance complex component 3 associated protein(Mcm3ap)	Kus-Liśkiewicz et al.(2013)	pubmed:23834426	direct interaction	N/D	ENSG00000160294	MCM3AP	minichromosome maintenance complex component 3 associated protein(MCM3AP)	Yes
ENSMUSG00000001156	MXD1	MAX dimerization protein 1(Mxd1)	Kus-Liśkiewicz et al.(2013)	pubmed:23834426	direct interaction	N/D	ENSG00000059728	MXD1	MAX dimerization protein 1(MXD1)	Yes
ENSMUSG00000001158	SNRNP27	small nuclear ribonucleoprotein 27 (U4/U6.U5)(Snrnp27)	Kus-Liśkiewicz et al.(2013)	pubmed:23834426	direct interaction	N/D	ENSG00000124380	SNRNP27	small nuclear ribonucleoprotein U4/U6.U5 subunit 27(SNRNP27)	Yes
ENSMUSG00000001211	AGPAT3	1-acylglycerol-3-phosphate O-acyltransferase 3(Agpat3)	Kus-Liśkiewicz et al.(2013)	pubmed:23834426	direct interaction	N/D	ENSG00000160216	AGPAT3	1-acylglycerol-3-phosphate O-acyltransferase 3(AGPAT3)	Yes
ENSMUSG00000001260	GABRG1	gamma-aminobutyric acid (GABA) A receptor, subunit gamma 1(Gabrg1)	Korfanty et al.(2014)	pubmed:25450459	direct interaction	N/D	ENSG00000163285	GABRG1	gamma-aminobutyric acid type A receptor gamma1 subunit(GABRG1)	Yes
ENSMUSG00000001280	SP1	trans-acting transcription factor 1(Sp1)	Korfanty et al.(2014)	pubmed:25450459	direct interaction	N/D	ENSG00000185591	SP1	Sp1 transcription factor(SP1)	Yes
ENSMUSG00000001288	rarg	retinoic acid receptor, gamma(Rarg)	Korfanty et al.(2014)	pubmed:25450459	direct interaction	N/D	ENSG00000172819	rarg	retinoic acid receptor gamma(RARG)	Yes
ENSMUSG00000001289	PFDN5	prefoldin 5(Pfdn5)	Kus-Liśkiewicz et al.(2013)	pubmed:23834426	direct interaction	N/D	ENSG00000123349	PFDN5	prefoldin subunit 5(PFDN5)	Yes
ENSMUSG00000001300	EFNB2	ephrin B2(Efnb2)	Korfanty et al.(2014)	pubmed:25450459	direct interaction	N/D	ENSG00000125266	EFNB2	ephrin B2(EFNB2)	Yes
ENSMUSG00000001333	SYNC	syncoilin(Sync)	Kus-Liśkiewicz et al.(2013)	pubmed:23834426	direct interaction	N/D	ENSG00000162520	SYNC	syncoilin, intermediate filament protein(SYNC)	Yes
ENSMUSG00000001366	FBXO9	f-box protein 9(Fbxo9)	Kus-Liśkiewicz et al.(2013)	pubmed:23834426	direct interaction	inhibits	ENSG00000112146	FBXO9	F-box protein 9(FBXO9)	Yes
ENSMUSG00000001380	HARS	histidyl-tRNA synthetase(Hars)	Kus-Liśkiewicz et al.(2013)	pubmed:23834426	direct interaction	N/D	ENSG00000170445	HARS	histidyl-tRNA synthetase(HARS)	Yes
ENSMUSG00000001383	ZMAT2	zinc finger, matrin type 2(Zmat2)	Kus-Liśkiewicz et al.(2013)	pubmed:23834426	direct interaction	N/D	ENSG00000146007	ZMAT2	zinc finger matrin-type 2(ZMAT2)	Yes
ENSMUSG00000001418	GLMP	glycosylated lysosomal membrane protein(Glmp)	Kus-Liśkiewicz et al.(2013)	pubmed:23834426	direct interaction	N/D	ENSG00000198715	GLMP	glycosylated lysosomal membrane protein(GLMP)	Yes
ENSMUSG00000001419	MEF2D	myocyte enhancer factor 2D(Mef2d)	Kus-Liśkiewicz et al.(2013)	pubmed:23834426	direct interaction	N/D	ENSG00000116604	MEF2D	myocyte enhancer factor 2D(MEF2D)	Yes
ENSMUSG00000001435	COL18A1	collagen, type XVIII, alpha 1(Col18a1)	Kus-Liśkiewicz et al.(2013)	pubmed:23834426	direct interaction	N/D	ENSG00000182871	COL18A1	collagen type XVIII alpha 1 chain(COL18A1)	Yes
ENSMUSG00000001445	MRPL10	mitochondrial ribosomal protein L10(Mrpl10)	Kus-Liśkiewicz et al.(2013)	pubmed:23834426	direct interaction	N/D	ENSG00000159111	MRPL10	mitochondrial ribosomal protein L10(MRPL10)	Yes
ENSMUSG00000001467	CYP51	cytochrome P450, family 51(Cyp51)	Kus-Liśkiewicz et al.(2013)	pubmed:23834426	direct interaction	N/D	ENSG00000001630	CYP51A1	cytochrome P450 family 51 subfamily A member 1(CYP51A1)	Yes
ENSMUSG00000001497	PAX9	paired box 9(Pax9)	Korfanty et al.(2014)	pubmed:25450459	direct interaction	N/D	ENSG00000198807	PAX9	paired box 9(PAX9)	Yes
ENSMUSG00000001517	FOXM1	forkhead box M1(Foxm1)	Dai et al.(2013)	pubmed:23192351	direct interaction	activates	ENSG00000111206	FOXM1	forkhead box M1(FOXM1)	No
ENSMUSG00000001518	ITFG2	integrin alpha FG-GAP repeat containing 2(Itfg2)	Kus-Liśkiewicz et al.(2013)	pubmed:23834426	direct interaction	N/D	ENSG00000111203	LOC100507424	uncharacterized LOC100507424(LOC100507424)	Yes
ENSMUSG00000001542	ELL2	elongation factor RNA polymerase II 2(Ell2)	Kus-Liśkiewicz et al.(2013)	pubmed:23834426	direct interaction	N/D	ENSG00000118985	ELL2	elongation factor for RNA polymerase II 2(ELL2)	Yes
ENSMUSG00000001576	ERGIC1	endoplasmic reticulum-golgi intermediate compartment (ERGIC) 1(Ergic1)	Korfanty et al.(2014)	pubmed:25450459	direct interaction	N/D	ENSG00000113719	ERGIC1	endoplasmic reticulum-golgi intermediate compartment 1(ERGIC1)	Yes
ENSMUSG00000001674	DDX18	DEAD (Asp-Glu-Ala-Asp) box polypeptide 18(Ddx18)	Korfanty et al.(2014)	pubmed:25450459	direct interaction	N/D	ENSG00000088205	DDX18	DEAD-box helicase 18(DDX18)	Yes
ENSMUSG00000001700	GRAMD3	GRAM domain containing 3(Gramd3)	Korfanty et al.(2014)	pubmed:25450459	direct interaction	N/D	ENSG00000155324	GRAMD3	GRAM domain containing 3(GRAMD3)	Yes
ENSMUSG00000001741	IL16	interleukin 16(Il16)	Korfanty et al.(2014)	pubmed:25450459	direct interaction	N/D	ENSG00000172349	IL16	interleukin 16(IL16)	Yes
ENSMUSG00000001773	folh1	folate hydrolase 1(Folh1)	Kus-Liśkiewicz et al.(2013)	pubmed:23834426	direct interaction	N/D	ENSG00000086205	folh1	folate hydrolase 1(FOLH1)	Yes
ENSMUSG00000001774	CHORDC1	cysteine and histidine-rich domain (CHORD)-containing, zinc-binding protein 1(Chordc1)	Korfanty et al.(2014)	pubmed:25450459	direct interaction	N/D	ENSG00000110172	CHORDC1	cysteine and histidine rich domain containing 1	Yes
ENSMUSG00000001774	CHORDC1	cysteine and histidine-rich domain (CHORD)-containing, zinc-binding protein 1(Chordc1)	Korfanty et al.(2014)	pubmed:25450459	direct interaction	N/D	ENSG00000110172	CHORDC1	cysteine and histidine rich domain containing 1(CHORDC1)	Yes
ENSMUSG00000001783	RTCB	RNA 2',3'-cyclic phosphate and 5'-OH ligase(Rtcb)	Kus-Liśkiewicz et al.(2013)	pubmed:23834426	direct interaction	N/D	ENSG00000100220	RTCB	RNA 2',3'-cyclic phosphate and 5'-OH ligase(RTCB)	Yes
ENSMUSG00000001815	EVX2	even-skipped homeobox 2(Evx2)	Korfanty et al.(2014)	pubmed:25450459	direct interaction	N/D	ENSG00000174279	EVX2	even-skipped homeobox 2(EVX2)	Yes
ENSMUSG00000001844	ZDHHC4	zinc finger, DHHC domain containing 4(Zdhhc4)	Kus-Liśkiewicz et al.(2013)	pubmed:23834426	direct interaction	N/D	ENSG00000136247	ZDHHC4	zinc finger DHHC-type containing 4(ZDHHC4)	Yes
ENSMUSG00000001855	NUP214	nucleoporin 214(Nup214)	Korfanty et al.(2014)	pubmed:25450459	direct interaction	N/D	ENSG00000126883	NUP214	nucleoporin 214(NUP214)	Yes
ENSMUSG00000001870	LTBP1	latent transforming growth factor beta binding protein 1(Ltbp1)	Korfanty et al.(2014)	pubmed:25450459	direct interaction	N/D	ENSG00000049323	LTBP1	latent transforming growth factor beta binding protein 1(LTBP1)	Yes
ENSMUSG00000001985	GRIK3	glutamate receptor, ionotropic, kainate 3(Grik3)	Korfanty et al.(2014)	pubmed:25450459	direct interaction	N/D	ENSG00000163873	GRIK3	glutamate ionotropic receptor kainate type subunit 3(GRIK3)	Yes
ENSMUSG00000001986	GRIA3	glutamate receptor, ionotropic, AMPA3 (alpha 3)(Gria3)	Korfanty et al.(2014)	pubmed:25450459	direct interaction	N/D	ENSG00000125675	GRIA3	glutamate ionotropic receptor AMPA type subunit 3(GRIA3)	Yes
ENSMUSG00000001999	BLVRA	biliverdin reductase A(Blvra)	Kus-Liśkiewicz et al.(2013)	pubmed:23834426	direct interaction	N/D	ENSG00000106605	BLVRA	biliverdin reductase A(BLVRA)	Yes
ENSMUSG00000002006	PDZD4	PDZ domain containing 4(Pdzd4)	Kus-Liśkiewicz et al.(2013)	pubmed:23834426	direct interaction	N/D	ENSG00000067840	PDZD4	PDZ domain containing 4(PDZD4)	Yes
ENSMUSG00000002017	FAM98A	family with sequence similarity 98, member A(Fam98a)	Korfanty et al.(2014)	pubmed:25450459	direct interaction	N/D	ENSG00000119812	FAM98A	family with sequence similarity 98 member A(FAM98A)	Yes
ENSMUSG00000002031	IFT46	intraflagellar transport 46(Ift46)	Korfanty et al.(2014)	pubmed:25450459	direct interaction	N/D	ENSG00000118096	IFT46	intraflagellar transport 46(IFT46)	Yes
ENSMUSG00000002055	SPAG5	sperm associated antigen 5(Spag5)	Kus-Liśkiewicz et al.(2013)	pubmed:23834426	direct interaction	N/D	ENSG00000076382	SPAG5	sperm associated antigen 5(SPAG5)	Yes
ENSMUSG00000002058	UNC119	unc-119 lipid binding chaperone(Unc119)	Kus-Liśkiewicz et al.(2013)	pubmed:23834426	direct interaction	N/D	ENSG00000109103	UNC119	unc-119 lipid binding chaperone(UNC119)	Yes
ENSMUSG00000002059	RAB34	RAB34, member RAS oncogene family(Rab34)	Kus-Liśkiewicz et al.(2013)	pubmed:23834426	direct interaction	N/D	ENSG00000109113	NARR	nine-amino acid residue-repeats(NARR)	Yes
ENSMUSG00000002068	CCNE1	cyclin E1(Ccne1)	Le Masson et al.(2011)	pubmed:21690297	functional association	inhibits	ENSG00000105173	CCNE1	cyclin E1(CCNE1)	Yes
ENSMUSG00000002102	PSMC3	proteasome (prosome, macropain) 26S subunit, ATPase 3(Psmc3)	Kus-Liśkiewicz et al.(2013)	pubmed:23834426	direct interaction	N/D	ENSG00000165916	PSMC3	proteasome 26S subunit, ATPase 3(PSMC3)	Yes
ENSMUSG00000002105	SLC39A13	solute carrier family 39 (metal ion transporter), member 13(Slc39a13)	Kus-Liśkiewicz et al.(2013)	pubmed:23834426	direct interaction	N/D	ENSG00000165915	SLC39A13	solute carrier family 39 member 13(SLC39A13)	Yes
ENSMUSG00000002107	CELF2	CUGBP, Elav-like family member 2(Celf2)	Korfanty et al.(2014)	pubmed:25450459	direct interaction	N/D	ENSG00000048740	CELF2	CUGBP, Elav-like family member 2(CELF2)	Yes
ENSMUSG00000002111	SPI1	spleen focus forming virus (SFFV) proviral integration oncogene(Spi1)	Jego et al.(2014)	pubmed:24504023	direct interaction	activates	ENSG00000066336	SPI1	Spi-1 proto-oncogene(SPI1)	No
ENSMUSG00000002129	SF3A1	splicing factor 3a, subunit 1(Sf3a1)	Kus-Liśkiewicz et al.(2013)	pubmed:23834426	direct interaction	N/D	ENSG00000099995	SF3A1	splicing factor 3a subunit 1(SF3A1)	Yes
ENSMUSG00000002190	CLGN	calmegin(Clgn)	Kus-Liśkiewicz et al.(2013)	pubmed:23834426	direct interaction	N/D	ENSG00000153132	CLGN	calmegin(CLGN)	Yes
ENSMUSG00000002205	VRK3	vaccinia related kinase 3(Vrk3)	Korfanty et al.(2014)	pubmed:25450459	direct interaction	N/D	ENSG00000105053	VRK3	vaccinia related kinase 3(VRK3)	Yes
ENSMUSG00000002222	RMND5A	required for meiotic nuclear division 5 homolog A(Rmnd5a)	Korfanty et al.(2014)	pubmed:25450459	direct interaction	N/D	ENSG00000153561	RMND5A	required for meiotic nuclear division 5 homolog A(RMND5A)	Yes
ENSMUSG00000002297	DBF4	DBF4 zinc finger(Dbf4)	Kus-Liśkiewicz et al.(2013)	pubmed:23834426	direct interaction	N/D	ENSG00000006634	DBF4	DBF4 zinc finger(DBF4)	Yes
ENSMUSG00000002308	CD320	CD320 antigen(Cd320)	Kus-Liśkiewicz et al.(2013)	pubmed:23834426	direct interaction	N/D	ENSG00000167775	CD320	CD320 molecule(CD320)	Yes
ENSMUSG00000002324	REC8	REC8 meiotic recombination protein(Rec8)	Kus-Liśkiewicz et al.(2013)	pubmed:23834426	direct interaction	N/D	ENSG00000100918	REC8	REC8 meiotic recombination protein(REC8)	Yes
ENSMUSG00000002325	IRF9	interferon regulatory factor 9(Irf9)	Kus-Liśkiewicz et al.(2013)	pubmed:23834426	direct interaction	N/D	ENSG00000213928	IRF9	interferon regulatory factor 9(IRF9)	Yes
ENSMUSG00000002326	GMPR2	guanosine monophosphate reductase 2(Gmpr2)	Kus-Liśkiewicz et al.(2013)	pubmed:23834426	direct interaction	N/D	ENSG00000100938	GMPR2	guanosine monophosphate reductase 2(GMPR2)	Yes
ENSMUSG00000002342	TMEM161A	transmembrane protein 161A(Tmem161a)	Kus-Liśkiewicz et al.(2013)	pubmed:23834426	direct interaction	N/D	ENSG00000064545	TMEM161A	transmembrane protein 161A	Yes
ENSMUSG00000002342	TMEM161A	transmembrane protein 161A(Tmem161a)	Kus-Liśkiewicz et al.(2013)	pubmed:23834426	direct interaction	N/D	ENSG00000064545	TMEM161A	transmembrane protein 161A(TMEM161A)	Yes
ENSMUSG00000002343	ARMC6	armadillo repeat containing 6(Armc6)	Kus-Liśkiewicz et al.(2013)	pubmed:23834426	direct interaction	N/D	ENSG00000105676	ARMC6	armadillo repeat containing 6(ARMC6)	Yes
ENSMUSG00000002396	OCEL1	occludin/ELL domain containing 1(Ocel1)	Korfanty et al.(2014)	pubmed:25450459	direct interaction	N/D	ENSG00000099330	OCEL1	occludin/ELL domain containing 1(OCEL1)	Yes
ENSMUSG00000002416	NDUFB2	NADH dehydrogenase (ubiquinone) 1 beta subcomplex, 2(Ndufb2)	Korfanty et al.(2014)	pubmed:25450459	direct interaction	N/D	ENSG00000090266	NDUFB2	NADH:ubiquinone oxidoreductase subunit B2(NDUFB2)	Yes
ENSMUSG00000002489	TIAM1	T cell lymphoma invasion and metastasis 1(Tiam1)	Kus-Liśkiewicz et al.(2013)	pubmed:23834426	direct interaction	N/D	ENSG00000156299	TIAM1	T-cell lymphoma invasion and metastasis 1(TIAM1)	Yes
ENSMUSG00000002608	CCDC97	coiled-coil domain containing 97(Ccdc97)	Kus-Liśkiewicz et al.(2013)	pubmed:23834426	direct interaction	N/D	ENSG00000142039	CCDC97	coiled-coil domain containing 97(CCDC97)	Yes
ENSMUSG00000002699	LCP2	lymphocyte cytosolic protein 2(Lcp2)	Korfanty et al.(2014)	pubmed:25450459	direct interaction	N/D	ENSG00000043462	LCP2	lymphocyte cytosolic protein 2(LCP2)	Yes
ENSMUSG00000002718	CSE1L	chromosome segregation 1-like (S. cerevisiae)(Cse1l)	Korfanty et al.(2014)	pubmed:25450459	direct interaction	N/D	ENSG00000124207	CSE1L	chromosome segregation 1 like(CSE1L)	Yes
ENSMUSG00000002728	NAA20	N(alpha)-acetyltransferase 20, NatB catalytic subunit(Naa20)	Korfanty et al.(2014)	pubmed:25450459	direct interaction	N/D	ENSG00000173418	NAA20	N(alpha)-acetyltransferase 20, NatB catalytic subunit(NAA20)	Yes
ENSMUSG00000002767	MRPL2	mitochondrial ribosomal protein L2(Mrpl2)	Kus-Liśkiewicz et al.(2013)	pubmed:23834426	direct interaction	N/D	ENSG00000112651	MRPL2	mitochondrial ribosomal protein L2(MRPL2)	Yes
ENSMUSG00000002768	MEA1	male enhanced antigen 1(Mea1)	Kus-Liśkiewicz et al.(2013)	pubmed:23834426	direct interaction	N/D	ENSG00000124733	MEA1	male-enhanced antigen 1(MEA1)	Yes
ENSMUSG00000002769	GNMT	glycine N-methyltransferase(Gnmt)	Kus-Liśkiewicz et al.(2013)	pubmed:23834426	direct interaction	N/D	ENSG00000124713	GNMT	glycine N-methyltransferase(GNMT)	Yes
ENSMUSG00000002797	GGCT	gamma-glutamyl cyclotransferase(Ggct)	Korfanty et al.(2014)	pubmed:25450459	direct interaction	N/D	ENSG00000006625	GGCT	gamma-glutamylcyclotransferase(GGCT)	Yes
ENSMUSG00000002799	JAG2	jagged 2(Jag2)	Kus-Liśkiewicz et al.(2013)	pubmed:23834426	direct interaction	N/D	ENSG00000162804	sned1	sushi, nidogen and EGF like domains 1(SNED1)	Yes
ENSMUSG00000002803	BTBD6	BTB (POZ) domain containing 6(Btbd6)	Kus-Liśkiewicz et al.(2013)	pubmed:23834426	direct interaction	N/D	ENSG00000184887	BTBD6	BTB domain containing 6(BTBD6)	Yes
ENSMUSG00000002814	TOP3A	topoisomerase (DNA) III alpha(Top3a)	Kus-Liśkiewicz et al.(2013)	pubmed:23834426	direct interaction	N/D	ENSG00000177302	TOP3A	topoisomerase (DNA) III alpha(TOP3A)	Yes
ENSMUSG00000002820	ATG4D	autophagy related 4D, cysteine peptidase(Atg4d)	Kus-Liśkiewicz et al.(2013)	pubmed:23834426	direct interaction	N/D	ENSG00000130734	ATG4D	autophagy related 4D cysteine peptidase(ATG4D)	Yes
ENSMUSG00000002831	PLIN4	perilipin 4(Plin4)	Korfanty et al.(2014)	pubmed:25450459	direct interaction	N/D	ENSG00000167676	PLIN4	perilipin 4(PLIN4)	Yes
ENSMUSG00000002835	CHAF1A	chromatin assembly factor 1, subunit A (p150)(Chaf1a)	Kus-Liśkiewicz et al.(2013)	pubmed:23834426	direct interaction	N/D	ENSG00000167670	CHAF1A	chromatin assembly factor 1 subunit A(CHAF1A)	Yes
ENSMUSG00000002845	TMEM39A	transmembrane protein 39a(Tmem39a)	Kus-Liśkiewicz et al.(2013)	pubmed:23834426	direct interaction	N/D	ENSG00000176142	TMEM39A	transmembrane protein 39A(TMEM39A)	Yes
ENSMUSG00000002846	TIMMDC1	translocase of inner mitochondrial membrane domain containing 1(Timmdc1)	Kus-Liśkiewicz et al.(2013)	pubmed:23834426	direct interaction	N/D	ENSG00000113845	TIMMDC1	translocase of inner mitochondrial membrane domain containing 1(TIMMDC1)	Yes
ENSMUSG00000002871	TPRA1	transmembrane protein, adipocyte asscociated 1(Tpra1)	Kus-Liśkiewicz et al.(2013)	pubmed:23834426	direct interaction	N/D	ENSG00000163870	TPRA1	transmembrane protein adipocyte associated 1(TPRA1)	Yes
ENSMUSG00000002881	NAB1	Ngfi-A binding protein 1(Nab1)	Korfanty et al.(2014)	pubmed:25450459	direct interaction	N/D	ENSG00000138386	NAB1	NGFI-A binding protein 1(NAB1)	Yes
ENSMUSG00000002897	IL17RA	interleukin 17 receptor A(Il17ra)	Kus-Liśkiewicz et al.(2013)	pubmed:23834426	direct interaction	N/D	ENSG00000177663	IL17RA	interleukin 17 receptor A(IL17RA)	Yes
ENSMUSG00000002908	KCNN1	potassium intermediate/small conductance calcium-activated channel, subfamily N, member 1(Kcnn1)	Korfanty et al.(2014)	pubmed:25450459	direct interaction	N/D	ENSG00000105642	KCNN1	potassium calcium-activated channel subfamily N member 1(KCNN1)	Yes
ENSMUSG00000002910	ARRDC2	arrestin domain containing 2(Arrdc2)	Kus-Liśkiewicz et al.(2013)	pubmed:23834426	direct interaction	N/D	ENSG00000105643	ARRDC2	arrestin domain containing 2(ARRDC2)	Yes
ENSMUSG00000002930	PPP1R17	protein phosphatase 1, regulatory subunit 17(Ppp1r17)	Korfanty et al.(2014)	pubmed:25450459	direct interaction	N/D	ENSG00000106341	PPP1R17	protein phosphatase 1 regulatory subunit 17(PPP1R17)	Yes
ENSMUSG00000002949	TIMM44	translocase of inner mitochondrial membrane 44(Timm44)	Kus-Liśkiewicz et al.(2013)	pubmed:23834426	direct interaction	N/D	ENSG00000104980	TIMM44	translocase of inner mitochondrial membrane 44(TIMM44)	Yes
ENSMUSG00000002957	AP2A2	adaptor-related protein complex 2, alpha 2 subunit(Ap2a2)	Korfanty et al.(2014)	pubmed:25450459	direct interaction	N/D	ENSG00000183020	AP2A2	adaptor related protein complex 2 alpha 2 subunit(AP2A2)	Yes
ENSMUSG00000002963	PNKP	polynucleotide kinase 3'- phosphatase(Pnkp)	Kus-Liśkiewicz et al.(2013)	pubmed:23834426	direct interaction	N/D	ENSG00000039650	PNKP	polynucleotide kinase 3'-phosphatase(PNKP)	Yes
ENSMUSG00000002996	HBP1	high mobility group box transcription factor 1(Hbp1)	Korfanty et al.(2014)	pubmed:25450459	direct interaction	N/D	ENSG00000105856	HBP1	HMG-box transcription factor 1(HBP1)	Yes
ENSMUSG00000003031	CDKN1B	cyclin-dependent kinase inhibitor 1B(Cdkn1b)	Le Masson et al.(2011)	pubmed:21690297	functional association	inhibits	ENSG00000111276	CDKN1B	cyclin dependent kinase inhibitor 1B(CDKN1B)	Yes
ENSMUSG00000003032	KLF4	Kruppel-like factor 4 (gut)(Klf4)	Korfanty et al.(2014)	pubmed:25450459	direct interaction	N/D	ENSG00000136826	KLF4	Kruppel like factor 4(KLF4)	Yes
ENSMUSG00000003038	HMGN2	high mobility group nucleosomal binding domain 2(Hmgn2)	Kus-Liśkiewicz et al.(2013)	pubmed:23834426	direct interaction	N/D	ENSG00000198830	HMGN2	high mobility group nucleosomal binding domain 2(HMGN2)	Yes
ENSMUSG00000003119	CDK12	cyclin-dependent kinase 12(Cdk12)	Kus-Liśkiewicz et al.(2013)	pubmed:23834426	direct interaction	N/D	ENSG00000167258	CDK12	cyclin dependent kinase 12(CDK12)	Yes
ENSMUSG00000003123	LIPE	lipase, hormone sensitive(Lipe)	Korfanty et al.(2014)	pubmed:25450459	direct interaction	N/D	ENSG00000079435	LIPE	lipase E, hormone sensitive type(LIPE)	Yes
ENSMUSG00000003131	PAFAH1B2	platelet-activating factor acetylhydrolase, isoform 1b, subunit 2(Pafah1b2)	Kus-Liśkiewicz et al.(2013)	pubmed:23834426	direct interaction	N/D	ENSG00000168092	PAFAH1B2	platelet activating factor acetylhydrolase 1b catalytic subunit 2(PAFAH1B2)	Yes
ENSMUSG00000003134	TBC1D8	TBC1 domain family, member 8(Tbc1d8)	Kus-Liśkiewicz et al.(2013)	pubmed:23834426	direct interaction	N/D	ENSG00000204634	TBC1D8	TBC1 domain family member 8(TBC1D8)	Yes
ENSMUSG00000003135	CNOT11	CCR4-NOT transcription complex, subunit 11(Cnot11)	Kus-Liśkiewicz et al.(2013)	pubmed:23834426	direct interaction	N/D	ENSG00000158435	CNOT11	CCR4-NOT transcription complex subunit 11(CNOT11)	Yes
ENSMUSG00000003153	SLC2A3	solute carrier family 2 (facilitated glucose transporter), member 3(Slc2a3)	Kus-Liśkiewicz et al.(2013)	pubmed:23834426	direct interaction	inhibits	ENSG00000059804	SLC2A3	solute carrier family 2 member 3(SLC2A3)	Yes
ENSMUSG00000003153	SLC2A3	solute carrier family 2 (facilitated glucose transporter), member 3(Slc2a3)	Kus-Liśkiewicz et al.(2013)	pubmed:23834426	direct interaction	inhibits	ENSG00000173262	slc2a14	solute carrier family 2 member 14(SLC2A14)	Yes
ENSMUSG00000003184	IRF3	interferon regulatory factor 3(Irf3)	Kus-Liśkiewicz et al.(2013)	pubmed:23834426	direct interaction	inhibits	ENSG00000126456	IRF3	interferon regulatory factor 3(IRF3)	Yes
ENSMUSG00000003199	MPND	MPN domain containing(Mpnd)	Kus-Liśkiewicz et al.(2013)	pubmed:23834426	direct interaction	N/D	ENSG00000008382	MPND	MPN domain containing(MPND)	Yes
ENSMUSG00000003200	SH3GL1	SH3-domain GRB2-like 1(Sh3gl1)	Kus-Liśkiewicz et al.(2013)	pubmed:23834426	direct interaction	N/D	ENSG00000141985	SH3GL1	SH3 domain containing GRB2 like 1, endophilin A2(SH3GL1)	Yes
ENSMUSG00000003228	GRK5	G protein-coupled receptor kinase 5(Grk5)	Kus-Liśkiewicz et al.(2013)	pubmed:23834426	direct interaction	N/D	ENSG00000198873	GRK5	G protein-coupled receptor kinase 5(GRK5)	Yes
ENSMUSG00000003233	DVL3	dishevelled segment polarity protein 3(Dvl3)	Kus-Liśkiewicz et al.(2013)	pubmed:23834426	direct interaction	N/D	ENSG00000161202	DVL3	dishevelled segment polarity protein 3(DVL3)	Yes
ENSMUSG00000003234	ABCF3	ATP-binding cassette, sub-family F (GCN20), member 3(Abcf3)	Kus-Liśkiewicz et al.(2013)	pubmed:23834426	direct interaction	N/D	ENSG00000161204	ABCF3	ATP binding cassette subfamily F member 3(ABCF3)	Yes
ENSMUSG00000003273	Car11	carbonic anhydrase 11(Car11)	Kus-Liśkiewicz et al.(2013)	pubmed:23834426	direct interaction	N/D	ENSG00000063180	CA11	carbonic anhydrase 11(CA11)	Yes
ENSMUSG00000003279	DLGAP1	discs, large (Drosophila) homolog-associated protein 1(Dlgap1)	Korfanty et al.(2014)	pubmed:25450459	direct interaction	N/D	ENSG00000170579	DLGAP1	DLG associated protein 1(DLGAP1)	Yes
ENSMUSG00000003341	ATP8B3	ATPase, class I, type 8B, member 3(Atp8b3)	Korfanty et al.(2014)	pubmed:25450459	direct interaction	N/D	ENSG00000130270	ATP8B3	ATPase phospholipid transporting 8B3(ATP8B3)	Yes
ENSMUSG00000003360	DDX23	DEAD (Asp-Glu-Ala-Asp) box polypeptide 23(Ddx23)	Kus-Liśkiewicz et al.(2013)	pubmed:23834426	direct interaction	N/D	ENSG00000174243	DDX23	DEAD-box helicase 23(DDX23)	Yes
ENSMUSG00000003382	ETV3	ets variant 3(Etv3)	Kus-Liśkiewicz et al.(2013)	pubmed:23834426	direct interaction	N/D	ENSG00000117036	ETV3	ETS variant 3(ETV3)	Yes
ENSMUSG00000003411	RAB3B	RAB3B, member RAS oncogene family(Rab3b)	Korfanty et al.(2014)	pubmed:25450459	direct interaction	N/D	ENSG00000169213	RAB3B	RAB3B, member RAS oncogene family(RAB3B)	Yes
ENSMUSG00000003435	Supt5	suppressor of Ty 5(Supt5)	Kus-Liśkiewicz et al.(2013)	pubmed:23834426	direct interaction	N/D	ENSG00000196235	SUPT5H	SPT5 homolog, DSIF elongation factor subunit(SUPT5H)	Yes
ENSMUSG00000003438	TIMM50	translocase of inner mitochondrial membrane 50(Timm50)	Kus-Liśkiewicz et al.(2013)	pubmed:23834426	direct interaction	N/D	ENSG00000105197	TIMM50	translocase of inner mitochondrial membrane 50(TIMM50)	Yes
ENSMUSG00000003444	MED29	mediator complex subunit 29(Med29)	Kus-Liśkiewicz et al.(2013)	pubmed:23834426	direct interaction	N/D	ENSG00000063322	MED29	mediator complex subunit 29(MED29)	Yes
ENSMUSG00000003458	NCSTN	nicastrin(Ncstn)	Kus-Liśkiewicz et al.(2013)	pubmed:23834426	direct interaction	N/D	ENSG00000162736	NCSTN	nicastrin(NCSTN)	Yes
ENSMUSG00000003464	PEX19	peroxisomal biogenesis factor 19(Pex19)	Kus-Liśkiewicz et al.(2013)	pubmed:23834426	direct interaction	N/D	ENSG00000162735	PEX19	peroxisomal biogenesis factor 19(PEX19)	Yes
ENSMUSG00000003477	INMT	indolethylamine N-methyltransferase(Inmt)	Korfanty et al.(2014)	pubmed:25450459	direct interaction	N/D	ENSG00000241644	INMT	indolethylamine N-methyltransferase(INMT)	Yes
ENSMUSG00000003526	PRODH	proline dehydrogenase(Prodh)	Kus-Liśkiewicz et al.(2013)	pubmed:23834426	direct interaction	N/D	ENSG00000100033	PRODH	proline dehydrogenase 1(PRODH)	Yes
ENSMUSG00000003526	PRODH	proline dehydrogenase(Prodh)	Kus-Liśkiewicz et al.(2013)	pubmed:23834426	direct interaction	N/D	ENSG00000277196	LOC102724788	proline dehydrogenase 1, mitochondrial(LOC102724788)	Yes
ENSMUSG00000003575	CRTC1	CREB regulated transcription coactivator 1(Crtc1)	Kus-Liśkiewicz et al.(2013)	pubmed:23834426	direct interaction	N/D	ENSG00000105662	CRTC1	CREB regulated transcription coactivator 1(CRTC1)	Yes
ENSMUSG00000003581	RNF215	ring finger protein 215(Rnf215)	Kus-Liśkiewicz et al.(2013)	pubmed:23834426	direct interaction	N/D	ENSG00000099999	RNF215	ring finger protein 215(RNF215)	Yes
ENSMUSG00000003644	RPS6KA1	ribosomal protein S6 kinase polypeptide 1(Rps6ka1)	Korfanty et al.(2014)	pubmed:25450459	direct interaction	N/D	ENSG00000117676	RPS6KA1	ribosomal protein S6 kinase A1(RPS6KA1)	Yes
ENSMUSG00000003660	SNRNP200	small nuclear ribonucleoprotein 200 (U5)(Snrnp200)	Kus-Liśkiewicz et al.(2013)	pubmed:23834426	direct interaction	N/D	ENSG00000144028	SNRNP200	small nuclear ribonucleoprotein U5 subunit 200(SNRNP200)	Yes
ENSMUSG00000003662	CIAO1	cytosolic iron-sulfur protein assembly 1(Ciao1)	Kus-Liśkiewicz et al.(2013)	pubmed:23834426	direct interaction	N/D	ENSG00000144021	CIAO1	cytosolic iron-sulfur assembly component 1(CIAO1)	Yes
ENSMUSG00000003680	TAF6L	TATA-box binding protein associated factor 6 like(Taf6l)	Kus-Liśkiewicz et al.(2013)	pubmed:23834426	direct interaction	N/D	ENSG00000185475	MIR6748	microRNA 6748(MIR6748)	Yes
ENSMUSG00000003721	INSIG2	insulin induced gene 2(Insig2)	Korfanty et al.(2014)	pubmed:25450459	direct interaction	N/D	ENSG00000125629	INSIG2	insulin induced gene 2(INSIG2)	Yes
ENSMUSG00000003731	KPNA6	karyopherin (importin) alpha 6(Kpna6)	Kus-Liśkiewicz et al.(2013)	pubmed:23834426	direct interaction	N/D	ENSG00000025800	KPNA6	karyopherin subunit alpha 6(KPNA6)	Yes
ENSMUSG00000003778	BRD8	bromodomain containing 8(Brd8)	Kus-Liśkiewicz et al.(2013)	pubmed:23834426	direct interaction	N/D	ENSG00000112983	BRD8	bromodomain containing 8(BRD8)	Yes
ENSMUSG00000003779	KIF20A	kinesin family member 20A(Kif20a)	Kus-Liśkiewicz et al.(2013)	pubmed:23834426	direct interaction	N/D	ENSG00000112984	KIF20A	kinesin family member 20A(KIF20A)	Yes
ENSMUSG00000003812	Gm38426	predicted gene, 38426(Gm38426)	Kus-Liśkiewicz et al.(2013)	pubmed:23834426	direct interaction	N/D	ENSG00000105612	dnase2	deoxyribonuclease 2, lysosomal(DNASE2)	Yes
ENSMUSG00000003824	SYCE2	synaptonemal complex central element protein 2(Syce2)	Kus-Liśkiewicz et al.(2013)	pubmed:23834426	direct interaction	N/D	ENSG00000161860	SYCE2	synaptonemal complex central element protein 2(SYCE2)	Yes
ENSMUSG00000003923	TFAM	transcription factor A, mitochondrial(Tfam)	Kus-Liśkiewicz et al.(2013)	pubmed:23834426	direct interaction	N/D	ENSG00000108064	TFAM	transcription factor A, mitochondrial(TFAM)	Yes
ENSMUSG00000003955	FAM162A	family with sequence similarity 162, member A(Fam162a)	Kus-Liśkiewicz et al.(2013)	pubmed:23834426	direct interaction	N/D	ENSG00000114023	FAM162A	family with sequence similarity 162 member A(FAM162A)	Yes
ENSMUSG00000003970	RPL8	ribosomal protein L8(Rpl8)	Kus-Liśkiewicz et al.(2013)	pubmed:23834426	direct interaction	N/D	ENSG00000161016	MIR6850	microRNA 6850(MIR6850)	Yes
ENSMUSG00000003974	GRM3	glutamate receptor, metabotropic 3(Grm3)	Korfanty et al.(2014)	pubmed:25450459	direct interaction	N/D	ENSG00000198822	GRM3	glutamate metabotropic receptor 3(GRM3)	Yes
ENSMUSG00000003992	SSBP2	single-stranded DNA binding protein 2(Ssbp2)	Korfanty et al.(2014)	pubmed:25450459	direct interaction	N/D	ENSG00000145687	SSBP2	single stranded DNA binding protein 2(SSBP2)	Yes
ENSMUSG00000004032	GSTM5	glutathione S-transferase, mu 5(Gstm5)	Kus-Liśkiewicz et al.(2013)	pubmed:23834426	direct interaction	N/D	ENSG00000134202	GSTM3	glutathione S-transferase mu 3(GSTM3)	Yes
ENSMUSG00000004040	STAT3	signal transducer and activator of transcription 3(Stat3)	Kus-Liśkiewicz et al.(2013)	pubmed:23834426	direct interaction	N/D	ENSG00000168610	STAT3	signal transducer and activator of transcription 3(STAT3)	Yes
ENSMUSG00000004056	AKT2	thymoma viral proto-oncogene 2(Akt2)	Kus-Liśkiewicz et al.(2013)	pubmed:23834426	direct interaction	N/D	ENSG00000105221	AKT2	AKT serine/threonine kinase 2(AKT2)	Yes
ENSMUSG00000004085	ZAK	sterile alpha motif and leucine zipper containing kinase AZK(Zak)	Le Masson et al.(2011)	pubmed:21690297	functional association	activates	ENSG00000091436	ZAK	sterile alpha motif and leucine zipper containing kinase AZK(ZAK)	Yes
ENSMUSG00000004096	CWC15	CWC15 spliceosome-associated protein(Cwc15)	Kus-Liśkiewicz et al.(2013)	pubmed:23834426	direct interaction	N/D	ENSG00000150316	CWC15	CWC15 spliceosome associated protein homolog(CWC15)	Yes
ENSMUSG00000004151	ETV1	ets variant 1(Etv1)	Korfanty et al.(2014)	pubmed:25450459	direct interaction	N/D	ENSG00000006468	ETV1	ETS variant 1(ETV1)	Yes
ENSMUSG00000004187	KIFC2	kinesin family member C2(Kifc2)	Kus-Liśkiewicz et al.(2013)	pubmed:23834426	direct interaction	N/D	ENSG00000167702	KIFC2	kinesin family member C2(KIFC2)	Yes
ENSMUSG00000004267	ENO2	enolase 2, gamma neuronal(Eno2)	Korfanty et al.(2014)	pubmed:25450459	direct interaction	N/D	ENSG00000111674	ENO2	enolase 2(ENO2)	Yes
ENSMUSG00000004268	EMG1	EMG1 N1-specific pseudouridine methyltransferase(Emg1)	Kus-Liśkiewicz et al.(2013)	pubmed:23834426	direct interaction	N/D	ENSG00000126749	EMG1	EMG1, N1-specific pseudouridine methyltransferase(EMG1)	Yes
ENSMUSG00000004319	CLCN3	chloride channel, voltage-sensitive 3(Clcn3)	Korfanty et al.(2014)	pubmed:25450459	direct interaction	N/D	ENSG00000109572	CLCN3	chloride voltage-gated channel 3(CLCN3)	Yes
ENSMUSG00000004347	PDE1C	phosphodiesterase 1C(Pde1c)	Korfanty et al.(2014)	pubmed:25450459	direct interaction	N/D	ENSG00000154678	PDE1C	phosphodiesterase 1C(PDE1C)	Yes
ENSMUSG00000004356	UTP20	UTP20 small subunit processome component(Utp20)	Kus-Liśkiewicz et al.(2013)	pubmed:23834426	direct interaction	N/D	ENSG00000120800	UTP20	UTP20, small subunit processome component(UTP20)	Yes
ENSMUSG00000004415	COL26A1	collagen, type XXVI, alpha 1(Col26a1)	Kus-Liśkiewicz et al.(2013)	pubmed:23834426	direct interaction	N/D	ENSG00000160963	COL26A1	collagen type XXVI alpha 1 chain(COL26A1)	Yes
ENSMUSG00000004455	PPP1CC	protein phosphatase 1, catalytic subunit, gamma isoform(Ppp1cc)	Kus-Liśkiewicz et al.(2013)	pubmed:23834426	direct interaction	N/D	ENSG00000186298	PPP1CC	protein phosphatase 1 catalytic subunit gamma(PPP1CC)	Yes
ENSMUSG00000004460	DNAJB11	DnaJ heat shock protein family (Hsp40) member B11(Dnajb11)	Kus-Liśkiewicz et al.(2013)	pubmed:23834426	direct interaction	N/D	ENSG00000090520	DNAJB11	DnaJ heat shock protein family (Hsp40) member B11(DNAJB11)	Yes
ENSMUSG00000004462	TBCCD1	TBCC domain containing 1(Tbccd1)	Kus-Liśkiewicz et al.(2013)	pubmed:23834426	direct interaction	inhibits	ENSG00000113838	TBCCD1	TBCC domain containing 1(TBCCD1)	Yes
ENSMUSG00000004500	Zfp324	zinc finger protein 324(Zfp324)	Kus-Liśkiewicz et al.(2013)	pubmed:23834426	direct interaction	N/D	ENSG00000249471	ZNF324B	zinc finger protein 324B(ZNF324B)	Yes
ENSMUSG00000004500	Zfp324	zinc finger protein 324(Zfp324)	Kus-Liśkiewicz et al.(2013)	pubmed:23834426	direct interaction	N/D	ENSG00000083812	ZNF324	zinc finger protein 324(ZNF324)	Yes
ENSMUSG00000004568	ARHGEF18	rho/rac guanine nucleotide exchange factor (GEF) 18(Arhgef18)	Kus-Liśkiewicz et al.(2013)	pubmed:23834426	direct interaction	N/D	ENSG00000104880	ARHGEF18	Rho/Rac guanine nucleotide exchange factor 18(ARHGEF18)	Yes
ENSMUSG00000004642	SLBP	stem-loop binding protein(Slbp)	Kus-Liśkiewicz et al.(2013)	pubmed:23834426	direct interaction	N/D	ENSG00000163950	SLBP	stem-loop binding protein(SLBP)	Yes
ENSMUSG00000004667	POLR2E	polymerase (RNA) II (DNA directed) polypeptide E(Polr2e)	Kus-Liśkiewicz et al.(2013)	pubmed:23834426	direct interaction	N/D	ENSG00000099817	POLR2E	RNA polymerase II subunit E(POLR2E)	Yes
ENSMUSG00000004698	HDAC9	histone deacetylase 9(Hdac9)	Le Masson et al.(2011)	pubmed:21690297	functional association	activates	ENSG00000048052	HDAC9	histone deacetylase 9(HDAC9)	Yes
ENSMUSG00000004768	RAB23	RAB23, member RAS oncogene family(Rab23)	Kus-Liśkiewicz et al.(2013)	pubmed:23834426	direct interaction	N/D	ENSG00000112210	RAB23	RAB23, member RAS oncogene family(RAB23)	Yes
ENSMUSG00000004771	RAB11A	RAB11A, member RAS oncogene family(Rab11a)	Korfanty et al.(2014)	pubmed:25450459	direct interaction	N/D	ENSG00000103769	RAB11A	RAB11A, member RAS oncogene family(RAB11A)	Yes
ENSMUSG00000004788	EIF2B2	eukaryotic translation initiation factor 2B, subunit 2 beta(Eif2b2)	Korfanty et al.(2014)	pubmed:25450459	direct interaction	N/D	ENSG00000119718	EIF2B2	eukaryotic translation initiation factor 2B subunit beta(EIF2B2)	Yes
ENSMUSG00000004789	DLST	dihydrolipoamide S-succinyltransferase (E2 component of 2-oxo-glutarate complex)(Dlst)	Kus-Liśkiewicz et al.(2013)	pubmed:23834426	direct interaction	N/D	ENSG00000119689	DLST	dihydrolipoamide S-succinyltransferase(DLST)	Yes
ENSMUSG00000004798	ULK2	unc-51 like kinase 2(Ulk2)	Kus-Liśkiewicz et al.(2013)	pubmed:23834426	direct interaction	N/D	ENSG00000083290	ULK2	unc-51 like autophagy activating kinase 2(ULK2)	Yes
ENSMUSG00000004864	mapk13	mitogen-activated protein kinase 13(Mapk13)	Korfanty et al.(2014)	pubmed:25450459	direct interaction	N/D	ENSG00000156711	mapk13	mitogen-activated protein kinase 13(MAPK13)	Yes
ENSMUSG00000004880	LBR	lamin B receptor(Lbr)	Kus-Liśkiewicz et al.(2013)	pubmed:23834426	direct interaction	inhibits	ENSG00000143815	LBR	lamin B receptor(LBR)	Yes
ENSMUSG00000004939	NMRK2	nicotinamide riboside kinase 2(Nmrk2)	Kus-Liśkiewicz et al.(2013)	pubmed:23834426	direct interaction	N/D	ENSG00000077009	NMRK2	nicotinamide riboside kinase 2(NMRK2)	Yes
ENSMUSG00000004945	TMEM242	transmembrane protein 242(Tmem242)	Kus-Liśkiewicz et al.(2013)	pubmed:23834426	direct interaction	N/D	ENSG00000215712	TMEM242	transmembrane protein 242(TMEM242)	Yes
ENSMUSG00000004980	HNRNPA2B1	heterogeneous nuclear ribonucleoprotein A2/B1(Hnrnpa2b1)	Korfanty et al.(2014)	pubmed:25450459	direct interaction	N/D	ENSG00000122566	HNRNPA2B	heterogeneous nuclear ribonucleoprotein A2/B1	Yes
ENSMUSG00000004980	HNRNPA2B1	heterogeneous nuclear ribonucleoprotein A2/B1(Hnrnpa2b1)	Korfanty et al.(2014)	pubmed:25450459	direct interaction	N/D	ENSG00000122566	HNRNPA2B1	heterogeneous nuclear ribonucleoprotein A2/B1(HNRNPA2B1)	Yes
ENSMUSG00000005043	SGSH	N-sulfoglucosamine sulfohydrolase (sulfamidase)(Sgsh)	Kus-Liśkiewicz et al.(2013)	pubmed:23834426	direct interaction	N/D	ENSG00000181523	SGSH	N-sulfoglucosamine sulfohydrolase(SGSH)	Yes
ENSMUSG00000005057	SH2B2	SH2B adaptor protein 2(Sh2b2)	Korfanty et al.(2014)	pubmed:25450459	direct interaction	N/D	ENSG00000160999	SH2B2	SH2B adaptor protein 2(SH2B2)	Yes
ENSMUSG00000005069	PEX5	peroxisomal biogenesis factor 5(Pex5)	Kus-Liśkiewicz et al.(2013)	pubmed:23834426	direct interaction	N/D	ENSG00000139197	PEX5	peroxisomal biogenesis factor 5(PEX5)	Yes
ENSMUSG00000005089	SLC1A2	solute carrier family 1 (glial high affinity glutamate transporter), member 2(Slc1a2)	Kus-Liśkiewicz et al.(2013)	pubmed:23834426	direct interaction	N/D	ENSG00000110436	SLC1A2	solute carrier family 1 member 2(SLC1A2)	Yes
ENSMUSG00000005107	SLC2A9	solute carrier family 2 (facilitated glucose transporter), member 9(Slc2a9)	Kus-Liśkiewicz et al.(2013)	pubmed:23834426	direct interaction	N/D	ENSG00000109667	SLC2A9	solute carrier family 2 member 9(SLC2A9)	Yes
ENSMUSG00000005142	MAN2B1	mannosidase 2, alpha B1(Man2b1)	Korfanty et al.(2014)	pubmed:25450459	direct interaction	N/D	ENSG00000104774	MAN2B1	mannosidase alpha class 2B member 1(MAN2B1)	Yes
ENSMUSG00000005161	PRDX2	peroxiredoxin 2(Prdx2)	Korfanty et al.(2014)	pubmed:25450459	direct interaction	N/D	ENSG00000167815	PRDX2	peroxiredoxin 2(PRDX2)	Yes
ENSMUSG00000005220	CORIN	corin(Corin)	Kus-Liśkiewicz et al.(2013)	pubmed:23834426	direct interaction	N/D	ENSG00000145244	CORIN	corin, serine peptidase(CORIN)	Yes
ENSMUSG00000005225	PLEKHA8	pleckstrin homology domain containing, family A (phosphoinositide binding specific) member 8(Plekha8)	Kus-Liśkiewicz et al.(2013)	pubmed:23834426	direct interaction	inhibits	ENSG00000106086	PLEKHA8	pleckstrin homology domain containing A8(PLEKHA8)	Yes
ENSMUSG00000005262	UFD1L	ubiquitin fusion degradation 1 like(Ufd1l)	Kus-Liśkiewicz et al.(2013)	pubmed:23834426	direct interaction	N/D	ENSG00000070010	UFD1L	ubiquitin fusion degradation 1 like (yeast)(UFD1L)	Yes
ENSMUSG00000005267	Zfp287	zinc finger protein 287(Zfp287)	Kus-Liśkiewicz et al.(2013)	pubmed:23834426	direct interaction	N/D	ENSG00000141040	ZNF287	zinc finger protein 287(ZNF287)	Yes
ENSMUSG00000005312	UBQLN1	ubiquilin 1(Ubqln1)	Korfanty et al.(2014)	pubmed:25450459	direct interaction	N/D	ENSG00000135018	UBQLN1	ubiquilin 1(UBQLN1)	Yes
ENSMUSG00000005320	fgfr4	fibroblast growth factor receptor 4(Fgfr4)	Kus-Liśkiewicz et al.(2013)	pubmed:23834426	direct interaction	N/D	ENSG00000160867	fgfr4	fibroblast growth factor receptor 4(FGFR4)	Yes
ENSMUSG00000005357	SLC1A6	solute carrier family 1 (high affinity aspartate/glutamate transporter), member 6(Slc1a6)	Korfanty et al.(2014)	pubmed:25450459	direct interaction	N/D	ENSG00000105143	SLC1A6	solute carrier family 1 member 6(SLC1A6)	Yes
ENSMUSG00000005413	HMOX1	heme oxygenase 1(Hmox1)	Kus-Liśkiewicz et al.(2013)	pubmed:23834426	direct interaction	activates	ENSG00000100292	HMOX1	heme oxygenase 1(HMOX1)	Yes
ENSMUSG00000005447	PAFAH1B3	platelet-activating factor acetylhydrolase, isoform 1b, subunit 3(Pafah1b3)	Kus-Liśkiewicz et al.(2013)	pubmed:23834426	direct interaction	N/D	ENSG00000079462	PAFAH1B3	platelet activating factor acetylhydrolase 1b catalytic subunit 3(PAFAH1B3)	Yes
ENSMUSG00000005474	MYL10	myosin, light chain 10, regulatory(Myl10)	Korfanty et al.(2014)	pubmed:25450459	direct interaction	N/D	ENSG00000106436	MYL10	myosin light chain 10(MYL10)	Yes
ENSMUSG00000005493	MSH4	mutS homolog 4(Msh4)	Kus-Liśkiewicz et al.(2013)	pubmed:23834426	direct interaction	N/D	ENSG00000057468	MSH4	mutS homolog 4(MSH4)	Yes
ENSMUSG00000005505	KBTBD4	kelch repeat and BTB (POZ) domain containing 4(Kbtbd4)	Kus-Liśkiewicz et al.(2013)	pubmed:23834426	direct interaction	N/D	ENSG00000123444	KBTBD4	kelch repeat and BTB domain containing 4(KBTBD4)	Yes
ENSMUSG00000005506	CELF1	CUGBP, Elav-like family member 1(Celf1)	Kus-Liśkiewicz et al.(2013)	pubmed:23834426	direct interaction	N/D	ENSG00000149187	CELF1	CUGBP, Elav-like family member 1(CELF1)	Yes
ENSMUSG00000005510	NDUFS3	NADH dehydrogenase (ubiquinone) Fe-S protein 3(Ndufs3)	Kus-Liśkiewicz et al.(2013)	pubmed:23834426	direct interaction	N/D	ENSG00000213619	NDUFS3	NADH:ubiquinone oxidoreductase core subunit S3(NDUFS3)	Yes
ENSMUSG00000005580	ADCY9	adenylate cyclase 9(Adcy9)	Kus-Liśkiewicz et al.(2013)	pubmed:23834426	direct interaction	N/D	ENSG00000162104	ADCY9	adenylate cyclase 9(ADCY9)	Yes
ENSMUSG00000005583	MEF2C	myocyte enhancer factor 2C(Mef2c)	Korfanty et al.(2014)	pubmed:25450459	direct interaction	N/D	ENSG00000081189	MEF2C	myocyte enhancer factor 2C(MEF2C)	Yes
ENSMUSG00000005609	CTR9	CTR9 homolog, Paf1/RNA polymerase II complex component(Ctr9)	Kus-Liśkiewicz et al.(2013)	pubmed:23834426	direct interaction	N/D	ENSG00000198730	CTR9	CTR9 homolog, Paf1/RNA polymerase II complex component(CTR9)	Yes
ENSMUSG00000005610	EIF4G2	eukaryotic translation initiation factor 4, gamma 2(Eif4g2)	Kus-Liśkiewicz et al.(2013)	pubmed:23834426	direct interaction	N/D	ENSG00000110321	EIF4G2	eukaryotic translation initiation factor 4 gamma 2(EIF4G2)	Yes
ENSMUSG00000005615	PCYT1A	phosphate cytidylyltransferase 1, choline, alpha isoform(Pcyt1a)	Kus-Liśkiewicz et al.(2013)	pubmed:23834426	direct interaction	N/D	ENSG00000161217	PCYT1A	phosphate cytidylyltransferase 1, choline, alpha(PCYT1A)	Yes
ENSMUSG00000005628	TMOD4	tropomodulin 4(Tmod4)	Kus-Liśkiewicz et al.(2013)	pubmed:23834426	direct interaction	N/D	ENSG00000163157	TMOD4	tropomodulin 4(TMOD4)	Yes
ENSMUSG00000005667	mthfd2	methylenetetrahydrofolate dehydrogenase (NAD+ dependent), methenyltetrahydrofolate cyclohydrolase(Mthfd2)	Kus-Liśkiewicz et al.(2013)	pubmed:23834426	direct interaction	N/D	ENSG00000065911	mthfd2	methylenetetrahydrofolate dehydrogenase (NADP+ dependent) 2, methenyltetrahydrofolate cyclohydrolase(MTHFD2)	Yes
ENSMUSG00000005672	KIT	kit oncogene(Kit)	Korfanty et al.(2014)	pubmed:25450459	direct interaction	N/D	ENSG00000157404	KIT	KIT proto-oncogene receptor tyrosine kinase(KIT)	Yes
ENSMUSG00000005677	NR1I3	nuclear receptor subfamily 1, group I, member 3(Nr1i3)	Kus-Liśkiewicz et al.(2013)	pubmed:23834426	direct interaction	N/D	ENSG00000143257	NR1I3	nuclear receptor subfamily 1 group I member 3(NR1I3)	Yes
ENSMUSG00000005682	PAN2	PAN2 poly(A) specific ribonuclease subunit(Pan2)	Kus-Liśkiewicz et al.(2013)	pubmed:23834426	direct interaction	N/D	ENSG00000135473	PAN2	PAN2 poly(A) specific ribonuclease subunit(PAN2)	Yes
ENSMUSG00000005687	BCAS2	breast carcinoma amplified sequence 2(Bcas2)	Kus-Liśkiewicz et al.(2013)	pubmed:23834426	direct interaction	N/D	ENSG00000116752	BCAS2	breast carcinoma amplified sequence 2(BCAS2)	Yes
ENSMUSG00000005698	CTCF	CCCTC-binding factor(Ctcf)	Kus-Liśkiewicz et al.(2013)	pubmed:23834426	direct interaction	N/D	ENSG00000102974	CTCF	CCCTC-binding factor(CTCF)	Yes
ENSMUSG00000005699	PARD6A	par-6 family cell polarity regulator alpha(Pard6a)	Kus-Liśkiewicz et al.(2013)	pubmed:23834426	direct interaction	N/D	ENSG00000102981	PARD6A	par-6 family cell polarity regulator alpha(PARD6A)	Yes
ENSMUSG00000005732	RANBP1	RAN binding protein 1(Ranbp1)	Kus-Liśkiewicz et al.(2013)	pubmed:23834426	direct interaction	N/D	ENSG00000099901	RANBP1	RAN binding protein 1(RANBP1)	Yes
ENSMUSG00000005774	RFX5	regulatory factor X, 5 (influences HLA class II expression)(Rfx5)	Kus-Liśkiewicz et al.(2013)	pubmed:23834426	direct interaction	N/D	ENSG00000143390	RFX5	regulatory factor X5(RFX5)	Yes
ENSMUSG00000005779	PSMB4	proteasome (prosome, macropain) subunit, beta type 4(Psmb4)	Kus-Liśkiewicz et al.(2013)	pubmed:23834426	direct interaction	N/D	ENSG00000159377	PSMB4	proteasome subunit beta 4(PSMB4)	Yes
ENSMUSG00000005813	METAP1	methionyl aminopeptidase 1(Metap1)	Kus-Liśkiewicz et al.(2013)	pubmed:23834426	direct interaction	N/D	ENSG00000164024	METAP1	methionyl aminopeptidase 1(METAP1)	Yes
ENSMUSG00000005824	TNFSF14	tumor necrosis factor (ligand) superfamily, member 14(Tnfsf14)	Korfanty et al.(2014)	pubmed:25450459	direct interaction	N/D	ENSG00000125735	TNFSF14	tumor necrosis factor superfamily member 14(TNFSF14)	Yes
ENSMUSG00000005846	RSL1D1	ribosomal L1 domain containing 1(Rsl1d1)	Kus-Liśkiewicz et al.(2013)	pubmed:23834426	direct interaction	N/D	ENSG00000171490	RSL1D1	ribosomal L1 domain containing 1(RSL1D1)	Yes
ENSMUSG00000005871	APC	adenomatosis polyposis coli(Apc)	Kus-Liśkiewicz et al.(2013)	pubmed:23834426	direct interaction	N/D	ENSG00000134982	APC	APC, WNT signaling pathway regulator(APC)	Yes
ENSMUSG00000005873	REEP5	receptor accessory protein 5(Reep5)	Kus-Liśkiewicz et al.(2013)	pubmed:23834426	direct interaction	N/D	ENSG00000129625	REEP5	receptor accessory protein 5(REEP5)	Yes
ENSMUSG00000005881	ERGIC3	ERGIC and golgi 3(Ergic3)	Kus-Liśkiewicz et al.(2013)	pubmed:23834426	direct interaction	N/D	ENSG00000125991	ERGIC3	ERGIC and golgi 3(ERGIC3)	Yes
ENSMUSG00000005883	SPO11	SPO11 meiotic protein covalently bound to DSB(Spo11)	Korfanty et al.(2014)	pubmed:25450459	direct interaction	N/D	ENSG00000054796	SPO11	SPO11, initiator of meiotic double stranded breaks(SPO11)	Yes
ENSMUSG00000005893	NR2C2	nuclear receptor subfamily 2, group C, member 2(Nr2c2)	Kus-Liśkiewicz et al.(2013)	pubmed:23834426	direct interaction	N/D	ENSG00000177463	NR2C2	nuclear receptor subfamily 2 group C member 2(NR2C2)	Yes
ENSMUSG00000005897	NR2C1	nuclear receptor subfamily 2, group C, member 1(Nr2c1)	Kus-Liśkiewicz et al.(2013)	pubmed:23834426	direct interaction	N/D	ENSG00000120798	NR2C1	nuclear receptor subfamily 2 group C member 1(NR2C1)	Yes
ENSMUSG00000005899	SMPD4	sphingomyelin phosphodiesterase 4(Smpd4)	Kus-Liśkiewicz et al.(2013)	pubmed:23834426	direct interaction	N/D	ENSG00000136699	SMPD4	sphingomyelin phosphodiesterase 4(SMPD4)	Yes
ENSMUSG00000005907	PEX1	peroxisomal biogenesis factor 1(Pex1)	Kus-Liśkiewicz et al.(2013)	pubmed:23834426	direct interaction	N/D	ENSG00000127980	PEX1	peroxisomal biogenesis factor 1(PEX1)	Yes
ENSMUSG00000005917	OTX1	orthodenticle homeobox 1(Otx1)	Korfanty et al.(2014)	pubmed:25450459	direct interaction	N/D	ENSG00000115507	OTX1	orthodenticle homeobox 1(OTX1)	Yes
ENSMUSG00000005947	ITGAE	integrin alpha E, epithelial-associated(Itgae)	Kus-Liśkiewicz et al.(2013)	pubmed:23834426	direct interaction	N/D	ENSG00000083457	ITGAE	integrin subunit alpha E(ITGAE)	Yes
ENSMUSG00000005951	shpk	sedoheptulokinase(Shpk)	Korfanty et al.(2014)	pubmed:25450459	direct interaction	N/D	ENSG00000262304	shpk	sedoheptulokinase(SHPK)	Yes
ENSMUSG00000005968	TUFT1	tuftelin 1(Tuft1)	Kus-Liśkiewicz et al.(2013)	pubmed:23834426	direct interaction	N/D	ENSG00000143367	TUFT1	tuftelin 1(TUFT1)	Yes
ENSMUSG00000005980	DNASE1	deoxyribonuclease I(Dnase1)	Kus-Liśkiewicz et al.(2013)	pubmed:23834426	direct interaction	N/D	ENSG00000213918	DNASE1	deoxyribonuclease 1(DNASE1)	Yes
ENSMUSG00000005981	TRAP1	TNF receptor-associated protein 1(Trap1)	Kus-Liśkiewicz et al.(2013)	pubmed:23834426	direct interaction	N/D	ENSG00000126602	TRAP1	TNF receptor associated protein 1(TRAP1)	Yes
ENSMUSG00000005994	TYRP1	tyrosinase-related protein 1(Tyrp1)	Korfanty et al.(2014)	pubmed:25450459	direct interaction	N/D	ENSG00000107165	TYRP1	tyrosinase related protein 1(TYRP1)	Yes
ENSMUSG00000006005	TPR	translocated promoter region, nuclear basket protein(Tpr)	Kus-Liśkiewicz et al.(2013)	pubmed:23834426	direct interaction	N/D	ENSG00000047410	TPR	translocated promoter region, nuclear basket protein(TPR)	Yes
ENSMUSG00000006010	BC003331	cDNA sequence BC003331(BC003331)	Korfanty et al.(2014)	pubmed:25450459	direct interaction	N/D	ENSG00000157181	C1orf27	chromosome 1 open reading frame 27(C1orf27)	Yes
ENSMUSG00000006021	KPTN	kaptin(Kptn)	Kus-Liśkiewicz et al.(2013)	pubmed:23834426	direct interaction	N/D	ENSG00000118162	KPTN	kaptin, actin binding protein(KPTN)	Yes
ENSMUSG00000006050	APBB3	amyloid beta (A4) precursor protein-binding, family B, member 3(Apbb3)	Kus-Liśkiewicz et al.(2013)	pubmed:23834426	direct interaction	N/D	ENSG00000113108	MIR6831	microRNA 6831(MIR6831)	Yes
ENSMUSG00000006095	TBCB	tubulin folding cofactor B(Tbcb)	Kus-Liśkiewicz et al.(2013)	pubmed:23834426	direct interaction	N/D	ENSG00000105254	TBCB	tubulin folding cofactor B(TBCB)	Yes
ENSMUSG00000006127	INPP5K	inositol polyphosphate 5-phosphatase K(Inpp5k)	Kus-Liśkiewicz et al.(2013)	pubmed:23834426	direct interaction	N/D	ENSG00000132376	INPP5K	inositol polyphosphate-5-phosphatase K(INPP5K)	Yes
ENSMUSG00000006134	CRKL	v-crk avian sarcoma virus CT10 oncogene homolog-like(Crkl)	Kus-Liśkiewicz et al.(2013)	pubmed:23834426	direct interaction	N/D	ENSG00000099942	CRKL	CRK like proto-oncogene, adaptor protein(CRKL)	Yes
ENSMUSG00000006191	CDKAL1	CDK5 regulatory subunit associated protein 1-like 1(Cdkal1)	Korfanty et al.(2014)	pubmed:25450459	direct interaction	N/D	ENSG00000145996	CDKAL1	CDK5 regulatory subunit associated protein 1 like 1(CDKAL1)	Yes
ENSMUSG00000006288	TTC5	tetratricopeptide repeat domain 5(Ttc5)	Kus-Liśkiewicz et al.(2013)	pubmed:23834426	direct interaction	N/D	ENSG00000136319	TTC5	tetratricopeptide repeat domain 5(TTC5)	Yes
ENSMUSG00000006299	AAMP	angio-associated migratory protein(Aamp)	Kus-Liśkiewicz et al.(2013)	pubmed:23834426	direct interaction	N/D	ENSG00000127837	AAMP	angio associated migratory cell protein(AAMP)	Yes
ENSMUSG00000006335	TFPT	TCF3 (E2A) fusion partner(Tfpt)	Kus-Liśkiewicz et al.(2013)	pubmed:23834426	direct interaction	N/D	ENSG00000105619	TFPT	TCF3 fusion partner(TFPT)	Yes
ENSMUSG00000006356	CRIP2	cysteine rich protein 2(Crip2)	Kus-Liśkiewicz et al.(2013)	pubmed:23834426	direct interaction	N/D	ENSG00000182809	CRIP2	cysteine rich protein 2(CRIP2)	Yes
ENSMUSG00000006392	MED8	mediator complex subunit 8(Med8)	Kus-Liśkiewicz et al.(2013)	pubmed:23834426	direct interaction	N/D	ENSG00000159479	MED8	mediator complex subunit 8(MED8)	Yes
ENSMUSG00000006418	RNF114	ring finger protein 114(Rnf114)	Kus-Liśkiewicz et al.(2013)	pubmed:23834426	direct interaction	N/D	ENSG00000124226	RNF114	ring finger protein 114(RNF114)	Yes
ENSMUSG00000006471	NDOR1	NADPH dependent diflavin oxidoreductase 1(Ndor1)	Kus-Liśkiewicz et al.(2013)	pubmed:23834426	direct interaction	N/D	ENSG00000188566	NDOR1	NADPH dependent diflavin oxidoreductase 1(NDOR1)	Yes
ENSMUSG00000006476	NSMF	NMDA receptor synaptonuclear signaling and neuronal migration factor(Nsmf)	Korfanty et al.(2014)	pubmed:25450459	direct interaction	N/D	ENSG00000165802	MIR7114	microRNA 7114(MIR7114)	Yes
ENSMUSG00000006519	CYBA	cytochrome b-245, alpha polypeptide(Cyba)	Kus-Liśkiewicz et al.(2013)	pubmed:23834426	direct interaction	N/D	ENSG00000051523	CYBA	cytochrome b-245 alpha chain(CYBA)	Yes
ENSMUSG00000006522	ITIH3	inter-alpha trypsin inhibitor, heavy chain 3(Itih3)	Kus-Liśkiewicz et al.(2013)	pubmed:23834426	direct interaction	N/D	ENSG00000162267	ITIH3	inter-alpha-trypsin inhibitor heavy chain 3(ITIH3)	Yes
ENSMUSG00000006576	SLC4A3	solute carrier family 4 (anion exchanger), member 3(Slc4a3)	Korfanty et al.(2014)	pubmed:25450459	direct interaction	N/D	ENSG00000114923	SLC4A3	solute carrier family 4 member 3(SLC4A3)	Yes
ENSMUSG00000006586	RUNX1T1	runt-related transcription factor 1; translocated to, 1 (cyclin D-related)(Runx1t1)	Korfanty et al.(2014)	pubmed:25450459	direct interaction	N/D	ENSG00000079102	RUNX1T1	RUNX1 translocation partner 1(RUNX1T1)	Yes
ENSMUSG00000006599	GTF2H1	general transcription factor II H, polypeptide 1(Gtf2h1)	Kus-Liśkiewicz et al.(2013)	pubmed:23834426	direct interaction	N/D	ENSG00000110768	GTF2H1	general transcription factor IIH subunit 1(GTF2H1)	Yes
ENSMUSG00000006641	SLC5A6	solute carrier family 5 (sodium-dependent vitamin transporter), member 6(Slc5a6)	Kus-Liśkiewicz et al.(2013)	pubmed:23834426	direct interaction	activates	ENSG00000138074	SLC5A6	solute carrier family 5 member 6(SLC5A6)	Yes
ENSMUSG00000006699	CDC42	cell division cycle 42(Cdc42)	Kus-Liśkiewicz et al.(2013)	pubmed:23834426	direct interaction	N/D	ENSG00000070831	CDC42	cell division cycle 42(CDC42)	Yes
ENSMUSG00000006705	PKNOX1	Pbx/knotted 1 homeobox(Pknox1)	Korfanty et al.(2014)	pubmed:25450459	direct interaction	N/D	ENSG00000160199	PKNOX1	PBX/knotted 1 homeobox 1(PKNOX1)	Yes
ENSMUSG00000006717	ACOT13	acyl-CoA thioesterase 13(Acot13)	Kus-Liśkiewicz et al.(2013)	pubmed:23834426	direct interaction	N/D	ENSG00000112304	ACOT13	acyl-CoA thioesterase 13(ACOT13)	Yes
ENSMUSG00000006736	TSPAN31	tetraspanin 31(Tspan31)	Kus-Liśkiewicz et al.(2013)	pubmed:23834426	direct interaction	N/D	ENSG00000135452	TSPAN31	tetraspanin 31(TSPAN31)	Yes
ENSMUSG00000006740	KIF5B	kinesin family member 5B(Kif5b)	Korfanty et al.(2014)	pubmed:25450459	direct interaction	N/D	ENSG00000170759	KIF5B	kinesin family member 5B(KIF5B)	Yes
ENSMUSG00000006764	TPH2	tryptophan hydroxylase 2(Tph2)	Kus-Liśkiewicz et al.(2013)	pubmed:23834426	direct interaction	N/D	ENSG00000139287	TPH2	tryptophan hydroxylase 2(TPH2)	Yes
ENSMUSG00000006782	CNP	2',3'-cyclic nucleotide 3' phosphodiesterase(Cnp)	Kus-Liśkiewicz et al.(2013)	pubmed:23834426	direct interaction	N/D	ENSG00000173786	CNP	2',3'-cyclic nucleotide 3' phosphodiesterase(CNP)	Yes
ENSMUSG00000006800	SULF2	sulfatase 2(Sulf2)	Korfanty et al.(2014)	pubmed:25450459	direct interaction	N/D	ENSG00000196562	SULF2	sulfatase 2(SULF2)	Yes
ENSMUSG00000006920	EZH1	enhancer of zeste 1 polycomb repressive complex 2 subunit(Ezh1)	Kus-Liśkiewicz et al.(2013)	pubmed:23834426	direct interaction	N/D	ENSG00000108799	EZH1	enhancer of zeste 1 polycomb repressive complex 2 subunit(EZH1)	Yes
ENSMUSG00000006932	CTNNB1	catenin (cadherin associated protein), beta 1(Ctnnb1)	Kus-Liśkiewicz et al.(2013)	pubmed:23834426	direct interaction	inhibits	ENSG00000168036	CTNNB1	catenin beta 1(CTNNB1)	Yes
ENSMUSG00000007029	VARS	valyl-tRNA synthetase(Vars)	Korfanty et al.(2014)	pubmed:25450459	direct interaction	N/D	ENSG00000204394	VARS	valyl-tRNA synthetase(VARS)	Yes
ENSMUSG00000007030	VWA7	von Willebrand factor A domain containing 7(Vwa7)	Kus-Liśkiewicz et al.(2013)	pubmed:23834426	direct interaction	N/D	ENSG00000204396	VWA7	von Willebrand factor A domain containing 7(VWA7)	Yes
ENSMUSG00000007033	HSPA1L	heat shock protein 1-like(Hspa1l)	Kus-Liśkiewicz et al.(2013)	pubmed:23834426	direct interaction	N/D	ENSG00000204390	HSPA1L	heat shock protein family A (Hsp70) member 1 like	Yes
ENSMUSG00000007033	HSPA1L	heat shock protein 1-like(Hspa1l)	Kus-Liśkiewicz et al.(2013)	pubmed:23834426	direct interaction	N/D	ENSG00000204390	HSPA1L	heat shock protein family A (Hsp70) member 1 like(HSPA1L)	Yes
ENSMUSG00000007036	ABHD16A	abhydrolase domain containing 16A(Abhd16a)	Kus-Liśkiewicz et al.(2013)	pubmed:23834426	direct interaction	N/D	ENSG00000204427	ABHD16A	abhydrolase domain containing 16A(ABHD16A)	Yes
ENSMUSG00000007050	LSM2	LSM2 homolog, U6 small nuclear RNA and mRNA degradation associated(Lsm2)	Kus-Liśkiewicz et al.(2013)	pubmed:23834426	direct interaction	N/D	ENSG00000204392	LSM2	LSM2 homolog, U6 small nuclear RNA and mRNA degradation associated(LSM2)	Yes
ENSMUSG00000007080	POLE	polymerase (DNA directed), epsilon(Pole)	Kus-Liśkiewicz et al.(2013)	pubmed:23834426	direct interaction	N/D	ENSG00000177084	POLE	DNA polymerase epsilon, catalytic subunit(POLE)	Yes
ENSMUSG00000007207	stx1a	syntaxin 1A (brain)(Stx1a)	Kus-Liśkiewicz et al.(2013)	pubmed:23834426	direct interaction	N/D	ENSG00000106089	stx1a	syntaxin 1A(STX1A)	Yes
ENSMUSG00000007279	SCUBE2	signal peptide, CUB domain, EGF-like 2(Scube2)	Korfanty et al.(2014)	pubmed:25450459	direct interaction	N/D	ENSG00000175356	SCUBE2	signal peptide, CUB domain and EGF like domain containing 2(SCUBE2)	Yes
ENSMUSG00000007411	MARK3	MAP/microtubule affinity regulating kinase 3(Mark3)	Kus-Liśkiewicz et al.(2013)	pubmed:23834426	direct interaction	N/D	ENSG00000075413	MARK3	microtubule affinity regulating kinase 3(MARK3)	Yes
ENSMUSG00000007458	M6PR	mannose-6-phosphate receptor, cation dependent(M6pr)	Korfanty et al.(2014)	pubmed:25450459	direct interaction	N/D	ENSG00000003056	M6PR	mannose-6-phosphate receptor, cation dependent(M6PR)	Yes
ENSMUSG00000007646	RAD51C	RAD51 paralog C(Rad51c)	Korfanty et al.(2014)	pubmed:25450459	direct interaction	N/D	ENSG00000108384	RAD51C	RAD51 paralog C(RAD51C)	Yes
ENSMUSG00000007659	BCL2L1	BCL2-like 1(Bcl2l1)	Kus-Liśkiewicz et al.(2013)	pubmed:23834426	direct interaction	N/D	ENSG00000171552	BCL2L1	BCL2 like 1(BCL2L1)	Yes
ENSMUSG00000007739	CCT4	chaperonin containing Tcp1, subunit 4 (delta)(Cct4)	Kus-Liśkiewicz et al.(2013)	pubmed:23834426	direct interaction	N/D	ENSG00000115484	CCT4	chaperonin containing TCP1 subunit 4	Yes
ENSMUSG00000007739	CCT4	chaperonin containing Tcp1, subunit 4 (delta)(Cct4)	Kus-Liśkiewicz et al.(2013)	pubmed:23834426	direct interaction	N/D	ENSG00000115484	CCT4	chaperonin containing TCP1 subunit 4(CCT4)	Yes
ENSMUSG00000007815	RHOA	ras homolog family member A(Rhoa)	Kus-Liśkiewicz et al.(2013)	pubmed:23834426	direct interaction	N/D	ENSG00000067560	RHOA	ras homolog family member A(RHOA)	Yes
ENSMUSG00000007833	ALDH16A1	aldehyde dehydrogenase 16 family, member A1(Aldh16a1)	Kus-Liśkiewicz et al.(2013)	pubmed:23834426	direct interaction	N/D	ENSG00000161618	ALDH16A1	aldehyde dehydrogenase 16 family member A1(ALDH16A1)	Yes
ENSMUSG00000007867	IFT43	intraflagellar transport 43(Ift43)	Korfanty et al.(2014)	pubmed:25450459	direct interaction	N/D	ENSG00000119650	IFT43	intraflagellar transport 43(IFT43)	Yes
ENSMUSG00000007872	ID3	inhibitor of DNA binding 3(Id3)	Kus-Liśkiewicz et al.(2013)	pubmed:23834426	direct interaction	N/D	ENSG00000117318	ID3	inhibitor of DNA binding 3, HLH protein(ID3)	Yes
ENSMUSG00000008129	4930432K21Rik	RIKEN cDNA 4930432K21 gene(4930432K21Rik)	Kus-Liśkiewicz et al.(2013)	pubmed:23834426	direct interaction	N/D	ENSG00000132016	C19orf57	chromosome 19 open reading frame 57(C19orf57)	Yes
ENSMUSG00000008200	FNBP4	formin binding protein 4(Fnbp4)	Korfanty et al.(2014)	pubmed:25450459	direct interaction	N/D	ENSG00000109920	FNBP4	formin binding protein 4(FNBP4)	Yes
ENSMUSG00000008206	CERS4	ceramide synthase 4(Cers4)	Korfanty et al.(2014)	pubmed:25450459	direct interaction	N/D	ENSG00000090661	CERS4	ceramide synthase 4(CERS4)	Yes
ENSMUSG00000008301	PHAX	phosphorylated adaptor for RNA export(Phax)	Kus-Liśkiewicz et al.(2013)	pubmed:23834426	direct interaction	N/D	ENSG00000164902	PHAX	phosphorylated adaptor for RNA export(PHAX)	Yes
ENSMUSG00000008348	UBC	ubiquitin C(Ubc)	Korfanty et al.(2014)	pubmed:25450459	direct interaction	N/D	ENSG00000170315	UBB	ubiquitin B	Yes
ENSMUSG00000008348	UBC	ubiquitin C(Ubc)	Korfanty et al.(2014)	pubmed:25450459	direct interaction	N/D	ENSG00000170315	UBB	ubiquitin B(UBB)	Yes
ENSMUSG00000008373	PRPF31	pre-mRNA processing factor 31(Prpf31)	Kus-Liśkiewicz et al.(2013)	pubmed:23834426	direct interaction	N/D	ENSG00000105618	PRPF31	pre-mRNA processing factor 31(PRPF31)	Yes
ENSMUSG00000008384	SERTAD1	SERTA domain containing 1(Sertad1)	Kus-Liśkiewicz et al.(2013)	pubmed:23834426	direct interaction	N/D	ENSG00000197019	SERTAD1	SERTA domain containing 1(SERTAD1)	Yes
ENSMUSG00000008398	ELK3	ELK3, member of ETS oncogene family(Elk3)	Le Masson et al.(2011)	pubmed:21690297	functional association	activates	ENSG00000111145	ELK3	ELK3, ETS transcription factor(ELK3)	Yes
ENSMUSG00000008438	ADAM21	a disintegrin and metallopeptidase domain 21(Adam21)	Kus-Liśkiewicz et al.(2013)	pubmed:23834426	direct interaction	activates	ENSG00000139985	ADAM21	ADAM metallopeptidase domain 21(ADAM21)	Yes
ENSMUSG00000008575	NFIB	nuclear factor I/B(Nfib)	Korfanty et al.(2014)	pubmed:25450459	direct interaction	N/D	ENSG00000147862	NFIB	nuclear factor I B(NFIB)	Yes
ENSMUSG00000008604	UBQLN4	ubiquilin 4(Ubqln4)	Korfanty et al.(2014)	pubmed:25450459	direct interaction	N/D	ENSG00000160803	UBQLN4	ubiquilin 4(UBQLN4)	Yes
ENSMUSG00000008658	RBFOX1	RNA binding protein, fox-1 homolog (C. elegans) 1(Rbfox1)	Korfanty et al.(2014)	pubmed:25450459	direct interaction	N/D	ENSG00000078328	RBFOX1	RNA binding protein, fox-1 homolog 1(RBFOX1)	Yes
ENSMUSG00000008763	MAN1A2	mannosidase, alpha, class 1A, member 2(Man1a2)	Korfanty et al.(2014)	pubmed:25450459	direct interaction	N/D	ENSG00000198162	MAN1A2	mannosidase alpha class 1A member 2(MAN1A2)	Yes
ENSMUSG00000008859	RALA	v-ral simian leukemia viral oncogene A (ras related)(Rala)	Korfanty et al.(2014)	pubmed:25450459	direct interaction	N/D	ENSG00000006451	RALA	RAS like proto-oncogene A(RALA)	Yes
ENSMUSG00000008976	GABPA	GA repeat binding protein, alpha(Gabpa)	Korfanty et al.(2014)	pubmed:25450459	direct interaction	N/D	ENSG00000154727	GABPA	GA binding protein transcription factor alpha subunit(GABPA)	Yes
ENSMUSG00000008999	BMP7	bone morphogenetic protein 7(Bmp7)	Korfanty et al.(2014)	pubmed:25450459	direct interaction	N/D	ENSG00000101144	BMP7	bone morphogenetic protein 7(BMP7)	Yes
ENSMUSG00000009013	DYNLL1	dynein light chain LC8-type 1(Dynll1)	Korfanty et al.(2014)	pubmed:25450459	direct interaction	N/D	ENSG00000088986	DYNLL1	dynein light chain LC8-type 1(DYNLL1)	Yes
ENSMUSG00000009035	TMEM184B	transmembrane protein 184b(Tmem184b)	Korfanty et al.(2014)	pubmed:25450459	direct interaction	N/D	ENSG00000198792	TMEM184B	transmembrane protein 184B(TMEM184B)	Yes
ENSMUSG00000009073	NF2	neurofibromatosis 2(Nf2)	Le Masson et al.(2011)	pubmed:21690297	functional association	activates	ENSG00000186575	NF2	neurofibromin 2(NF2)	Yes
ENSMUSG00000009075	CABP7	calcium binding protein 7(Cabp7)	Kus-Liśkiewicz et al.(2013)	pubmed:23834426	direct interaction	N/D	ENSG00000100314	CABP7	calcium binding protein 7(CABP7)	Yes
ENSMUSG00000009090	AP1B1	adaptor protein complex AP-1, beta 1 subunit(Ap1b1)	Korfanty et al.(2014)	pubmed:25450459	direct interaction	N/D	ENSG00000100280	AP1B1	adaptor related protein complex 1 beta 1 subunit(AP1B1)	Yes
ENSMUSG00000009114	2610028H24Rik	RIKEN cDNA 2610028H24 gene(2610028H24Rik)	Kus-Liśkiewicz et al.(2013)	pubmed:23834426	direct interaction	N/D	ENSG00000160298	C21orf58	chromosome 21 open reading frame 58(C21orf58)	Yes
ENSMUSG00000009293	UBE2G2	ubiquitin-conjugating enzyme E2G 2(Ube2g2)	Korfanty et al.(2014)	pubmed:25450459	direct interaction	N/D	ENSG00000184787	UBE2G2	ubiquitin conjugating enzyme E2 G2(UBE2G2)	Yes
ENSMUSG00000009470	TNPO1	transportin 1(Tnpo1)	Korfanty et al.(2014)	pubmed:25450459	direct interaction	N/D	ENSG00000083312	TNPO1	transportin 1(TNPO1)	Yes
ENSMUSG00000009555	CDK9	cyclin-dependent kinase 9 (CDC2-related kinase)(Cdk9)	Kus-Liśkiewicz et al.(2013)	pubmed:23834426	direct interaction	N/D	ENSG00000136807	MIR2861	microRNA 2861(MIR2861)	Yes
ENSMUSG00000009566	FPGS	folylpolyglutamyl synthetase(Fpgs)	Kus-Liśkiewicz et al.(2013)	pubmed:23834426	direct interaction	N/D	ENSG00000136877	FPGS	folylpolyglutamate synthase(FPGS)	Yes
ENSMUSG00000009569	MKL2	MKL/myocardin-like 2(Mkl2)	Kus-Liśkiewicz et al.(2013)	pubmed:23834426	direct interaction	N/D	ENSG00000186260	MKL2	MKL1/myocardin like 2(MKL2)	Yes
ENSMUSG00000009575	CBX5	chromobox 5(Cbx5)	Korfanty et al.(2014)	pubmed:25450459	direct interaction	N/D	ENSG00000094916	MIR3198-2	microRNA 3198-2(MIR3198-2)	Yes
ENSMUSG00000009614	SARDH	sarcosine dehydrogenase(Sardh)	Kus-Liśkiewicz et al.(2013)	pubmed:23834426	direct interaction	N/D	ENSG00000123453	SARDH	sarcosine dehydrogenase(SARDH)	Yes
ENSMUSG00000009628	TEX15	testis expressed gene 15(Tex15)	Le Masson et al.(2011)	pubmed:21690297	functional association	activates	ENSG00000133863	TEX15	testis expressed 15(TEX15)	Yes
ENSMUSG00000009630	PPP2CB	protein phosphatase 2 (formerly 2A), catalytic subunit, beta isoform(Ppp2cb)	Kus-Liśkiewicz et al.(2013)	pubmed:23834426	direct interaction	N/D	ENSG00000104695	PPP2CB	protein phosphatase 2 catalytic subunit beta(PPP2CB)	Yes
ENSMUSG00000009633	G0S2	G0/G1 switch gene 2(G0s2)	Korfanty et al.(2014)	pubmed:25450459	direct interaction	N/D	ENSG00000123689	G0S2	G0/G1 switch 2(G0S2)	Yes
ENSMUSG00000009640	DMAP1	DNA methyltransferase 1-associated protein 1(Dmap1)	Korfanty et al.(2014)	pubmed:25450459	direct interaction	N/D	ENSG00000178028	DMAP1	DNA methyltransferase 1 associated protein 1(DMAP1)	Yes
ENSMUSG00000009646	PLA2G12B	phospholipase A2, group XIIB(Pla2g12b)	Kus-Liśkiewicz et al.(2013)	pubmed:23834426	direct interaction	N/D	ENSG00000138308	PLA2G12B	phospholipase A2 group XIIB(PLA2G12B)	Yes
ENSMUSG00000009670	TEX11	testis expressed gene 11(Tex11)	Kus-Liśkiewicz et al.(2013)	pubmed:23834426	direct interaction	N/D	ENSG00000120498	TEX11	testis expressed 11(TEX11)	Yes
ENSMUSG00000009739	POU6F1	POU domain, class 6, transcription factor 1(Pou6f1)	Kus-Liśkiewicz et al.(2013)	pubmed:23834426	direct interaction	inhibits	ENSG00000184271	POU6F1	POU class 6 homeobox 1(POU6F1)	Yes
ENSMUSG00000009772	NUAK2	NUAK family, SNF1-like kinase, 2(Nuak2)	Korfanty et al.(2014)	pubmed:25450459	direct interaction	N/D	ENSG00000163545	NUAK2	NUAK family kinase 2(NUAK2)	Yes
ENSMUSG00000009828	ICK	intestinal cell kinase(Ick)	Kus-Liśkiewicz et al.(2013)	pubmed:23834426	direct interaction	N/D	ENSG00000112144	ICK	intestinal cell kinase(ICK)	Yes
ENSMUSG00000009876	COX4I2	cytochrome c oxidase subunit IV isoform 2(Cox4i2)	Korfanty et al.(2014)	pubmed:25450459	direct interaction	N/D	ENSG00000131055	COX4I2	cytochrome c oxidase subunit 4I2(COX4I2)	Yes
ENSMUSG00000009927	RPS25	ribosomal protein S25(Rps25)	Kus-Liśkiewicz et al.(2013)	pubmed:23834426	direct interaction	N/D	ENSG00000118181	RPS25	ribosomal protein S25(RPS25)	Yes
ENSMUSG00000010025	ALDH3A2	aldehyde dehydrogenase family 3, subfamily A2(Aldh3a2)	Kus-Liśkiewicz et al.(2013)	pubmed:23834426	direct interaction	N/D	ENSG00000072210	ALDH3A2	aldehyde dehydrogenase 3 family member A2(ALDH3A2)	Yes
ENSMUSG00000010086	RNF112	ring finger protein 112(Rnf112)	Kus-Liśkiewicz et al.(2013)	pubmed:23834426	direct interaction	N/D	ENSG00000128482	RNF112	ring finger protein 112(RNF112)	Yes
ENSMUSG00000010095	SLC3A2	solute carrier family 3 (activators of dibasic and neutral amino acid transport), member 2(Slc3a2)	Kus-Liśkiewicz et al.(2013)	pubmed:23834426	direct interaction	N/D	ENSG00000168003	SLC3A2	solute carrier family 3 member 2(SLC3A2)	Yes
ENSMUSG00000010175	PROX1	prospero homeobox 1(Prox1)	Korfanty et al.(2014)	pubmed:25450459	direct interaction	N/D	ENSG00000117707	PROX1	prospero homeobox 1(PROX1)	Yes
ENSMUSG00000010358	IFI35	interferon-induced protein 35(Ifi35)	Kus-Liśkiewicz et al.(2013)	pubmed:23834426	direct interaction	N/D	ENSG00000068079	IFI35	interferon induced protein 35(IFI35)	Yes
ENSMUSG00000010362	RDM1	RAD52 motif 1(Rdm1)	Korfanty et al.(2014)	pubmed:25450459	direct interaction	N/D	ENSG00000278023	RDM1	RAD52 motif containing 1(RDM1)	Yes
ENSMUSG00000010376	NEDD8	neural precursor cell expressed, developmentally down-regulated gene 8(Nedd8)	Kus-Liśkiewicz et al.(2013)	pubmed:23834426	direct interaction	N/D	ENSG00000255526	NEDD8-MDP1	NEDD8-MDP1 readthrough(NEDD8-MDP1)	Yes
ENSMUSG00000010376	NEDD8	neural precursor cell expressed, developmentally down-regulated gene 8(Nedd8)	Kus-Liśkiewicz et al.(2013)	pubmed:23834426	direct interaction	N/D	ENSG00000129559	NEDD8	neural precursor cell expressed, developmentally down-regulated 8(NEDD8)	Yes
ENSMUSG00000010392	gosr1	golgi SNAP receptor complex member 1(Gosr1)	Kus-Liśkiewicz et al.(2013)	pubmed:23834426	direct interaction	N/D	ENSG00000108587	gosr1	golgi SNAP receptor complex member 1(GOSR1)	Yes
ENSMUSG00000010406	mrpl52	mitochondrial ribosomal protein L52(Mrpl52)	Kus-Liśkiewicz et al.(2013)	pubmed:23834426	direct interaction	N/D	ENSG00000172590	mrpl52	mitochondrial ribosomal protein L52(MRPL52)	Yes
ENSMUSG00000010476	EBF3	early B cell factor 3(Ebf3)	Korfanty et al.(2014)	pubmed:25450459	direct interaction	N/D	ENSG00000108001	EBF3	early B-cell factor 3(EBF3)	Yes
ENSMUSG00000010517	FAF1	Fas-associated factor 1(Faf1)	Kus-Liśkiewicz et al.(2013)	pubmed:23834426	direct interaction	N/D	ENSG00000185104	FAF1	Fas associated factor 1(FAF1)	Yes
ENSMUSG00000010538	TSACC	TSSK6 activating co-chaperone(Tsacc)	Kus-Liśkiewicz et al.(2013)	pubmed:23834426	direct interaction	N/D	ENSG00000163467	TSACC	TSSK6 activating cochaperone(TSACC)	Yes
ENSMUSG00000010554	METTL16	methyltransferase like 16(Mettl16)	Kus-Liśkiewicz et al.(2013)	pubmed:23834426	direct interaction	N/D	ENSG00000127804	METTL16	methyltransferase like 16(METTL16)	Yes
ENSMUSG00000010592	DAZL	deleted in azoospermia-like(Dazl)	Kus-Liśkiewicz et al.(2013)	pubmed:23834426	direct interaction	N/D	ENSG00000092345	DAZL	deleted in azoospermia like(DAZL)	Yes
ENSMUSG00000010608	RBM25	RNA binding motif protein 25(Rbm25)	Korfanty et al.(2014)	pubmed:25450459	direct interaction	N/D	ENSG00000119707	RBM25	RNA binding motif protein 25(RBM25)	Yes
ENSMUSG00000010609	PSEN2	presenilin 2(Psen2)	Kus-Liśkiewicz et al.(2013)	pubmed:23834426	direct interaction	N/D	ENSG00000143801	PSEN2	presenilin 2(PSEN2)	Yes
ENSMUSG00000010660	PLCD1	phospholipase C, delta 1(Plcd1)	Korfanty et al.(2014)	pubmed:25450459	direct interaction	N/D	ENSG00000187091	PLCD1	phospholipase C delta 1(PLCD1)	Yes
ENSMUSG00000010760	PHLDA2	pleckstrin homology like domain, family A, member 2(Phlda2)	Kus-Liśkiewicz et al.(2013)	pubmed:23834426	direct interaction	N/D	ENSG00000181649	PHLDA2	pleckstrin homology like domain family A member 2(PHLDA2)	Yes
ENSMUSG00000010914	PDHX	pyruvate dehydrogenase complex, component X(Pdhx)	Kus-Liśkiewicz et al.(2013)	pubmed:23834426	direct interaction	N/D	ENSG00000110435	PDHX	pyruvate dehydrogenase complex component X(PDHX)	Yes
ENSMUSG00000010936	VAC14	Vac14 homolog (S. cerevisiae)(Vac14)	Kus-Liśkiewicz et al.(2013)	pubmed:23834426	direct interaction	N/D	ENSG00000103043	VAC14	Vac14, PIKFYVE complex component(VAC14)	Yes
ENSMUSG00000011158	BRF1	BRF1, RNA polymerase III transcription initiation factor 90 kDa subunit(Brf1)	Korfanty et al.(2014)	pubmed:25450459	direct interaction	N/D	ENSG00000185024	BRF1	BRF1, RNA polymerase III transcription initiation factor 90 kDa subunit(BRF1)	Yes
ENSMUSG00000011254	THG1L	tRNA-histidine guanylyltransferase 1-like (S. cerevisiae)(Thg1l)	Kus-Liśkiewicz et al.(2013)	pubmed:23834426	direct interaction	N/D	ENSG00000113272	THG1L	tRNA-histidine guanylyltransferase 1 like(THG1L)	Yes
ENSMUSG00000011257	PABPC4	poly(A) binding protein, cytoplasmic 4(Pabpc4)	Kus-Liśkiewicz et al.(2013)	pubmed:23834426	direct interaction	N/D	ENSG00000090621	PABPC4	poly(A) binding protein cytoplasmic 4(PABPC4)	Yes
ENSMUSG00000011306	SUGP1	SURP and G patch domain containing 1(Sugp1)	Kus-Liśkiewicz et al.(2013)	pubmed:23834426	direct interaction	N/D	ENSG00000105705	SUGP1	SURP and G-patch domain containing 1(SUGP1)	Yes
ENSMUSG00000011486	SLC25A41	solute carrier family 25, member 41(Slc25a41)	Korfanty et al.(2014)	pubmed:25450459	direct interaction	N/D	ENSG00000181240	SLC25A41	solute carrier family 25 member 41(SLC25A41)	Yes
ENSMUSG00000011658	FUZ	fuzzy planar cell polarity protein(Fuz)	Kus-Liśkiewicz et al.(2013)	pubmed:23834426	direct interaction	N/D	ENSG00000010361	FUZ	fuzzy planar cell polarity protein(FUZ)	Yes
ENSMUSG00000011751	SPTBN4	spectrin beta, non-erythrocytic 4(Sptbn4)	Korfanty et al.(2014)	pubmed:25450459	direct interaction	N/D	ENSG00000160460	SPTBN4	spectrin beta, non-erythrocytic 4(SPTBN4)	Yes
ENSMUSG00000011958	BNIP2	BCL2/adenovirus E1B interacting protein 2(Bnip2)	Korfanty et al.(2014)	pubmed:25450459	direct interaction	N/D	ENSG00000140299	BNIP2	BCL2 interacting protein 2(BNIP2)	Yes
ENSMUSG00000011960	CCNT1	cyclin T1(Ccnt1)	Kus-Liśkiewicz et al.(2013)	pubmed:23834426	direct interaction	N/D	ENSG00000129315	CCNT1	cyclin T1(CCNT1)	Yes
ENSMUSG00000012076	BRMS1L	breast cancer metastasis-suppressor 1-like(Brms1l)	Korfanty et al.(2014)	pubmed:25450459	direct interaction	N/D	ENSG00000100916	BRMS1L	breast cancer metastasis-suppressor 1-like(BRMS1L)	Yes
ENSMUSG00000012405	RPL15	ribosomal protein L15(Rpl15)	Kus-Liśkiewicz et al.(2013)	pubmed:23834426	direct interaction	N/D	ENSG00000174748	RPL15	ribosomal protein L15(RPL15)	Yes
ENSMUSG00000012422	tmem167	transmembrane protein 167(Tmem167)	Kus-Liśkiewicz et al.(2013)	pubmed:23834426	direct interaction	N/D	ENSG00000174695	TMEM167A	transmembrane protein 167A(TMEM167A)	Yes
ENSMUSG00000012535	TNPO3	transportin 3(Tnpo3)	Korfanty et al.(2014)	pubmed:25450459	direct interaction	N/D	ENSG00000064419	TNPO3	transportin 3(TNPO3)	Yes
ENSMUSG00000012889	PODNL1	podocan-like 1(Podnl1)	Kus-Liśkiewicz et al.(2013)	pubmed:23834426	direct interaction	N/D	ENSG00000132000	PODNL1	podocan like 1(PODNL1)	Yes
ENSMUSG00000013495	tmem175	transmembrane protein 175(Tmem175)	Kus-Liśkiewicz et al.(2013)	pubmed:23834426	direct interaction	N/D	ENSG00000127419	tmem175	transmembrane protein 175(TMEM175)	Yes
ENSMUSG00000013622	ATRAID	all-trans retinoic acid induced differentiation factor(Atraid)	Kus-Liśkiewicz et al.(2013)	pubmed:23834426	direct interaction	inhibits	ENSG00000138085	ATRAID	all-trans retinoic acid induced differentiation factor(ATRAID)	Yes
ENSMUSG00000013646	SH3BP5L	SH3 binding domain protein 5 like(Sh3bp5l)	Kus-Liśkiewicz et al.(2013)	pubmed:23834426	direct interaction	N/D	ENSG00000175137	SH3BP5L	SH3 binding domain protein 5 like(SH3BP5L)	Yes
ENSMUSG00000013662	ATAD1	ATPase family, AAA domain containing 1(Atad1)	Kus-Liśkiewicz et al.(2013)	pubmed:23834426	direct interaction	N/D	ENSG00000138138	ATAD1	ATPase family, AAA domain containing 1(ATAD1)	Yes
ENSMUSG00000013663	PTEN	phosphatase and tensin homolog(Pten)	Korfanty et al.(2014)	pubmed:25450459	direct interaction	N/D	ENSG00000171862	PTEN	phosphatase and tensin homolog(PTEN)	Yes
ENSMUSG00000013701	TIMM23	translocase of inner mitochondrial membrane 23(Timm23)	Kus-Liśkiewicz et al.(2013)	pubmed:23834426	direct interaction	N/D	ENSG00000265354	TIMM23	translocase of inner mitochondrial membrane 23(TIMM23)	Yes
ENSMUSG00000014077	CHP1	calcineurin-like EF hand protein 1(Chp1)	Kus-Liśkiewicz et al.(2013)	pubmed:23834426	direct interaction	N/D	ENSG00000187446	CHP1	calcineurin like EF-hand protein 1(CHP1)	No
ENSMUSG00000014195	DNAJC7	DnaJ heat shock protein family (Hsp40) member C7(Dnajc7)	Korfanty et al.(2014)	pubmed:25450459	direct interaction	N/D	ENSG00000168259	DNAJC7	DnaJ heat shock protein family (Hsp40) member C7(DNAJC7)	Yes
ENSMUSG00000014226	CACYBP	calcyclin binding protein(Cacybp)	Korfanty et al.(2014)	pubmed:25450459	direct interaction	N/D	ENSG00000116161	CACYBP	calcyclin binding protein	Yes
ENSMUSG00000014243	ZSWIM7	zinc finger SWIM-type containing 7(Zswim7)	Kus-Liśkiewicz et al.(2013)	pubmed:23834426	direct interaction	N/D	ENSG00000214941	ZSWIM7	zinc finger SWIM-type containing 7(ZSWIM7)	Yes
ENSMUSG00000014294	NDUFA2	NADH dehydrogenase (ubiquinone) 1 alpha subcomplex, 2(Ndufa2)	Kus-Liśkiewicz et al.(2013)	pubmed:23834426	direct interaction	N/D	ENSG00000131495	NDUFA2	NADH:ubiquinone oxidoreductase subunit A2(NDUFA2)	Yes
ENSMUSG00000014329	BICC1	BicC family RNA binding protein 1(Bicc1)	Korfanty et al.(2014)	pubmed:25450459	direct interaction	N/D	ENSG00000122870	BICC1	BicC family RNA binding protein 1(BICC1)	Yes
ENSMUSG00000014349	UBE2Z	ubiquitin-conjugating enzyme E2Z(Ube2z)	Korfanty et al.(2014)	pubmed:25450459	direct interaction	N/D	ENSG00000159202	UBE2Z	ubiquitin conjugating enzyme E2 Z(UBE2Z)	Yes
ENSMUSG00000014355	ANAPC1	anaphase promoting complex subunit 1(Anapc1)	Korfanty et al.(2014)	pubmed:25450459	direct interaction	N/D	ENSG00000153107	ANAPC1	anaphase promoting complex subunit 1(ANAPC1)	Yes
ENSMUSG00000014361	MERTK	c-mer proto-oncogene tyrosine kinase(Mertk)	Korfanty et al.(2014)	pubmed:25450459	direct interaction	N/D	ENSG00000153208	MERTK	MER proto-oncogene, tyrosine kinase(MERTK)	Yes
ENSMUSG00000014402	TSG101	tumor susceptibility gene 101(Tsg101)	Kus-Liśkiewicz et al.(2013)	pubmed:23834426	direct interaction	N/D	ENSG00000074319	TSG101	tumor susceptibility 101(TSG101)	Yes
ENSMUSG00000014418	hps5	Hermansky-Pudlak syndrome 5(Hps5)	Kus-Liśkiewicz et al.(2013)	pubmed:23834426	direct interaction	N/D	ENSG00000110756	hps5	HPS5, biogenesis of lysosomal organelles complex 2 subunit 2(HPS5)	Yes
ENSMUSG00000014426	MAP3K4	mitogen-activated protein kinase kinase kinase 4(Map3k4)	Korfanty et al.(2014)	pubmed:25450459	direct interaction	N/D	ENSG00000085511	MAP3K4	mitogen-activated protein kinase kinase kinase 4(MAP3K4)	Yes
ENSMUSG00000014503	PKD2L2	polycystic kidney disease 2-like 2(Pkd2l2)	Kus-Liśkiewicz et al.(2013)	pubmed:23834426	direct interaction	N/D	ENSG00000078795	PKD2L2	polycystin 2 like 2, transient receptor potential cation channel(PKD2L2)	Yes
ENSMUSG00000014547	WDFY2	WD repeat and FYVE domain containing 2(Wdfy2)	Kus-Liśkiewicz et al.(2013)	pubmed:23834426	direct interaction	N/D	ENSG00000139668	WDFY2	WD repeat and FYVE domain containing 2(WDFY2)	Yes
ENSMUSG00000014551	MRPS25	mitochondrial ribosomal protein S25(Mrps25)	Kus-Liśkiewicz et al.(2013)	pubmed:23834426	direct interaction	N/D	ENSG00000131368	MRPS25	mitochondrial ribosomal protein S25(MRPS25)	Yes
ENSMUSG00000014599	CSF1	colony stimulating factor 1 (macrophage)(Csf1)	Korfanty et al.(2014)	pubmed:25450459	direct interaction	N/D	ENSG00000184371	CSF1	colony stimulating factor 1(CSF1)	Yes
ENSMUSG00000014601	STRIP1	striatin interacting protein 1(Strip1)	Kus-Liśkiewicz et al.(2013)	pubmed:23834426	direct interaction	N/D	ENSG00000143093	STRIP1	striatin interacting protein 1(STRIP1)	Yes
ENSMUSG00000014633	CMC2	COX assembly mitochondrial protein 2(Cmc2)	Kus-Liśkiewicz et al.(2013)	pubmed:23834426	direct interaction	N/D	ENSG00000103121	CMC2	C-X9-C motif containing 2(CMC2)	Yes
ENSMUSG00000014748	TEX261	testis expressed gene 261(Tex261)	Kus-Liśkiewicz et al.(2013)	pubmed:23834426	direct interaction	N/D	ENSG00000258881	AC007040.2	novel protein	Yes
ENSMUSG00000014748	TEX261	testis expressed gene 261(Tex261)	Kus-Liśkiewicz et al.(2013)	pubmed:23834426	direct interaction	N/D	ENSG00000144043	TEX261	testis expressed 261(TEX261)	Yes
ENSMUSG00000014763	FAM120B	family with sequence similarity 120, member B(Fam120b)	Kus-Liśkiewicz et al.(2013)	pubmed:23834426	direct interaction	N/D	ENSG00000112584	FAM120B	family with sequence similarity 120B(FAM120B)	Yes
ENSMUSG00000014769	PSMB1	proteasome (prosome, macropain) subunit, beta type 1(Psmb1)	Kus-Liśkiewicz et al.(2013)	pubmed:23834426	direct interaction	N/D	ENSG00000008018	PSMB1	proteasome subunit beta 1(PSMB1)	Yes
ENSMUSG00000014771	PDCD2	programmed cell death 2(Pdcd2)	Kus-Liśkiewicz et al.(2013)	pubmed:23834426	direct interaction	N/D	ENSG00000071994	PDCD2	programmed cell death 2(PDCD2)	Yes
ENSMUSG00000014846	TPPP3	tubulin polymerization-promoting protein family member 3(Tppp3)	Kus-Liśkiewicz et al.(2013)	pubmed:23834426	direct interaction	N/D	ENSG00000159713	TPPP3	tubulin polymerization promoting protein family member 3(TPPP3)	Yes
ENSMUSG00000014850	MSH3	mutS homolog 3(Msh3)	Kus-Liśkiewicz et al.(2013)	pubmed:23834426	direct interaction	N/D	ENSG00000113318	MSH3	mutS homolog 3(MSH3)	Yes
ENSMUSG00000014856	TMEM208	transmembrane protein 208(Tmem208)	Korfanty et al.(2014)	pubmed:25450459	direct interaction	N/D	ENSG00000168701	TMEM208	transmembrane protein 208(TMEM208)	Yes
ENSMUSG00000014859	E2F4	E2F transcription factor 4(E2f4)	Le Masson et al.(2011)	pubmed:21690297	functional association	activates	ENSG00000205250	E2F4	E2F transcription factor 4(E2F4)	Yes
ENSMUSG00000014873	SURF2	surfeit gene 2(Surf2)	Kus-Liśkiewicz et al.(2013)	pubmed:23834426	direct interaction	N/D	ENSG00000148291	SURF2	surfeit 2(SURF2)	Yes
ENSMUSG00000014905	DNAJB9	DnaJ heat shock protein family (Hsp40) member B9(Dnajb9)	Kus-Liśkiewicz et al.(2013)	pubmed:23834426	direct interaction	N/D	ENSG00000128590	DNAJB9	DnaJ heat shock protein family (Hsp40) member B9(DNAJB9)	Yes
ENSMUSG00000014956	ppp1cb	protein phosphatase 1, catalytic subunit, beta isoform(Ppp1cb)	Korfanty et al.(2014)	pubmed:25450459	direct interaction	N/D	ENSG00000213639	ppp1cb	protein phosphatase 1 catalytic subunit beta(PPP1CB)	Yes
ENSMUSG00000014959	GORASP2	golgi reassembly stacking protein 2(Gorasp2)	Kus-Liśkiewicz et al.(2013)	pubmed:23834426	direct interaction	N/D	ENSG00000115806	GORASP2	golgi reassembly stacking protein 2(GORASP2)	Yes
ENSMUSG00000015002	EFR3A	EFR3 homolog A(Efr3a)	Korfanty et al.(2014)	pubmed:25450459	direct interaction	N/D	ENSG00000132294	EFR3A	EFR3 homolog A(EFR3A)	Yes
ENSMUSG00000015016	ACSF3	acyl-CoA synthetase family member 3(Acsf3)	Kus-Liśkiewicz et al.(2013)	pubmed:23834426	direct interaction	N/D	ENSG00000176715	ACSF3	acyl-CoA synthetase family member 3(ACSF3)	Yes
ENSMUSG00000015023	DDX19A	DEAD (Asp-Glu-Ala-Asp) box polypeptide 19a(Ddx19a)	Kus-Liśkiewicz et al.(2013)	pubmed:23834426	direct interaction	N/D	ENSG00000168872	DDX19A	DEAD-box helicase 19A(DDX19A)	Yes
ENSMUSG00000015027	GALNS	galactosamine (N-acetyl)-6-sulfate sulfatase(Galns)	Kus-Liśkiewicz et al.(2013)	pubmed:23834426	direct interaction	N/D	ENSG00000141012	GALNS	galactosamine (N-acetyl)-6-sulfatase(GALNS)	Yes
ENSMUSG00000015093	CLIC3	chloride intracellular channel 3(Clic3)	Kus-Liśkiewicz et al.(2013)	pubmed:23834426	direct interaction	N/D	ENSG00000169583	CLIC3	chloride intracellular channel 3(CLIC3)	Yes
ENSMUSG00000015112	SLC25A13	solute carrier family 25 (mitochondrial carrier, adenine nucleotide translocator), member 13(Slc25a13)	Korfanty et al.(2014)	pubmed:25450459	direct interaction	N/D	ENSG00000004864	SLC25A13	solute carrier family 25 member 13(SLC25A13)	Yes
ENSMUSG00000015126	TSR3	TSR3 20S rRNA accumulation(Tsr3)	Kus-Liśkiewicz et al.(2013)	pubmed:23834426	direct interaction	N/D	ENSG00000007520	TSR3	TSR3, acp transferase ribosome maturation factor(TSR3)	Yes
ENSMUSG00000015127	UNKL	unkempt family like zinc finger(Unkl)	Kus-Liśkiewicz et al.(2013)	pubmed:23834426	direct interaction	N/D	ENSG00000059145	UNKL	unkempt family like zinc finger(UNKL)	Yes
ENSMUSG00000015133	LRRK1	leucine-rich repeat kinase 1(Lrrk1)	Kus-Liśkiewicz et al.(2013)	pubmed:23834426	direct interaction	N/D	ENSG00000154237	LRRK1	leucine rich repeat kinase 1(LRRK1)	Yes
ENSMUSG00000015143	ACTN1	actinin, alpha 1(Actn1)	Kus-Liśkiewicz et al.(2013)	pubmed:23834426	direct interaction	N/D	ENSG00000072110	ACTN1	actinin alpha 1(ACTN1)	Yes
ENSMUSG00000015165	HNRNPL	heterogeneous nuclear ribonucleoprotein L(Hnrnpl)	Kus-Liśkiewicz et al.(2013)	pubmed:23834426	direct interaction	inhibits	ENSG00000104824	HNRNPL	heterogeneous nuclear ribonucleoprotein L(HNRNPL)	Yes
ENSMUSG00000015189	CASD1	CAS1 domain containing 1(Casd1)	Kus-Liśkiewicz et al.(2013)	pubmed:23834426	direct interaction	N/D	ENSG00000127995	CASD1	CAS1 domain containing 1(CASD1)	Yes
ENSMUSG00000015202	cnksr3	Cnksr family member 3(Cnksr3)	Korfanty et al.(2014)	pubmed:25450459	direct interaction	N/D	ENSG00000153721	cnksr3	CNKSR family member 3(CNKSR3)	Yes
ENSMUSG00000015217	HMGB3	high mobility group box 3(Hmgb3)	Kus-Liśkiewicz et al.(2013)	pubmed:23834426	direct interaction	N/D	ENSG00000029993	HMGB3	high mobility group box 3(HMGB3)	Yes
ENSMUSG00000015316	SLAMF1	signaling lymphocytic activation molecule family member 1(Slamf1)	Kus-Liśkiewicz et al.(2013)	pubmed:23834426	direct interaction	N/D	ENSG00000117090	SLAMF1	signaling lymphocytic activation molecule family member 1(SLAMF1)	Yes
ENSMUSG00000015335	ZDHHC12	zinc finger, DHHC domain containing 12(Zdhhc12)	Kus-Liśkiewicz et al.(2013)	pubmed:23834426	direct interaction	N/D	ENSG00000160446	ZDHHC12	zinc finger DHHC-type containing 12(ZDHHC12)	Yes
ENSMUSG00000015341	GOLGA7	golgi autoantigen, golgin subfamily a, 7(Golga7)	Kus-Liśkiewicz et al.(2013)	pubmed:23834426	direct interaction	N/D	ENSG00000147533	GOLGA7	golgin A7(GOLGA7)	Yes
ENSMUSG00000015355	CD48	CD48 antigen(Cd48)	Kus-Liśkiewicz et al.(2013)	pubmed:23834426	direct interaction	N/D	ENSG00000117091	CD48	CD48 molecule	Yes
ENSMUSG00000015355	CD48	CD48 antigen(Cd48)	Kus-Liśkiewicz et al.(2013)	pubmed:23834426	direct interaction	N/D	ENSG00000117091	CD48	CD48 molecule(CD48)	Yes
ENSMUSG00000015365	MOV10L1	Moloney leukemia virus 10-like 1(Mov10l1)	Kus-Liśkiewicz et al.(2013)	pubmed:23834426	direct interaction	inhibits	ENSG00000073146	MOV10L1	Mov10 RISC complex RNA helicase like 1(MOV10L1)	Yes
ENSMUSG00000015405	ACE2	angiotensin I converting enzyme (peptidyl-dipeptidase A) 2(Ace2)	Kus-Liśkiewicz et al.(2013)	pubmed:23834426	direct interaction	N/D	ENSG00000130234	ACE2	angiotensin I converting enzyme 2(ACE2)	Yes
ENSMUSG00000015467	EGFL8	EGF-like domain 8(Egfl8)	Kus-Liśkiewicz et al.(2013)	pubmed:23834426	direct interaction	N/D	ENSG00000241404	EGFL8	EGF like domain multiple 8(EGFL8)	Yes
ENSMUSG00000015522	ARNT	aryl hydrocarbon receptor nuclear translocator(Arnt)	Kus-Liśkiewicz et al.(2013)	pubmed:23834426	direct interaction	N/D	ENSG00000143437	ARNT	aryl hydrocarbon receptor nuclear translocator(ARNT)	Yes
ENSMUSG00000015568	LPL	lipoprotein lipase(Lpl)	Kus-Liśkiewicz et al.(2013)	pubmed:23834426	direct interaction	N/D	ENSG00000175445	LPL	lipoprotein lipase(LPL)	Yes
ENSMUSG00000015597	Zfp318	zinc finger protein 318(Zfp318)	Kus-Liśkiewicz et al.(2013)	pubmed:23834426	direct interaction	N/D	ENSG00000171467	ZNF318	zinc finger protein 318(ZNF318)	Yes
ENSMUSG00000015656	HSPA8	heat shock protein 8(Hspa8)	Korfanty et al.(2014)	pubmed:25450459	direct interaction	N/D	ENSG00000109971	HSPA8	heat shock protein family A (Hsp70) member 8	Yes
ENSMUSG00000015659	SERAC1	serine active site containing 1(Serac1)	Korfanty et al.(2014)	pubmed:25450459	direct interaction	N/D	ENSG00000122335	SERAC1	serine active site containing 1(SERAC1)	Yes
ENSMUSG00000015671	PSMA2	proteasome (prosome, macropain) subunit, alpha type 2(Psma2)	Kus-Liśkiewicz et al.(2013)	pubmed:23834426	direct interaction	inhibits	ENSG00000256646	PSMA2	proteasome subunit alpha 2(PSMA2)	Yes
ENSMUSG00000015672	MRPL32	mitochondrial ribosomal protein L32(Mrpl32)	Kus-Liśkiewicz et al.(2013)	pubmed:23834426	direct interaction	N/D	ENSG00000106591	MRPL32	mitochondrial ribosomal protein L32(MRPL32)	Yes
ENSMUSG00000015697	SETDB1	SET domain, bifurcated 1(Setdb1)	Kus-Liśkiewicz et al.(2013)	pubmed:23834426	direct interaction	N/D	ENSG00000143379	SETDB1	SET domain bifurcated 1(SETDB1)	Yes
ENSMUSG00000015755	TAB2	TGF-beta activated kinase 1/MAP3K7 binding protein 2(Tab2)	Kus-Liśkiewicz et al.(2013)	pubmed:23834426	direct interaction	N/D	ENSG00000055208	TAB2	TGF-beta activated kinase 1/MAP3K7 binding protein 2(TAB2)	Yes
ENSMUSG00000015757	PPIL4	peptidylprolyl isomerase (cyclophilin)-like 4(Ppil4)	Kus-Liśkiewicz et al.(2013)	pubmed:23834426	direct interaction	N/D	ENSG00000131013	PPIL4	peptidylprolyl isomerase like 4(PPIL4)	Yes
ENSMUSG00000015759	CNIH1	cornichon family AMPA receptor auxiliary protein 1(Cnih1)	Kus-Liśkiewicz et al.(2013)	pubmed:23834426	direct interaction	N/D	ENSG00000100528	CNIH1	cornichon family AMPA receptor auxiliary protein 1(CNIH1)	Yes
ENSMUSG00000015787	ABO	ABO blood group (transferase A, alpha 1-3-N-acetylgalactosaminyltransferase, transferase B, alpha 1-3-galactosyltransferase)(Abo)	Kus-Liśkiewicz et al.(2013)	pubmed:23834426	direct interaction	N/D	ENSG00000175164	ABO	ABO blood group (transferase A, alpha 1-3-N-acetylgalactosaminyltransferase; transferase B, alpha 1-3-galactosyltransferase)(ABO)	Yes
ENSMUSG00000015812	GNRH1	gonadotropin releasing hormone 1(Gnrh1)	Kus-Liśkiewicz et al.(2013)	pubmed:23834426	direct interaction	N/D	ENSG00000147437	GNRH1	gonadotropin releasing hormone 1(GNRH1)	Yes
ENSMUSG00000015837	SQSTM1	sequestosome 1(Sqstm1)	Watanabe et al.(2016)	pubmed:27846364	functional association	activates	ENSG00000161011	SQSTM1	sequestosome 1(SQSTM1)	No
ENSMUSG00000015839	NFE2L2	nuclear factor, erythroid derived 2, like 2(Nfe2l2)	Korfanty et al.(2014)	pubmed:25450459	direct interaction	N/D	ENSG00000116044	NFE2L2	nuclear factor, erythroid 2 like 2(NFE2L2)	Yes
ENSMUSG00000015869	PRPSAP1	phosphoribosyl pyrophosphate synthetase-associated protein 1(Prpsap1)	Kus-Liśkiewicz et al.(2013)	pubmed:23834426	direct interaction	N/D	ENSG00000161542	PRPSAP1	phosphoribosyl pyrophosphate synthetase associated protein 1(PRPSAP1)	Yes
ENSMUSG00000015882	Gm3414	predicted gene 3414(Gm3414)	Korfanty et al.(2014)	pubmed:25450459	direct interaction	N/D	ENSG00000178177	LCORL	ligand dependent nuclear receptor corepressor like(LCORL)	Yes
ENSMUSG00000015937	h2afy	H2A histone family, member Y(H2afy)	Korfanty et al.(2014)	pubmed:25450459	direct interaction	N/D	ENSG00000113648	h2afy	H2A histone family member Y(H2AFY)	Yes
ENSMUSG00000015942	GTF2IRD2	GTF2I repeat domain containing 2(Gtf2ird2)	Kus-Liśkiewicz et al.(2013)	pubmed:23834426	direct interaction	N/D	ENSG00000174428	gtf2ird2b	GTF2I repeat domain containing 2B(GTF2IRD2B)	Yes
ENSMUSG00000015942	GTF2IRD2	GTF2I repeat domain containing 2(Gtf2ird2)	Kus-Liśkiewicz et al.(2013)	pubmed:23834426	direct interaction	N/D	ENSG00000196275	GTF2IRD2	GTF2I repeat domain containing 2(GTF2IRD2)	Yes
ENSMUSG00000015944	GATSL2	GATS protein-like 2(Gatsl2)	Korfanty et al.(2014)	pubmed:25450459	direct interaction	N/D	ENSG00000274070	GATSL2	GATS protein like 2(GATSL2)	Yes
ENSMUSG00000015971	ACTR8	ARP8 actin-related protein 8(Actr8)	Kus-Liśkiewicz et al.(2013)	pubmed:23834426	direct interaction	N/D	ENSG00000113812	ACTR8	ARP8 actin-related protein 8 homolog(ACTR8)	Yes
ENSMUSG00000015981	STK32C	serine/threonine kinase 32C(Stk32c)	Korfanty et al.(2014)	pubmed:25450459	direct interaction	N/D	ENSG00000165752	STK32C	serine/threonine kinase 32C(STK32C)	Yes
ENSMUSG00000016128	STARD13	StAR-related lipid transfer (START) domain containing 13(Stard13)	Korfanty et al.(2014)	pubmed:25450459	direct interaction	N/D	ENSG00000133121	STARD13	StAR related lipid transfer domain containing 13(STARD13)	Yes
ENSMUSG00000016181	DIEXF	digestive organ expansion factor homolog (zebrafish)(Diexf)	Korfanty et al.(2014)	pubmed:25450459	direct interaction	N/D	ENSG00000117597	DIEXF	digestive organ expansion factor homolog (zebrafish)(DIEXF)	Yes
ENSMUSG00000016252	ATP5E	ATP synthase, H+ transporting, mitochondrial F1 complex, epsilon subunit(Atp5e)	Kus-Liśkiewicz et al.(2013)	pubmed:23834426	direct interaction	N/D	ENSG00000180389	ATP5EP2	ATP synthase, H+ transporting, mitochondrial F1 complex, epsilon subunit pseudogene 2(ATP5EP2)	Yes
ENSMUSG00000016252	ATP5E	ATP synthase, H+ transporting, mitochondrial F1 complex, epsilon subunit(Atp5e)	Kus-Liśkiewicz et al.(2013)	pubmed:23834426	direct interaction	N/D	ENSG00000124172	ATP5E	ATP synthase, H+ transporting, mitochondrial F1 complex, epsilon subunit(ATP5E)	Yes
ENSMUSG00000016356	COL20A1	collagen, type XX, alpha 1(Col20a1)	Kus-Liśkiewicz et al.(2013)	pubmed:23834426	direct interaction	N/D	ENSG00000101203	COL20A1	collagen type XX alpha 1 chain(COL20A1)	Yes
ENSMUSG00000016458	WT1	Wilms tumor 1 homolog(Wt1)	Kus-Liśkiewicz et al.(2013)	pubmed:23834426	direct interaction	N/D	ENSG00000184937	WT1	Wilms tumor 1(WT1)	Yes
ENSMUSG00000016487	PPFIBP1	PTPRF interacting protein, binding protein 1 (liprin beta 1)(Ppfibp1)	Kus-Liśkiewicz et al.(2013)	pubmed:23834426	direct interaction	N/D	ENSG00000110841	PPFIBP1	PPFIA binding protein 1(PPFIBP1)	Yes
ENSMUSG00000016494	CD34	CD34 antigen(Cd34)	Korfanty et al.(2014)	pubmed:25450459	direct interaction	N/D	ENSG00000174059	CD34	CD34 molecule(CD34)	Yes
ENSMUSG00000016503	GTF3A	general transcription factor III A(Gtf3a)	Korfanty et al.(2014)	pubmed:25450459	direct interaction	N/D	ENSG00000122034	GTF3A	general transcription factor IIIA(GTF3A)	Yes
ENSMUSG00000016510	MTIF3	mitochondrial translational initiation factor 3(Mtif3)	Kus-Liśkiewicz et al.(2013)	pubmed:23834426	direct interaction	N/D	ENSG00000122033	MTIF3	mitochondrial translational initiation factor 3(MTIF3)	Yes
ENSMUSG00000016524	IL19	interleukin 19(Il19)	Kus-Liśkiewicz et al.(2013)	pubmed:23834426	direct interaction	N/D	ENSG00000142224	IL19	interleukin 19(IL19)	Yes
ENSMUSG00000016526	DYRK3	dual-specificity tyrosine-(Y)-phosphorylation regulated kinase 3(Dyrk3)	Kus-Liśkiewicz et al.(2013)	pubmed:23834426	direct interaction	N/D	ENSG00000143479	DYRK3	dual specificity tyrosine phosphorylation regulated kinase 3(DYRK3)	Yes
ENSMUSG00000016529	IL10	interleukin 10(Il10)	Zhang et al.(2012)	pubmed:22549481	direct interaction	activates	ENSG00000136634	IL10	interleukin 10(IL10)	No
ENSMUSG00000016552	FOXRED2	FAD-dependent oxidoreductase domain containing 2(Foxred2)	Kus-Liśkiewicz et al.(2013)	pubmed:23834426	direct interaction	N/D	ENSG00000100350	FOXRED2	FAD dependent oxidoreductase domain containing 2(FOXRED2)	Yes
ENSMUSG00000016833	MRPS18C	mitochondrial ribosomal protein S18C(Mrps18c)	Kus-Liśkiewicz et al.(2013)	pubmed:23834426	direct interaction	inhibits	ENSG00000163319	MRPS18C	mitochondrial ribosomal protein S18C(MRPS18C)	Yes
ENSMUSG00000016918	SULF1	sulfatase 1(Sulf1)	Korfanty et al.(2014)	pubmed:25450459	direct interaction	N/D	ENSG00000137573	SULF1	sulfatase 1(SULF1)	Yes
ENSMUSG00000016933	PLCG1	phospholipase C, gamma 1(Plcg1)	Kus-Liśkiewicz et al.(2013)	pubmed:23834426	direct interaction	N/D	ENSG00000124181	PLCG1	phospholipase C gamma 1(PLCG1)	Yes
ENSMUSG00000016940	KCTD2	potassium channel tetramerisation domain containing 2(Kctd2)	Kus-Liśkiewicz et al.(2013)	pubmed:23834426	direct interaction	N/D	ENSG00000180901	KCTD2	potassium channel tetramerization domain containing 2(KCTD2)	Yes
ENSMUSG00000016946	KCTD5	potassium channel tetramerisation domain containing 5(Kctd5)	Kus-Liśkiewicz et al.(2013)	pubmed:23834426	direct interaction	N/D	ENSG00000167977	KCTD5	potassium channel tetramerization domain containing 5(KCTD5)	Yes
ENSMUSG00000016984	ETAA1	Ewing tumor-associated antigen 1(Etaa1)	Korfanty et al.(2014)	pubmed:25450459	direct interaction	N/D	ENSG00000143971	ETAA1	Ewing tumor associated antigen 1(ETAA1)	Yes
ENSMUSG00000017009	SDC4	syndecan 4(Sdc4)	Kus-Liśkiewicz et al.(2013)	pubmed:23834426	direct interaction	inhibits	ENSG00000124145	SDC4	syndecan 4(SDC4)	Yes
ENSMUSG00000017119	NBR1	neighbor of Brca1 gene 1(Nbr1)	Kus-Liśkiewicz et al.(2013)	pubmed:23834426	direct interaction	N/D	ENSG00000188554	NBR1	NBR1, autophagy cargo receptor(NBR1)	Yes
ENSMUSG00000017146	BRCA1	breast cancer 1, early onset(Brca1)	Kus-Liśkiewicz et al.(2013)	pubmed:23834426	direct interaction	N/D	ENSG00000012048	BRCA1	BRCA1, DNA repair associated(BRCA1)	Yes
ENSMUSG00000017188	COA3	cytochrome C oxidase assembly factor 3(Coa3)	Kus-Liśkiewicz et al.(2013)	pubmed:23834426	direct interaction	N/D	ENSG00000183978	COA3	cytochrome c oxidase assembly factor 3(COA3)	Yes
ENSMUSG00000017264	EXOSC10	exosome component 10(Exosc10)	Kus-Liśkiewicz et al.(2013)	pubmed:23834426	direct interaction	N/D	ENSG00000171824	EXOSC10	exosome component 10(EXOSC10)	Yes
ENSMUSG00000017291	TAOK1	TAO kinase 1(Taok1)	Kus-Liśkiewicz et al.(2013)	pubmed:23834426	direct interaction	N/D	ENSG00000160551	MIR4523	microRNA 4523(MIR4523)	Yes
ENSMUSG00000017386	TRAF4	TNF receptor associated factor 4(Traf4)	Kus-Liśkiewicz et al.(2013)	pubmed:23834426	direct interaction	N/D	ENSG00000076604	TRAF4	TNF receptor associated factor 4(TRAF4)	Yes
ENSMUSG00000017390	ALDOC	aldolase C, fructose-bisphosphate(Aldoc)	Kus-Liśkiewicz et al.(2013)	pubmed:23834426	direct interaction	N/D	ENSG00000109107	ALDOC	aldolase, fructose-bisphosphate C(ALDOC)	Yes
ENSMUSG00000017404	RPL19	ribosomal protein L19(Rpl19)	Kus-Liśkiewicz et al.(2013)	pubmed:23834426	direct interaction	N/D	ENSG00000108298	RPL19	ribosomal protein L19(RPL19)	Yes
ENSMUSG00000017421	Zfp207	zinc finger protein 207(Zfp207)	Kus-Liśkiewicz et al.(2013)	pubmed:23834426	direct interaction	N/D	ENSG00000010244	Mir632	microRNA 632(MIR632)	Yes
ENSMUSG00000017453	PIPOX	pipecolic acid oxidase(Pipox)	Korfanty et al.(2014)	pubmed:25450459	direct interaction	N/D	ENSG00000179761	PIPOX	pipecolic acid and sarcosine oxidase(PIPOX)	Yes
ENSMUSG00000017478	ZC3H18	zinc finger CCCH-type containing 18(Zc3h18)	Kus-Liśkiewicz et al.(2013)	pubmed:23834426	direct interaction	N/D	ENSG00000158545	ZC3H18	zinc finger CCCH-type containing 18(ZC3H18)	Yes
ENSMUSG00000017493	IGFBP4	insulin-like growth factor binding protein 4(Igfbp4)	Kus-Liśkiewicz et al.(2013)	pubmed:23834426	direct interaction	N/D	ENSG00000141753	IGFBP4	insulin like growth factor binding protein 4(IGFBP4)	Yes
ENSMUSG00000017499	CDC6	cell division cycle 6(Cdc6)	Kus-Liśkiewicz et al.(2013)	pubmed:23834426	direct interaction	N/D	ENSG00000094804	CDC6	cell division cycle 6(CDC6)	Yes
ENSMUSG00000017548	SUZ12	suppressor of zeste 12 homolog (Drosophila)(Suz12)	Kus-Liśkiewicz et al.(2013)	pubmed:23834426	direct interaction	N/D	ENSG00000178691	SUZ12	SUZ12 polycomb repressive complex 2 subunit(SUZ12)	Yes
ENSMUSG00000017607	TNS4	tensin 4(Tns4)	Korfanty et al.(2014)	pubmed:25450459	direct interaction	N/D	ENSG00000131746	TNS4	tensin 4(TNS4)	Yes
ENSMUSG00000017631	ABR	active BCR-related gene(Abr)	Korfanty et al.(2014)	pubmed:25450459	direct interaction	N/D	ENSG00000159842	ABR	active BCR-related(ABR)	Yes
ENSMUSG00000017664	SLC35C2	solute carrier family 35, member C2(Slc35c2)	Kus-Liśkiewicz et al.(2013)	pubmed:23834426	direct interaction	N/D	ENSG00000080189	SLC35C2	solute carrier family 35 member C2(SLC35C2)	Yes
ENSMUSG00000017670	elmo2	engulfment and cell motility 2(Elmo2)	Kus-Liśkiewicz et al.(2013)	pubmed:23834426	direct interaction	N/D	ENSG00000062598	elmo2	engulfment and cell motility 2(ELMO2)	Yes
ENSMUSG00000017677	WSB1	WD repeat and SOCS box-containing 1(Wsb1)	Kus-Liśkiewicz et al.(2013)	pubmed:23834426	direct interaction	N/D	ENSG00000109046	WSB1	WD repeat and SOCS box containing 1(WSB1)	Yes
ENSMUSG00000017686	RHOT1	ras homolog family member T1(Rhot1)	Korfanty et al.(2014)	pubmed:25450459	direct interaction	N/D	ENSG00000126858	RHOT1	ras homolog family member T1(RHOT1)	Yes
ENSMUSG00000017692	RHBDL3	rhomboid, veinlet-like 3 (Drosophila)(Rhbdl3)	Korfanty et al.(2014)	pubmed:25450459	direct interaction	N/D	ENSG00000141314	RHBDL3	rhomboid like 3(RHBDL3)	Yes
ENSMUSG00000017715	PGS1	phosphatidylglycerophosphate synthase 1(Pgs1)	Kus-Liśkiewicz et al.(2013)	pubmed:23834426	direct interaction	N/D	ENSG00000087157	PGS1	phosphatidylglycerophosphate synthase 1(PGS1)	Yes
ENSMUSG00000017718	AFMID	arylformamidase(Afmid)	Kus-Liśkiewicz et al.(2013)	pubmed:23834426	direct interaction	N/D	ENSG00000183077	AFMID	arylformamidase(AFMID)	Yes
ENSMUSG00000017737	MMP9	matrix metallopeptidase 9(Mmp9)	Korfanty et al.(2014)	pubmed:25450459	direct interaction	N/D	ENSG00000100985	MMP9	matrix metallopeptidase 9(MMP9)	Yes
ENSMUSG00000017740	SLC12A5	solute carrier family 12, member 5(Slc12a5)	Korfanty et al.(2014)	pubmed:25450459	direct interaction	N/D	ENSG00000124140	SLC12A5	solute carrier family 12 member 5(SLC12A5)	Yes
ENSMUSG00000017760	CTSA	cathepsin A(Ctsa)	Kus-Liśkiewicz et al.(2013)	pubmed:23834426	direct interaction	N/D	ENSG00000064601	CTSA	cathepsin A(CTSA)	Yes
ENSMUSG00000017764	ZSWIM1	zinc finger SWIM-type containing 1(Zswim1)	Korfanty et al.(2014)	pubmed:25450459	direct interaction	N/D	ENSG00000168612	ZSWIM1	zinc finger SWIM-type containing 1(ZSWIM1)	Yes
ENSMUSG00000017778	COX7C	cytochrome c oxidase subunit VIIc(Cox7c)	Kus-Liśkiewicz et al.(2013)	pubmed:23834426	direct interaction	N/D	ENSG00000127184	MIR3607	microRNA 3607(MIR3607)	Yes
ENSMUSG00000017843	PPP2R5C	protein phosphatase 2, regulatory subunit B', gamma(Ppp2r5c)	Korfanty et al.(2014)	pubmed:25450459	direct interaction	N/D	ENSG00000078304	PPP2R5C	protein phosphatase 2 regulatory subunit B'gamma(PPP2R5C)	Yes
ENSMUSG00000017868	SGK2	serum/glucocorticoid regulated kinase 2(Sgk2)	Korfanty et al.(2014)	pubmed:25450459	direct interaction	N/D	ENSG00000101049	SGK2	SGK2, serine/threonine kinase 2(SGK2)	Yes
ENSMUSG00000017897	EYA2	EYA transcriptional coactivator and phosphatase 2(Eya2)	Kus-Liśkiewicz et al.(2013)	pubmed:23834426	direct interaction	N/D	ENSG00000064655	EYA2	EYA transcriptional coactivator and phosphatase 2(EYA2)	Yes
ENSMUSG00000017969	PTGIS	prostaglandin I2 (prostacyclin) synthase(Ptgis)	Kus-Liśkiewicz et al.(2013)	pubmed:23834426	direct interaction	N/D	ENSG00000124212	PTGIS	prostaglandin I2 synthase(PTGIS)	Yes
ENSMUSG00000018001	CYTH3	cytohesin 3(Cyth3)	Korfanty et al.(2014)	pubmed:25450459	direct interaction	N/D	ENSG00000008256	CYTH3	cytohesin 3(CYTH3)	Yes
ENSMUSG00000018040	RRP7A	ribosomal RNA processing 7 homolog A (S. cerevisiae)(Rrp7a)	Kus-Liśkiewicz et al.(2013)	pubmed:23834426	direct interaction	inhibits	ENSG00000189306	RRP7A	ribosomal RNA processing 7 homolog A(RRP7A)	Yes
ENSMUSG00000018068	INTS2	integrator complex subunit 2(Ints2)	Korfanty et al.(2014)	pubmed:25450459	direct interaction	N/D	ENSG00000108506	INTS2	integrator complex subunit 2(INTS2)	Yes
ENSMUSG00000018076	MED13L	mediator complex subunit 13-like(Med13l)	Korfanty et al.(2014)	pubmed:25450459	direct interaction	N/D	ENSG00000123066	MED13L	mediator complex subunit 13 like(MED13L)	Yes
ENSMUSG00000018196	GLRX2	glutaredoxin 2 (thioltransferase)(Glrx2)	Korfanty et al.(2014)	pubmed:25450459	direct interaction	N/D	ENSG00000023572	GLRX2	glutaredoxin 2(GLRX2)	Yes
ENSMUSG00000018199	TROVE2	TROVE domain family, member 2(Trove2)	Korfanty et al.(2014)	pubmed:25450459	direct interaction	N/D	ENSG00000116747	TROVE2	TROVE domain family member 2(TROVE2)	Yes
ENSMUSG00000018209	STK4	serine/threonine kinase 4(Stk4)	Korfanty et al.(2014)	pubmed:25450459	direct interaction	N/D	ENSG00000101109	STK4	serine/threonine kinase 4(STK4)	Yes
ENSMUSG00000018334	KSR1	kinase suppressor of ras 1(Ksr1)	Kus-Liśkiewicz et al.(2013)	pubmed:23834426	direct interaction	N/D	ENSG00000141068	KSR1	kinase suppressor of ras 1(KSR1)	Yes
ENSMUSG00000018362	KPNA2	karyopherin (importin) alpha 2(Kpna2)	Kus-Liśkiewicz et al.(2013)	pubmed:23834426	direct interaction	N/D	ENSG00000182481	KPNA2	karyopherin subunit alpha 2(KPNA2)	Yes
ENSMUSG00000018372	CEP95	centrosomal protein 95(Cep95)	Korfanty et al.(2014)	pubmed:25450459	direct interaction	N/D	ENSG00000258890	CEP95	centrosomal protein 95(CEP95)	Yes
ENSMUSG00000018398	SEPT8	septin 8(Sept8)	Korfanty et al.(2014)	pubmed:25450459	direct interaction	N/D	ENSG00000164402	SEPT8	septin 8(SEPT8)	Yes
ENSMUSG00000018411	MAPT	microtubule-associated protein tau(Mapt)	Korfanty et al.(2014)	pubmed:25450459	direct interaction	N/D	ENSG00000186868	MAPT	microtubule associated protein tau(MAPT)	Yes
ENSMUSG00000018412	KANSL1	KAT8 regulatory NSL complex subunit 1(Kansl1)	Korfanty et al.(2014)	pubmed:25450459	direct interaction	N/D	ENSG00000120071	KANSL1	KAT8 regulatory NSL complex subunit 1(KANSL1)	Yes
ENSMUSG00000018433	NOL11	nucleolar protein 11(Nol11)	Korfanty et al.(2014)	pubmed:25450459	direct interaction	N/D	ENSG00000130935	NOL11	nucleolar protein 11(NOL11)	Yes
ENSMUSG00000018442	DERL2	Der1-like domain family, member 2(Derl2)	Kus-Liśkiewicz et al.(2013)	pubmed:23834426	direct interaction	N/D	ENSG00000072849	DERL2	derlin 2(DERL2)	Yes
ENSMUSG00000018446	C1QBP	complement component 1, q subcomponent binding protein(C1qbp)	Kus-Liśkiewicz et al.(2013)	pubmed:23834426	direct interaction	N/D	ENSG00000108561	C1QBP	complement C1q binding protein(C1QBP)	Yes
ENSMUSG00000018449	RPAIN	RPA interacting protein(Rpain)	Kus-Liśkiewicz et al.(2013)	pubmed:23834426	direct interaction	N/D	ENSG00000129197	RPAIN	RPA interacting protein(RPAIN)	Yes
ENSMUSG00000018474	CHD3	chromodomain helicase DNA binding protein 3(Chd3)	Kus-Liśkiewicz et al.(2013)	pubmed:23834426	direct interaction	N/D	ENSG00000170004	CHD3	chromodomain helicase DNA binding protein 3(CHD3)	Yes
ENSMUSG00000018476	KDM6B	KDM1 lysine (K)-specific demethylase 6B(Kdm6b)	Korfanty et al.(2014)	pubmed:25450459	direct interaction	N/D	ENSG00000132510	KDM6B	lysine demethylase 6B(KDM6B)	Yes
ENSMUSG00000018481	APPBP2	amyloid beta precursor protein (cytoplasmic tail) binding protein 2(Appbp2)	Kus-Liśkiewicz et al.(2013)	pubmed:23834426	direct interaction	N/D	ENSG00000062725	APPBP2	amyloid beta precursor protein binding protein 2(APPBP2)	Yes
ENSMUSG00000018501	NCOR1	nuclear receptor co-repressor 1(Ncor1)	Kus-Liśkiewicz et al.(2013)	pubmed:23834426	direct interaction	N/D	ENSG00000141027	NCOR1	nuclear receptor corepressor 1(NCOR1)	Yes
ENSMUSG00000018548	TRIM37	tripartite motif-containing 37(Trim37)	Kus-Liśkiewicz et al.(2013)	pubmed:23834426	direct interaction	N/D	ENSG00000108395	TRIM37	tripartite motif containing 37(TRIM37)	Yes
ENSMUSG00000018581	DNAH11	dynein, axonemal, heavy chain 11(Dnah11)	Korfanty et al.(2014)	pubmed:25450459	direct interaction	N/D	ENSG00000105877	DNAH11	dynein axonemal heavy chain 11(DNAH11)	Yes
ENSMUSG00000018589	GLRA2	glycine receptor, alpha 2 subunit(Glra2)	Korfanty et al.(2014)	pubmed:25450459	direct interaction	N/D	ENSG00000101958	GLRA2	glycine receptor alpha 2(GLRA2)	Yes
ENSMUSG00000018620	MMP20	matrix metallopeptidase 20 (enamelysin)(Mmp20)	Korfanty et al.(2014)	pubmed:25450459	direct interaction	N/D	ENSG00000137674	MMP20	matrix metallopeptidase 20(MMP20)	Yes
ENSMUSG00000018634	CRHR1	corticotropin releasing hormone receptor 1(Crhr1)	Kus-Liśkiewicz et al.(2013)	pubmed:23834426	direct interaction	N/D	ENSG00000120088	CRHR1	corticotropin releasing hormone receptor 1(CRHR1)	Yes
ENSMUSG00000018659	PNPO	pyridoxine 5'-phosphate oxidase(Pnpo)	Kus-Liśkiewicz et al.(2013)	pubmed:23834426	direct interaction	N/D	ENSG00000108439	PNPO	pyridoxamine 5'-phosphate oxidase(PNPO)	Yes
ENSMUSG00000018672	COPZ2	coatomer protein complex, subunit zeta 2(Copz2)	Kus-Liśkiewicz et al.(2013)	pubmed:23834426	direct interaction	N/D	ENSG00000005243	COPZ2	coatomer protein complex subunit zeta 2(COPZ2)	Yes
ENSMUSG00000018707	DYNC1H1	dynein cytoplasmic 1 heavy chain 1(Dync1h1)	Kus-Liśkiewicz et al.(2013)	pubmed:23834426	direct interaction	N/D	ENSG00000197102	DYNC1H1	dynein cytoplasmic 1 heavy chain 1(DYNC1H1)	Yes
ENSMUSG00000018733	PEX12	peroxisomal biogenesis factor 12(Pex12)	Kus-Liśkiewicz et al.(2013)	pubmed:23834426	direct interaction	N/D	ENSG00000108733	PEX12	peroxisomal biogenesis factor 12(PEX12)	Yes
ENSMUSG00000018761	MPDU1	mannose-P-dolichol utilization defect 1(Mpdu1)	Kus-Liśkiewicz et al.(2013)	pubmed:23834426	direct interaction	N/D	ENSG00000129255	MPDU1	mannose-P-dolichol utilization defect 1(MPDU1)	Yes
ENSMUSG00000018770	ATP5G3	ATP synthase, H+ transporting, mitochondrial F0 complex, subunit C3 (subunit 9)(Atp5g3)	Korfanty et al.(2014)	pubmed:25450459	direct interaction	N/D	ENSG00000154518	ATP5G3	ATP synthase, H+ transporting, mitochondrial Fo complex subunit C3 (subunit 9)(ATP5G3)	Yes
ENSMUSG00000018796	ACSL1	acyl-CoA synthetase long-chain family member 1(Acsl1)	Korfanty et al.(2014)	pubmed:25450459	direct interaction	N/D	ENSG00000151726	ACSL1	acyl-CoA synthetase long-chain family member 1(ACSL1)	Yes
ENSMUSG00000018809	SMYD4	SET and MYND domain containing 4(Smyd4)	Kus-Liśkiewicz et al.(2013)	pubmed:23834426	direct interaction	N/D	ENSG00000186532	SMYD4	SET and MYND domain containing 4(SMYD4)	Yes
ENSMUSG00000018830	MYH11	myosin, heavy polypeptide 11, smooth muscle(Myh11)	Korfanty et al.(2014)	pubmed:25450459	direct interaction	N/D	ENSG00000133392	MYH11	myosin heavy chain 11(MYH11)	Yes
ENSMUSG00000018846	PANK3	pantothenate kinase 3(Pank3)	Kus-Liśkiewicz et al.(2013)	pubmed:23834426	direct interaction	N/D	ENSG00000120137	PANK3	pantothenate kinase 3(PANK3)	Yes
ENSMUSG00000018848	RARS	arginyl-tRNA synthetase(Rars)	Kus-Liśkiewicz et al.(2013)	pubmed:23834426	direct interaction	N/D	ENSG00000113643	RARS	arginyl-tRNA synthetase(RARS)	Yes
ENSMUSG00000018865	SULT4A1	sulfotransferase family 4A, member 1(Sult4a1)	Kus-Liśkiewicz et al.(2013)	pubmed:23834426	direct interaction	N/D	ENSG00000130540	SULT4A1	sulfotransferase family 4A member 1(SULT4A1)	Yes
ENSMUSG00000018899	IRF1	interferon regulatory factor 1(Irf1)	Kus-Liśkiewicz et al.(2013)	pubmed:23834426	direct interaction	N/D	ENSG00000125347	IRF1	interferon regulatory factor 1(IRF1)	Yes
ENSMUSG00000018919	TM4SF5	transmembrane 4 superfamily member 5(Tm4sf5)	Korfanty et al.(2014)	pubmed:25450459	direct interaction	N/D	ENSG00000142484	TM4SF5	transmembrane 4 L six family member 5(TM4SF5)	Yes
ENSMUSG00000018921	pelp1	proline, glutamic acid and leucine rich protein 1(Pelp1)	Kus-Liśkiewicz et al.(2013)	pubmed:23834426	direct interaction	N/D	ENSG00000141456	pelp1	proline, glutamate and leucine rich protein 1(PELP1)	Yes
ENSMUSG00000018923	MED11	mediator complex subunit 11(Med11)	Kus-Liśkiewicz et al.(2013)	pubmed:23834426	direct interaction	N/D	ENSG00000161920	MED11	mediator complex subunit 11(MED11)	Yes
ENSMUSG00000018983	E2F2	E2F transcription factor 2(E2f2)	Le Masson et al.(2011)	pubmed:21690297	functional association	inhibits	ENSG00000007968	E2F2	E2F transcription factor 2(E2F2)	Yes
ENSMUSG00000018995	NARS2	asparaginyl-tRNA synthetase 2 (mitochondrial)(putative)(Nars2)	Kus-Liśkiewicz et al.(2013)	pubmed:23834426	direct interaction	N/D	ENSG00000137513	NARS2	asparaginyl-tRNA synthetase 2, mitochondrial (putative)(NARS2)	Yes
ENSMUSG00000019066	RAB3D	RAB3D, member RAS oncogene family(Rab3d)	Kus-Liśkiewicz et al.(2013)	pubmed:23834426	direct interaction	N/D	ENSG00000105514	RAB3D	RAB3D, member RAS oncogene family(RAB3D)	Yes
ENSMUSG00000019132	BC005537	cDNA sequence BC005537(BC005537)	Korfanty et al.(2014)	pubmed:25450459	direct interaction	N/D	ENSG00000112308	c6orf62	chromosome 6 open reading frame 62(C6orf62)	Yes
ENSMUSG00000019143	HARS2	histidyl-tRNA synthetase 2(Hars2)	Kus-Liśkiewicz et al.(2013)	pubmed:23834426	direct interaction	N/D	ENSG00000112855	HARS2	histidyl-tRNA synthetase 2, mitochondrial(HARS2)	Yes
ENSMUSG00000019146	CACNG2	calcium channel, voltage-dependent, gamma subunit 2(Cacng2)	Korfanty et al.(2014)	pubmed:25450459	direct interaction	N/D	ENSG00000166862	CACNG2	calcium voltage-gated channel auxiliary subunit gamma 2(CACNG2)	Yes
ENSMUSG00000019179	MDH2	malate dehydrogenase 2, NAD (mitochondrial)(Mdh2)	Kus-Liśkiewicz et al.(2013)	pubmed:23834426	direct interaction	N/D	ENSG00000146701	MDH2	malate dehydrogenase 2(MDH2)	Yes
ENSMUSG00000019188	H13	histocompatibility 13(H13)	Kus-Liśkiewicz et al.(2013)	pubmed:23834426	direct interaction	N/D	ENSG00000101294	HM13	histocompatibility minor 13(HM13)	Yes
ENSMUSG00000019189	RNF145	ring finger protein 145(Rnf145)	Kus-Liśkiewicz et al.(2013)	pubmed:23834426	direct interaction	N/D	ENSG00000145860	RNF145	ring finger protein 145(RNF145)	Yes
ENSMUSG00000019297	NOP9	NOP9 nucleolar protein(Nop9)	Kus-Liśkiewicz et al.(2013)	pubmed:23834426	direct interaction	N/D	ENSG00000196943	NOP9	NOP9 nucleolar protein(NOP9)	Yes
ENSMUSG00000019303	PSMC3IP	proteasome (prosome, macropain) 26S subunit, ATPase 3, interacting protein(Psmc3ip)	Kus-Liśkiewicz et al.(2013)	pubmed:23834426	direct interaction	N/D	ENSG00000131470	PSMC3IP	PSMC3 interacting protein(PSMC3IP)	Yes
ENSMUSG00000019338	Zfp687	zinc finger protein 687(Zfp687)	Korfanty et al.(2014)	pubmed:25450459	direct interaction	N/D	ENSG00000143373	ZNF687	zinc finger protein 687(ZNF687)	Yes
ENSMUSG00000019368	SEC14L4	SEC14-like lipid binding 4(Sec14l4)	Kus-Liśkiewicz et al.(2013)	pubmed:23834426	direct interaction	N/D	ENSG00000133488	SEC14L4	SEC14 like lipid binding 4(SEC14L4)	Yes
ENSMUSG00000019478	RAB4A	RAB4A, member RAS oncogene family(Rab4a)	Kus-Liśkiewicz et al.(2013)	pubmed:23834426	direct interaction	N/D	ENSG00000168118	RAB4A	RAB4A, member RAS oncogene family(RAB4A)	Yes
ENSMUSG00000019494	COPS6	COP9 signalosome subunit 6(Cops6)	Korfanty et al.(2014)	pubmed:25450459	direct interaction	N/D	ENSG00000168090	COPS6	COP9 signalosome subunit 6(COPS6)	Yes
ENSMUSG00000019518	AP4M1	adaptor-related protein complex AP-4, mu 1(Ap4m1)	Kus-Liśkiewicz et al.(2013)	pubmed:23834426	direct interaction	N/D	ENSG00000221838	AP4M1	adaptor related protein complex 4 mu 1 subunit(AP4M1)	Yes
ENSMUSG00000019539	RCN3	reticulocalbin 3, EF-hand calcium binding domain(Rcn3)	Kus-Liśkiewicz et al.(2013)	pubmed:23834426	direct interaction	N/D	ENSG00000142552	RCN3	reticulocalbin 3(RCN3)	Yes
ENSMUSG00000019579	MYDGF	myeloid derived growth factor(Mydgf)	Kus-Liśkiewicz et al.(2013)	pubmed:23834426	direct interaction	N/D	ENSG00000074842	MYDGF	myeloid derived growth factor(MYDGF)	Yes
ENSMUSG00000019590	CYB561	cytochrome b-561(Cyb561)	Korfanty et al.(2014)	pubmed:25450459	direct interaction	N/D	ENSG00000008283	CYB561	cytochrome b561(CYB561)	Yes
ENSMUSG00000019659	CCDC12	coiled-coil domain containing 12(Ccdc12)	Kus-Liśkiewicz et al.(2013)	pubmed:23834426	direct interaction	N/D	ENSG00000160799	CCDC12	coiled-coil domain containing 12(CCDC12)	Yes
ENSMUSG00000019699	AKT3	thymoma viral proto-oncogene 3(Akt3)	Kus-Liśkiewicz et al.(2013)	pubmed:23834426	direct interaction	N/D	ENSG00000117020	AKT3	AKT serine/threonine kinase 3(AKT3)	Yes
ENSMUSG00000019715	GLE1	GLE1 RNA export mediator (yeast)(Gle1)	Korfanty et al.(2014)	pubmed:25450459	direct interaction	N/D	ENSG00000119392	GLE1	GLE1, RNA export mediator(GLE1)	Yes
ENSMUSG00000019726	LYST	lysosomal trafficking regulator(Lyst)	Korfanty et al.(2014)	pubmed:25450459	direct interaction	N/D	ENSG00000143669	LYST	lysosomal trafficking regulator(LYST)	Yes
ENSMUSG00000019738	POLR2I	polymerase (RNA) II (DNA directed) polypeptide I(Polr2i)	Kus-Liśkiewicz et al.(2013)	pubmed:23834426	direct interaction	N/D	ENSG00000105258	POLR2I	RNA polymerase II subunit I(POLR2I)	Yes
ENSMUSG00000019762	IYD	iodotyrosine deiodinase(Iyd)	Korfanty et al.(2014)	pubmed:25450459	direct interaction	N/D	ENSG00000009765	IYD	iodotyrosine deiodinase(IYD)	Yes
ENSMUSG00000019763	RMND1	required for meiotic nuclear division 1 homolog(Rmnd1)	Kus-Liśkiewicz et al.(2013)	pubmed:23834426	direct interaction	N/D	ENSG00000155906	RMND1	required for meiotic nuclear division 1 homolog(RMND1)	Yes
ENSMUSG00000019779	FRK	fyn-related kinase(Frk)	Korfanty et al.(2014)	pubmed:25450459	direct interaction	N/D	ENSG00000111816	FRK	fyn related Src family tyrosine kinase(FRK)	Yes
ENSMUSG00000019789	HEY2	hairy/enhancer-of-split related with YRPW motif 2(Hey2)	Kus-Liśkiewicz et al.(2013)	pubmed:23834426	direct interaction	N/D	ENSG00000135547	HEY2	hes related family bHLH transcription factor with YRPW motif 2(HEY2)	Yes
ENSMUSG00000019790	STXBP5	syntaxin binding protein 5 (tomosyn)(Stxbp5)	Korfanty et al.(2014)	pubmed:25450459	direct interaction	N/D	ENSG00000164506	STXBP5	syntaxin binding protein 5(STXBP5)	Yes
ENSMUSG00000019791	HINT3	histidine triad nucleotide binding protein 3(Hint3)	Kus-Liśkiewicz et al.(2013)	pubmed:23834426	direct interaction	N/D	ENSG00000111911	HINT3	histidine triad nucleotide binding protein 3(HINT3)	Yes
ENSMUSG00000019794	KATNA1	katanin p60 (ATPase-containing) subunit A1(Katna1)	Kus-Liśkiewicz et al.(2013)	pubmed:23834426	direct interaction	N/D	ENSG00000186625	KATNA1	katanin catalytic subunit A1(KATNA1)	Yes
ENSMUSG00000019802	SEC63	SEC63-like (S. cerevisiae)(Sec63)	Korfanty et al.(2014)	pubmed:25450459	direct interaction	N/D	ENSG00000025796	SEC63	SEC63 homolog, protein translocation regulator(SEC63)	Yes
ENSMUSG00000019813	CEP57L1	centrosomal protein 57-like 1(Cep57l1)	Korfanty et al.(2014)	pubmed:25450459	direct interaction	N/D	ENSG00000183137	CEP57L1	centrosomal protein 57 like 1(CEP57L1)	Yes
ENSMUSG00000019820	UTRN	utrophin(Utrn)	Korfanty et al.(2014)	pubmed:25450459	direct interaction	N/D	ENSG00000152818	UTRN	utrophin(UTRN)	Yes
ENSMUSG00000019822	SMPD2	sphingomyelin phosphodiesterase 2, neutral(Smpd2)	Kus-Liśkiewicz et al.(2013)	pubmed:23834426	direct interaction	N/D	ENSG00000135587	SMPD2	sphingomyelin phosphodiesterase 2(SMPD2)	Yes
ENSMUSG00000019842	TRAF3IP2	TRAF3 interacting protein 2(Traf3ip2)	Korfanty et al.(2014)	pubmed:25450459	direct interaction	N/D	ENSG00000056972	TRAF3IP2	TRAF3 interacting protein 2(TRAF3IP2)	Yes
ENSMUSG00000019843	FYN	Fyn proto-oncogene(Fyn)	Kus-Liśkiewicz et al.(2013)	pubmed:23834426	direct interaction	N/D	ENSG00000010810	FYN	FYN proto-oncogene, Src family tyrosine kinase(FYN)	Yes
ENSMUSG00000019854	REPS1	RalBP1 associated Eps domain containing protein(Reps1)	Korfanty et al.(2014)	pubmed:25450459	direct interaction	N/D	ENSG00000135597	REPS1	RALBP1 associated Eps domain containing 1(REPS1)	Yes
ENSMUSG00000019864	RTN4IP1	reticulon 4 interacting protein 1(Rtn4ip1)	Kus-Liśkiewicz et al.(2013)	pubmed:23834426	direct interaction	N/D	ENSG00000130347	RTN4IP1	reticulon 4 interacting protein 1(RTN4IP1)	Yes
ENSMUSG00000019868	VTA1	vesicle (multivesicular body) trafficking 1(Vta1)	Korfanty et al.(2014)	pubmed:25450459	direct interaction	N/D	ENSG00000009844	VTA1	vesicle trafficking 1(VTA1)	Yes
ENSMUSG00000019873	REEP3	receptor accessory protein 3(Reep3)	Korfanty et al.(2014)	pubmed:25450459	direct interaction	N/D	ENSG00000165476	REEP3	receptor accessory protein 3(REEP3)	Yes
ENSMUSG00000019874	FABP7	fatty acid binding protein 7, brain(Fabp7)	Kus-Liśkiewicz et al.(2013)	pubmed:23834426	direct interaction	inhibits	ENSG00000164434	FABP7	fatty acid binding protein 7(FABP7)	Yes
ENSMUSG00000019877	SERINC1	serine incorporator 1(Serinc1)	Korfanty et al.(2014)	pubmed:25450459	direct interaction	N/D	ENSG00000111897	SERINC1	serine incorporator 1(SERINC1)	Yes
ENSMUSG00000019897	CCDC59	coiled-coil domain containing 59(Ccdc59)	Korfanty et al.(2014)	pubmed:25450459	direct interaction	N/D	ENSG00000133773	CCDC59	coiled-coil domain containing 59(CCDC59)	Yes
ENSMUSG00000019907	PPP1R12A	protein phosphatase 1, regulatory (inhibitor) subunit 12A(Ppp1r12a)	Korfanty et al.(2014)	pubmed:25450459	direct interaction	N/D	ENSG00000058272	PPP1R12A	protein phosphatase 1 regulatory subunit 12A(PPP1R12A)	Yes
ENSMUSG00000019920	LIMS1	LIM and senescent cell antigen-like domains 1(Lims1)	Korfanty et al.(2014)	pubmed:25450459	direct interaction	N/D	ENSG00000169756	LIMS1	LIM zinc finger domain containing 1(LIMS1)	Yes
ENSMUSG00000019935	SLC17A8	solute carrier family 17 (sodium-dependent inorganic phosphate cotransporter), member 8(Slc17a8)	Korfanty et al.(2014)	pubmed:25450459	direct interaction	N/D	ENSG00000179520	SLC17A8	solute carrier family 17 member 8(SLC17A8)	Yes
ENSMUSG00000019951	UHRF1BP1L	UHRF1 (ICBP90) binding protein 1-like(Uhrf1bp1l)	Korfanty et al.(2014)	pubmed:25450459	direct interaction	N/D	ENSG00000111647	UHRF1BP1L	UHRF1 binding protein 1 like(UHRF1BP1L)	Yes
ENSMUSG00000019969	PSEN1	presenilin 1(Psen1)	Korfanty et al.(2014)	pubmed:25450459	direct interaction	N/D	ENSG00000080815	PSEN1	presenilin 1(PSEN1)	Yes
ENSMUSG00000019971	CEP290	centrosomal protein 290(Cep290)	Kus-Liśkiewicz et al.(2013)	pubmed:23834426	direct interaction	N/D	ENSG00000198707	CEP290	centrosomal protein 290(CEP290)	Yes
ENSMUSG00000019977	HBS1L	Hbs1-like (S. cerevisiae)(Hbs1l)	Kus-Liśkiewicz et al.(2013)	pubmed:23834426	direct interaction	N/D	ENSG00000112339	HBS1L	HBS1 like translational GTPase(HBS1L)	Yes
ENSMUSG00000019984	MED23	mediator complex subunit 23(Med23)	Kus-Liśkiewicz et al.(2013)	pubmed:23834426	direct interaction	N/D	ENSG00000112282	MED23	mediator complex subunit 23(MED23)	Yes
ENSMUSG00000019986	AHI1	Abelson helper integration site 1(Ahi1)	Korfanty et al.(2014)	pubmed:25450459	direct interaction	N/D	ENSG00000135541	AHI1	Abelson helper integration site 1(AHI1)	Yes
ENSMUSG00000019987	ARG1	arginase, liver(Arg1)	Korfanty et al.(2014)	pubmed:25450459	direct interaction	N/D	ENSG00000118520	ARG1	arginase 1(ARG1)	Yes
ENSMUSG00000019988	NEDD1	neural precursor cell expressed, developmentally down-regulated gene 1(Nedd1)	Korfanty et al.(2014)	pubmed:25450459	direct interaction	N/D	ENSG00000139350	NEDD1	neural precursor cell expressed, developmentally down-regulated 1(NEDD1)	Yes
ENSMUSG00000019990	PDE7B	phosphodiesterase 7B(Pde7b)	Korfanty et al.(2014)	pubmed:25450459	direct interaction	N/D	ENSG00000171408	PDE7B	phosphodiesterase 7B(PDE7B)	Yes
ENSMUSG00000019992	MTFR2	mitochondrial fission regulator 2(Mtfr2)	Korfanty et al.(2014)	pubmed:25450459	direct interaction	N/D	ENSG00000146410	MTFR2	mitochondrial fission regulator 2(MTFR2)	Yes
ENSMUSG00000020000	MOXD1	monooxygenase, DBH-like 1(Moxd1)	Korfanty et al.(2014)	pubmed:25450459	direct interaction	N/D	ENSG00000079931	MOXD1	monooxygenase DBH like 1(MOXD1)	Yes
ENSMUSG00000020021	FGD6	FYVE, RhoGEF and PH domain containing 6(Fgd6)	Kus-Liśkiewicz et al.(2013)	pubmed:23834426	direct interaction	N/D	ENSG00000180263	FGD6	FYVE, RhoGEF and PH domain containing 6(FGD6)	Yes
ENSMUSG00000020022	NDUFA12	NADH dehydrogenase (ubiquinone) 1 alpha subcomplex, 12(Ndufa12)	Kus-Liśkiewicz et al.(2013)	pubmed:23834426	direct interaction	N/D	ENSG00000184752	NDUFA12	NADH:ubiquinone oxidoreductase subunit A12(NDUFA12)	Yes
ENSMUSG00000020037	RFX4	regulatory factor X, 4 (influences HLA class II expression)(Rfx4)	Korfanty et al.(2014)	pubmed:25450459	direct interaction	N/D	ENSG00000111783	RFX4	regulatory factor X4(RFX4)	Yes
ENSMUSG00000020038	CRY1	cryptochrome 1 (photolyase-like)(Cry1)	Korfanty et al.(2014)	pubmed:25450459	direct interaction	N/D	ENSG00000008405	CRY1	cryptochrome circadian clock 1(CRY1)	Yes
ENSMUSG00000020048	HSP90B1	heat shock protein 90, beta (Grp94), member 1(Hsp90b1)	Korfanty et al.(2014)	pubmed:25450459	direct interaction	N/D	ENSG00000166598	MIR3652	microRNA 3652(MIR3652)	Yes
ENSMUSG00000020056	CCDC53	coiled-coil domain containing 53(Ccdc53)	Kus-Liśkiewicz et al.(2013)	pubmed:23834426	direct interaction	N/D	ENSG00000120860	CCDC53	coiled-coil domain containing 53(CCDC53)	Yes
ENSMUSG00000020062	SLC5A8	solute carrier family 5 (iodide transporter), member 8(Slc5a8)	Kus-Liśkiewicz et al.(2013)	pubmed:23834426	direct interaction	N/D	ENSG00000256870	SLC5A8	solute carrier family 5 member 8(SLC5A8)	Yes
ENSMUSG00000020063	SIRT1	sirtuin 1(Sirt1)	Kus-Liśkiewicz et al.(2013)	pubmed:23834426	direct interaction	inhibits	ENSG00000096717	SIRT1	sirtuin 1(SIRT1)	Yes
ENSMUSG00000020075	DDX21	DEAD (Asp-Glu-Ala-Asp) box polypeptide 21(Ddx21)	Korfanty et al.(2014)	pubmed:25450459	direct interaction	N/D	ENSG00000165732	DDX21	DExD-box helicase 21(DDX21)	Yes
ENSMUSG00000020079	SUPV3L1	suppressor of var1, 3-like 1 (S. cerevisiae)(Supv3l1)	Kus-Liśkiewicz et al.(2013)	pubmed:23834426	direct interaction	N/D	ENSG00000156502	SUPV3L1	Suv3 like RNA helicase(SUPV3L1)	Yes
ENSMUSG00000020085	AIFM2	apoptosis-inducing factor, mitochondrion-associated 2(Aifm2)	Kus-Liśkiewicz et al.(2013)	pubmed:23834426	direct interaction	N/D	ENSG00000042286	AIFM2	apoptosis inducing factor, mitochondria associated 2(AIFM2)	Yes
ENSMUSG00000020086	H2AFY2	H2A histone family, member Y2(H2afy2)	Korfanty et al.(2014)	pubmed:25450459	direct interaction	N/D	ENSG00000099284	H2AFY2	H2A histone family member Y2(H2AFY2)	Yes
ENSMUSG00000020087	TYSND1	trypsin domain containing 1(Tysnd1)	Kus-Liśkiewicz et al.(2013)	pubmed:23834426	direct interaction	N/D	ENSG00000156521	TYSND1	trypsin domain containing 1(TYSND1)	Yes
ENSMUSG00000020091	EIF4EBP2	eukaryotic translation initiation factor 4E binding protein 2(Eif4ebp2)	Korfanty et al.(2014)	pubmed:25450459	direct interaction	N/D	ENSG00000148730	EIF4EBP2	eukaryotic translation initiation factor 4E binding protein 2(EIF4EBP2)	Yes
ENSMUSG00000020100	SLC29A3	solute carrier family 29 (nucleoside transporters), member 3(Slc29a3)	Kus-Liśkiewicz et al.(2013)	pubmed:23834426	direct interaction	N/D	ENSG00000198246	SLC29A3	solute carrier family 29 member 3(SLC29A3)	Yes
ENSMUSG00000020101	Vsir	V-set immunoregulatory receptor(Vsir)	Korfanty et al.(2014)	pubmed:25450459	direct interaction	N/D	ENSG00000107738	c10orf54	chromosome 10 open reading frame 54(C10orf54)	Yes
ENSMUSG00000020102	SLC16A7	solute carrier family 16 (monocarboxylic acid transporters), member 7(Slc16a7)	Korfanty et al.(2014)	pubmed:25450459	direct interaction	N/D	ENSG00000118596	SLC16A7	solute carrier family 16 member 7(SLC16A7)	Yes
ENSMUSG00000020109	DNAJB12	DnaJ heat shock protein family (Hsp40) member B12(Dnajb12)	Korfanty et al.(2014)	pubmed:25450459	direct interaction	N/D	ENSG00000148719	DNAJB12	DnaJ heat shock protein family (Hsp40) member B12(DNAJB12)	Yes
ENSMUSG00000020111	MICU1	mitochondrial calcium uptake 1(Micu1)	Kus-Liśkiewicz et al.(2013)	pubmed:23834426	direct interaction	N/D	ENSG00000107745	MICU1	mitochondrial calcium uptake 1(MICU1)	Yes
ENSMUSG00000020115	TBK1	TANK-binding kinase 1(Tbk1)	Kus-Liśkiewicz et al.(2013)	pubmed:23834426	direct interaction	N/D	ENSG00000183735	TBK1	TANK binding kinase 1(TBK1)	Yes
ENSMUSG00000020121	SRGAP1	SLIT-ROBO Rho GTPase activating protein 1(Srgap1)	Korfanty et al.(2014)	pubmed:25450459	direct interaction	N/D	ENSG00000196935	SRGAP1	SLIT-ROBO Rho GTPase activating protein 1(SRGAP1)	Yes
ENSMUSG00000020124	USP15	ubiquitin specific peptidase 15(Usp15)	Kus-Liśkiewicz et al.(2013)	pubmed:23834426	direct interaction	N/D	ENSG00000135655	MIR6125	microRNA 6125(MIR6125)	Yes
ENSMUSG00000020128	VPS54	VPS54 GARP complex subunit(Vps54)	Kus-Liśkiewicz et al.(2013)	pubmed:23834426	direct interaction	N/D	ENSG00000143952	VPS54	VPS54, GARP complex subunit(VPS54)	Yes
ENSMUSG00000020134	PELI1	pellino 1(Peli1)	Korfanty et al.(2014)	pubmed:25450459	direct interaction	N/D	ENSG00000197329	PELI1	pellino E3 ubiquitin protein ligase 1(PELI1)	Yes
ENSMUSG00000020140	LGR5	leucine rich repeat containing G protein coupled receptor 5(Lgr5)	Kus-Liśkiewicz et al.(2013)	pubmed:23834426	direct interaction	N/D	ENSG00000139292	LGR5	leucine rich repeat containing G protein-coupled receptor 5(LGR5)	Yes
ENSMUSG00000020142	SLC1A4	solute carrier family 1 (glutamate/neutral amino acid transporter), member 4(Slc1a4)	Kus-Liśkiewicz et al.(2013)	pubmed:23834426	direct interaction	N/D	ENSG00000115902	SLC1A4	solute carrier family 1 member 4(SLC1A4)	Yes
ENSMUSG00000020149	RAB1A	RAB1A, member RAS oncogene family(Rab1a)	Korfanty et al.(2014)	pubmed:25450459	direct interaction	N/D	ENSG00000138069	RAB1A	RAB1A, member RAS oncogene family(RAB1A)	Yes
ENSMUSG00000020150	GAMT	guanidinoacetate methyltransferase(Gamt)	Kus-Liśkiewicz et al.(2013)	pubmed:23834426	direct interaction	N/D	ENSG00000130005	GAMT	guanidinoacetate N-methyltransferase(GAMT)	Yes
ENSMUSG00000020152	ACTR2	ARP2 actin-related protein 2(Actr2)	Kus-Liśkiewicz et al.(2013)	pubmed:23834426	direct interaction	N/D	ENSG00000138071	ACTR2	ARP2 actin related protein 2 homolog(ACTR2)	Yes
ENSMUSG00000020156	MUM1	melanoma associated antigen (mutated) 1(Mum1)	Kus-Liśkiewicz et al.(2013)	pubmed:23834426	direct interaction	inhibits	ENSG00000160953	MUM1	melanoma associated antigen (mutated) 1(MUM1)	Yes
ENSMUSG00000020159	GABRP	gamma-aminobutyric acid (GABA) A receptor, pi(Gabrp)	Kus-Liśkiewicz et al.(2013)	pubmed:23834426	direct interaction	N/D	ENSG00000094755	GABRP	gamma-aminobutyric acid type A receptor pi subunit(GABRP)	Yes
ENSMUSG00000020160	MEIS1	Meis homeobox 1(Meis1)	Korfanty et al.(2014)	pubmed:25450459	direct interaction	N/D	ENSG00000143995	MEIS1	Meis homeobox 1(MEIS1)	Yes
ENSMUSG00000020166	CNOT2	CCR4-NOT transcription complex, subunit 2(Cnot2)	Kus-Liśkiewicz et al.(2013)	pubmed:23834426	direct interaction	N/D	ENSG00000111596	CNOT2	CCR4-NOT transcription complex subunit 2(CNOT2)	Yes
ENSMUSG00000020167	TCF3	transcription factor 3(Tcf3)	Korfanty et al.(2014)	pubmed:25450459	direct interaction	N/D	ENSG00000071564	TCF3	transcription factor 3(TCF3)	Yes
ENSMUSG00000020175	RAB36	RAB36, member RAS oncogene family(Rab36)	Kus-Liśkiewicz et al.(2013)	pubmed:23834426	direct interaction	N/D	ENSG00000100228	RAB36	RAB36, member RAS oncogene family(RAB36)	Yes
ENSMUSG00000020182	DDC	dopa decarboxylase(Ddc)	Korfanty et al.(2014)	pubmed:25450459	direct interaction	N/D	ENSG00000132437	DDC	dopa decarboxylase(DDC)	Yes
ENSMUSG00000020184	MDM2	transformed mouse 3T3 cell double minute 2(Mdm2)	Korfanty et al.(2014)	pubmed:25450459	direct interaction	N/D	ENSG00000135679	MDM2	MDM2 proto-oncogene(MDM2)	Yes
ENSMUSG00000020189	OSBPL8	oxysterol binding protein-like 8(Osbpl8)	Korfanty et al.(2014)	pubmed:25450459	direct interaction	N/D	ENSG00000091039	OSBPL8	oxysterol binding protein like 8(OSBPL8)	Yes
ENSMUSG00000020190	MKNK2	MAP kinase-interacting serine/threonine kinase 2(Mknk2)	Kus-Liśkiewicz et al.(2013)	pubmed:23834426	direct interaction	N/D	ENSG00000099875	MKNK2	MAP kinase interacting serine/threonine kinase 2(MKNK2)	Yes
ENSMUSG00000020196	CABIN1	calcineurin binding protein 1(Cabin1)	Kus-Liśkiewicz et al.(2013)	pubmed:23834426	direct interaction	N/D	ENSG00000099991	CABIN1	calcineurin binding protein 1(CABIN1)	Yes
ENSMUSG00000020205	PHLDA1	pleckstrin homology like domain, family A, member 1(Phlda1)	Hayashida et al.(2006)	pubmed:17024176	direct interaction	activates	ENSG00000139289	PHLDA1	pleckstrin homology like domain family A member 1(PHLDA1)	No
ENSMUSG00000020212	MDM1	transformed mouse 3T3 cell double minute 1(Mdm1)	Kus-Liśkiewicz et al.(2013)	pubmed:23834426	direct interaction	N/D	ENSG00000111554	MDM1	Mdm1 nuclear protein(MDM1)	Yes
ENSMUSG00000020218	WIF1	Wnt inhibitory factor 1(Wif1)	Korfanty et al.(2014)	pubmed:25450459	direct interaction	N/D	ENSG00000156076	WIF1	WNT inhibitory factor 1(WIF1)	Yes
ENSMUSG00000020224	llph	LLP homolog, long-term synaptic facilitation (Aplysia)(Llph)	Kus-Liśkiewicz et al.(2013)	pubmed:23834426	direct interaction	N/D	ENSG00000139233	llph	LLP homolog, long-term synaptic facilitation(LLPH)	Yes
ENSMUSG00000020229	Slc5a4a	solute carrier family 5, member 4a(Slc5a4a)	Kus-Liśkiewicz et al.(2013)	pubmed:23834426	direct interaction	N/D	ENSG00000100191	SLC5A4	solute carrier family 5 member 4(SLC5A4)	Yes
ENSMUSG00000020230	PRMT2	protein arginine N-methyltransferase 2(Prmt2)	Kus-Liśkiewicz et al.(2013)	pubmed:23834426	direct interaction	N/D	ENSG00000160310	PRMT2	protein arginine methyltransferase 2(PRMT2)	Yes
ENSMUSG00000020232	HMG20B	high mobility group 20B(Hmg20b)	Le Masson et al.(2011)	pubmed:21690297	functional association	activates	ENSG00000064961	HMG20B	high mobility group 20B(HMG20B)	Yes
ENSMUSG00000020250	TXNRD1	thioredoxin reductase 1(Txnrd1)	Kus-Liśkiewicz et al.(2013)	pubmed:23834426	direct interaction	N/D	ENSG00000198431	TXNRD1	thioredoxin reductase 1(TXNRD1)	Yes
ENSMUSG00000020260	POFUT2	protein O-fucosyltransferase 2(Pofut2)	Korfanty et al.(2014)	pubmed:25450459	direct interaction	N/D	ENSG00000186866	POFUT2	protein O-fucosyltransferase 2(POFUT2)	Yes
ENSMUSG00000020267	HINT1	histidine triad nucleotide binding protein 1(Hint1)	Kus-Liśkiewicz et al.(2013)	pubmed:23834426	direct interaction	N/D	ENSG00000169567	HINT1	histidine triad nucleotide binding protein 1(HINT1)	Yes
ENSMUSG00000020273	PAPOLG	poly(A) polymerase gamma(Papolg)	Korfanty et al.(2014)	pubmed:25450459	direct interaction	N/D	ENSG00000115421	PAPOLG	poly(A) polymerase gamma(PAPOLG)	Yes
ENSMUSG00000020280	PUS10	pseudouridylate synthase 10(Pus10)	Korfanty et al.(2014)	pubmed:25450459	direct interaction	N/D	ENSG00000162927	PUS10	pseudouridylate synthase 10(PUS10)	Yes
ENSMUSG00000020289	NPRL3	nitrogen permease regulator-like 3(Nprl3)	Kus-Liśkiewicz et al.(2013)	pubmed:23834426	direct interaction	N/D	ENSG00000103148	NPRL3	NPR3 like, GATOR1 complex subunit(NPRL3)	Yes
ENSMUSG00000020299	4930524B15Rik	RIKEN cDNA 4930524B15 gene(4930524B15Rik)	Kus-Liśkiewicz et al.(2013)	pubmed:23834426	direct interaction	N/D	ENSG00000185056	C5orf47	chromosome 5 open reading frame 47(C5orf47)	Yes
ENSMUSG00000020303	STC2	stanniocalcin 2(Stc2)	Korfanty et al.(2014)	pubmed:25450459	direct interaction	N/D	ENSG00000113739	STC2	stanniocalcin 2(STC2)	Yes
ENSMUSG00000020312	SHC2	SHC (Src homology 2 domain containing) transforming protein 2(Shc2)	Korfanty et al.(2014)	pubmed:25450459	direct interaction	N/D	ENSG00000129946	SHC2	SHC adaptor protein 2(SHC2)	Yes
ENSMUSG00000020317	THEG	testicular haploid expressed gene(Theg)	Korfanty et al.(2014)	pubmed:25450459	direct interaction	N/D	ENSG00000105549	THEG	theg spermatid protein(THEG)	Yes
ENSMUSG00000020319	WDPCP	WD repeat containing planar cell polarity effector(Wdpcp)	Korfanty et al.(2014)	pubmed:25450459	direct interaction	N/D	ENSG00000143951	WDPCP	WD repeat containing planar cell polarity effector(WDPCP)	Yes
ENSMUSG00000020328	NUDCD2	NudC domain containing 2(Nudcd2)	Kus-Liśkiewicz et al.(2013)	pubmed:23834426	direct interaction	N/D	ENSG00000170584	NUDCD2	NudC domain containing 2(NUDCD2)	Yes
ENSMUSG00000020329	POLRMT	polymerase (RNA) mitochondrial (DNA directed)(Polrmt)	Kus-Liśkiewicz et al.(2013)	pubmed:23834426	direct interaction	N/D	ENSG00000099821	POLRMT	RNA polymerase mitochondrial(POLRMT)	Yes
ENSMUSG00000020330	HMMR	hyaluronan mediated motility receptor (RHAMM)(Hmmr)	Kus-Liśkiewicz et al.(2013)	pubmed:23834426	direct interaction	N/D	ENSG00000072571	HMMR	hyaluronan mediated motility receptor(HMMR)	Yes
ENSMUSG00000020333	ACSL6	acyl-CoA synthetase long-chain family member 6(Acsl6)	Kus-Liśkiewicz et al.(2013)	pubmed:23834426	direct interaction	N/D	ENSG00000164398	ACSL6	acyl-CoA synthetase long-chain family member 6(ACSL6)	Yes
ENSMUSG00000020349	PPP2CA	protein phosphatase 2 (formerly 2A), catalytic subunit, alpha isoform(Ppp2ca)	Korfanty et al.(2014)	pubmed:25450459	direct interaction	N/D	ENSG00000113575	PPP2CA	protein phosphatase 2 catalytic subunit alpha(PPP2CA)	Yes
ENSMUSG00000020354	SGCD	sarcoglycan, delta (dystrophin-associated glycoprotein)(Sgcd)	Korfanty et al.(2014)	pubmed:25450459	direct interaction	N/D	ENSG00000170624	SGCD	sarcoglycan delta(SGCD)	Yes
ENSMUSG00000020358	HNRNPAB	heterogeneous nuclear ribonucleoprotein A/B(Hnrnpab)	Korfanty et al.(2014)	pubmed:25450459	direct interaction	N/D	ENSG00000197451	HNRNPAB	heterogeneous nuclear ribonucleoprotein A/B(HNRNPAB)	Yes
ENSMUSG00000020359	PHYKPL	5-phosphohydroxy-L-lysine phospholyase(Phykpl)	Korfanty et al.(2014)	pubmed:25450459	direct interaction	N/D	ENSG00000175309	PHYKPL	5-phosphohydroxy-L-lysine phospho-lyase(PHYKPL)	Yes
ENSMUSG00000020362	CNOT6	CCR4-NOT transcription complex, subunit 6(Cnot6)	Kus-Liśkiewicz et al.(2013)	pubmed:23834426	direct interaction	N/D	ENSG00000113300	CNOT6	CCR4-NOT transcription complex subunit 6(CNOT6)	Yes
ENSMUSG00000020364	Zfp354a	zinc finger protein 354A(Zfp354a)	Korfanty et al.(2014)	pubmed:25450459	direct interaction	N/D	ENSG00000169131	ZNF354A	zinc finger protein 354A(ZNF354A)	Yes
ENSMUSG00000020366	MAPK9	mitogen-activated protein kinase 9(Mapk9)	Kus-Liśkiewicz et al.(2013)	pubmed:23834426	direct interaction	N/D	ENSG00000050748	MAPK9	mitogen-activated protein kinase 9(MAPK9)	Yes
ENSMUSG00000020372	RACK1	receptor for activated C kinase 1(Rack1)	Kus-Liśkiewicz et al.(2013)	pubmed:23834426	direct interaction	N/D	ENSG00000204628	RACK1	receptor for activated C kinase 1(RACK1)	Yes
ENSMUSG00000020385	CLK4	CDC like kinase 4(Clk4)	Kus-Liśkiewicz et al.(2013)	pubmed:23834426	direct interaction	N/D	ENSG00000113240	CLK4	CDC like kinase 4(CLK4)	Yes
ENSMUSG00000020390	UBE2B	ubiquitin-conjugating enzyme E2B(Ube2b)	Kus-Liśkiewicz et al.(2013)	pubmed:23834426	direct interaction	N/D	ENSG00000119048	UBE2B	ubiquitin conjugating enzyme E2 B(UBE2B)	Yes
ENSMUSG00000020393	KREMEN1	kringle containing transmembrane protein 1(Kremen1)	Kus-Liśkiewicz et al.(2013)	pubmed:23834426	direct interaction	N/D	ENSG00000183762	KREMEN1	kringle containing transmembrane protein 1(KREMEN1)	Yes
ENSMUSG00000020399	HAVCR2	hepatitis A virus cellular receptor 2(Havcr2)	Korfanty et al.(2014)	pubmed:25450459	direct interaction	N/D	ENSG00000135077	HAVCR2	hepatitis A virus cellular receptor 2(HAVCR2)	Yes
ENSMUSG00000020402	VDAC1	voltage-dependent anion channel 1(Vdac1)	Kus-Liśkiewicz et al.(2013)	pubmed:23834426	direct interaction	N/D	ENSG00000213585	VDAC1	voltage dependent anion channel 1(VDAC1)	Yes
ENSMUSG00000020422	TNS3	tensin 3(Tns3)	Korfanty et al.(2014)	pubmed:25450459	direct interaction	N/D	ENSG00000136205	TNS3	tensin 3(TNS3)	Yes
ENSMUSG00000020428	GABRA6	gamma-aminobutyric acid (GABA) A receptor, subunit alpha 6(Gabra6)	Korfanty et al.(2014)	pubmed:25450459	direct interaction	N/D	ENSG00000145863	GABRA6	gamma-aminobutyric acid type A receptor alpha6 subunit(GABRA6)	Yes
ENSMUSG00000020432	TCN2	transcobalamin 2(Tcn2)	Kus-Liśkiewicz et al.(2013)	pubmed:23834426	direct interaction	N/D	ENSG00000185339	TCN2	transcobalamin 2(TCN2)	Yes
ENSMUSG00000020436	GABRG2	gamma-aminobutyric acid (GABA) A receptor, subunit gamma 2(Gabrg2)	Korfanty et al.(2014)	pubmed:25450459	direct interaction	N/D	ENSG00000113327	GABRG2	gamma-aminobutyric acid type A receptor gamma2 subunit(GABRG2)	Yes
ENSMUSG00000020439	SMTN	smoothelin(Smtn)	Korfanty et al.(2014)	pubmed:25450459	direct interaction	N/D	ENSG00000183963	SMTN	smoothelin(SMTN)	Yes
ENSMUSG00000020451	LIMK2	LIM motif-containing protein kinase 2(Limk2)	Korfanty et al.(2014)	pubmed:25450459	direct interaction	N/D	ENSG00000182541	LIMK2	LIM domain kinase 2(LIMK2)	Yes
ENSMUSG00000020454	EIF4ENIF1	eukaryotic translation initiation factor 4E nuclear import factor 1(Eif4enif1)	Kus-Liśkiewicz et al.(2013)	pubmed:23834426	direct interaction	N/D	ENSG00000184708	EIF4ENIF1	eukaryotic translation initiation factor 4E nuclear import factor 1(EIF4ENIF1)	Yes
ENSMUSG00000020455	TRIM11	tripartite motif-containing 11(Trim11)	Kus-Liśkiewicz et al.(2013)	pubmed:23834426	direct interaction	inhibits	ENSG00000154370	MIR6742	microRNA 6742(MIR6742)	Yes
ENSMUSG00000020458	RTN4	reticulon 4(Rtn4)	Kus-Liśkiewicz et al.(2013)	pubmed:23834426	direct interaction	N/D	ENSG00000115310	RTN4	reticulon 4(RTN4)	Yes
ENSMUSG00000020464	PNPT1	polyribonucleotide nucleotidyltransferase 1(Pnpt1)	Korfanty et al.(2014)	pubmed:25450459	direct interaction	N/D	ENSG00000138035	PNPT1	polyribonucleotide nucleotidyltransferase 1(PNPT1)	Yes
ENSMUSG00000020469	MYL7	myosin, light polypeptide 7, regulatory(Myl7)	Kus-Liśkiewicz et al.(2013)	pubmed:23834426	direct interaction	N/D	ENSG00000106631	MYL7	myosin light chain 7(MYL7)	Yes
ENSMUSG00000020472	Zkscan17	zinc finger with KRAB and SCAN domains 17(Zkscan17)	Kus-Liśkiewicz et al.(2013)	pubmed:23834426	direct interaction	N/D	ENSG00000162714	ZNF496	zinc finger protein 496(ZNF496)	Yes
ENSMUSG00000020477	MRPS24	mitochondrial ribosomal protein S24(Mrps24)	Korfanty et al.(2014)	pubmed:25450459	direct interaction	N/D	ENSG00000062582	MRPS24	mitochondrial ribosomal protein S24(MRPS24)	Yes
ENSMUSG00000020482	CCDC117	coiled-coil domain containing 117(Ccdc117)	Korfanty et al.(2014)	pubmed:25450459	direct interaction	N/D	ENSG00000159873	CCDC117	coiled-coil domain containing 117(CCDC117)	Yes
ENSMUSG00000020492	SKA2	spindle and kinetochore associated complex subunit 2(Ska2)	Kus-Liśkiewicz et al.(2013)	pubmed:23834426	direct interaction	N/D	ENSG00000182628	SKA2	spindle and kinetochore associated complex subunit 2(SKA2)	Yes
ENSMUSG00000020495	SMG8	smg-8 homolog, nonsense mediated mRNA decay factor (C. elegans)(Smg8)	Kus-Liśkiewicz et al.(2013)	pubmed:23834426	direct interaction	N/D	ENSG00000167447	SMG8	SMG8, nonsense mediated mRNA decay factor(SMG8)	Yes
ENSMUSG00000020513	TUBD1	tubulin, delta 1(Tubd1)	Kus-Liśkiewicz et al.(2013)	pubmed:23834426	direct interaction	N/D	ENSG00000108423	TUBD1	tubulin delta 1(TUBD1)	Yes
ENSMUSG00000020514	MRPL22	mitochondrial ribosomal protein L22(Mrpl22)	Kus-Liśkiewicz et al.(2013)	pubmed:23834426	direct interaction	N/D	ENSG00000082515	MRPL22	mitochondrial ribosomal protein L22(MRPL22)	Yes
ENSMUSG00000020522	MFAP3	microfibrillar-associated protein 3(Mfap3)	Kus-Liśkiewicz et al.(2013)	pubmed:23834426	direct interaction	N/D	ENSG00000037749	MFAP3	microfibrillar associated protein 3(MFAP3)	Yes
ENSMUSG00000020523	FAM114A2	family with sequence similarity 114, member A2(Fam114a2)	Korfanty et al.(2014)	pubmed:25450459	direct interaction	N/D	ENSG00000055147	FAM114A2	family with sequence similarity 114 member A2(FAM114A2)	Yes
ENSMUSG00000020525	PPM1D	protein phosphatase 1D magnesium-dependent, delta isoform(Ppm1d)	Le Masson et al.(2011)	pubmed:21690297	functional association	activates	ENSG00000170836	PPM1D	protein phosphatase, Mg2+/Mn2+ dependent 1D(PPM1D)	Yes
ENSMUSG00000020527	MYO19	myosin XIX(Myo19)	Kus-Liśkiewicz et al.(2013)	pubmed:23834426	direct interaction	N/D	ENSG00000278259	MYO19	myosin XIX(MYO19)	Yes
ENSMUSG00000020532	ACACA	acetyl-Coenzyme A carboxylase alpha(Acaca)	Korfanty et al.(2014)	pubmed:25450459	direct interaction	N/D	ENSG00000278540	ACACA	acetyl-CoA carboxylase alpha(ACACA)	Yes
ENSMUSG00000020537	DRG2	developmentally regulated GTP binding protein 2(Drg2)	Kus-Liśkiewicz et al.(2013)	pubmed:23834426	direct interaction	N/D	ENSG00000108591	DRG2	developmentally regulated GTP binding protein 2(DRG2)	Yes
ENSMUSG00000020546	STXBP4	syntaxin binding protein 4(Stxbp4)	Kus-Liśkiewicz et al.(2013)	pubmed:23834426	direct interaction	N/D	ENSG00000166263	STXBP4	syntaxin binding protein 4(STXBP4)	Yes
ENSMUSG00000020549	ELAC2	elaC ribonuclease Z 2(Elac2)	Korfanty et al.(2014)	pubmed:25450459	direct interaction	N/D	ENSG00000006744	ELAC2	elaC ribonuclease Z 2(ELAC2)	Yes
ENSMUSG00000020572	NAMPT	nicotinamide phosphoribosyltransferase(Nampt)	Korfanty et al.(2014)	pubmed:25450459	direct interaction	N/D	ENSG00000105835	NAMPT	nicotinamide phosphoribosyltransferase(NAMPT)	Yes
ENSMUSG00000020573	PIK3CG	phosphoinositide-3-kinase, catalytic, gamma polypeptide(Pik3cg)	Korfanty et al.(2014)	pubmed:25450459	direct interaction	N/D	ENSG00000105851	PIK3CG	phosphatidylinositol-4,5-bisphosphate 3-kinase catalytic subunit gamma(PIK3CG)	Yes
ENSMUSG00000020576	NBAS	neuroblastoma amplified sequence(Nbas)	Korfanty et al.(2014)	pubmed:25450459	direct interaction	N/D	ENSG00000151779	NBAS	neuroblastoma amplified sequence(NBAS)	Yes
ENSMUSG00000020592	sdc1	syndecan 1(Sdc1)	Kus-Liśkiewicz et al.(2013)	pubmed:23834426	direct interaction	N/D	ENSG00000115884	sdc1	syndecan 1(SDC1)	Yes
ENSMUSG00000020593	LPIN1	lipin 1(Lpin1)	Kus-Liśkiewicz et al.(2013)	pubmed:23834426	direct interaction	N/D	ENSG00000134324	LPIN1	lipin 1(LPIN1)	Yes
ENSMUSG00000020594	PUM2	pumilio RNA-binding family member 2(Pum2)	Kus-Liśkiewicz et al.(2013)	pubmed:23834426	direct interaction	N/D	ENSG00000055917	PUM2	pumilio RNA binding family member 2(PUM2)	Yes
ENSMUSG00000020599	RGS9	regulator of G-protein signaling 9(Rgs9)	Korfanty et al.(2014)	pubmed:25450459	direct interaction	N/D	ENSG00000108370	RGS9	regulator of G-protein signaling 9(RGS9)	Yes
ENSMUSG00000020611	GNA13	guanine nucleotide binding protein, alpha 13(Gna13)	Kus-Liśkiewicz et al.(2013)	pubmed:23834426	direct interaction	N/D	ENSG00000120063	GNA13	G protein subunit alpha 13(GNA13)	Yes
ENSMUSG00000020612	PRKAR1A	protein kinase, cAMP dependent regulatory, type I, alpha(Prkar1a)	Kus-Liśkiewicz et al.(2013)	pubmed:23834426	direct interaction	N/D	ENSG00000108946	PRKAR1A	protein kinase cAMP-dependent type I regulatory subunit alpha(PRKAR1A)	Yes
ENSMUSG00000020620	Abca8b	ATP-binding cassette, sub-family A (ABC1), member 8b(Abca8b)	Korfanty et al.(2014)	pubmed:25450459	direct interaction	N/D	ENSG00000141338	ABCA8	ATP binding cassette subfamily A member 8(ABCA8)	Yes
ENSMUSG00000020623	MAP2K6	mitogen-activated protein kinase kinase 6(Map2k6)	Korfanty et al.(2014)	pubmed:25450459	direct interaction	N/D	ENSG00000108984	MAP2K6	mitogen-activated protein kinase kinase 6(MAP2K6)	Yes
ENSMUSG00000020638	CMPK2	cytidine monophosphate (UMP-CMP) kinase 2, mitochondrial(Cmpk2)	Korfanty et al.(2014)	pubmed:25450459	direct interaction	N/D	ENSG00000134326	CMPK2	cytidine/uridine monophosphate kinase 2(CMPK2)	Yes
ENSMUSG00000020646	MBOAT2	membrane bound O-acyltransferase domain containing 2(Mboat2)	Korfanty et al.(2014)	pubmed:25450459	direct interaction	N/D	ENSG00000143797	MBOAT2	membrane bound O-acyltransferase domain containing 2(MBOAT2)	Yes
ENSMUSG00000020651	SLC26A4	solute carrier family 26, member 4(Slc26a4)	Rozenfeld et al.(2012)	pubmed:22129966	direct interaction	activates	ENSG00000091137	SLC26A4	solute carrier family 26 member 4(SLC26A4)	No
ENSMUSG00000020652	CENPO	centromere protein O(Cenpo)	Kus-Liśkiewicz et al.(2013)	pubmed:23834426	direct interaction	N/D	ENSG00000138092	CENPO	centromere protein O(CENPO)	Yes
ENSMUSG00000020659	CBLL1	Casitas B-lineage lymphoma-like 1(Cbll1)	Kus-Liśkiewicz et al.(2013)	pubmed:23834426	direct interaction	N/D	ENSG00000105879	CBLL1	Cbl proto-oncogene like 1(CBLL1)	Yes
ENSMUSG00000020661	DNMT3A	DNA methyltransferase 3A(Dnmt3a)	Kus-Liśkiewicz et al.(2013)	pubmed:23834426	direct interaction	N/D	ENSG00000119772	DNMT3A	DNA methyltransferase 3 alpha(DNMT3A)	Yes
ENSMUSG00000020672	SNTG2	syntrophin, gamma 2(Sntg2)	Kus-Liśkiewicz et al.(2013)	pubmed:23834426	direct interaction	N/D	ENSG00000172554	SNTG2	syntrophin gamma 2(SNTG2)	Yes
ENSMUSG00000020677	DDX52	DEAD (Asp-Glu-Ala-Asp) box polypeptide 52(Ddx52)	Kus-Liśkiewicz et al.(2013)	pubmed:23834426	direct interaction	N/D	ENSG00000278053	DDX52	DExD-box helicase 52(DDX52)	Yes
ENSMUSG00000020682	mmp28	matrix metallopeptidase 28 (epilysin)(Mmp28)	Kus-Liśkiewicz et al.(2013)	pubmed:23834426	direct interaction	N/D	ENSG00000271447	mmp28	matrix metallopeptidase 28(MMP28)	Yes
ENSMUSG00000020687	CDC27	cell division cycle 27(Cdc27)	Korfanty et al.(2014)	pubmed:25450459	direct interaction	N/D	ENSG00000004897	CDC27	cell division cycle 27(CDC27)	Yes
ENSMUSG00000020690	EFCAB3	EF-hand calcium binding domain 3(Efcab3)	Korfanty et al.(2014)	pubmed:25450459	direct interaction	N/D	ENSG00000172421	EFCAB3	EF-hand calcium binding domain 3(EFCAB3)	Yes
ENSMUSG00000020691	Mettl2	methyltransferase like 2(Mettl2)	Kus-Liśkiewicz et al.(2013)	pubmed:23834426	direct interaction	N/D	ENSG00000165055	METTL2B	methyltransferase like 2B(METTL2B)	Yes
ENSMUSG00000020691	Mettl2	methyltransferase like 2(Mettl2)	Kus-Liśkiewicz et al.(2013)	pubmed:23834426	direct interaction	N/D	ENSG00000087995	mettl2a	methyltransferase like 2A(METTL2A)	Yes
ENSMUSG00000020692	NLE1	notchless homolog 1 (Drosophila)(Nle1)	Korfanty et al.(2014)	pubmed:25450459	direct interaction	N/D	ENSG00000073536	NLE1	notchless homolog 1(NLE1)	Yes
ENSMUSG00000020694	TLK2	tousled-like kinase 2 (Arabidopsis)(Tlk2)	Kus-Liśkiewicz et al.(2013)	pubmed:23834426	direct interaction	N/D	ENSG00000146872	TLK2	tousled like kinase 2(TLK2)	Yes
ENSMUSG00000020705	DDX42	DEAD (Asp-Glu-Ala-Asp) box polypeptide 42(Ddx42)	Kus-Liśkiewicz et al.(2013)	pubmed:23834426	direct interaction	N/D	ENSG00000198231	DDX42	DEAD-box helicase 42(DDX42)	Yes
ENSMUSG00000020706	FTSJ3	FtsJ RNA methyltransferase homolog 3 (E. coli)(Ftsj3)	Kus-Liśkiewicz et al.(2013)	pubmed:23834426	direct interaction	N/D	ENSG00000108592	FTSJ3	FtsJ homolog 3(FTSJ3)	Yes
ENSMUSG00000020708	PSMC5	protease (prosome, macropain) 26S subunit, ATPase 5(Psmc5)	Kus-Liśkiewicz et al.(2013)	pubmed:23834426	direct interaction	N/D	ENSG00000087191	PSMC5	proteasome 26S subunit, ATPase 5(PSMC5)	Yes
ENSMUSG00000020713	GH	growth hormone(Gh)	Kus-Liśkiewicz et al.(2013)	pubmed:23834426	direct interaction	N/D	ENSG00000259384	GH1	growth hormone 1(GH1)	Yes
ENSMUSG00000020713	GH	growth hormone(Gh)	Kus-Liśkiewicz et al.(2013)	pubmed:23834426	direct interaction	N/D	ENSG00000204414	CSHL1	chorionic somatomammotropin hormone like 1(CSHL1)	Yes
ENSMUSG00000020713	GH	growth hormone(Gh)	Kus-Liśkiewicz et al.(2013)	pubmed:23834426	direct interaction	N/D	ENSG00000213218	CSH2	chorionic somatomammotropin hormone 2(CSH2)	Yes
ENSMUSG00000020713	GH	growth hormone(Gh)	Kus-Liśkiewicz et al.(2013)	pubmed:23834426	direct interaction	N/D	ENSG00000136488	CSH1	chorionic somatomammotropin hormone 1(CSH1)	Yes
ENSMUSG00000020721	HELZ	helicase with zinc finger domain(Helz)	Korfanty et al.(2014)	pubmed:25450459	direct interaction	N/D	ENSG00000198265	HELZ	helicase with zinc finger(HELZ)	Yes
ENSMUSG00000020722	CACNG1	calcium channel, voltage-dependent, gamma subunit 1(Cacng1)	Kus-Liśkiewicz et al.(2013)	pubmed:23834426	direct interaction	N/D	ENSG00000108878	CACNG1	calcium voltage-gated channel auxiliary subunit gamma 1(CACNG1)	Yes
ENSMUSG00000020728	CEP112	centrosomal protein 112(Cep112)	Korfanty et al.(2014)	pubmed:25450459	direct interaction	N/D	ENSG00000154240	CEP112	centrosomal protein 112(CEP112)	Yes
ENSMUSG00000020736	NT5C	5',3'-nucleotidase, cytosolic(Nt5c)	Kus-Liśkiewicz et al.(2013)	pubmed:23834426	direct interaction	N/D	ENSG00000125458	NT5C	5', 3'-nucleotidase, cytosolic(NT5C)	Yes
ENSMUSG00000020743	MIF4GD	MIF4G domain containing(Mif4gd)	Kus-Liśkiewicz et al.(2013)	pubmed:23834426	direct interaction	inhibits	ENSG00000125457	MIF4GD	MIF4G domain containing(MIF4GD)	Yes
ENSMUSG00000020744	SLC25A19	solute carrier family 25 (mitochondrial thiamine pyrophosphate carrier), member 19(Slc25a19)	Kus-Liśkiewicz et al.(2013)	pubmed:23834426	direct interaction	N/D	ENSG00000125454	SLC25A19	solute carrier family 25 member 19(SLC25A19)	Yes
ENSMUSG00000020745	PAFAH1B1	platelet-activating factor acetylhydrolase, isoform 1b, subunit 1(Pafah1b1)	Kus-Liśkiewicz et al.(2013)	pubmed:23834426	direct interaction	N/D	ENSG00000007168	PAFAH1B1	platelet activating factor acetylhydrolase 1b regulatory subunit 1(PAFAH1B1)	Yes
ENSMUSG00000020747	TMEM94	transmembrane protein 94(Tmem94)	Korfanty et al.(2014)	pubmed:25450459	direct interaction	N/D	ENSG00000177728	MIR6785	microRNA 6785(MIR6785)	Yes
ENSMUSG00000020752	RECQL5	RecQ protein-like 5(Recql5)	Kus-Liśkiewicz et al.(2013)	pubmed:23834426	direct interaction	N/D	ENSG00000108469	RECQL5	RecQ like helicase 5(RECQL5)	Yes
ENSMUSG00000020755	SAP30BP	SAP30 binding protein(Sap30bp)	Kus-Liśkiewicz et al.(2013)	pubmed:23834426	direct interaction	N/D	ENSG00000161526	SAP30BP	SAP30 binding protein(SAP30BP)	Yes
ENSMUSG00000020770	UNK	unkempt family zinc finger(Unk)	Kus-Liśkiewicz et al.(2013)	pubmed:23834426	direct interaction	N/D	ENSG00000132478	UNK	unkempt family zinc finger(UNK)	Yes
ENSMUSG00000020774	ASPA	aspartoacylase(Aspa)	Korfanty et al.(2014)	pubmed:25450459	direct interaction	N/D	ENSG00000108381	ASPA	aspartoacylase(ASPA)	Yes
ENSMUSG00000020775	MRPL38	mitochondrial ribosomal protein L38(Mrpl38)	Kus-Liśkiewicz et al.(2013)	pubmed:23834426	direct interaction	N/D	ENSG00000204316	MRPL38	mitochondrial ribosomal protein L38(MRPL38)	Yes
ENSMUSG00000020776	FBF1	Fas (TNFRSF6) binding factor 1(Fbf1)	Kus-Liśkiewicz et al.(2013)	pubmed:23834426	direct interaction	N/D	ENSG00000188878	FBF1	Fas binding factor 1(FBF1)	Yes
ENSMUSG00000020780	SRP68	signal recognition particle 68(Srp68)	Kus-Liśkiewicz et al.(2013)	pubmed:23834426	direct interaction	inhibits	ENSG00000167881	SRP68	signal recognition particle 68(SRP68)	Yes
ENSMUSG00000020783	NCBP3	nuclear cap binding subunit 3(Ncbp3)	Kus-Liśkiewicz et al.(2013)	pubmed:23834426	direct interaction	N/D	ENSG00000074356	NCBP3	nuclear cap binding subunit 3(NCBP3)	Yes
ENSMUSG00000020790	ANKFY1	ankyrin repeat and FYVE domain containing 1(Ankfy1)	Kus-Liśkiewicz et al.(2013)	pubmed:23834426	direct interaction	N/D	ENSG00000185722	ANKFY1	ankyrin repeat and FYVE domain containing 1(ANKFY1)	Yes
ENSMUSG00000020794	UBE2G1	ubiquitin-conjugating enzyme E2G 1(Ube2g1)	Kus-Liśkiewicz et al.(2013)	pubmed:23834426	direct interaction	N/D	ENSG00000132388	UBE2G1	ubiquitin conjugating enzyme E2 G1(UBE2G1)	Yes
ENSMUSG00000020802	UBE2O	ubiquitin-conjugating enzyme E2O(Ube2o)	Kus-Liśkiewicz et al.(2013)	pubmed:23834426	direct interaction	N/D	ENSG00000175931	UBE2O	ubiquitin conjugating enzyme E2 O(UBE2O)	Yes
ENSMUSG00000020806	RHBDF2	rhomboid 5 homolog 2(Rhbdf2)	Kus-Liśkiewicz et al.(2013)	pubmed:23834426	direct interaction	N/D	ENSG00000129667	RHBDF2	rhomboid 5 homolog 2(RHBDF2)	Yes
ENSMUSG00000020807	4933427D14Rik	RIKEN cDNA 4933427D14 gene(4933427D14Rik)	Korfanty et al.(2014)	pubmed:25450459	direct interaction	N/D	ENSG00000198920	KIAA0753	KIAA0753(KIAA0753)	Yes
ENSMUSG00000020811	WSCD1	WSC domain containing 1(Wscd1)	Korfanty et al.(2014)	pubmed:25450459	direct interaction	N/D	ENSG00000179314	WSCD1	WSC domain containing 1(WSCD1)	Yes
ENSMUSG00000020817	RABEP1	rabaptin, RAB GTPase binding effector protein 1(Rabep1)	Korfanty et al.(2014)	pubmed:25450459	direct interaction	N/D	ENSG00000029725	RABEP1	rabaptin, RAB GTPase binding effector protein 1(RABEP1)	Yes
ENSMUSG00000020827	MINK1	misshapen-like kinase 1 (zebrafish)(Mink1)	Kus-Liśkiewicz et al.(2013)	pubmed:23834426	direct interaction	N/D	ENSG00000141503	MINK1	misshapen like kinase 1(MINK1)	Yes
ENSMUSG00000020829	SLC46A1	solute carrier family 46, member 1(Slc46a1)	Kus-Liśkiewicz et al.(2013)	pubmed:23834426	direct interaction	N/D	ENSG00000076351	SLC46A1	solute carrier family 46 member 1(SLC46A1)	Yes
ENSMUSG00000020841	CPD	carboxypeptidase D(Cpd)	Kus-Liśkiewicz et al.(2013)	pubmed:23834426	direct interaction	N/D	ENSG00000108582	CPD	carboxypeptidase D(CPD)	Yes
ENSMUSG00000020849	YWHAE	tyrosine 3-monooxygenase/tryptophan 5-monooxygenase activation protein, epsilon polypeptide(Ywhae)	Korfanty et al.(2014)	pubmed:25450459	direct interaction	N/D	ENSG00000108953	YWHAE	tyrosine 3-monooxygenase/tryptophan 5-monooxygenase activation protein epsilon(YWHAE)	Yes
ENSMUSG00000020850	PRPF8	pre-mRNA processing factor 8(Prpf8)	Kus-Liśkiewicz et al.(2013)	pubmed:23834426	direct interaction	N/D	ENSG00000174231	PRPF8	pre-mRNA processing factor 8(PRPF8)	Yes
ENSMUSG00000020859	SPAG9	sperm associated antigen 9(Spag9)	Kus-Liśkiewicz et al.(2013)	pubmed:23834426	direct interaction	N/D	ENSG00000008294	SPAG9	sperm associated antigen 9(SPAG9)	Yes
ENSMUSG00000020865	ABCC3	ATP-binding cassette, sub-family C (CFTR/MRP), member 3(Abcc3)	Korfanty et al.(2014)	pubmed:25450459	direct interaction	N/D	ENSG00000108846	ABCC3	ATP binding cassette subfamily C member 3(ABCC3)	Yes
ENSMUSG00000020869	LRRC59	leucine rich repeat containing 59(Lrrc59)	Korfanty et al.(2014)	pubmed:25450459	direct interaction	N/D	ENSG00000108829	LRRC59	leucine rich repeat containing 59(LRRC59)	Yes
ENSMUSG00000020873	SLC35B1	solute carrier family 35, member B1(Slc35b1)	Kus-Liśkiewicz et al.(2013)	pubmed:23834426	direct interaction	N/D	ENSG00000121073	SLC35B1	solute carrier family 35 member B1(SLC35B1)	Yes
ENSMUSG00000020884	ASGR1	asialoglycoprotein receptor 1(Asgr1)	Kus-Liśkiewicz et al.(2013)	pubmed:23834426	direct interaction	N/D	ENSG00000141505	ASGR1	asialoglycoprotein receptor 1(ASGR1)	Yes
ENSMUSG00000020886	dlg4	discs, large homolog 4 (Drosophila)(Dlg4)	Chen et al.(2014)	pubmed:24523537	functional association	activates	ENSG00000132535	dlg4	discs large MAGUK scaffold protein 4(DLG4)	No
ENSMUSG00000020888	DVL2	dishevelled segment polarity protein 2(Dvl2)	Kus-Liśkiewicz et al.(2013)	pubmed:23834426	direct interaction	N/D	ENSG00000004975	DVL2	dishevelled segment polarity protein 2(DVL2)	Yes
ENSMUSG00000020894	VAMP2	vesicle-associated membrane protein 2(Vamp2)	Kus-Liśkiewicz et al.(2013)	pubmed:23834426	direct interaction	N/D	ENSG00000263620	VAMP2	vesicle associated membrane protein 2(VAMP2)	Yes
ENSMUSG00000020898	CTC1	CTS telomere maintenance complex component 1(Ctc1)	Kus-Liśkiewicz et al.(2013)	pubmed:23834426	direct interaction	N/D	ENSG00000178971	CTC1	CST telomere replication complex component 1(CTC1)	Yes
ENSMUSG00000020899	PFAS	phosphoribosylformylglycinamidine synthase (FGAR amidotransferase)(Pfas)	Kus-Liśkiewicz et al.(2013)	pubmed:23834426	direct interaction	inhibits	ENSG00000178921	PFAS	phosphoribosylformylglycinamidine synthase(PFAS)	Yes
ENSMUSG00000020907	RCVRN	recoverin(Rcvrn)	Kus-Liśkiewicz et al.(2013)	pubmed:23834426	direct interaction	N/D	ENSG00000109047	RCVRN	recoverin(RCVRN)	Yes
ENSMUSG00000020910	ADPRM	ADP-ribose/CDP-alcohol diphosphatase, manganese dependent(Adprm)	Kus-Liśkiewicz et al.(2013)	pubmed:23834426	direct interaction	N/D	ENSG00000170222	ADPRM	ADP-ribose/CDP-alcohol diphosphatase, manganese dependent(ADPRM)	Yes
ENSMUSG00000020911	KRT19	keratin 19(Krt19)	Korfanty et al.(2014)	pubmed:25450459	direct interaction	N/D	ENSG00000171345	KRT19	keratin 19(KRT19)	Yes
ENSMUSG00000020921	TMEM101	transmembrane protein 101(Tmem101)	Kus-Liśkiewicz et al.(2013)	pubmed:23834426	direct interaction	N/D	ENSG00000091947	TMEM101	transmembrane protein 101(TMEM101)	Yes
ENSMUSG00000020932	GFAP	glial fibrillary acidic protein(Gfap)	Korfanty et al.(2014)	pubmed:25450459	direct interaction	N/D	ENSG00000131095	GFAP	glial fibrillary acidic protein(GFAP)	Yes
ENSMUSG00000020935	DCAKD	dephospho-CoA kinase domain containing(Dcakd)	Kus-Liśkiewicz et al.(2013)	pubmed:23834426	direct interaction	N/D	ENSG00000172992	DCAKD	dephospho-CoA kinase domain containing(DCAKD)	Yes
ENSMUSG00000020936	NMT1	N-myristoyltransferase 1(Nmt1)	Kus-Liśkiewicz et al.(2013)	pubmed:23834426	direct interaction	N/D	ENSG00000136448	NMT1	N-myristoyltransferase 1(NMT1)	Yes
ENSMUSG00000020945	LYZL6	lysozyme-like 6(Lyzl6)	Kus-Liśkiewicz et al.(2013)	pubmed:23834426	direct interaction	activates	ENSG00000275722	LYZL6	lysozyme like 6(LYZL6)	Yes
ENSMUSG00000020952	SCFD1	Sec1 family domain containing 1(Scfd1)	Kus-Liśkiewicz et al.(2013)	pubmed:23834426	direct interaction	N/D	ENSG00000092108	SCFD1	sec1 family domain containing 1(SCFD1)	Yes
ENSMUSG00000020953	COCH	cochlin(Coch)	Korfanty et al.(2014)	pubmed:25450459	direct interaction	N/D	ENSG00000100473	COCH	cochlin(COCH)	Yes
ENSMUSG00000020956	DTD2	D-tyrosyl-tRNA deacylase 2(Dtd2)	Kus-Liśkiewicz et al.(2013)	pubmed:23834426	direct interaction	N/D	ENSG00000129480	DTD2	D-tyrosyl-tRNA deacylase 2 (putative)(DTD2)	Yes
ENSMUSG00000020964	SEL1L	sel-1 suppressor of lin-12-like (C. elegans)(Sel1l)	Korfanty et al.(2014)	pubmed:25450459	direct interaction	N/D	ENSG00000071537	SEL1L	SEL1L ERAD E3 ligase adaptor subunit(SEL1L)	Yes
ENSMUSG00000020978	KLHDC2	kelch domain containing 2(Klhdc2)	Korfanty et al.(2014)	pubmed:25450459	direct interaction	N/D	ENSG00000165516	KLHDC2	kelch domain containing 2(KLHDC2)	Yes
ENSMUSG00000020982	NEMF	nuclear export mediator factor(Nemf)	Korfanty et al.(2014)	pubmed:25450459	direct interaction	N/D	ENSG00000165525	NEMF	nuclear export mediator factor(NEMF)	Yes
ENSMUSG00000020986	SEC23A	SEC23 homolog A, COPII coat complex component(Sec23a)	Kus-Liśkiewicz et al.(2013)	pubmed:23834426	direct interaction	inhibits	ENSG00000100934	SEC23A	Sec23 homolog A, coat complex II component(SEC23A)	Yes
ENSMUSG00000021000	mia2	melanoma inhibitory activity 2(Mia2)	Kus-Liśkiewicz et al.(2013)	pubmed:23834426	direct interaction	N/D	ENSG00000236761	CTAGE9	CTAGE family member 9(CTAGE9)	Yes
ENSMUSG00000021000	mia2	melanoma inhibitory activity 2(Mia2)	Kus-Liśkiewicz et al.(2013)	pubmed:23834426	direct interaction	N/D	ENSG00000212710	CTAGE1	cutaneous T-cell lymphoma-associated antigen 1(CTAGE1)	Yes
ENSMUSG00000021003	GALC	galactosylceramidase(Galc)	Korfanty et al.(2014)	pubmed:25450459	direct interaction	N/D	ENSG00000054983	GALC	galactosylceramidase(GALC)	Yes
ENSMUSG00000021007	SPATA7	spermatogenesis associated 7(Spata7)	Korfanty et al.(2014)	pubmed:25450459	direct interaction	N/D	ENSG00000042317	SPATA7	spermatogenesis associated 7(SPATA7)	Yes
ENSMUSG00000021009	PTPN21	protein tyrosine phosphatase, non-receptor type 21(Ptpn21)	Kus-Liśkiewicz et al.(2013)	pubmed:23834426	direct interaction	N/D	ENSG00000070778	PTPN21	protein tyrosine phosphatase, non-receptor type 21(PTPN21)	Yes
ENSMUSG00000021012	ZC3H14	zinc finger CCCH type containing 14(Zc3h14)	Kus-Liśkiewicz et al.(2013)	pubmed:23834426	direct interaction	N/D	ENSG00000100722	ZC3H14	zinc finger CCCH-type containing 14(ZC3H14)	Yes
ENSMUSG00000021013	TTC8	tetratricopeptide repeat domain 8(Ttc8)	Korfanty et al.(2014)	pubmed:25450459	direct interaction	N/D	ENSG00000165533	TTC8	tetratricopeptide repeat domain 8(TTC8)	Yes
ENSMUSG00000021018	POLR2H	polymerase (RNA) II (DNA directed) polypeptide H(Polr2h)	Kus-Liśkiewicz et al.(2013)	pubmed:23834426	direct interaction	N/D	ENSG00000163882	POLR2H	RNA polymerase II subunit H(POLR2H)	Yes
ENSMUSG00000021022	PPP2R3C	protein phosphatase 2, regulatory subunit B'', gamma(Ppp2r3c)	Kus-Liśkiewicz et al.(2013)	pubmed:23834426	direct interaction	N/D	ENSG00000092020	PPP2R3C	protein phosphatase 2 regulatory subunit B''gamma(PPP2R3C)	Yes
ENSMUSG00000021023	1110008L16Rik	RIKEN cDNA 1110008L16 gene(1110008L16Rik)	Kus-Liśkiewicz et al.(2013)	pubmed:23834426	direct interaction	N/D	ENSG00000100890	KIAA0391	KIAA0391(KIAA0391)	Yes
ENSMUSG00000021027	RALGAPA1	Ral GTPase activating protein, alpha subunit 1(Ralgapa1)	Kus-Liśkiewicz et al.(2013)	pubmed:23834426	direct interaction	N/D	ENSG00000174373	RALGAPA1	Ral GTPase activating protein catalytic alpha subunit 1(RALGAPA1)	Yes
ENSMUSG00000021028	MBIP	MAP3K12 binding inhibitory protein 1(Mbip)	Korfanty et al.(2014)	pubmed:25450459	direct interaction	N/D	ENSG00000151332	MBIP	MAP3K12 binding inhibitory protein 1(MBIP)	Yes
ENSMUSG00000021036	SPTLC2	serine palmitoyltransferase, long chain base subunit 2(Sptlc2)	Kus-Liśkiewicz et al.(2013)	pubmed:23834426	direct interaction	N/D	ENSG00000100596	SPTLC2	serine palmitoyltransferase long chain base subunit 2(SPTLC2)	Yes
ENSMUSG00000021038	VIPAS39	VPS33B interacting protein, apical-basolateral polarity regulator, spe-39 homolog(Vipas39)	Kus-Liśkiewicz et al.(2013)	pubmed:23834426	direct interaction	N/D	ENSG00000151445	VIPAS39	VPS33B interacting protein, apical-basolateral polarity regulator, spe-39 homolog(VIPAS39)	Yes
ENSMUSG00000021039	SNW1	SNW domain containing 1(Snw1)	Korfanty et al.(2014)	pubmed:25450459	direct interaction	N/D	ENSG00000100603	SNW1	SNW domain containing 1(SNW1)	Yes
ENSMUSG00000021040	SLIRP	SRA stem-loop interacting RNA binding protein(Slirp)	Kus-Liśkiewicz et al.(2013)	pubmed:23834426	direct interaction	N/D	ENSG00000119705	SLIRP	SRA stem-loop interacting RNA binding protein(SLIRP)	Yes
ENSMUSG00000021047	NOVA1	neuro-oncological ventral antigen 1(Nova1)	Korfanty et al.(2014)	pubmed:25450459	direct interaction	N/D	ENSG00000139910	NOVA1	NOVA alternative splicing regulator 1(NOVA1)	Yes
ENSMUSG00000021066	ATL1	atlastin GTPase 1(Atl1)	Kus-Liśkiewicz et al.(2013)	pubmed:23834426	direct interaction	N/D	ENSG00000198513	ATL1	atlastin GTPase 1(ATL1)	Yes
ENSMUSG00000021071	TRIM9	tripartite motif-containing 9(Trim9)	Korfanty et al.(2014)	pubmed:25450459	direct interaction	N/D	ENSG00000100505	TRIM9	tripartite motif containing 9(TRIM9)	Yes
ENSMUSG00000021072	TMX1	thioredoxin-related transmembrane protein 1(Tmx1)	Korfanty et al.(2014)	pubmed:25450459	direct interaction	N/D	ENSG00000139921	TMX1	thioredoxin related transmembrane protein 1(TMX1)	Yes
ENSMUSG00000021079	TIMM9	translocase of inner mitochondrial membrane 9(Timm9)	Kus-Liśkiewicz et al.(2013)	pubmed:23834426	direct interaction	N/D	ENSG00000100575	TIMM9	translocase of inner mitochondrial membrane 9(TIMM9)	Yes
ENSMUSG00000021091	Serpina3n	serine (or cysteine) peptidase inhibitor, clade A, member 3N(Serpina3n)	Kus-Liśkiewicz et al.(2013)	pubmed:23834426	direct interaction	N/D	ENSG00000273259	SERPINA3	serpin family A member 3(SERPINA3)	Yes
ENSMUSG00000021109	HIF1A	hypoxia inducible factor 1, alpha subunit(Hif1a)	Korfanty et al.(2014)	pubmed:25450459	direct interaction	N/D	ENSG00000100644	HIF1A	hypoxia inducible factor 1 alpha subunit(HIF1A)	Yes
ENSMUSG00000021111	PAPOLA	poly (A) polymerase alpha(Papola)	Korfanty et al.(2014)	pubmed:25450459	direct interaction	N/D	ENSG00000090060	PAPOLA	poly(A) polymerase alpha(PAPOLA)	Yes
ENSMUSG00000021113	SNAPC1	small nuclear RNA activating complex, polypeptide 1(Snapc1)	Korfanty et al.(2014)	pubmed:25450459	direct interaction	N/D	ENSG00000023608	SNAPC1	small nuclear RNA activating complex polypeptide 1(SNAPC1)	Yes
ENSMUSG00000021114	ATP6V1D	ATPase, H+ transporting, lysosomal V1 subunit D(Atp6v1d)	Kus-Liśkiewicz et al.(2013)	pubmed:23834426	direct interaction	N/D	ENSG00000100554	ATP6V1D	ATPase H+ transporting V1 subunit D(ATP6V1D)	Yes
ENSMUSG00000021124	VTI1B	vesicle transport through interaction with t-SNAREs 1B(Vti1b)	Korfanty et al.(2014)	pubmed:25450459	direct interaction	N/D	ENSG00000100568	VTI1B	vesicle transport through interaction with t-SNAREs 1B(VTI1B)	Yes
ENSMUSG00000021127	ZFP36L1	zinc finger protein 36, C3H type-like 1(Zfp36l1)	Korfanty et al.(2014)	pubmed:25450459	direct interaction	N/D	ENSG00000185650	ZFP36L1	ZFP36 ring finger protein like 1(ZFP36L1)	Yes
ENSMUSG00000021131	ERH	enhancer of rudimentary homolog (Drosophila)(Erh)	Kus-Liśkiewicz et al.(2013)	pubmed:23834426	direct interaction	N/D	ENSG00000100632	ERH	enhancer of rudimentary homolog (Drosophila)(ERH)	Yes
ENSMUSG00000021134	SRSF5	serine/arginine-rich splicing factor 5(Srsf5)	Kus-Liśkiewicz et al.(2013)	pubmed:23834426	direct interaction	N/D	ENSG00000100650	SRSF5	serine and arginine rich splicing factor 5(SRSF5)	Yes
ENSMUSG00000021143	PACS2	phosphofurin acidic cluster sorting protein 2(Pacs2)	Korfanty et al.(2014)	pubmed:25450459	direct interaction	N/D	ENSG00000179364	PACS2	phosphofurin acidic cluster sorting protein 2(PACS2)	Yes
ENSMUSG00000021149	GTPBP4	GTP binding protein 4(Gtpbp4)	Kus-Liśkiewicz et al.(2013)	pubmed:23834426	direct interaction	N/D	ENSG00000107937	GTPBP4	GTP binding protein 4(GTPBP4)	Yes
ENSMUSG00000021171	ESYT2	extended synaptotagmin-like protein 2(Esyt2)	Kus-Liśkiewicz et al.(2013)	pubmed:23834426	direct interaction	N/D	ENSG00000117868	ESYT2	extended synaptotagmin 2(ESYT2)	Yes
ENSMUSG00000021175	CDCA7L	cell division cycle associated 7 like(Cdca7l)	Korfanty et al.(2014)	pubmed:25450459	direct interaction	N/D	ENSG00000164649	CDCA7L	cell division cycle associated 7 like(CDCA7L)	Yes
ENSMUSG00000021177	TDP1	tyrosyl-DNA phosphodiesterase 1(Tdp1)	Kus-Liśkiewicz et al.(2013)	pubmed:23834426	direct interaction	N/D	ENSG00000042088	TDP1	tyrosyl-DNA phosphodiesterase 1(TDP1)	Yes
ENSMUSG00000021179	NRDE2	nrde-2 necessary for RNA interference, domain containing(Nrde2)	Kus-Liśkiewicz et al.(2013)	pubmed:23834426	direct interaction	N/D	ENSG00000119720	NRDE2	NRDE-2, necessary for RNA interference, domain containing(NRDE2)	Yes
ENSMUSG00000021180	RPS6KA5	ribosomal protein S6 kinase, polypeptide 5(Rps6ka5)	Korfanty et al.(2014)	pubmed:25450459	direct interaction	N/D	ENSG00000100784	RPS6KA5	ribosomal protein S6 kinase A5(RPS6KA5)	Yes
ENSMUSG00000021182	CCDC88C	coiled-coil domain containing 88C(Ccdc88c)	Korfanty et al.(2014)	pubmed:25450459	direct interaction	N/D	ENSG00000015133	CCDC88C	coiled-coil domain containing 88C(CCDC88C)	Yes
ENSMUSG00000021193	PITRM1	pitrilysin metallepetidase 1(Pitrm1)	Kus-Liśkiewicz et al.(2013)	pubmed:23834426	direct interaction	N/D	ENSG00000107959	PITRM1	pitrilysin metallopeptidase 1(PITRM1)	Yes
ENSMUSG00000021215	NET1	neuroepithelial cell transforming gene 1(Net1)	Kus-Liśkiewicz et al.(2013)	pubmed:23834426	direct interaction	N/D	ENSG00000173848	NET1	neuroepithelial cell transforming 1(NET1)	Yes
ENSMUSG00000021217	TSHZ3	teashirt zinc finger family member 3(Tshz3)	Korfanty et al.(2014)	pubmed:25450459	direct interaction	N/D	ENSG00000121297	TSHZ3	teashirt zinc finger homeobox 3(TSHZ3)	Yes
ENSMUSG00000021223	PAPLN	papilin, proteoglycan-like sulfated glycoprotein(Papln)	Kus-Liśkiewicz et al.(2013)	pubmed:23834426	direct interaction	N/D	ENSG00000100767	PAPLN	papilin, proteoglycan like sulfated glycoprotein(PAPLN)	Yes
ENSMUSG00000021224	NUMB	numb homolog (Drosophila)(Numb)	Kus-Liśkiewicz et al.(2013)	pubmed:23834426	direct interaction	N/D	ENSG00000133961	LOC101928143	uncharacterized LOC101928143(LOC101928143)	Yes
ENSMUSG00000021234	FAM161B	family with sequence similarity 161, member B(Fam161b)	Kus-Liśkiewicz et al.(2013)	pubmed:23834426	direct interaction	N/D	ENSG00000156050	FAM161B	family with sequence similarity 161 member B(FAM161B)	Yes
ENSMUSG00000021238	ALDH6A1	aldehyde dehydrogenase family 6, subfamily A1(Aldh6a1)	Kus-Liśkiewicz et al.(2013)	pubmed:23834426	direct interaction	N/D	ENSG00000119711	ALDH6A1	aldehyde dehydrogenase 6 family member A1(ALDH6A1)	Yes
ENSMUSG00000021239	VSX2	visual system homeobox 2(Vsx2)	Kus-Liśkiewicz et al.(2013)	pubmed:23834426	direct interaction	N/D	ENSG00000119614	VSX2	visual system homeobox 2(VSX2)	Yes
ENSMUSG00000021243	FCF1	FCF1 rRNA processing protein(Fcf1)	Korfanty et al.(2014)	pubmed:25450459	direct interaction	N/D	ENSG00000119616	FCF1	FCF1 rRNA-processing protein(FCF1)	Yes
ENSMUSG00000021244	YLPM1	YLP motif containing 1(Ylpm1)	Kus-Liśkiewicz et al.(2013)	pubmed:23834426	direct interaction	N/D	ENSG00000119596	YLPM1	YLP motif containing 1(YLPM1)	Yes
ENSMUSG00000021245	MLH3	mutL homolog 3(Mlh3)	Kus-Liśkiewicz et al.(2013)	pubmed:23834426	direct interaction	inhibits	ENSG00000119684	MLH3	mutL homolog 3(MLH3)	Yes
ENSMUSG00000021248	TMED10	transmembrane p24 trafficking protein 10(Tmed10)	Kus-Liśkiewicz et al.(2013)	pubmed:23834426	direct interaction	N/D	ENSG00000170348	TMED10	transmembrane p24 trafficking protein 10(TMED10)	Yes
ENSMUSG00000021252	0610007P14Rik	RIKEN cDNA 0610007P14 gene(0610007P14Rik)	Kus-Liśkiewicz et al.(2013)	pubmed:23834426	direct interaction	inhibits	ENSG00000133935	C14orf1	chromosome 14 open reading frame 1(C14orf1)	Yes
ENSMUSG00000021266	WARS	tryptophanyl-tRNA synthetase(Wars)	Kus-Liśkiewicz et al.(2013)	pubmed:23834426	direct interaction	N/D	ENSG00000140105	WARS	tryptophanyl-tRNA synthetase(WARS)	Yes
ENSMUSG00000021276	cinp	cyclin-dependent kinase 2 interacting protein(Cinp)	Kus-Liśkiewicz et al.(2013)	pubmed:23834426	direct interaction	N/D	ENSG00000100865	cinp	cyclin dependent kinase 2 interacting protein(CINP)	Yes
ENSMUSG00000021277	TRAF3	TNF receptor-associated factor 3(Traf3)	Kus-Liśkiewicz et al.(2013)	pubmed:23834426	direct interaction	N/D	ENSG00000131323	TRAF3	TNF receptor associated factor 3(TRAF3)	Yes
ENSMUSG00000021282	EIF5	eukaryotic translation initiation factor 5(Eif5)	Kus-Liśkiewicz et al.(2013)	pubmed:23834426	direct interaction	N/D	ENSG00000100664	EIF5	eukaryotic translation initiation factor 5	Yes
ENSMUSG00000021282	EIF5	eukaryotic translation initiation factor 5(Eif5)	Kus-Liśkiewicz et al.(2013)	pubmed:23834426	direct interaction	N/D	ENSG00000100664	EIF5	eukaryotic translation initiation factor 5(EIF5)	Yes
ENSMUSG00000021287	XRCC3	X-ray repair complementing defective repair in Chinese hamster cells 3(Xrcc3)	Korfanty et al.(2014)	pubmed:25450459	direct interaction	N/D	ENSG00000126215	XRCC3	X-ray repair cross complementing 3(XRCC3)	Yes
ENSMUSG00000021290	2010107E04Rik	RIKEN cDNA 2010107E04 gene(2010107E04Rik)	Kus-Liśkiewicz et al.(2013)	pubmed:23834426	direct interaction	N/D	ENSG00000156411	C14orf2	chromosome 14 open reading frame 2(C14orf2)	Yes
ENSMUSG00000021314	AMPH	amphiphysin(Amph)	Korfanty et al.(2014)	pubmed:25450459	direct interaction	N/D	ENSG00000078053	AMPH	amphiphysin(AMPH)	Yes
ENSMUSG00000021335	SLC17A1	solute carrier family 17 (sodium phosphate), member 1(Slc17a1)	Kus-Liśkiewicz et al.(2013)	pubmed:23834426	direct interaction	N/D	ENSG00000124568	SLC17A1	solute carrier family 17 member 1(SLC17A1)	Yes
ENSMUSG00000021338	CARMIL1	capping protein regulator and myosin 1 linker 1(Carmil1)	Kus-Liśkiewicz et al.(2013)	pubmed:23834426	direct interaction	N/D	ENSG00000079691	CARMIL1	capping protein regulator and myosin 1 linker 1(CARMIL1)	Yes
ENSMUSG00000021359	TFAP2A	transcription factor AP-2, alpha(Tfap2a)	Korfanty et al.(2014)	pubmed:25450459	direct interaction	N/D	ENSG00000137203	TFAP2A	transcription factor AP-2 alpha(TFAP2A)	Yes
ENSMUSG00000021360	gcnt2	glucosaminyl (N-acetyl) transferase 2, I-branching enzyme(Gcnt2)	Kus-Liśkiewicz et al.(2013)	pubmed:23834426	direct interaction	N/D	ENSG00000111846	gcnt2	glucosaminyl (N-acetyl) transferase 2, I-branching enzyme (I blood group)(GCNT2)	Yes
ENSMUSG00000021361	TMEM14C	transmembrane protein 14C(Tmem14c)	Kus-Liśkiewicz et al.(2013)	pubmed:23834426	direct interaction	N/D	ENSG00000111843	TMEM14C	transmembrane protein 14C(TMEM14C)	Yes
ENSMUSG00000021365	NEDD9	neural precursor cell expressed, developmentally down-regulated gene 9(Nedd9)	Le Masson et al.(2011)	pubmed:21690297	functional association	activates	ENSG00000111859	NEDD9	neural precursor cell expressed, developmentally down-regulated 9(NEDD9)	Yes
ENSMUSG00000021373	CAP2	CAP, adenylate cyclase-associated protein, 2 (yeast)(Cap2)	Kus-Liśkiewicz et al.(2013)	pubmed:23834426	direct interaction	N/D	ENSG00000112186	CAP2	CAP, adenylate cyclase-associated protein, 2 (yeast)(CAP2)	Yes
ENSMUSG00000021377	DEK	DEK oncogene (DNA binding)(Dek)	Kus-Liśkiewicz et al.(2013)	pubmed:23834426	direct interaction	N/D	ENSG00000124795	DEK	DEK proto-oncogene(DEK)	Yes
ENSMUSG00000021388	ASPN	asporin(Aspn)	Kus-Liśkiewicz et al.(2013)	pubmed:23834426	direct interaction	N/D	ENSG00000106819	ASPN	asporin(ASPN)	Yes
ENSMUSG00000021392	NOL8	nucleolar protein 8(Nol8)	Kus-Liśkiewicz et al.(2013)	pubmed:23834426	direct interaction	N/D	ENSG00000198000	NOL8	nucleolar protein 8(NOL8)	Yes
ENSMUSG00000021395	SPIN1	spindlin 1(Spin1)	Kus-Liśkiewicz et al.(2013)	pubmed:23834426	direct interaction	N/D	ENSG00000106723	SPIN1	spindlin 1(SPIN1)	Yes
ENSMUSG00000021408	RIPK1	receptor (TNFRSF)-interacting serine-threonine kinase 1(Ripk1)	Kus-Liśkiewicz et al.(2013)	pubmed:23834426	direct interaction	N/D	ENSG00000137275	RIPK1	receptor interacting serine/threonine kinase 1(RIPK1)	Yes
ENSMUSG00000021413	PRPF4B	pre-mRNA processing factor 4B(Prpf4b)	Kus-Liśkiewicz et al.(2013)	pubmed:23834426	direct interaction	inhibits	ENSG00000112739	PRPF4B	pre-mRNA processing factor 4B(PRPF4B)	Yes
ENSMUSG00000021417	ECI2	enoyl-Coenzyme A delta isomerase 2(Eci2)	Korfanty et al.(2014)	pubmed:25450459	direct interaction	N/D	ENSG00000198721	ECI2	enoyl-CoA delta isomerase 2(ECI2)	Yes
ENSMUSG00000021423	LY86	lymphocyte antigen 86(Ly86)	Korfanty et al.(2014)	pubmed:25450459	direct interaction	N/D	ENSG00000112799	LY86	lymphocyte antigen 86(LY86)	Yes
ENSMUSG00000021427	SSR1	signal sequence receptor, alpha(Ssr1)	Korfanty et al.(2014)	pubmed:25450459	direct interaction	N/D	ENSG00000124783	SSR1	signal sequence receptor subunit 1(SSR1)	Yes
ENSMUSG00000021428	RIOK1	RIO kinase 1 (yeast)(Riok1)	Kus-Liśkiewicz et al.(2013)	pubmed:23834426	direct interaction	N/D	ENSG00000124784	RIOK1	RIO kinase 1(RIOK1)	Yes
ENSMUSG00000021431	SNRNP48	small nuclear ribonucleoprotein 48 (U11/U12)(Snrnp48)	Korfanty et al.(2014)	pubmed:25450459	direct interaction	N/D	ENSG00000168566	SNRNP48	small nuclear ribonucleoprotein U11/U12 subunit 48(SNRNP48)	Yes
ENSMUSG00000021453	GADD45G	growth arrest and DNA-damage-inducible 45 gamma(Gadd45g)	Kus-Liśkiewicz et al.(2013)	pubmed:23834426	direct interaction	inhibits	ENSG00000130222	GADD45G	growth arrest and DNA damage inducible gamma(GADD45G)	Yes
ENSMUSG00000021457	SYK	spleen tyrosine kinase(Syk)	Kus-Liśkiewicz et al.(2013)	pubmed:23834426	direct interaction	N/D	ENSG00000165025	SYK	spleen associated tyrosine kinase(SYK)	Yes
ENSMUSG00000021460	AUH	AU RNA binding protein/enoyl-coenzyme A hydratase(Auh)	Kus-Liśkiewicz et al.(2013)	pubmed:23834426	direct interaction	N/D	ENSG00000148090	AUH	AU RNA binding methylglutaconyl-CoA hydratase(AUH)	Yes
ENSMUSG00000021466	PTCH1	patched 1(Ptch1)	Korfanty et al.(2014)	pubmed:25450459	direct interaction	N/D	ENSG00000185920	PTCH1	patched 1(PTCH1)	Yes
ENSMUSG00000021469	MSX2	msh homeobox 2(Msx2)	Korfanty et al.(2014)	pubmed:25450459	direct interaction	N/D	ENSG00000120149	MSX2	msh homeobox 2(MSX2)	Yes
ENSMUSG00000021470	ERCC6L2	excision repair cross-complementing rodent repair deficiency, complementation group 6 like 2(Ercc6l2)	Kus-Liśkiewicz et al.(2013)	pubmed:23834426	direct interaction	N/D	ENSG00000182150	ERCC6L2	ERCC excision repair 6 like 2(ERCC6L2)	Yes
ENSMUSG00000021474	SFXN1	sideroflexin 1(Sfxn1)	Korfanty et al.(2014)	pubmed:25450459	direct interaction	N/D	ENSG00000164466	SFXN1	sideroflexin 1(SFXN1)	Yes
ENSMUSG00000021477	ctsl	cathepsin L(Ctsl)	Korfanty et al.(2014)	pubmed:25450459	direct interaction	N/D	ENSG00000136943	CTSV	cathepsin V(CTSV)	Yes
ENSMUSG00000021484	LMAN2	lectin, mannose-binding 2(Lman2)	Kus-Liśkiewicz et al.(2013)	pubmed:23834426	direct interaction	N/D	ENSG00000169223	LMAN2	lectin, mannose binding 2(LMAN2)	Yes
ENSMUSG00000021495	FAM193B	family with sequence similarity 193, member B(Fam193b)	Kus-Liśkiewicz et al.(2013)	pubmed:23834426	direct interaction	N/D	ENSG00000146067	FAM193B	family with sequence similarity 193 member B(FAM193B)	Yes
ENSMUSG00000021496	PCBD2	pterin 4 alpha carbinolamine dehydratase/dimerization cofactor of hepatocyte nuclear factor 1 alpha (TCF1) 2(Pcbd2)	Korfanty et al.(2014)	pubmed:25450459	direct interaction	N/D	ENSG00000132570	PCBD2	pterin-4 alpha-carbinolamine dehydratase 2(PCBD2)	Yes
ENSMUSG00000021500	DDX46	DEAD (Asp-Glu-Ala-Asp) box polypeptide 46(Ddx46)	Kus-Liśkiewicz et al.(2013)	pubmed:23834426	direct interaction	N/D	ENSG00000145833	DDX46	DEAD-box helicase 46(DDX46)	Yes
ENSMUSG00000021501	Caml	calcium modulating ligand(Caml)	Kus-Liśkiewicz et al.(2013)	pubmed:23834426	direct interaction	N/D	ENSG00000164615	CAMLG	calcium modulating ligand(CAMLG)	Yes
ENSMUSG00000021509	SLC25A48	solute carrier family 25, member 48(Slc25a48)	Kus-Liśkiewicz et al.(2013)	pubmed:23834426	direct interaction	N/D	ENSG00000145832	SLC25A48	solute carrier family 25 member 48(SLC25A48)	Yes
ENSMUSG00000021514	Zfp369	zinc finger protein 369(Zfp369)	Korfanty et al.(2014)	pubmed:25450459	direct interaction	N/D	ENSG00000171606	ZNF274	zinc finger protein 274(ZNF274)	Yes
ENSMUSG00000021518	PTDSS1	phosphatidylserine synthase 1(Ptdss1)	Kus-Liśkiewicz et al.(2013)	pubmed:23834426	direct interaction	N/D	ENSG00000156471	PTDSS1	phosphatidylserine synthase 1(PTDSS1)	Yes
ENSMUSG00000021532	fastkd3	FAST kinase domains 3(Fastkd3)	Kus-Liśkiewicz et al.(2013)	pubmed:23834426	direct interaction	N/D	ENSG00000124279	fastkd3	FAST kinase domains 3(FASTKD3)	Yes
ENSMUSG00000021534	1700001L19Rik	RIKEN cDNA 1700001L19 gene(1700001L19Rik)	Korfanty et al.(2014)	pubmed:25450459	direct interaction	N/D	ENSG00000215217	C5orf49	chromosome 5 open reading frame 49(C5orf49)	Yes
ENSMUSG00000021536	ADCY2	adenylate cyclase 2(Adcy2)	Korfanty et al.(2014)	pubmed:25450459	direct interaction	N/D	ENSG00000078295	ADCY2	adenylate cyclase 2(ADCY2)	Yes
ENSMUSG00000021537	CETN3	centrin 3(Cetn3)	Korfanty et al.(2014)	pubmed:25450459	direct interaction	N/D	ENSG00000153140	CETN3	centrin 3(CETN3)	Yes
ENSMUSG00000021541	TRPC7	transient receptor potential cation channel, subfamily C, member 7(Trpc7)	Korfanty et al.(2014)	pubmed:25450459	direct interaction	N/D	ENSG00000069018	TRPC7	transient receptor potential cation channel subfamily C member 7(TRPC7)	Yes
ENSMUSG00000021548	CCNH	cyclin H(Ccnh)	Korfanty et al.(2014)	pubmed:25450459	direct interaction	N/D	ENSG00000134480	CCNH	cyclin H(CCNH)	Yes
ENSMUSG00000021549	RASA1	RAS p21 protein activator 1(Rasa1)	Kus-Liśkiewicz et al.(2013)	pubmed:23834426	direct interaction	N/D	ENSG00000145715	RASA1	RAS p21 protein activator 1(RASA1)	Yes
ENSMUSG00000021552	GKAP1	G kinase anchoring protein 1(Gkap1)	Kus-Liśkiewicz et al.(2013)	pubmed:23834426	direct interaction	N/D	ENSG00000165113	GKAP1	G kinase anchoring protein 1(GKAP1)	Yes
ENSMUSG00000021557	A230056J06Rik	RIKEN cDNA A230056J06 gene(A230056J06Rik)	Kus-Liśkiewicz et al.(2013)	pubmed:23834426	direct interaction	N/D	ENSG00000135049	AGTPBP1	ATP/GTP binding protein 1(AGTPBP1)	Yes
ENSMUSG00000021559	DAPK1	death associated protein kinase 1(Dapk1)	Korfanty et al.(2014)	pubmed:25450459	direct interaction	N/D	ENSG00000196730	DAPK1	death associated protein kinase 1(DAPK1)	Yes
ENSMUSG00000021565	SLC6A19	solute carrier family 6 (neurotransmitter transporter), member 19(Slc6a19)	Kus-Liśkiewicz et al.(2013)	pubmed:23834426	direct interaction	N/D	ENSG00000174358	SLC6A19	solute carrier family 6 member 19(SLC6A19)	Yes
ENSMUSG00000021569	TRIP13	thyroid hormone receptor interactor 13(Trip13)	Kus-Liśkiewicz et al.(2013)	pubmed:23834426	direct interaction	N/D	ENSG00000071539	TRIP13	thyroid hormone receptor interactor 13(TRIP13)	Yes
ENSMUSG00000021576	PDCD6	programmed cell death 6(Pdcd6)	Kus-Liśkiewicz et al.(2013)	pubmed:23834426	direct interaction	N/D	ENSG00000249915	PDCD6	programmed cell death 6(PDCD6)	Yes
ENSMUSG00000021577	SDHA	succinate dehydrogenase complex, subunit A, flavoprotein (Fp)(Sdha)	Kus-Liśkiewicz et al.(2013)	pubmed:23834426	direct interaction	N/D	ENSG00000073578	SDHA	succinate dehydrogenase complex flavoprotein subunit A(SDHA)	Yes
ENSMUSG00000021578	CCDC127	coiled-coil domain containing 127(Ccdc127)	Kus-Liśkiewicz et al.(2013)	pubmed:23834426	direct interaction	N/D	ENSG00000164366	CCDC127	coiled-coil domain containing 127(CCDC127)	Yes
ENSMUSG00000021585	CAST	calpastatin(Cast)	Kus-Liśkiewicz et al.(2013)	pubmed:23834426	direct interaction	activates	ENSG00000153113	CAST	calpastatin(CAST)	Yes
ENSMUSG00000021587	pcsk1	proprotein convertase subtilisin/kexin type 1(Pcsk1)	Korfanty et al.(2014)	pubmed:25450459	direct interaction	N/D	ENSG00000175426	pcsk1	proprotein convertase subtilisin/kexin type 1(PCSK1)	Yes
ENSMUSG00000021592	ARSK	arylsulfatase K(Arsk)	Kus-Liśkiewicz et al.(2013)	pubmed:23834426	direct interaction	N/D	ENSG00000164291	ARSK	arylsulfatase family member K(ARSK)	Yes
ENSMUSG00000021594	SRD5A1	steroid 5 alpha-reductase 1(Srd5a1)	Kus-Liśkiewicz et al.(2013)	pubmed:23834426	direct interaction	N/D	ENSG00000145545	SRD5A1	steroid 5 alpha-reductase 1(SRD5A1)	Yes
ENSMUSG00000021595	NSUN2	NOL1/NOP2/Sun domain family member 2(Nsun2)	Kus-Liśkiewicz et al.(2013)	pubmed:23834426	direct interaction	N/D	ENSG00000037474	NSUN2	NOP2/Sun RNA methyltransferase family member 2(NSUN2)	Yes
ENSMUSG00000021597	SLF1	SMC5-SMC6 complex localization factor 1(Slf1)	Kus-Liśkiewicz et al.(2013)	pubmed:23834426	direct interaction	N/D	ENSG00000133302	SLF1	SMC5-SMC6 complex localization factor 1(SLF1)	Yes
ENSMUSG00000021611	TERT	telomerase reverse transcriptase(Tert)	Kus-Liśkiewicz et al.(2013)	pubmed:23834426	direct interaction	N/D	ENSG00000164362	TERT	telomerase reverse transcriptase(TERT)	Yes
ENSMUSG00000021615	XRCC4	X-ray repair complementing defective repair in Chinese hamster cells 4(Xrcc4)	Kus-Liśkiewicz et al.(2013)	pubmed:23834426	direct interaction	N/D	ENSG00000152422	XRCC4	X-ray repair cross complementing 4(XRCC4)	Yes
ENSMUSG00000021619	ATG10	autophagy related 10(Atg10)	Korfanty et al.(2014)	pubmed:25450459	direct interaction	N/D	ENSG00000152348	ATG10	autophagy related 10(ATG10)	Yes
ENSMUSG00000021624	CD180	CD180 antigen(Cd180)	Korfanty et al.(2014)	pubmed:25450459	direct interaction	N/D	ENSG00000134061	CD180	CD180 molecule(CD180)	Yes
ENSMUSG00000021629	SLC30A5	solute carrier family 30 (zinc transporter), member 5(Slc30a5)	Korfanty et al.(2014)	pubmed:25450459	direct interaction	N/D	ENSG00000145740	SLC30A5	solute carrier family 30 member 5(SLC30A5)	Yes
ENSMUSG00000021635	RAD17	RAD17 checkpoint clamp loader component(Rad17)	Kus-Liśkiewicz et al.(2013)	pubmed:23834426	direct interaction	N/D	ENSG00000152942	RAD17	RAD17 checkpoint clamp loader component(RAD17)	Yes
ENSMUSG00000021639	GTF2H2	general transcription factor II H, polypeptide 2(Gtf2h2)	Kus-Liśkiewicz et al.(2013)	pubmed:23834426	direct interaction	inhibits	ENSG00000183474	GTF2H2C	GTF2H2 family member C(GTF2H2C)	Yes
ENSMUSG00000021639	GTF2H2	general transcription factor II H, polypeptide 2(Gtf2h2)	Kus-Liśkiewicz et al.(2013)	pubmed:23834426	direct interaction	inhibits	ENSG00000145736	GTF2H2	general transcription factor IIH subunit 2(GTF2H2)	Yes
ENSMUSG00000021646	MCCC2	methylcrotonoyl-Coenzyme A carboxylase 2 (beta)(Mccc2)	Kus-Liśkiewicz et al.(2013)	pubmed:23834426	direct interaction	N/D	ENSG00000131844	MCCC2	methylcrotonoyl-CoA carboxylase 2(MCCC2)	Yes
ENSMUSG00000021647	CARTPT	CART prepropeptide(Cartpt)	Korfanty et al.(2014)	pubmed:25450459	direct interaction	N/D	ENSG00000164326	CARTPT	CART prepropeptide(CARTPT)	Yes
ENSMUSG00000021650	PTCD2	pentatricopeptide repeat domain 2(Ptcd2)	Kus-Liśkiewicz et al.(2013)	pubmed:23834426	direct interaction	N/D	ENSG00000049883	PTCD2	pentatricopeptide repeat domain 2(PTCD2)	Yes
ENSMUSG00000021666	GFM2	G elongation factor, mitochondrial 2(Gfm2)	Kus-Liśkiewicz et al.(2013)	pubmed:23834426	direct interaction	N/D	ENSG00000164347	GFM2	G elongation factor mitochondrial 2(GFM2)	Yes
ENSMUSG00000021671	POC5	POC5 centriolar protein(Poc5)	Kus-Liśkiewicz et al.(2013)	pubmed:23834426	direct interaction	N/D	ENSG00000152359	POC5	POC5 centriolar protein(POC5)	Yes
ENSMUSG00000021675	f2rl2	coagulation factor II (thrombin) receptor-like 2(F2rl2)	Kus-Liśkiewicz et al.(2013)	pubmed:23834426	direct interaction	N/D	ENSG00000164220	f2rl2	coagulation factor II thrombin receptor like 2(F2RL2)	Yes
ENSMUSG00000021681	AGGF1	angiogenic factor with G patch and FHA domains 1(Aggf1)	Kus-Liśkiewicz et al.(2013)	pubmed:23834426	direct interaction	N/D	ENSG00000164252	AGGF1	angiogenic factor with G-patch and FHA domains 1(AGGF1)	Yes
ENSMUSG00000021684	PDE8B	phosphodiesterase 8B(Pde8b)	Korfanty et al.(2014)	pubmed:25450459	direct interaction	N/D	ENSG00000113231	PDE8B	phosphodiesterase 8B(PDE8B)	Yes
ENSMUSG00000021687	SCAMP1	secretory carrier membrane protein 1(Scamp1)	Korfanty et al.(2014)	pubmed:25450459	direct interaction	N/D	ENSG00000085365	SCAMP1	secretory carrier membrane protein 1(SCAMP1)	Yes
ENSMUSG00000021694	ERCC8	excision repaiross-complementing rodent repair deficiency, complementation group 8(Ercc8)	Korfanty et al.(2014)	pubmed:25450459	direct interaction	N/D	ENSG00000049167	ERCC8	ERCC excision repair 8, CSA ubiquitin ligase complex subunit(ERCC8)	Yes
ENSMUSG00000021700	RAB3C	RAB3C, member RAS oncogene family(Rab3c)	Korfanty et al.(2014)	pubmed:25450459	direct interaction	N/D	ENSG00000152932	RAB3C	RAB3C, member RAS oncogene family(RAB3C)	Yes
ENSMUSG00000021701	PLK2	polo-like kinase 2(Plk2)	Korfanty et al.(2014)	pubmed:25450459	direct interaction	N/D	ENSG00000145632	PLK2	polo like kinase 2(PLK2)	Yes
ENSMUSG00000021703	SERINC5	serine incorporator 5(Serinc5)	Korfanty et al.(2014)	pubmed:25450459	direct interaction	N/D	ENSG00000164300	SERINC5	serine incorporator 5(SERINC5)	Yes
ENSMUSG00000021707	DHFR	dihydrofolate reductase(Dhfr)	Korfanty et al.(2014)	pubmed:25450459	direct interaction	N/D	ENSG00000178700	DHFR2	dihydrofolate reductase 2(DHFR2)	Yes
ENSMUSG00000021707	DHFR	dihydrofolate reductase(Dhfr)	Korfanty et al.(2014)	pubmed:25450459	direct interaction	N/D	ENSG00000228716	DHFR	dihydrofolate reductase(DHFR)	Yes
ENSMUSG00000021709	ERBIN	Erbb2 interacting protein(Erbin)	Kus-Liśkiewicz et al.(2013)	pubmed:23834426	direct interaction	N/D	ENSG00000112851	ERBIN	erbb2 interacting protein(ERBIN)	Yes
ENSMUSG00000021712	TRIM23	tripartite motif-containing 23(Trim23)	Kus-Liśkiewicz et al.(2013)	pubmed:23834426	direct interaction	N/D	ENSG00000113595	TRIM23	tripartite motif containing 23(TRIM23)	Yes
ENSMUSG00000021713	ppwd1	peptidylprolyl isomerase domain and WD repeat containing 1(Ppwd1)	Kus-Liśkiewicz et al.(2013)	pubmed:23834426	direct interaction	N/D	ENSG00000113593	ppwd1	peptidylprolyl isomerase domain and WD repeat containing 1(PPWD1)	Yes
ENSMUSG00000021716	SREK1IP1	splicing regulatory glutamine/lysine-rich protein 1interacting protein 1(Srek1ip1)	Kus-Liśkiewicz et al.(2013)	pubmed:23834426	direct interaction	N/D	ENSG00000153006	SREK1IP1	SREK1 interacting protein 1(SREK1IP1)	Yes
ENSMUSG00000021720	RNF180	ring finger protein 180(Rnf180)	Korfanty et al.(2014)	pubmed:25450459	direct interaction	N/D	ENSG00000164197	RNF180	ring finger protein 180(RNF180)	Yes
ENSMUSG00000021721	HTR1A	5-hydroxytryptamine (serotonin) receptor 1A(Htr1a)	Kus-Liśkiewicz et al.(2013)	pubmed:23834426	direct interaction	N/D	ENSG00000178394	HTR1A	5-hydroxytryptamine receptor 1A(HTR1A)	Yes
ENSMUSG00000021738	atxn7	ataxin 7(Atxn7)	Korfanty et al.(2014)	pubmed:25450459	direct interaction	N/D	ENSG00000163635	atxn7	ataxin 7(ATXN7)	Yes
ENSMUSG00000021748	PDHB	pyruvate dehydrogenase (lipoamide) beta(Pdhb)	Kus-Liśkiewicz et al.(2013)	pubmed:23834426	direct interaction	N/D	ENSG00000168291	PDHB	pyruvate dehydrogenase (lipoamide) beta(PDHB)	Yes
ENSMUSG00000021752	KCTD6	potassium channel tetramerisation domain containing 6(Kctd6)	Korfanty et al.(2014)	pubmed:25450459	direct interaction	N/D	ENSG00000168301	KCTD6	potassium channel tetramerization domain containing 6(KCTD6)	Yes
ENSMUSG00000021754	MAP3K1	mitogen-activated protein kinase kinase kinase 1(Map3k1)	Kus-Liśkiewicz et al.(2013)	pubmed:23834426	direct interaction	N/D	ENSG00000095015	MAP3K1	mitogen-activated protein kinase kinase kinase 1(MAP3K1)	Yes
ENSMUSG00000021756	il6st	interleukin 6 signal transducer(Il6st)	Korfanty et al.(2014)	pubmed:25450459	direct interaction	N/D	ENSG00000134352	il6st	interleukin 6 signal transducer(IL6ST)	Yes
ENSMUSG00000021760	GPX8	glutathione peroxidase 8 (putative)(Gpx8)	Kus-Liśkiewicz et al.(2013)	pubmed:23834426	direct interaction	N/D	ENSG00000164294	GPX8	glutathione peroxidase 8 (putative)(GPX8)	Yes
ENSMUSG00000021775	NR1D2	nuclear receptor subfamily 1, group D, member 2(Nr1d2)	Kus-Liśkiewicz et al.(2013)	pubmed:23834426	direct interaction	N/D	ENSG00000174738	NR1D2	nuclear receptor subfamily 1 group D member 2(NR1D2)	Yes
ENSMUSG00000021792	FAM213A	family with sequence similarity 213, member A(Fam213a)	Kus-Liśkiewicz et al.(2013)	pubmed:23834426	direct interaction	N/D	ENSG00000122378	FAM213A	family with sequence similarity 213 member A(FAM213A)	Yes
ENSMUSG00000021795	SFTPD	surfactant associated protein D(Sftpd)	Korfanty et al.(2014)	pubmed:25450459	direct interaction	N/D	ENSG00000133661	SFTPD	surfactant protein D(SFTPD)	Yes
ENSMUSG00000021796	BMPR1A	bone morphogenetic protein receptor, type 1A(Bmpr1a)	Kus-Liśkiewicz et al.(2013)	pubmed:23834426	direct interaction	N/D	ENSG00000107779	BMPR1A	bone morphogenetic protein receptor type 1A(BMPR1A)	Yes
ENSMUSG00000021806	NID2	nidogen 2(Nid2)	Korfanty et al.(2014)	pubmed:25450459	direct interaction	N/D	ENSG00000087303	NID2	nidogen 2(NID2)	Yes
ENSMUSG00000021807	2700060E02Rik	RIKEN cDNA 2700060E02 gene(2700060E02Rik)	Korfanty et al.(2014)	pubmed:25450459	direct interaction	N/D	ENSG00000087302	c14orf166	chromosome 14 open reading frame 166(C14orf166)	Yes
ENSMUSG00000021810	ecd	ecdysoneless homolog (Drosophila)(Ecd)	Kus-Liśkiewicz et al.(2013)	pubmed:23834426	direct interaction	N/D	ENSG00000122882	ecd	ecdysoneless cell cycle regulator(ECD)	Yes
ENSMUSG00000021811	DNAJC9	DnaJ heat shock protein family (Hsp40) member C9(Dnajc9)	Kus-Liśkiewicz et al.(2013)	pubmed:23834426	direct interaction	N/D	ENSG00000213551	DNAJC9	DnaJ heat shock protein family (Hsp40) member C9(DNAJC9)	Yes
ENSMUSG00000021814	ANXA7	annexin A7(Anxa7)	Kus-Liśkiewicz et al.(2013)	pubmed:23834426	direct interaction	N/D	ENSG00000138279	ANXA7	annexin A7(ANXA7)	Yes
ENSMUSG00000021815	MSS51	MSS51 mitochondrial translational activator(Mss51)	Korfanty et al.(2014)	pubmed:25450459	direct interaction	N/D	ENSG00000166343	MSS51	MSS51 mitochondrial translational activator(MSS51)	Yes
ENSMUSG00000021823	VCL	vinculin(Vcl)	Toma-Jonik et al.(2015)	pubmed:25435429	direct interaction	inhibits	ENSG00000035403	VCL	vinculin(VCL)	No
ENSMUSG00000021824	AP3M1	adaptor-related protein complex 3, mu 1 subunit(Ap3m1)	Kus-Liśkiewicz et al.(2013)	pubmed:23834426	direct interaction	N/D	ENSG00000185009	AP3M1	adaptor related protein complex 3 mu 1 subunit(AP3M1)	Yes
ENSMUSG00000021840	MAPK1IP1L	mitogen-activated protein kinase 1 interacting protein 1-like(Mapk1ip1l)	Korfanty et al.(2014)	pubmed:25450459	direct interaction	N/D	ENSG00000168175	MAPK1IP1L	mitogen-activated protein kinase 1 interacting protein 1 like(MAPK1IP1L)	Yes
ENSMUSG00000021850	1700011H14Rik	RIKEN cDNA 1700011H14 gene(1700011H14Rik)	Korfanty et al.(2014)	pubmed:25450459	direct interaction	N/D	ENSG00000100557	C14orf105	chromosome 14 open reading frame 105(C14orf105)	Yes
ENSMUSG00000021870	SLMAP	sarcolemma associated protein(Slmap)	Kus-Liśkiewicz et al.(2013)	pubmed:23834426	direct interaction	N/D	ENSG00000163681	SLMAP	sarcolemma associated protein(SLMAP)	Yes
ENSMUSG00000021884	HACL1	2-hydroxyacyl-CoA lyase 1(Hacl1)	Kus-Liśkiewicz et al.(2013)	pubmed:23834426	direct interaction	N/D	ENSG00000131373	HACL1	2-hydroxyacyl-CoA lyase 1(HACL1)	Yes
ENSMUSG00000021890	EAF1	ELL associated factor 1(Eaf1)	Kus-Liśkiewicz et al.(2013)	pubmed:23834426	direct interaction	N/D	ENSG00000144597	EAF1	ELL associated factor 1(EAF1)	Yes
ENSMUSG00000021891	METTL6	methyltransferase like 6(Mettl6)	Kus-Liśkiewicz et al.(2013)	pubmed:23834426	direct interaction	N/D	ENSG00000206562	METTL6	methyltransferase like 6(METTL6)	Yes
ENSMUSG00000021892	SH3BP5	SH3-domain binding protein 5 (BTK-associated)(Sh3bp5)	Kus-Liśkiewicz et al.(2013)	pubmed:23834426	direct interaction	N/D	ENSG00000131370	SH3BP5	SH3 domain binding protein 5(SH3BP5)	Yes
ENSMUSG00000021898	ASB14	ankyrin repeat and SOCS box-containing 14(Asb14)	Korfanty et al.(2014)	pubmed:25450459	direct interaction	N/D	ENSG00000239388	ASB14	ankyrin repeat and SOCS box containing 14(ASB14)	Yes
ENSMUSG00000021901	BAP1	Brca1 associated protein 1(Bap1)	Kus-Liśkiewicz et al.(2013)	pubmed:23834426	direct interaction	N/D	ENSG00000163930	BAP1	BRCA1 associated protein 1(BAP1)	Yes
ENSMUSG00000021902	PHF7	PHD finger protein 7(Phf7)	Kus-Liśkiewicz et al.(2013)	pubmed:23834426	direct interaction	inhibits	ENSG00000010318	PHF7	PHD finger protein 7(PHF7)	Yes
ENSMUSG00000021905	DPH3	diphthamine biosynthesis 3(Dph3)	Kus-Liśkiewicz et al.(2013)	pubmed:23834426	direct interaction	N/D	ENSG00000154813	DPH3	diphthamide biosynthesis 3(DPH3)	Yes
ENSMUSG00000021910	NISCH	nischarin(Nisch)	Korfanty et al.(2014)	pubmed:25450459	direct interaction	N/D	ENSG00000010322	NISCH	nischarin(NISCH)	Yes
ENSMUSG00000021916	GLT8D1	glycosyltransferase 8 domain containing 1(Glt8d1)	Kus-Liśkiewicz et al.(2013)	pubmed:23834426	direct interaction	N/D	ENSG00000016864	GLT8D1	glycosyltransferase 8 domain containing 1(GLT8D1)	Yes
ENSMUSG00000021928	EBPL	emopamil binding protein-like(Ebpl)	Korfanty et al.(2014)	pubmed:25450459	direct interaction	N/D	ENSG00000123179	EBPL	emopamil binding protein like(EBPL)	Yes
ENSMUSG00000021930	SPRYD7	SPRY domain containing 7(Spryd7)	Kus-Liśkiewicz et al.(2013)	pubmed:23834426	direct interaction	N/D	ENSG00000123178	SPRYD7	SPRY domain containing 7(SPRYD7)	Yes
ENSMUSG00000021936	MAPK8	mitogen-activated protein kinase 8(Mapk8)	Kus-Liśkiewicz et al.(2013)	pubmed:23834426	direct interaction	N/D	ENSG00000107643	MAPK8	mitogen-activated protein kinase 8(MAPK8)	Yes
ENSMUSG00000021944	GATA4	GATA binding protein 4(Gata4)	Korfanty et al.(2014)	pubmed:25450459	direct interaction	N/D	ENSG00000136574	GATA4	GATA binding protein 4(GATA4)	Yes
ENSMUSG00000021945	ZMYM2	zinc finger, MYM-type 2(Zmym2)	Korfanty et al.(2014)	pubmed:25450459	direct interaction	N/D	ENSG00000121741	ZMYM2	zinc finger MYM-type containing 2(ZMYM2)	Yes
ENSMUSG00000021958	PINX1	PIN2/TERF1 interacting, telomerase inhibitor 1(Pinx1)	Korfanty et al.(2014)	pubmed:25450459	direct interaction	N/D	ENSG00000254093	PINX1	PIN2/TERF1 interacting, telomerase inhibitor 1(PINX1)	Yes
ENSMUSG00000021967	MRPL57	mitochondrial ribosomal protein L57(Mrpl57)	Kus-Liśkiewicz et al.(2013)	pubmed:23834426	direct interaction	N/D	ENSG00000173141	MRPL57	mitochondrial ribosomal protein L57(MRPL57)	Yes
ENSMUSG00000021969	ZDHHC20	zinc finger, DHHC domain containing 20(Zdhhc20)	Kus-Liśkiewicz et al.(2013)	pubmed:23834426	direct interaction	N/D	ENSG00000180776	ZDHHC20	zinc finger DHHC-type containing 20(ZDHHC20)	Yes
ENSMUSG00000021973	MICU2	mitochondrial calcium uptake 2(Micu2)	Kus-Liśkiewicz et al.(2013)	pubmed:23834426	direct interaction	N/D	ENSG00000165487	MICU2	mitochondrial calcium uptake 2(MICU2)	Yes
ENSMUSG00000021974	FGF9	fibroblast growth factor 9(Fgf9)	Korfanty et al.(2014)	pubmed:25450459	direct interaction	N/D	ENSG00000102678	FGF9	fibroblast growth factor 9(FGF9)	Yes
ENSMUSG00000021975	INTS9	integrator complex subunit 9(Ints9)	Kus-Liśkiewicz et al.(2013)	pubmed:23834426	direct interaction	N/D	ENSG00000104299	INTS9	integrator complex subunit 9(INTS9)	Yes
ENSMUSG00000021981	CAB39L	calcium binding protein 39-like(Cab39l)	Kus-Liśkiewicz et al.(2013)	pubmed:23834426	direct interaction	N/D	ENSG00000102547	CAB39L	calcium binding protein 39 like(CAB39L)	Yes
ENSMUSG00000021982	CDADC1	cytidine and dCMP deaminase domain containing 1(Cdadc1)	Korfanty et al.(2014)	pubmed:25450459	direct interaction	N/D	ENSG00000102543	CDADC1	cytidine and dCMP deaminase domain containing 1(CDADC1)	Yes
ENSMUSG00000021983	LOC108168164	uncharacterized LOC108168164(LOC108168164)	Korfanty et al.(2014)	pubmed:25450459	direct interaction	N/D	ENSG00000132932	ATP8A2	ATPase phospholipid transporting 8A2(ATP8A2)	Yes
ENSMUSG00000021986	AMER2	APC membrane recruitment 2(Amer2)	Korfanty et al.(2014)	pubmed:25450459	direct interaction	N/D	ENSG00000165566	AMER2	APC membrane recruitment protein 2(AMER2)	Yes
ENSMUSG00000021987	MTMR6	myotubularin related protein 6(Mtmr6)	Kus-Liśkiewicz et al.(2013)	pubmed:23834426	direct interaction	N/D	ENSG00000139505	MTMR6	myotubularin related protein 6(MTMR6)	Yes
ENSMUSG00000021991	CACNA2D3	calcium channel, voltage-dependent, alpha2/delta subunit 3(Cacna2d3)	Korfanty et al.(2014)	pubmed:25450459	direct interaction	N/D	ENSG00000157445	CACNA2D3	calcium voltage-gated channel auxiliary subunit alpha2delta 3(CACNA2D3)	Yes
ENSMUSG00000021998	LCP1	lymphocyte cytosolic protein 1(Lcp1)	Kus-Liśkiewicz et al.(2013)	pubmed:23834426	direct interaction	N/D	ENSG00000136167	LCP1	lymphocyte cytosolic protein 1(LCP1)	Yes
ENSMUSG00000022008	GPALPP1	GPALPP motifs containing 1(Gpalpp1)	Kus-Liśkiewicz et al.(2013)	pubmed:23834426	direct interaction	N/D	ENSG00000133114	GPALPP1	GPALPP motifs containing 1(GPALPP1)	Yes
ENSMUSG00000022009	NUFIP1	nuclear fragile X mental retardation protein interacting protein 1(Nufip1)	Kus-Liśkiewicz et al.(2013)	pubmed:23834426	direct interaction	N/D	ENSG00000083635	NUFIP1	NUFIP1, FMR1 interacting protein 1(NUFIP1)	Yes
ENSMUSG00000022012	enox1	ecto-NOX disulfide-thiol exchanger 1(Enox1)	Korfanty et al.(2014)	pubmed:25450459	direct interaction	N/D	ENSG00000120658	enox1	ecto-NOX disulfide-thiol exchanger 1(ENOX1)	Yes
ENSMUSG00000022013	DNAJC15	DnaJ heat shock protein family (Hsp40) member C15(Dnajc15)	Kus-Liśkiewicz et al.(2013)	pubmed:23834426	direct interaction	N/D	ENSG00000120675	DNAJC15	DnaJ heat shock protein family (Hsp40) member C15(DNAJC15)	Yes
ENSMUSG00000022015	TNFSF11	tumor necrosis factor (ligand) superfamily, member 11(Tnfsf11)	Kus-Liśkiewicz et al.(2013)	pubmed:23834426	direct interaction	N/D	ENSG00000120659	TNFSF11	tumor necrosis factor superfamily member 11(TNFSF11)	Yes
ENSMUSG00000022016	AKAP11	A kinase (PRKA) anchor protein 11(Akap11)	Korfanty et al.(2014)	pubmed:25450459	direct interaction	N/D	ENSG00000023516	AKAP11	A-kinase anchoring protein 11(AKAP11)	Yes
ENSMUSG00000022019	TDRD3	tudor domain containing 3(Tdrd3)	Kus-Liśkiewicz et al.(2013)	pubmed:23834426	direct interaction	N/D	ENSG00000083544	TDRD3	tudor domain containing 3(TDRD3)	Yes
ENSMUSG00000022021	DIAPH3	diaphanous related formin 3(Diaph3)	Korfanty et al.(2014)	pubmed:25450459	direct interaction	N/D	ENSG00000139734	DIAPH3	diaphanous related formin 3(DIAPH3)	Yes
ENSMUSG00000022022	MTRF1	mitochondrial translational release factor 1(Mtrf1)	Kus-Liśkiewicz et al.(2013)	pubmed:23834426	direct interaction	N/D	ENSG00000120662	MTRF1	mitochondrial translation release factor 1(MTRF1)	Yes
ENSMUSG00000022023	WBP4	WW domain binding protein 4(Wbp4)	Kus-Liśkiewicz et al.(2013)	pubmed:23834426	direct interaction	N/D	ENSG00000120688	WBP4	WW domain binding protein 4(WBP4)	Yes
ENSMUSG00000022025	LECT1	leukocyte cell derived chemotaxin 1(Lect1)	Kus-Liśkiewicz et al.(2013)	pubmed:23834426	direct interaction	N/D	ENSG00000136110	LECT1	leukocyte cell derived chemotaxin 1(LECT1)	Yes
ENSMUSG00000022026	OLFM4	olfactomedin 4(Olfm4)	Korfanty et al.(2014)	pubmed:25450459	direct interaction	N/D	ENSG00000102837	OLFM4	olfactomedin 4(OLFM4)	Yes
ENSMUSG00000022034	ESCO2	establishment of sister chromatid cohesion N-acetyltransferase 2(Esco2)	Kus-Liśkiewicz et al.(2013)	pubmed:23834426	direct interaction	N/D	ENSG00000171320	ESCO2	establishment of sister chromatid cohesion N-acetyltransferase 2(ESCO2)	Yes
ENSMUSG00000022039	ADAM2	a disintegrin and metallopeptidase domain 2(Adam2)	Kus-Liśkiewicz et al.(2013)	pubmed:23834426	direct interaction	N/D	ENSG00000104755	ADAM2	ADAM metallopeptidase domain 2(ADAM2)	Yes
ENSMUSG00000022048	DPYSL2	dihydropyrimidinase-like 2(Dpysl2)	Korfanty et al.(2014)	pubmed:25450459	direct interaction	N/D	ENSG00000092964	DPYSL2	dihydropyrimidinase like 2(DPYSL2)	Yes
ENSMUSG00000022051	BNIP3L	BCL2/adenovirus E1B interacting protein 3-like(Bnip3l)	Korfanty et al.(2014)	pubmed:25450459	direct interaction	N/D	ENSG00000104765	BNIP3L	BCL2 interacting protein 3 like(BNIP3L)	Yes
ENSMUSG00000022064	PIBF1	progesterone immunomodulatory binding factor 1(Pibf1)	Kus-Liśkiewicz et al.(2013)	pubmed:23834426	direct interaction	N/D	ENSG00000083535	PIBF1	progesterone immunomodulatory binding factor 1(PIBF1)	Yes
ENSMUSG00000022074	TNFRSF10B	tumor necrosis factor receptor superfamily, member 10b(Tnfrsf10b)	Korfanty et al.(2014)	pubmed:25450459	direct interaction	N/D	ENSG00000120889	TNFRSF10B	TNF receptor superfamily member 10b(TNFRSF10B)	Yes
ENSMUSG00000022074	TNFRSF10B	tumor necrosis factor receptor superfamily, member 10b(Tnfrsf10b)	Korfanty et al.(2014)	pubmed:25450459	direct interaction	N/D	ENSG00000104689	TNFRSF10A	TNF receptor superfamily member 10a(TNFRSF10A)	Yes
ENSMUSG00000022085	PEBP4	phosphatidylethanolamine binding protein 4(Pebp4)	Kus-Liśkiewicz et al.(2013)	pubmed:23834426	direct interaction	N/D	ENSG00000134020	PEBP4	phosphatidylethanolamine binding protein 4(PEBP4)	Yes
ENSMUSG00000022089	BIN3	bridging integrator 3(Bin3)	Le Masson et al.(2011)	pubmed:21690297	functional association	activates	ENSG00000147439	BIN3	bridging integrator 3(BIN3)	Yes
ENSMUSG00000022090	PDLIM2	PDZ and LIM domain 2(Pdlim2)	Kus-Liśkiewicz et al.(2013)	pubmed:23834426	direct interaction	N/D	ENSG00000120913	PDLIM2	PDZ and LIM domain 2(PDLIM2)	Yes
ENSMUSG00000022094	SLC39A14	solute carrier family 39 (zinc transporter), member 14(Slc39a14)	Kus-Liśkiewicz et al.(2013)	pubmed:23834426	direct interaction	N/D	ENSG00000104635	SLC39A14	solute carrier family 39 member 14(SLC39A14)	Yes
ENSMUSG00000022102	dok2	docking protein 2(Dok2)	Kus-Liśkiewicz et al.(2013)	pubmed:23834426	direct interaction	N/D	ENSG00000147443	dok2	docking protein 2(DOK2)	Yes
ENSMUSG00000022103	GFRA2	glial cell line derived neurotrophic factor family receptor alpha 2(Gfra2)	Korfanty et al.(2014)	pubmed:25450459	direct interaction	N/D	ENSG00000168546	GFRA2	GDNF family receptor alpha 2(GFRA2)	Yes
ENSMUSG00000022106	RCBTB2	regulator of chromosome condensation (RCC1) and BTB (POZ) domain containing protein 2(Rcbtb2)	Kus-Liśkiewicz et al.(2013)	pubmed:23834426	direct interaction	N/D	ENSG00000136161	RCBTB2	RCC1 and BTB domain containing protein 2(RCBTB2)	Yes
ENSMUSG00000022108	ITM2B	integral membrane protein 2B(Itm2b)	Kus-Liśkiewicz et al.(2013)	pubmed:23834426	direct interaction	N/D	ENSG00000136156	ITM2B	integral membrane protein 2B(ITM2B)	Yes
ENSMUSG00000022110	SUCLA2	succinate-Coenzyme A ligase, ADP-forming, beta subunit(Sucla2)	Korfanty et al.(2014)	pubmed:25450459	direct interaction	N/D	ENSG00000136143	SUCLA2	succinate-CoA ligase ADP-forming beta subunit(SUCLA2)	Yes
ENSMUSG00000022111	UCHL3	ubiquitin carboxyl-terminal esterase L3 (ubiquitin thiolesterase)(Uchl3)	Kus-Liśkiewicz et al.(2013)	pubmed:23834426	direct interaction	N/D	ENSG00000118939	UCHL3	ubiquitin C-terminal hydrolase L3(UCHL3)	Yes
ENSMUSG00000022119	RBM26	RNA binding motif protein 26(Rbm26)	Kus-Liśkiewicz et al.(2013)	pubmed:23834426	direct interaction	N/D	ENSG00000139746	RBM26	RNA binding motif protein 26(RBM26)	Yes
ENSMUSG00000022136	DNAJC3	DnaJ heat shock protein family (Hsp40) member C3(Dnajc3)	Korfanty et al.(2014)	pubmed:25450459	direct interaction	N/D	ENSG00000102580	DNAJC3	DnaJ heat shock protein family (Hsp40) member C3(DNAJC3)	Yes
ENSMUSG00000022139	MBNL2	muscleblind-like 2(Mbnl2)	Korfanty et al.(2014)	pubmed:25450459	direct interaction	N/D	ENSG00000139793	MBNL2	muscleblind like splicing regulator 2(MBNL2)	Yes
ENSMUSG00000022141	NIPBL	Nipped-B homolog (Drosophila)(Nipbl)	Korfanty et al.(2014)	pubmed:25450459	direct interaction	N/D	ENSG00000164190	NIPBL	NIPBL, cohesin loading factor(NIPBL)	Yes
ENSMUSG00000022150	DAB2	disabled 2, mitogen-responsive phosphoprotein(Dab2)	Korfanty et al.(2014)	pubmed:25450459	direct interaction	N/D	ENSG00000153071	DAB2	DAB2, clathrin adaptor protein(DAB2)	Yes
ENSMUSG00000022151	TTC33	tetratricopeptide repeat domain 33(Ttc33)	Kus-Liśkiewicz et al.(2013)	pubmed:23834426	direct interaction	N/D	ENSG00000113638	TTC33	tetratricopeptide repeat domain 33(TTC33)	Yes
ENSMUSG00000022174	DAD1	defender against cell death 1(Dad1)	Korfanty et al.(2014)	pubmed:25450459	direct interaction	N/D	ENSG00000129562	DAD1	defender against cell death 1(DAD1)	Yes
ENSMUSG00000022176	REM2	rad and gem related GTP binding protein 2(Rem2)	Korfanty et al.(2014)	pubmed:25450459	direct interaction	N/D	ENSG00000139890	REM2	RRAD and GEM like GTPase 2(REM2)	Yes
ENSMUSG00000022184	FBXO4	F-box protein 4(Fbxo4)	Kus-Liśkiewicz et al.(2013)	pubmed:23834426	direct interaction	N/D	ENSG00000151876	FBXO4	F-box protein 4(FBXO4)	Yes
ENSMUSG00000022185	ACIN1	apoptotic chromatin condensation inducer 1(Acin1)	Kus-Liśkiewicz et al.(2013)	pubmed:23834426	direct interaction	N/D	ENSG00000100813	ACIN1	apoptotic chromatin condensation inducer 1(ACIN1)	Yes
ENSMUSG00000022191	DROSHA	drosha, ribonuclease type III(Drosha)	Kus-Liśkiewicz et al.(2013)	pubmed:23834426	direct interaction	N/D	ENSG00000113360	DROSHA	drosha ribonuclease III(DROSHA)	Yes
ENSMUSG00000022197	PDZD2	PDZ domain containing 2(Pdzd2)	Korfanty et al.(2014)	pubmed:25450459	direct interaction	N/D	ENSG00000133401	PDZD2	PDZ domain containing 2(PDZD2)	Yes
ENSMUSG00000022201	ZFR	zinc finger RNA binding protein(Zfr)	Kus-Liśkiewicz et al.(2013)	pubmed:23834426	direct interaction	N/D	ENSG00000056097	ZFR	zinc finger RNA binding protein(ZFR)	Yes
ENSMUSG00000022203	EFS	embryonal Fyn-associated substrate(Efs)	Kus-Liśkiewicz et al.(2013)	pubmed:23834426	direct interaction	N/D	ENSG00000100842	EFS	embryonal Fyn-associated substrate(EFS)	Yes
ENSMUSG00000022205	SUB1	SUB1 homolog (S. cerevisiae)(Sub1)	Korfanty et al.(2014)	pubmed:25450459	direct interaction	N/D	ENSG00000113387	SUB1	SUB1 homolog, transcriptional regulator(SUB1)	Yes
ENSMUSG00000022212	CPNE6	copine VI(Cpne6)	Kus-Liśkiewicz et al.(2013)	pubmed:23834426	direct interaction	N/D	ENSG00000100884	CPNE6	copine 6(CPNE6)	Yes
ENSMUSG00000022231	SEMA5A	sema domain, seven thrombospondin repeats (type 1 and type 1-like), transmembrane domain (TM) and short cytoplasmic domain, (semaphorin) 5A(Sema5a)	Korfanty et al.(2014)	pubmed:25450459	direct interaction	N/D	ENSG00000112902	SEMA5A	semaphorin 5A(SEMA5A)	Yes
ENSMUSG00000022234	CCT5	chaperonin containing Tcp1, subunit 5 (epsilon)(Cct5)	Korfanty et al.(2014)	pubmed:25450459	direct interaction	N/D	ENSG00000150753	CCT5	chaperonin containing TCP1 subunit 5(CCT5)	Yes
ENSMUSG00000022237	ANKRD33B	ankyrin repeat domain 33B(Ankrd33b)	Korfanty et al.(2014)	pubmed:25450459	direct interaction	N/D	ENSG00000164236	ANKRD33B	ankyrin repeat domain 33B(ANKRD33B)	Yes
ENSMUSG00000022240	CTNND2	catenin (cadherin associated protein), delta 2(Ctnnd2)	Korfanty et al.(2014)	pubmed:25450459	direct interaction	N/D	ENSG00000169862	CTNND2	catenin delta 2(CTNND2)	Yes
ENSMUSG00000022245	SKOR1	SKI family transcriptional corepressor 1(Skor1)	Kus-Liśkiewicz et al.(2013)	pubmed:23834426	direct interaction	N/D	ENSG00000188779	SKOR1	SKI family transcriptional corepressor 1(SKOR1)	Yes
ENSMUSG00000022246	RAI14	retinoic acid induced 14(Rai14)	Kus-Liśkiewicz et al.(2013)	pubmed:23834426	direct interaction	N/D	ENSG00000039560	RAI14	retinoic acid induced 14(RAI14)	Yes
ENSMUSG00000022248	RAD1	RAD1 checkpoint DNA exonuclease(Rad1)	Kus-Liśkiewicz et al.(2013)	pubmed:23834426	direct interaction	N/D	ENSG00000113456	RAD1	RAD1 checkpoint DNA exonuclease(RAD1)	Yes
ENSMUSG00000022255	MTDH	metadherin(Mtdh)	Kus-Liśkiewicz et al.(2013)	pubmed:23834426	direct interaction	N/D	ENSG00000147649	MTDH	metadherin(MTDH)	Yes
ENSMUSG00000022257	LAPTM4B	lysosomal-associated protein transmembrane 4B(Laptm4b)	Korfanty et al.(2014)	pubmed:25450459	direct interaction	N/D	ENSG00000104341	LAPTM4B	lysosomal protein transmembrane 4 beta(LAPTM4B)	Yes
ENSMUSG00000022261	SDC2	syndecan 2(Sdc2)	Korfanty et al.(2014)	pubmed:25450459	direct interaction	N/D	ENSG00000169439	SDC2	syndecan 2(SDC2)	Yes
ENSMUSG00000022265	ANK	progressive ankylosis(Ank)	Korfanty et al.(2014)	pubmed:25450459	direct interaction	N/D	ENSG00000154122	ANKH	ANKH inorganic pyrophosphate transport regulator(ANKH)	Yes
ENSMUSG00000022280	RNF19A	ring finger protein 19A(Rnf19a)	Korfanty et al.(2014)	pubmed:25450459	direct interaction	N/D	ENSG00000034677	RNF19A	ring finger protein 19A, RBR E3 ubiquitin protein ligase(RNF19A)	Yes
ENSMUSG00000022292	RRM2B	ribonucleotide reductase M2 B (TP53 inducible)(Rrm2b)	Korfanty et al.(2014)	pubmed:25450459	direct interaction	N/D	ENSG00000048392	RRM2B	ribonucleotide reductase regulatory TP53 inducible subunit M2B(RRM2B)	Yes
ENSMUSG00000022297	FZD6	frizzled class receptor 6(Fzd6)	Kus-Liśkiewicz et al.(2013)	pubmed:23834426	direct interaction	N/D	ENSG00000164930	FZD6	frizzled class receptor 6(FZD6)	Yes
ENSMUSG00000022306	ZFPM2	zinc finger protein, multitype 2(Zfpm2)	Korfanty et al.(2014)	pubmed:25450459	direct interaction	N/D	ENSG00000169946	ZFPM2	zinc finger protein, FOG family member 2(ZFPM2)	Yes
ENSMUSG00000022307	OXR1	oxidation resistance 1(Oxr1)	Korfanty et al.(2014)	pubmed:25450459	direct interaction	N/D	ENSG00000164830	OXR1	oxidation resistance 1(OXR1)	Yes
ENSMUSG00000022312	EIF3H	eukaryotic translation initiation factor 3, subunit H(Eif3h)	Kus-Liśkiewicz et al.(2013)	pubmed:23834426	direct interaction	N/D	ENSG00000147677	EIF3H	eukaryotic translation initiation factor 3 subunit H(EIF3H)	Yes
ENSMUSG00000022313	UTP23	UTP23 small subunit processome component(Utp23)	Kus-Liśkiewicz et al.(2013)	pubmed:23834426	direct interaction	N/D	ENSG00000147679	UTP23	UTP23, small subunit processome component(UTP23)	Yes
ENSMUSG00000022314	RAD21	RAD21 cohesin complex component(Rad21)	Korfanty et al.(2014)	pubmed:25450459	direct interaction	N/D	ENSG00000164754	MIR3610	microRNA 3610(MIR3610)	Yes
ENSMUSG00000022321	CDH10	cadherin 10(Cdh10)	Korfanty et al.(2014)	pubmed:25450459	direct interaction	N/D	ENSG00000040731	CDH10	cadherin 10(CDH10)	Yes
ENSMUSG00000022323	RIDA	reactive intermediate imine deaminase A homolog(Rida)	Kus-Liśkiewicz et al.(2013)	pubmed:23834426	direct interaction	N/D	ENSG00000132541	RIDA	reactive intermediate imine deaminase A homolog(RIDA)	Yes
ENSMUSG00000022332	KHDRBS3	KH domain containing, RNA binding, signal transduction associated 3(Khdrbs3)	Korfanty et al.(2014)	pubmed:25450459	direct interaction	N/D	ENSG00000131773	KHDRBS3	KH RNA binding domain containing, signal transduction associated 3(KHDRBS3)	Yes
ENSMUSG00000022336	EIF3E	eukaryotic translation initiation factor 3, subunit E(Eif3e)	Korfanty et al.(2014)	pubmed:25450459	direct interaction	N/D	ENSG00000104408	EIF3E	eukaryotic translation initiation factor 3 subunit E(EIF3E)	Yes
ENSMUSG00000022350	E430025E21Rik	RIKEN cDNA E430025E21 gene(E430025E21Rik)	Kus-Liśkiewicz et al.(2013)	pubmed:23834426	direct interaction	N/D	ENSG00000164961	KIAA0196	KIAA0196(KIAA0196)	Yes
ENSMUSG00000022357	KLHL38	kelch-like 38(Klhl38)	Korfanty et al.(2014)	pubmed:25450459	direct interaction	N/D	ENSG00000175946	KLHL38	kelch like family member 38(KLHL38)	Yes
ENSMUSG00000022369	MTBP	Mdm2, transformed 3T3 cell double minute p53 binding protein(Mtbp)	Korfanty et al.(2014)	pubmed:25450459	direct interaction	N/D	ENSG00000172167	MTBP	MDM2 binding protein(MTBP)	Yes
ENSMUSG00000022370	MRPL13	mitochondrial ribosomal protein L13(Mrpl13)	Kus-Liśkiewicz et al.(2013)	pubmed:23834426	direct interaction	N/D	ENSG00000172172	MRPL13	mitochondrial ribosomal protein L13(MRPL13)	Yes
ENSMUSG00000022376	ADCY8	adenylate cyclase 8(Adcy8)	Korfanty et al.(2014)	pubmed:25450459	direct interaction	N/D	ENSG00000155897	ADCY8	adenylate cyclase 8(ADCY8)	Yes
ENSMUSG00000022385	GTSE1	G two S phase expressed protein 1(Gtse1)	Kus-Liśkiewicz et al.(2013)	pubmed:23834426	direct interaction	N/D	ENSG00000075218	GTSE1	G2 and S-phase expressed 1(GTSE1)	Yes
ENSMUSG00000022403	ST13	suppression of tumorigenicity 13(St13)	Korfanty et al.(2014)	pubmed:25450459	direct interaction	N/D	ENSG00000100380	ST13	ST13 Hsp70 interacting protein	Yes
ENSMUSG00000022403	ST13	suppression of tumorigenicity 13(St13)	Korfanty et al.(2014)	pubmed:25450459	direct interaction	N/D	ENSG00000100380	ST13	suppression of tumorigenicity 13 (colon carcinoma) (Hsp70 interacting protein)(ST13)	Yes
ENSMUSG00000022404	SLC25A17	solute carrier family 25 (mitochondrial carrier, peroxisomal membrane protein), member 17(Slc25a17)	Korfanty et al.(2014)	pubmed:25450459	direct interaction	N/D	ENSG00000100372	SLC25A17	solute carrier family 25 member 17(SLC25A17)	Yes
ENSMUSG00000022408	FAM83F	family with sequence similarity 83, member F(Fam83f)	Kus-Liśkiewicz et al.(2013)	pubmed:23834426	direct interaction	N/D	ENSG00000133477	FAM83F	family with sequence similarity 83 member F(FAM83F)	Yes
ENSMUSG00000022414	TAB1	TGF-beta activated kinase 1/MAP3K7 binding protein 1(Tab1)	Korfanty et al.(2014)	pubmed:25450459	direct interaction	N/D	ENSG00000100324	TAB1	TGF-beta activated kinase 1 (MAP3K7) binding protein 1(TAB1)	Yes
ENSMUSG00000022425	ENPP2	ectonucleotide pyrophosphatase/phosphodiesterase 2(Enpp2)	Korfanty et al.(2014)	pubmed:25450459	direct interaction	N/D	ENSG00000136960	ENPP2	ectonucleotide pyrophosphatase/phosphodiesterase 2(ENPP2)	Yes
ENSMUSG00000022432	SMC1B	structural maintenance of chromosomes 1B(Smc1b)	Kus-Liśkiewicz et al.(2013)	pubmed:23834426	direct interaction	N/D	ENSG00000077935	SMC1B	structural maintenance of chromosomes 1B(SMC1B)	Yes
ENSMUSG00000022433	csnk1e	casein kinase 1, epsilon(Csnk1e)	Kus-Liśkiewicz et al.(2013)	pubmed:23834426	direct interaction	N/D	ENSG00000213923	LOC400927-CSNK1E	Homo LOC400927-CSNK1E readthrough(LOC400927-CSNK1E)	Yes
ENSMUSG00000022439	PARVG	parvin, gamma(Parvg)	Korfanty et al.(2014)	pubmed:25450459	direct interaction	N/D	ENSG00000138964	PARVG	parvin gamma(PARVG)	Yes
ENSMUSG00000022440	C1QTNF6	C1q and tumor necrosis factor related protein 6(C1qtnf6)	Korfanty et al.(2014)	pubmed:25450459	direct interaction	N/D	ENSG00000133466	C1QTNF6	C1q and tumor necrosis factor related protein 6(C1QTNF6)	Yes
ENSMUSG00000022441	EFCAB6	EF-hand calcium binding domain 6(Efcab6)	Korfanty et al.(2014)	pubmed:25450459	direct interaction	N/D	ENSG00000186976	EFCAB6	EF-hand calcium binding domain 6(EFCAB6)	Yes
ENSMUSG00000022443	MYH9	myosin, heavy polypeptide 9, non-muscle(Myh9)	Kus-Liśkiewicz et al.(2013)	pubmed:23834426	direct interaction	N/D	ENSG00000100345	MYH9	myosin heavy chain 9(MYH9)	Yes
ENSMUSG00000022456	SEPT3	septin 3(Sept3)	Le Masson et al.(2011)	pubmed:21690297	functional association	inhibits	ENSG00000100167	SEPT3	septin 3(SEPT3)	Yes
ENSMUSG00000022464	SLC38A4	solute carrier family 38, member 4(Slc38a4)	Kus-Liśkiewicz et al.(2013)	pubmed:23834426	direct interaction	N/D	ENSG00000139209	SLC38A4	solute carrier family 38 member 4(SLC38A4)	Yes
ENSMUSG00000022471	XRCC6	X-ray repair complementing defective repair in Chinese hamster cells 6(Xrcc6)	Kus-Liśkiewicz et al.(2013)	pubmed:23834426	direct interaction	N/D	ENSG00000196419	XRCC6	X-ray repair cross complementing 6(XRCC6)	Yes
ENSMUSG00000022477	ACO2	aconitase 2, mitochondrial(Aco2)	Kus-Liśkiewicz et al.(2013)	pubmed:23834426	direct interaction	N/D	ENSG00000100412	ACO2	aconitase 2	Yes
ENSMUSG00000022483	COL2A1	collagen, type II, alpha 1(Col2a1)	Korfanty et al.(2014)	pubmed:25450459	direct interaction	N/D	ENSG00000139219	COL2A1	collagen type II alpha 1 chain(COL2A1)	Yes
ENSMUSG00000022498	TXNDC11	thioredoxin domain containing 11(Txndc11)	Korfanty et al.(2014)	pubmed:25450459	direct interaction	N/D	ENSG00000153066	TXNDC11	thioredoxin domain containing 11(TXNDC11)	Yes
ENSMUSG00000022500	LITAF	LPS-induced TN factor(Litaf)	Korfanty et al.(2014)	pubmed:25450459	direct interaction	N/D	ENSG00000189067	LITAF	lipopolysaccharide induced TNF factor(LITAF)	Yes
ENSMUSG00000022505	EMP2	epithelial membrane protein 2(Emp2)	Korfanty et al.(2014)	pubmed:25450459	direct interaction	N/D	ENSG00000213853	EMP2	epithelial membrane protein 2(EMP2)	Yes
ENSMUSG00000022507	1810013L24Rik	RIKEN cDNA 1810013L24 gene(1810013L24Rik)	Korfanty et al.(2014)	pubmed:25450459	direct interaction	N/D	ENSG00000182831	C16orf72	chromosome 16 open reading frame 72(C16orf72)	Yes
ENSMUSG00000022510	Trp63	transformation related protein 63(Trp63)	Korfanty et al.(2014)	pubmed:25450459	direct interaction	N/D	ENSG00000073282	TP63	tumor protein p63(TP63)	Yes
ENSMUSG00000022515	ANKS3	ankyrin repeat and sterile alpha motif domain containing 3(Anks3)	Kus-Liśkiewicz et al.(2013)	pubmed:23834426	direct interaction	N/D	ENSG00000168096	ANKS3	ankyrin repeat and sterile alpha motif domain containing 3(ANKS3)	Yes
ENSMUSG00000022516	NUDT16L1	nudix (nucleoside diphosphate linked moiety X)-type motif 16-like 1(Nudt16l1)	Kus-Liśkiewicz et al.(2013)	pubmed:23834426	direct interaction	inhibits	ENSG00000168101	NUDT16L1	nudix hydrolase 16 like 1(NUDT16L1)	Yes
ENSMUSG00000022521	CREBBP	CREB binding protein(Crebbp)	Korfanty et al.(2014)	pubmed:25450459	direct interaction	N/D	ENSG00000005339	CREBBP	CREB binding protein(CREBBP)	Yes
ENSMUSG00000022526	Zfp251	zinc finger protein 251(Zfp251)	Korfanty et al.(2014)	pubmed:25450459	direct interaction	N/D	ENSG00000198169	ZNF251	zinc finger protein 251(ZNF251)	Yes
ENSMUSG00000022536	GLYR1	glyoxylate reductase 1 homolog (Arabidopsis)(Glyr1)	Kus-Liśkiewicz et al.(2013)	pubmed:23834426	direct interaction	N/D	ENSG00000140632	GLYR1	glyoxylate reductase 1 homolog(GLYR1)	Yes
ENSMUSG00000022537	TMEM44	transmembrane protein 44(Tmem44)	Kus-Liśkiewicz et al.(2013)	pubmed:23834426	direct interaction	N/D	ENSG00000145014	TMEM44	transmembrane protein 44(TMEM44)	Yes
ENSMUSG00000022540	ROGDI	rogdi homolog(Rogdi)	Kus-Liśkiewicz et al.(2013)	pubmed:23834426	direct interaction	N/D	ENSG00000067836	ROGDI	rogdi homolog(ROGDI)	Yes
ENSMUSG00000022545	ERCC4	excision repair cross-complementing rodent repair deficiency, complementation group 4(Ercc4)	Kus-Liśkiewicz et al.(2013)	pubmed:23834426	direct interaction	N/D	ENSG00000175595	ERCC4	ERCC excision repair 4, endonuclease catalytic subunit(ERCC4)	Yes
ENSMUSG00000022560	SLC52A2	solute carrier protein 52, member 2(Slc52a2)	Kus-Liśkiewicz et al.(2013)	pubmed:23834426	direct interaction	N/D	ENSG00000185803	SLC52A2	solute carrier family 52 member 2(SLC52A2)	Yes
ENSMUSG00000022560	SLC52A2	solute carrier protein 52, member 2(Slc52a2)	Kus-Liśkiewicz et al.(2013)	pubmed:23834426	direct interaction	N/D	ENSG00000132517	SLC52A1	solute carrier family 52 member 1(SLC52A1)	Yes
ENSMUSG00000022568	SCRIB	scribbled planar cell polarity(Scrib)	Kus-Liśkiewicz et al.(2013)	pubmed:23834426	direct interaction	N/D	ENSG00000180900	MIR937	microRNA 937(MIR937)	Yes
ENSMUSG00000022574	NAPRT	nicotinate phosphoribosyltransferase(Naprt)	Kus-Liśkiewicz et al.(2013)	pubmed:23834426	direct interaction	N/D	ENSG00000147813	NAPRT	nicotinate phosphoribosyltransferase(NAPRT)	Yes
ENSMUSG00000022602	ARC	activity regulated cytoskeletal-associated protein(Arc)	Kus-Liśkiewicz et al.(2013)	pubmed:23834426	direct interaction	N/D	ENSG00000198576	ARC	activity regulated cytoskeleton associated protein(ARC)	Yes
ENSMUSG00000022604	CEP97	centrosomal protein 97(Cep97)	Kus-Liśkiewicz et al.(2013)	pubmed:23834426	direct interaction	N/D	ENSG00000182504	CEP97	centrosomal protein 97(CEP97)	Yes
ENSMUSG00000022607	PTK2	PTK2 protein tyrosine kinase 2(Ptk2)	Korfanty et al.(2014)	pubmed:25450459	direct interaction	N/D	ENSG00000169398	PTK2	protein tyrosine kinase 2(PTK2)	Yes
ENSMUSG00000022613	MIOX	myo-inositol oxygenase(Miox)	Kus-Liśkiewicz et al.(2013)	pubmed:23834426	direct interaction	N/D	ENSG00000100253	MIOX	myo-inositol oxygenase(MIOX)	Yes
ENSMUSG00000022619	MAPK8IP2	mitogen-activated protein kinase 8 interacting protein 2(Mapk8ip2)	Kus-Liśkiewicz et al.(2013)	pubmed:23834426	direct interaction	N/D	ENSG00000008735	MAPK8IP2	mitogen-activated protein kinase 8 interacting protein 2(MAPK8IP2)	Yes
ENSMUSG00000022621	rabl2	RAB, member RAS oncogene family-like 2(Rabl2)	Korfanty et al.(2014)	pubmed:25450459	direct interaction	N/D	ENSG00000079974	RABL2B	RAB, member of RAS oncogene family-like 2B(RABL2B)	Yes
ENSMUSG00000022621	rabl2	RAB, member RAS oncogene family-like 2(Rabl2)	Korfanty et al.(2014)	pubmed:25450459	direct interaction	N/D	ENSG00000144134	RABL2A	RAB, member of RAS oncogene family-like 2A(RABL2A)	Yes
ENSMUSG00000022650	RETNLB	resistin like beta(Retnlb)	Kus-Liśkiewicz et al.(2013)	pubmed:23834426	direct interaction	N/D	ENSG00000163515	RETNLB	resistin like beta(RETNLB)	Yes
ENSMUSG00000022656	NECTIN3	nectin cell adhesion molecule 3(Nectin3)	Korfanty et al.(2014)	pubmed:25450459	direct interaction	N/D	ENSG00000177707	NECTIN3	nectin cell adhesion molecule 3(NECTIN3)	Yes
ENSMUSG00000022658	TAGLN3	transgelin 3(Tagln3)	Kus-Liśkiewicz et al.(2013)	pubmed:23834426	direct interaction	N/D	ENSG00000144834	TAGLN3	transgelin 3(TAGLN3)	Yes
ENSMUSG00000022659	GCSAM	germinal center associated, signaling and motility(Gcsam)	Kus-Liśkiewicz et al.(2013)	pubmed:23834426	direct interaction	N/D	ENSG00000174500	GCSAM	germinal center associated signaling and motility(GCSAM)	Yes
ENSMUSG00000022661	CD200	CD200 antigen(Cd200)	Kus-Liśkiewicz et al.(2013)	pubmed:23834426	direct interaction	N/D	ENSG00000091972	CD200	CD200 molecule(CD200)	Yes
ENSMUSG00000022663	ATG3	autophagy related 3(Atg3)	Kus-Liśkiewicz et al.(2013)	pubmed:23834426	direct interaction	N/D	ENSG00000144848	ATG3	autophagy related 3(ATG3)	Yes
ENSMUSG00000022665	CCDC80	coiled-coil domain containing 80(Ccdc80)	Korfanty et al.(2014)	pubmed:25450459	direct interaction	N/D	ENSG00000091986	CCDC80	coiled-coil domain containing 80(CCDC80)	Yes
ENSMUSG00000022680	PDXDC1	pyridoxal-dependent decarboxylase domain containing 1(Pdxdc1)	Kus-Liśkiewicz et al.(2013)	pubmed:23834426	direct interaction	N/D	ENSG00000179889	PDXDC1	pyridoxal dependent decarboxylase domain containing 1(PDXDC1)	Yes
ENSMUSG00000022681	NTAN1	N-terminal Asn amidase(Ntan1)	Kus-Liśkiewicz et al.(2013)	pubmed:23834426	direct interaction	N/D	ENSG00000157045	NTAN1	N-terminal asparagine amidase(NTAN1)	Yes
ENSMUSG00000022683	PLA2G10	phospholipase A2, group X(Pla2g10)	Korfanty et al.(2014)	pubmed:25450459	direct interaction	N/D	ENSG00000069764	PLA2G10	phospholipase A2 group X(PLA2G10)	Yes
ENSMUSG00000022702	HIRA	histone cell cycle regulator(Hira)	Kus-Liśkiewicz et al.(2013)	pubmed:23834426	direct interaction	N/D	ENSG00000100084	HIRA	histone cell cycle regulator(HIRA)	Yes
ENSMUSG00000022704	QTRTD1	queuine tRNA-ribosyltransferase domain containing 1(Qtrtd1)	Kus-Liśkiewicz et al.(2013)	pubmed:23834426	direct interaction	N/D	ENSG00000151576	QTRT2	queuine tRNA-ribosyltransferase accessory subunit 2(QTRT2)	Yes
ENSMUSG00000022706	MRPL40	mitochondrial ribosomal protein L40(Mrpl40)	Kus-Liśkiewicz et al.(2013)	pubmed:23834426	direct interaction	N/D	ENSG00000185608	MRPL40	mitochondrial ribosomal protein L40(MRPL40)	Yes
ENSMUSG00000022708	ZBTB20	zinc finger and BTB domain containing 20(Zbtb20)	Korfanty et al.(2014)	pubmed:25450459	direct interaction	N/D	ENSG00000181722	ZBTB20	zinc finger and BTB domain containing 20(ZBTB20)	Yes
ENSMUSG00000022721	TRMT2A	TRM2 tRNA methyltransferase 2A(Trmt2a)	Kus-Liśkiewicz et al.(2013)	pubmed:23834426	direct interaction	N/D	ENSG00000099899	TRMT2A	tRNA methyltransferase 2 homolog A(TRMT2A)	Yes
ENSMUSG00000022748	CMSS1	cms small ribosomal subunit 1(Cmss1)	Korfanty et al.(2014)	pubmed:25450459	direct interaction	N/D	ENSG00000184220	CMSS1	cms1 ribosomal small subunit homolog	Yes
ENSMUSG00000022748	CMSS1	cms small ribosomal subunit 1(Cmss1)	Korfanty et al.(2014)	pubmed:25450459	direct interaction	N/D	ENSG00000184220	CMSS1	cms1 ribosomal small subunit homolog (yeast)(CMSS1)	Yes
ENSMUSG00000022750	KLHL22	kelch-like 22(Klhl22)	Kus-Liśkiewicz et al.(2013)	pubmed:23834426	direct interaction	N/D	ENSG00000099910	KLHL22	kelch like family member 22(KLHL22)	Yes
ENSMUSG00000022751	NIT2	nitrilase family, member 2(Nit2)	Kus-Liśkiewicz et al.(2013)	pubmed:23834426	direct interaction	N/D	ENSG00000114021	NIT2	nitrilase family member 2(NIT2)	Yes
ENSMUSG00000022763	AIFM3	apoptosis-inducing factor, mitochondrion-associated 3(Aifm3)	Korfanty et al.(2014)	pubmed:25450459	direct interaction	N/D	ENSG00000183773	AIFM3	apoptosis inducing factor, mitochondria associated 3(AIFM3)	Yes
ENSMUSG00000022765	SNAP29	synaptosomal-associated protein 29(Snap29)	Kus-Liśkiewicz et al.(2013)	pubmed:23834426	direct interaction	N/D	ENSG00000099940	SNAP29	synaptosome associated protein 29(SNAP29)	Yes
ENSMUSG00000022766	SERPIND1	serine (or cysteine) peptidase inhibitor, clade D, member 1(Serpind1)	Kus-Liśkiewicz et al.(2013)	pubmed:23834426	direct interaction	N/D	ENSG00000099937	SERPIND1	serpin family D member 1(SERPIND1)	Yes
ENSMUSG00000022772	SENP5	SUMO/sentrin specific peptidase 5(Senp5)	Korfanty et al.(2014)	pubmed:25450459	direct interaction	N/D	ENSG00000119231	SENP5	SUMO1/sentrin specific peptidase 5(SENP5)	Yes
ENSMUSG00000022774	NCBP2	nuclear cap binding protein subunit 2(Ncbp2)	Kus-Liśkiewicz et al.(2013)	pubmed:23834426	direct interaction	N/D	ENSG00000114503	NCBP2	nuclear cap binding protein subunit 2(NCBP2)	Yes
ENSMUSG00000022779	TOP3B	topoisomerase (DNA) III beta(Top3b)	Kus-Liśkiewicz et al.(2013)	pubmed:23834426	direct interaction	N/D	ENSG00000100038	TOP3B	topoisomerase (DNA) III beta(TOP3B)	Yes
ENSMUSG00000022780	mfi2	antigen p97 (melanoma associated) identified by monoclonal antibodies 133.2 and 96.5(Mfi2)	Kus-Liśkiewicz et al.(2013)	pubmed:23834426	direct interaction	N/D	ENSG00000163975	MELTF	melanotransferrin(MELTF)	Yes
ENSMUSG00000022787	WDR53	WD repeat domain 53(Wdr53)	Kus-Liśkiewicz et al.(2013)	pubmed:23834426	direct interaction	N/D	ENSG00000185798	WDR53	WD repeat domain 53(WDR53)	Yes
ENSMUSG00000022788	FGD4	FYVE, RhoGEF and PH domain containing 4(Fgd4)	Korfanty et al.(2014)	pubmed:25450459	direct interaction	N/D	ENSG00000139132	FGD4	FYVE, RhoGEF and PH domain containing 4(FGD4)	Yes
ENSMUSG00000022790	igsf11	immunoglobulin superfamily, member 11(Igsf11)	Korfanty et al.(2014)	pubmed:25450459	direct interaction	N/D	ENSG00000144847	igsf11	immunoglobulin superfamily member 11(IGSF11)	Yes
ENSMUSG00000022797	TFRC	transferrin receptor(Tfrc)	Kus-Liśkiewicz et al.(2013)	pubmed:23834426	direct interaction	N/D	ENSG00000072274	TFRC	transferrin receptor(TFRC)	Yes
ENSMUSG00000022800	FYTTD1	forty-two-three domain containing 1(Fyttd1)	Korfanty et al.(2014)	pubmed:25450459	direct interaction	N/D	ENSG00000122068	FYTTD1	forty-two-three domain containing 1(FYTTD1)	Yes
ENSMUSG00000022808	SNX4	sorting nexin 4(Snx4)	Kus-Liśkiewicz et al.(2013)	pubmed:23834426	direct interaction	N/D	ENSG00000114520	SNX4	sorting nexin 4(SNX4)	Yes
ENSMUSG00000022809	NR1I2	nuclear receptor subfamily 1, group I, member 2(Nr1i2)	Kus-Liśkiewicz et al.(2013)	pubmed:23834426	direct interaction	N/D	ENSG00000144852	NR1I2	nuclear receptor subfamily 1 group I member 2(NR1I2)	Yes
ENSMUSG00000022811	Zfp148	zinc finger protein 148(Zfp148)	Kus-Liśkiewicz et al.(2013)	pubmed:23834426	direct interaction	N/D	ENSG00000163848	ZNF148	zinc finger protein 148(ZNF148)	Yes
ENSMUSG00000022812	GSK3B	glycogen synthase kinase 3 beta(Gsk3b)	Kus-Liśkiewicz et al.(2013)	pubmed:23834426	direct interaction	N/D	ENSG00000082701	GSK3B	glycogen synthase kinase 3 beta(GSK3B)	Yes
ENSMUSG00000022816	FSTL1	follistatin-like 1(Fstl1)	Kus-Liśkiewicz et al.(2013)	pubmed:23834426	direct interaction	N/D	ENSG00000163430	FSTL1	follistatin like 1(FSTL1)	Yes
ENSMUSG00000022821	HGD	homogentisate 1, 2-dioxygenase(Hgd)	Korfanty et al.(2014)	pubmed:25450459	direct interaction	N/D	ENSG00000113924	HGD	homogentisate 1,2-dioxygenase(HGD)	Yes
ENSMUSG00000022822	ABCC5	ATP-binding cassette, sub-family C (CFTR/MRP), member 5(Abcc5)	Korfanty et al.(2014)	pubmed:25450459	direct interaction	N/D	ENSG00000114770	ABCC5	ATP binding cassette subfamily C member 5(ABCC5)	Yes
ENSMUSG00000022827	RABL3	RAB, member RAS oncogene family-like 3(Rabl3)	Kus-Liśkiewicz et al.(2013)	pubmed:23834426	direct interaction	N/D	ENSG00000144840	RABL3	RAB, member of RAS oncogene family like 3(RABL3)	Yes
ENSMUSG00000022831	HCLS1	hematopoietic cell specific Lyn substrate 1(Hcls1)	Kus-Liśkiewicz et al.(2013)	pubmed:23834426	direct interaction	N/D	ENSG00000180353	HCLS1	hematopoietic cell-specific Lyn substrate 1(HCLS1)	Yes
ENSMUSG00000022838	EAF2	ELL associated factor 2(Eaf2)	Kus-Liśkiewicz et al.(2013)	pubmed:23834426	direct interaction	N/D	ENSG00000145088	EAF2	ELL associated factor 2(EAF2)	Yes
ENSMUSG00000022841	AP2M1	adaptor-related protein complex 2, mu 1 subunit(Ap2m1)	Kus-Liśkiewicz et al.(2013)	pubmed:23834426	direct interaction	N/D	ENSG00000161203	AP2M1	adaptor related protein complex 2 mu 1 subunit(AP2M1)	Yes
ENSMUSG00000022844	PDIA5	protein disulfide isomerase associated 5(Pdia5)	Korfanty et al.(2014)	pubmed:25450459	direct interaction	N/D	ENSG00000065485	MIR7110	microRNA 7110(MIR7110)	Yes
ENSMUSG00000022855	SENP2	SUMO/sentrin specific peptidase 2(Senp2)	Kus-Liśkiewicz et al.(2013)	pubmed:23834426	direct interaction	inhibits	ENSG00000163904	SENP2	SUMO1/sentrin/SMT3 specific peptidase 2(SENP2)	Yes
ENSMUSG00000022857	TMPRSS15	transmembrane protease, serine 15(Tmprss15)	Korfanty et al.(2014)	pubmed:25450459	direct interaction	N/D	ENSG00000154646	TMPRSS15	transmembrane protease, serine 15(TMPRSS15)	Yes
ENSMUSG00000022861	DGKG	diacylglycerol kinase, gamma(Dgkg)	Kus-Liśkiewicz et al.(2013)	pubmed:23834426	direct interaction	N/D	ENSG00000058866	DGKG	diacylglycerol kinase gamma(DGKG)	Yes
ENSMUSG00000022865	CXADR	coxsackie virus and adenovirus receptor(Cxadr)	Kus-Liśkiewicz et al.(2013)	pubmed:23834426	direct interaction	N/D	ENSG00000154639	CXADR	coxsackie virus and adenovirus receptor(CXADR)	Yes
ENSMUSG00000022875	kng1	kininogen 1(Kng1)	Kus-Liśkiewicz et al.(2013)	pubmed:23834426	direct interaction	N/D	ENSG00000113889	kng1	kininogen 1(KNG1)	Yes
ENSMUSG00000022881	RFC4	replication factor C (activator 1) 4(Rfc4)	Kus-Liśkiewicz et al.(2013)	pubmed:23834426	direct interaction	N/D	ENSG00000163918	RFC4	replication factor C subunit 4(RFC4)	Yes
ENSMUSG00000022883	ROBO1	roundabout guidance receptor 1(Robo1)	Korfanty et al.(2014)	pubmed:25450459	direct interaction	N/D	ENSG00000169855	ROBO1	roundabout guidance receptor 1(ROBO1)	Yes
ENSMUSG00000022884	EIF4A2	eukaryotic translation initiation factor 4A2(Eif4a2)	Kus-Liśkiewicz et al.(2013)	pubmed:23834426	direct interaction	N/D	ENSG00000156976	MIR1248	microRNA 1248(MIR1248)	Yes
ENSMUSG00000022889	MRPL39	mitochondrial ribosomal protein L39(Mrpl39)	Kus-Liśkiewicz et al.(2013)	pubmed:23834426	direct interaction	N/D	ENSG00000154719	MRPL39	mitochondrial ribosomal protein L39(MRPL39)	Yes
ENSMUSG00000022890	ATP5J	ATP synthase, H+ transporting, mitochondrial F0 complex, subunit F(Atp5j)	Kus-Liśkiewicz et al.(2013)	pubmed:23834426	direct interaction	N/D	ENSG00000154723	ATP5J	ATP synthase, H+ transporting, mitochondrial Fo complex subunit F6(ATP5J)	Yes
ENSMUSG00000022892	APP	amyloid beta (A4) precursor protein(App)	Korfanty et al.(2014)	pubmed:25450459	direct interaction	N/D	ENSG00000142192	APP	amyloid beta precursor protein(APP)	Yes
ENSMUSG00000022894	ADAMTS5	a disintegrin-like and metallopeptidase (reprolysin type) with thrombospondin type 1 motif, 5 (aggrecanase-2)(Adamts5)	Korfanty et al.(2014)	pubmed:25450459	direct interaction	N/D	ENSG00000154736	ADAMTS5	ADAM metallopeptidase with thrombospondin type 1 motif 5(ADAMTS5)	Yes
ENSMUSG00000022895	ETS2	E26 avian leukemia oncogene 2, 3' domain(Ets2)	Korfanty et al.(2014)	pubmed:25450459	direct interaction	N/D	ENSG00000157557	ETS2	ETS proto-oncogene 2, transcription factor(ETS2)	Yes
ENSMUSG00000022906	PARP9	poly (ADP-ribose) polymerase family, member 9(Parp9)	Kus-Liśkiewicz et al.(2013)	pubmed:23834426	direct interaction	N/D	ENSG00000138496	PARP9	poly(ADP-ribose) polymerase family member 9(PARP9)	Yes
ENSMUSG00000022912	PROS1	protein S (alpha)(Pros1)	Korfanty et al.(2014)	pubmed:25450459	direct interaction	N/D	ENSG00000184500	PROS1	protein S (alpha)(PROS1)	Yes
ENSMUSG00000022913	PSMG1	proteasome (prosome, macropain) assembly chaperone 1(Psmg1)	Kus-Liśkiewicz et al.(2013)	pubmed:23834426	direct interaction	N/D	ENSG00000183527	PSMG1	proteasome assembly chaperone 1(PSMG1)	Yes
ENSMUSG00000022938	FAM3B	family with sequence similarity 3, member B(Fam3b)	Korfanty et al.(2014)	pubmed:25450459	direct interaction	N/D	ENSG00000183844	FAM3B	family with sequence similarity 3 member B(FAM3B)	Yes
ENSMUSG00000022940	PIGP	phosphatidylinositol glycan anchor biosynthesis, class P(Pigp)	Korfanty et al.(2014)	pubmed:25450459	direct interaction	N/D	ENSG00000185808	PIGP	phosphatidylinositol glycan anchor biosynthesis class P(PIGP)	Yes
ENSMUSG00000022946	DOPEY2	dopey family member 2(Dopey2)	Kus-Liśkiewicz et al.(2013)	pubmed:23834426	direct interaction	N/D	ENSG00000142197	DOPEY2	dopey family member 2(DOPEY2)	Yes
ENSMUSG00000022947	cbr3	carbonyl reductase 3(Cbr3)	Korfanty et al.(2014)	pubmed:25450459	direct interaction	N/D	ENSG00000159231	cbr3	carbonyl reductase 3(CBR3)	Yes
ENSMUSG00000022948	SETD4	SET domain containing 4(Setd4)	Korfanty et al.(2014)	pubmed:25450459	direct interaction	N/D	ENSG00000185917	SETD4	SET domain containing 4(SETD4)	Yes
ENSMUSG00000022952	RUNX1	runt related transcription factor 1(Runx1)	Korfanty et al.(2014)	pubmed:25450459	direct interaction	N/D	ENSG00000159216	LOC100506403	uncharacterized LOC100506403(LOC100506403)	Yes
ENSMUSG00000022956	ATP5O	ATP synthase, H+ transporting, mitochondrial F1 complex, O subunit(Atp5o)	Korfanty et al.(2014)	pubmed:25450459	direct interaction	N/D	ENSG00000241837	ATP5O	ATP synthase, H+ transporting, mitochondrial F1 complex, O subunit(ATP5O)	Yes
ENSMUSG00000022957	ITSN1	intersectin 1 (SH3 domain protein 1A)(Itsn1)	Korfanty et al.(2014)	pubmed:25450459	direct interaction	N/D	ENSG00000205726	ITSN1	intersectin 1(ITSN1)	Yes
ENSMUSG00000022960	DONSON	downstream neighbor of SON(Donson)	Korfanty et al.(2014)	pubmed:25450459	direct interaction	N/D	ENSG00000159147	DONSON	downstream neighbor of SON(DONSON)	Yes
ENSMUSG00000022965	IFNGR2	interferon gamma receptor 2(Ifngr2)	Korfanty et al.(2014)	pubmed:25450459	direct interaction	N/D	ENSG00000159128	IFNGR2	interferon gamma receptor 2 (interferon gamma transducer 1)(IFNGR2)	Yes
ENSMUSG00000022971	IFNAR2	interferon (alpha and beta) receptor 2(Ifnar2)	Kus-Liśkiewicz et al.(2013)	pubmed:23834426	direct interaction	N/D	ENSG00000159110	IFNAR2	interferon alpha and beta receptor subunit 2(IFNAR2)	Yes
ENSMUSG00000022972	1110004E09Rik	RIKEN cDNA 1110004E09 gene(1110004E09Rik)	Kus-Liśkiewicz et al.(2013)	pubmed:23834426	direct interaction	N/D	ENSG00000265590	C21orf59-TCP10L	C21orf59-TCP10L readthrough	Yes
ENSMUSG00000022972	1110004E09Rik	RIKEN cDNA 1110004E09 gene(1110004E09Rik)	Kus-Liśkiewicz et al.(2013)	pubmed:23834426	direct interaction	N/D	ENSG00000159079	c21orf59	chromosome 21 open reading frame 59(C21orf59)	Yes
ENSMUSG00000022974	PAXBP1	PAX3 and PAX7 binding protein 1(Paxbp1)	Kus-Liśkiewicz et al.(2013)	pubmed:23834426	direct interaction	N/D	ENSG00000159086	PAXBP1	PAX3 and PAX7 binding protein 1(PAXBP1)	Yes
ENSMUSG00000022978	MIS18A	MIS18 kinetochore protein A(Mis18a)	Kus-Liśkiewicz et al.(2013)	pubmed:23834426	direct interaction	N/D	ENSG00000159055	MIS18A	MIS18 kinetochore protein A(MIS18A)	Yes
ENSMUSG00000022982	SOD1	superoxide dismutase 1, soluble(Sod1)	Kus-Liśkiewicz et al.(2013)	pubmed:23834426	direct interaction	N/D	ENSG00000142168	SOD1	superoxide dismutase 1, soluble(SOD1)	Yes
ENSMUSG00000022992	KANSL2	KAT8 regulatory NSL complex subunit 2(Kansl2)	Kus-Liśkiewicz et al.(2013)	pubmed:23834426	direct interaction	N/D	ENSG00000139620	KANSL2	KAT8 regulatory NSL complex subunit 2(KANSL2)	Yes
ENSMUSG00000022993	4930415O20Rik	RIKEN cDNA 4930415O20 gene(4930415O20Rik)	Kus-Liśkiewicz et al.(2013)	pubmed:23834426	direct interaction	activates	ENSG00000257987	LINC00935	long intergenic non-protein coding RNA 935(LINC00935)	Yes
ENSMUSG00000022995	ENAH	enabled homolog (Drosophila)(Enah)	Korfanty et al.(2014)	pubmed:25450459	direct interaction	N/D	ENSG00000154380	ENAH	enabled homolog (Drosophila)(ENAH)	Yes
ENSMUSG00000023015	RACGAP1	Rac GTPase-activating protein 1(Racgap1)	Kus-Liśkiewicz et al.(2013)	pubmed:23834426	direct interaction	N/D	ENSG00000161800	RACGAP1	Rac GTPase activating protein 1(RACGAP1)	Yes
ENSMUSG00000023019	GPD1	glycerol-3-phosphate dehydrogenase 1 (soluble)(Gpd1)	Kus-Liśkiewicz et al.(2013)	pubmed:23834426	direct interaction	N/D	ENSG00000167588	GPD1	glycerol-3-phosphate dehydrogenase 1(GPD1)	Yes
ENSMUSG00000023021	CERS5	ceramide synthase 5(Cers5)	Kus-Liśkiewicz et al.(2013)	pubmed:23834426	direct interaction	N/D	ENSG00000139624	CERS5	ceramide synthase 5(CERS5)	Yes
ENSMUSG00000023022	LIMA1	LIM domain and actin binding 1(Lima1)	Kus-Liśkiewicz et al.(2013)	pubmed:23834426	direct interaction	N/D	ENSG00000050405	LIMA1	LIM domain and actin binding 1(LIMA1)	Yes
ENSMUSG00000023027	ATF1	activating transcription factor 1(Atf1)	Korfanty et al.(2014)	pubmed:25450459	direct interaction	N/D	ENSG00000123268	ATF1	activating transcription factor 1(ATF1)	Yes
ENSMUSG00000023032	SLC4A8	solute carrier family 4 (anion exchanger), member 8(Slc4a8)	Korfanty et al.(2014)	pubmed:25450459	direct interaction	N/D	ENSG00000050438	SLC4A8	solute carrier family 4 member 8(SLC4A8)	Yes
ENSMUSG00000023033	SCN8A	sodium channel, voltage-gated, type VIII, alpha(Scn8a)	Korfanty et al.(2014)	pubmed:25450459	direct interaction	N/D	ENSG00000196876	SCN8A	sodium voltage-gated channel alpha subunit 8(SCN8A)	Yes
ENSMUSG00000023034	NR4A1	nuclear receptor subfamily 4, group A, member 1(Nr4a1)	Korfanty et al.(2014)	pubmed:25450459	direct interaction	N/D	ENSG00000123358	NR4A1	nuclear receptor subfamily 4 group A member 1(NR4A1)	Yes
ENSMUSG00000023046	IGFBP6	insulin-like growth factor binding protein 6(Igfbp6)	Kus-Liśkiewicz et al.(2013)	pubmed:23834426	direct interaction	N/D	ENSG00000167779	IGFBP6	insulin like growth factor binding protein 6(IGFBP6)	Yes
ENSMUSG00000023050	MAP3K12	mitogen-activated protein kinase kinase kinase 12(Map3k12)	Kus-Liśkiewicz et al.(2013)	pubmed:23834426	direct interaction	N/D	ENSG00000139625	MAP3K12	mitogen-activated protein kinase kinase kinase 12(MAP3K12)	Yes
ENSMUSG00000023064	SNCG	synuclein, gamma(Sncg)	Korfanty et al.(2014)	pubmed:25450459	direct interaction	N/D	ENSG00000173267	SNCG	synuclein gamma(SNCG)	Yes
ENSMUSG00000023072	CEP89	centrosomal protein 89(Cep89)	Kus-Liśkiewicz et al.(2013)	pubmed:23834426	direct interaction	N/D	ENSG00000121289	CEP89	centrosomal protein 89(CEP89)	Yes
ENSMUSG00000023073	SLC10A2	solute carrier family 10, member 2(Slc10a2)	Korfanty et al.(2014)	pubmed:25450459	direct interaction	N/D	ENSG00000125255	SLC10A2	solute carrier family 10 member 2(SLC10A2)	Yes
ENSMUSG00000023075	AKIRIN1	akirin 1(Akirin1)	Kus-Liśkiewicz et al.(2013)	pubmed:23834426	direct interaction	N/D	ENSG00000174574	AKIRIN1	akirin 1(AKIRIN1)	Yes
ENSMUSG00000023084	LRRC71	leucine rich repeat containing 71(Lrrc71)	Korfanty et al.(2014)	pubmed:25450459	direct interaction	N/D	ENSG00000160838	LRRC71	leucine rich repeat containing 71(LRRC71)	Yes
ENSMUSG00000023106	DENR	density-regulated protein(Denr)	Kus-Liśkiewicz et al.(2013)	pubmed:23834426	direct interaction	N/D	ENSG00000139726	DENR	density regulated re-initiation and release factor(DENR)	Yes
ENSMUSG00000023110	PRMT5	protein arginine N-methyltransferase 5(Prmt5)	Le Masson et al.(2011)	pubmed:21690297	functional association	inhibits	ENSG00000100462	PRMT5	protein arginine methyltransferase 5(PRMT5)	Yes
ENSMUSG00000023118	SYMPK	symplekin(Sympk)	Korfanty et al.(2014)	pubmed:25450459	direct interaction	N/D	ENSG00000125755	SYMPK	symplekin(SYMPK)	Yes
ENSMUSG00000023147	WRB	tryptophan rich basic protein(Wrb)	Kus-Liśkiewicz et al.(2013)	pubmed:23834426	direct interaction	N/D	ENSG00000182093	WRB	tryptophan rich basic protein(WRB)	Yes
ENSMUSG00000023150	IVNS1ABP	influenza virus NS1A binding protein(Ivns1abp)	Kus-Liśkiewicz et al.(2013)	pubmed:23834426	direct interaction	N/D	ENSG00000116679	IVNS1ABP	influenza virus NS1A binding protein(IVNS1ABP)	Yes
ENSMUSG00000023153	TMEM52	transmembrane protein 52(Tmem52)	Korfanty et al.(2014)	pubmed:25450459	direct interaction	N/D	ENSG00000178821	TMEM52	transmembrane protein 52(TMEM52)	Yes
ENSMUSG00000023206	IL15RA	interleukin 15 receptor, alpha chain(Il15ra)	Kus-Liśkiewicz et al.(2013)	pubmed:23834426	direct interaction	N/D	ENSG00000134470	IL15RA	interleukin 15 receptor subunit alpha(IL15RA)	Yes
ENSMUSG00000023224	SERPING1	serine (or cysteine) peptidase inhibitor, clade G, member 1(Serping1)	Kus-Liśkiewicz et al.(2013)	pubmed:23834426	direct interaction	N/D	ENSG00000149131	SERPING1	serpin family G member 1(SERPING1)	Yes
ENSMUSG00000023236	SCG5	secretogranin V(Scg5)	Korfanty et al.(2014)	pubmed:25450459	direct interaction	N/D	ENSG00000166922	SCG5	secretogranin V(SCG5)	Yes
ENSMUSG00000023243	KCNK5	potassium channel, subfamily K, member 5(Kcnk5)	Kus-Liśkiewicz et al.(2013)	pubmed:23834426	direct interaction	N/D	ENSG00000164626	KCNK5	potassium two pore domain channel subfamily K member 5(KCNK5)	Yes
ENSMUSG00000023267	GABRR2	gamma-aminobutyric acid (GABA) C receptor, subunit rho 2(Gabrr2)	Kus-Liśkiewicz et al.(2013)	pubmed:23834426	direct interaction	N/D	ENSG00000111886	GABRR2	gamma-aminobutyric acid type A receptor rho2 subunit(GABRR2)	Yes
ENSMUSG00000023279	BMP15	bone morphogenetic protein 15(Bmp15)	Kus-Liśkiewicz et al.(2013)	pubmed:23834426	direct interaction	N/D	ENSG00000130385	BMP15	bone morphogenetic protein 15(BMP15)	Yes
ENSMUSG00000023286	UBE2J2	ubiquitin-conjugating enzyme E2J 2(Ube2j2)	Kus-Liśkiewicz et al.(2013)	pubmed:23834426	direct interaction	N/D	ENSG00000160087	UBE2J2	ubiquitin conjugating enzyme E2 J2(UBE2J2)	Yes
ENSMUSG00000023330	DTWD1	DTW domain containing 1(Dtwd1)	Kus-Liśkiewicz et al.(2013)	pubmed:23834426	direct interaction	N/D	ENSG00000104047	DTWD1	DTW domain containing 1(DTWD1)	Yes
ENSMUSG00000023345	POC1A	POC1 centriolar protein A(Poc1a)	Kus-Liśkiewicz et al.(2013)	pubmed:23834426	direct interaction	N/D	ENSG00000164087	POC1A	POC1 centriolar protein A(POC1A)	Yes
ENSMUSG00000023367	TMEM176A	transmembrane protein 176A(Tmem176a)	Kus-Liśkiewicz et al.(2013)	pubmed:23834426	direct interaction	N/D	ENSG00000002933	TMEM176A	transmembrane protein 176A(TMEM176A)	Yes
ENSMUSG00000023393	SLC17A9	solute carrier family 17, member 9(Slc17a9)	Kus-Liśkiewicz et al.(2013)	pubmed:23834426	direct interaction	N/D	ENSG00000101194	SLC17A9	solute carrier family 17 member 9(SLC17A9)	Yes
ENSMUSG00000023403	STK31	serine threonine kinase 31(Stk31)	Korfanty et al.(2014)	pubmed:25450459	direct interaction	N/D	ENSG00000196335	STK31	serine/threonine kinase 31(STK31)	Yes
ENSMUSG00000023452	PISD	phosphatidylserine decarboxylase(Pisd)	Kus-Liśkiewicz et al.(2013)	pubmed:23834426	direct interaction	N/D	ENSG00000241878	MIR7109	microRNA 7109(MIR7109)	Yes
ENSMUSG00000023571	FAM132A	family with sequence similarity 132, member A(Fam132a)	Kus-Liśkiewicz et al.(2013)	pubmed:23834426	direct interaction	N/D	ENSG00000184163	FAM132A	family with sequence similarity 132 member A(FAM132A)	Yes
ENSMUSG00000023572	CCNDBP1	cyclin D-type binding-protein 1(Ccndbp1)	Korfanty et al.(2014)	pubmed:25450459	direct interaction	N/D	ENSG00000166946	CCNDBP1	cyclin D1 binding protein 1(CCNDBP1)	Yes
ENSMUSG00000023723	MRPS23	mitochondrial ribosomal protein S23(Mrps23)	Kus-Liśkiewicz et al.(2013)	pubmed:23834426	direct interaction	N/D	ENSG00000181610	MRPS23	mitochondrial ribosomal protein S23(MRPS23)	Yes
ENSMUSG00000023764	SFI1	Sfi1 homolog, spindle assembly associated (yeast)(Sfi1)	Kus-Liśkiewicz et al.(2013)	pubmed:23834426	direct interaction	N/D	ENSG00000198089	SFI1	SFI1 centrin binding protein(SFI1)	Yes
ENSMUSG00000023791	PIGX	phosphatidylinositol glycan anchor biosynthesis, class X(Pigx)	Kus-Liśkiewicz et al.(2013)	pubmed:23834426	direct interaction	N/D	ENSG00000163964	PIGX	phosphatidylinositol glycan anchor biosynthesis class X(PIGX)	Yes
ENSMUSG00000023802	NOX3	NADPH oxidase 3(Nox3)	Korfanty et al.(2014)	pubmed:25450459	direct interaction	N/D	ENSG00000074771	NOX3	NADPH oxidase 3(NOX3)	Yes
ENSMUSG00000023805	SYNJ2	synaptojanin 2(Synj2)	Korfanty et al.(2014)	pubmed:25450459	direct interaction	N/D	ENSG00000078269	SYNJ2	synaptojanin 2(SYNJ2)	Yes
ENSMUSG00000023826	PARK2	Parkinson disease (autosomal recessive, juvenile) 2, parkin(Park2)	Korfanty et al.(2014)	pubmed:25450459	direct interaction	N/D	ENSG00000185345	PARK2	parkin RBR E3 ubiquitin protein ligase(PARK2)	Yes
ENSMUSG00000023830	IGF2R	insulin-like growth factor 2 receptor(Igf2r)	Kus-Liśkiewicz et al.(2013)	pubmed:23834426	direct interaction	N/D	ENSG00000197081	IGF2R	insulin like growth factor 2 receptor(IGF2R)	Yes
ENSMUSG00000023832	ACAT2	acetyl-Coenzyme A acetyltransferase 2(Acat2)	Korfanty et al.(2014)	pubmed:25450459	direct interaction	N/D	ENSG00000120437	ACAT2	acetyl-CoA acetyltransferase 2(ACAT2)	Yes
ENSMUSG00000023852	CHD1	chromodomain helicase DNA binding protein 1(Chd1)	Kus-Liśkiewicz et al.(2013)	pubmed:23834426	direct interaction	N/D	ENSG00000153922	CHD1	chromodomain helicase DNA binding protein 1(CHD1)	Yes
ENSMUSG00000023873	1700010I14Rik	RIKEN cDNA 1700010I14 gene(1700010I14Rik)	Korfanty et al.(2014)	pubmed:25450459	direct interaction	N/D	ENSG00000112539	C6orf118	chromosome 6 open reading frame 118(C6orf118)	Yes
ENSMUSG00000023883	PHF10	PHD finger protein 10(Phf10)	Kus-Liśkiewicz et al.(2013)	pubmed:23834426	direct interaction	N/D	ENSG00000130024	PHF10	PHD finger protein 10(PHF10)	Yes
ENSMUSG00000023886	SMOC2	SPARC related modular calcium binding 2(Smoc2)	Korfanty et al.(2014)	pubmed:25450459	direct interaction	N/D	ENSG00000112562	SMOC2	SPARC related modular calcium binding 2(SMOC2)	Yes
ENSMUSG00000023914	MEP1A	meprin 1 alpha(Mep1a)	Korfanty et al.(2014)	pubmed:25450459	direct interaction	N/D	ENSG00000112818	MEP1A	meprin A subunit alpha(MEP1A)	Yes
ENSMUSG00000023919	CENPQ	centromere protein Q(Cenpq)	Kus-Liśkiewicz et al.(2013)	pubmed:23834426	direct interaction	inhibits	ENSG00000031691	CENPQ	centromere protein Q(CENPQ)	Yes
ENSMUSG00000023921	MUT	methylmalonyl-Coenzyme A mutase(Mut)	Korfanty et al.(2014)	pubmed:25450459	direct interaction	N/D	ENSG00000146085	MUT	methylmalonyl-CoA mutase(MUT)	Yes
ENSMUSG00000023932	CDC5L	cell division cycle 5-like (S. pombe)(Cdc5l)	Korfanty et al.(2014)	pubmed:25450459	direct interaction	N/D	ENSG00000096401	CDC5L	cell division cycle 5 like(CDC5L)	Yes
ENSMUSG00000023939	MRPL14	mitochondrial ribosomal protein L14(Mrpl14)	Kus-Liśkiewicz et al.(2013)	pubmed:23834426	direct interaction	N/D	ENSG00000180992	MRPL14	mitochondrial ribosomal protein L14(MRPL14)	Yes
ENSMUSG00000023949	TCTE1	t-complex-associated testis expressed 1(Tcte1)	Kus-Liśkiewicz et al.(2013)	pubmed:23834426	direct interaction	N/D	ENSG00000146221	TCTE1	t-complex-associated-testis-expressed 1(TCTE1)	Yes
ENSMUSG00000023953	POLH	polymerase (DNA directed), eta (RAD 30 related)(Polh)	Kus-Liśkiewicz et al.(2013)	pubmed:23834426	direct interaction	N/D	ENSG00000170734	POLH	DNA polymerase eta(POLH)	Yes
ENSMUSG00000023959	CLIC5	chloride intracellular channel 5(Clic5)	Korfanty et al.(2014)	pubmed:25450459	direct interaction	N/D	ENSG00000112782	CLIC5	chloride intracellular channel 5(CLIC5)	Yes
ENSMUSG00000023966	RSPH9	radial spoke head 9 homolog (Chlamydomonas)(Rsph9)	Kus-Liśkiewicz et al.(2013)	pubmed:23834426	direct interaction	N/D	ENSG00000172426	RSPH9	radial spoke head 9 homolog(RSPH9)	Yes
ENSMUSG00000023967	MRPS18A	mitochondrial ribosomal protein S18A(Mrps18a)	Kus-Liśkiewicz et al.(2013)	pubmed:23834426	direct interaction	N/D	ENSG00000096080	MRPS18A	mitochondrial ribosomal protein S18A(MRPS18A)	Yes
ENSMUSG00000023968	CRIP3	cysteine-rich protein 3(Crip3)	Kus-Liśkiewicz et al.(2013)	pubmed:23834426	direct interaction	N/D	ENSG00000146215	CRIP3	cysteine rich protein 3(CRIP3)	Yes
ENSMUSG00000023972	PTK7	PTK7 protein tyrosine kinase 7(Ptk7)	Kus-Liśkiewicz et al.(2013)	pubmed:23834426	direct interaction	N/D	ENSG00000112655	PTK7	protein tyrosine kinase 7 (inactive)(PTK7)	Yes
ENSMUSG00000023977	UBR2	ubiquitin protein ligase E3 component n-recognin 2(Ubr2)	Korfanty et al.(2014)	pubmed:25450459	direct interaction	N/D	ENSG00000024048	UBR2	ubiquitin protein ligase E3 component n-recognin 2(UBR2)	Yes
ENSMUSG00000023979	guca1b	guanylate cyclase activator 1B(Guca1b)	Kus-Liśkiewicz et al.(2013)	pubmed:23834426	direct interaction	N/D	ENSG00000112599	guca1b	guanylate cyclase activator 1B(GUCA1B)	Yes
ENSMUSG00000023980	TAF8	TATA-box binding protein associated factor 8(Taf8)	Korfanty et al.(2014)	pubmed:25450459	direct interaction	N/D	ENSG00000137413	TAF8	TATA-box binding protein associated factor 8(TAF8)	Yes
ENSMUSG00000023982	GUCA1A	guanylate cyclase activator 1a (retina)(Guca1a)	Kus-Liśkiewicz et al.(2013)	pubmed:23834426	direct interaction	N/D	ENSG00000048545	GUCA1A	guanylate cyclase activator 1A(GUCA1A)	Yes
ENSMUSG00000023988	BYSL	bystin-like(Bysl)	Kus-Liśkiewicz et al.(2013)	pubmed:23834426	direct interaction	N/D	ENSG00000112578	BYSL	bystin like(BYSL)	Yes
ENSMUSG00000023999	KIF6	kinesin family member 6(Kif6)	Korfanty et al.(2014)	pubmed:25450459	direct interaction	N/D	ENSG00000164627	KIF6	kinesin family member 6(KIF6)	Yes
ENSMUSG00000024002	BRD4	bromodomain containing 4(Brd4)	Kus-Liśkiewicz et al.(2013)	pubmed:23834426	direct interaction	N/D	ENSG00000141867	BRD4	bromodomain containing 4(BRD4)	Yes
ENSMUSG00000024027	GLP1R	glucagon-like peptide 1 receptor(Glp1r)	Kus-Liśkiewicz et al.(2013)	pubmed:23834426	direct interaction	N/D	ENSG00000112164	GLP1R	glucagon like peptide 1 receptor(GLP1R)	Yes
ENSMUSG00000024030	ABCG1	ATP-binding cassette, sub-family G (WHITE), member 1(Abcg1)	Korfanty et al.(2014)	pubmed:25450459	direct interaction	N/D	ENSG00000160179	ABCG1	ATP binding cassette subfamily G member 1(ABCG1)	Yes
ENSMUSG00000024036	SLC37A1	solute carrier family 37 (glycerol-3-phosphate transporter), member 1(Slc37a1)	Korfanty et al.(2014)	pubmed:25450459	direct interaction	N/D	ENSG00000160190	SLC37A1	solute carrier family 37 member 1(SLC37A1)	Yes
ENSMUSG00000024037	WDR4	WD repeat domain 4(Wdr4)	Kus-Liśkiewicz et al.(2013)	pubmed:23834426	direct interaction	N/D	ENSG00000160193	WDR4	WD repeat domain 4(WDR4)	Yes
ENSMUSG00000024042	SIK1	salt inducible kinase 1(Sik1)	Korfanty et al.(2014)	pubmed:25450459	direct interaction	N/D	ENSG00000142178	SIK1	salt inducible kinase 1(SIK1)	Yes
ENSMUSG00000024042	SIK1	salt inducible kinase 1(Sik1)	Korfanty et al.(2014)	pubmed:25450459	direct interaction	N/D	ENSG00000275993	LOC102724428	serine/threonine-protein kinase SIK1(LOC102724428)	Yes
ENSMUSG00000024045	AKAP8	A kinase (PRKA) anchor protein 8(Akap8)	Kus-Liśkiewicz et al.(2013)	pubmed:23834426	direct interaction	inhibits	ENSG00000105127	AKAP8	A-kinase anchoring protein 8(AKAP8)	Yes
ENSMUSG00000024053	EMILIN2	elastin microfibril interfacer 2(Emilin2)	Korfanty et al.(2014)	pubmed:25450459	direct interaction	N/D	ENSG00000132205	EMILIN2	elastin microfibril interfacer 2(EMILIN2)	Yes
ENSMUSG00000024054	SMCHD1	SMC hinge domain containing 1(Smchd1)	Korfanty et al.(2014)	pubmed:25450459	direct interaction	N/D	ENSG00000101596	SMCHD1	structural maintenance of chromosomes flexible hinge domain containing 1(SMCHD1)	Yes
ENSMUSG00000024064	GALNT14	UDP-N-acetyl-alpha-D-galactosamine:polypeptide N-acetylgalactosaminyltransferase 14(Galnt14)	Korfanty et al.(2014)	pubmed:25450459	direct interaction	N/D	ENSG00000158089	GALNT14	polypeptide N-acetylgalactosaminyltransferase 14(GALNT14)	Yes
ENSMUSG00000024069	SLC30A6	solute carrier family 30 (zinc transporter), member 6(Slc30a6)	Kus-Liśkiewicz et al.(2013)	pubmed:23834426	direct interaction	N/D	ENSG00000152683	SLC30A6	solute carrier family 30 member 6(SLC30A6)	Yes
ENSMUSG00000024079	eif2ak2	eukaryotic translation initiation factor 2-alpha kinase 2(Eif2ak2)	Kus-Liśkiewicz et al.(2013)	pubmed:23834426	direct interaction	N/D	ENSG00000055332	eif2ak2	eukaryotic translation initiation factor 2 alpha kinase 2(EIF2AK2)	Yes
ENSMUSG00000024082	NDUFAF7	NADH dehydrogenase (ubiquinone) 1 alpha subcomplex assembly factor 7(Ndufaf7)	Kus-Liśkiewicz et al.(2013)	pubmed:23834426	direct interaction	N/D	ENSG00000003509	NDUFAF7	NADH:ubiquinone oxidoreductase complex assembly factor 7(NDUFAF7)	Yes
ENSMUSG00000024083	PJA2	praja 2, RING-H2 motif containing(Pja2)	Kus-Liśkiewicz et al.(2013)	pubmed:23834426	direct interaction	inhibits	ENSG00000198961	PJA2	praja ring finger ubiquitin ligase 2(PJA2)	Yes
ENSMUSG00000024085	MAN2A1	mannosidase 2, alpha 1(Man2a1)	Korfanty et al.(2014)	pubmed:25450459	direct interaction	N/D	ENSG00000112893	MAN2A1	mannosidase alpha class 2A member 1(MAN2A1)	Yes
ENSMUSG00000024095	HNRNPLL	heterogeneous nuclear ribonucleoprotein L-like(Hnrnpll)	Korfanty et al.(2014)	pubmed:25450459	direct interaction	N/D	ENSG00000143889	HNRNPLL	heterogeneous nuclear ribonucleoprotein L like(HNRNPLL)	Yes
ENSMUSG00000024096	RALBP1	ralA binding protein 1(Ralbp1)	Kus-Liśkiewicz et al.(2013)	pubmed:23834426	direct interaction	N/D	ENSG00000017797	RALBP1	ralA binding protein 1(RALBP1)	Yes
ENSMUSG00000024097	SRSF7	serine/arginine-rich splicing factor 7(Srsf7)	Korfanty et al.(2014)	pubmed:25450459	direct interaction	N/D	ENSG00000115875	SRSF7	serine and arginine rich splicing factor 7(SRSF7)	Yes
ENSMUSG00000024098	TWSG1	twisted gastrulation BMP signaling modulator 1(Twsg1)	Kus-Liśkiewicz et al.(2013)	pubmed:23834426	direct interaction	N/D	ENSG00000128791	TWSG1	twisted gastrulation BMP signaling modulator 1(TWSG1)	Yes
ENSMUSG00000024101	WASH1	WAS protein family homolog 1(Wash1)	Kus-Liśkiewicz et al.(2013)	pubmed:23834426	direct interaction	N/D	ENSG00000181404	WASH1	WAS protein family homolog 1(WASH1)	Yes
ENSMUSG00000024101	WASH1	WAS protein family homolog 1(Wash1)	Kus-Liśkiewicz et al.(2013)	pubmed:23834426	direct interaction	N/D	ENSG00000279457	LOC102723897	WAS protein family homolog 2-like(LOC102723897)	Yes
ENSMUSG00000024120	LRPPRC	leucine-rich PPR-motif containing(Lrpprc)	Kus-Liśkiewicz et al.(2013)	pubmed:23834426	direct interaction	N/D	ENSG00000138095	LRPPRC	leucine rich pentatricopeptide repeat containing(LRPPRC)	Yes
ENSMUSG00000024127	PREPL	prolyl endopeptidase-like(Prepl)	Kus-Liśkiewicz et al.(2013)	pubmed:23834426	direct interaction	N/D	ENSG00000138078	PREPL	prolyl endopeptidase-like(PREPL)	Yes
ENSMUSG00000024131	SLC3A1	solute carrier family 3, member 1(Slc3a1)	Kus-Liśkiewicz et al.(2013)	pubmed:23834426	direct interaction	N/D	ENSG00000138079	SLC3A1	solute carrier family 3 member 1(SLC3A1)	Yes
ENSMUSG00000024132	ECI1	enoyl-Coenzyme A delta isomerase 1(Eci1)	Kus-Liśkiewicz et al.(2013)	pubmed:23834426	direct interaction	N/D	ENSG00000167969	ECI1	enoyl-CoA delta isomerase 1(ECI1)	Yes
ENSMUSG00000024136	DNASE1L2	deoxyribonuclease 1-like 2(Dnase1l2)	Kus-Liśkiewicz et al.(2013)	pubmed:23834426	direct interaction	N/D	ENSG00000167968	DNASE1L2	deoxyribonuclease 1 like 2(DNASE1L2)	Yes
ENSMUSG00000024140	EPAS1	endothelial PAS domain protein 1(Epas1)	Korfanty et al.(2014)	pubmed:25450459	direct interaction	N/D	ENSG00000116016	EPAS1	endothelial PAS domain protein 1(EPAS1)	Yes
ENSMUSG00000024143	RHOQ	ras homolog family member Q(Rhoq)	Kus-Liśkiewicz et al.(2013)	pubmed:23834426	direct interaction	N/D	ENSG00000119729	RHOQ	ras homolog family member Q(RHOQ)	Yes
ENSMUSG00000024151	MSH2	mutS homolog 2(Msh2)	Korfanty et al.(2014)	pubmed:25450459	direct interaction	N/D	ENSG00000095002	MSH2	mutS homolog 2(MSH2)	Yes
ENSMUSG00000024155	MEIOB	meiosis specific with OB domains(Meiob)	Kus-Liśkiewicz et al.(2013)	pubmed:23834426	direct interaction	inhibits	ENSG00000162039	MEIOB	meiosis specific with OB domains(MEIOB)	Yes
ENSMUSG00000024163	MAPK8IP3	mitogen-activated protein kinase 8 interacting protein 3(Mapk8ip3)	Korfanty et al.(2014)	pubmed:25450459	direct interaction	N/D	ENSG00000138834	MAPK8IP3	mitogen-activated protein kinase 8 interacting protein 3(MAPK8IP3)	Yes
ENSMUSG00000024168	TMEM204	transmembrane protein 204(Tmem204)	Korfanty et al.(2014)	pubmed:25450459	direct interaction	N/D	ENSG00000131634	TMEM204	transmembrane protein 204(TMEM204)	Yes
ENSMUSG00000024169	IFT140	intraflagellar transport 140(Ift140)	Kus-Liśkiewicz et al.(2013)	pubmed:23834426	direct interaction	N/D	ENSG00000187535	IFT140	intraflagellar transport 140(IFT140)	Yes
ENSMUSG00000024170	TELO2	telomere maintenance 2(Telo2)	Kus-Liśkiewicz et al.(2013)	pubmed:23834426	direct interaction	N/D	ENSG00000100726	TELO2	telomere maintenance 2(TELO2)	Yes
ENSMUSG00000024190	DUSP1	dual specificity phosphatase 1(Dusp1)	Le Masson et al.(2011)	pubmed:21690297	functional association	activates	ENSG00000120129	DUSP1	dual specificity phosphatase 1(DUSP1)	Yes
ENSMUSG00000024191	BNIP1	BCL2/adenovirus E1B interacting protein 1(Bnip1)	Kus-Liśkiewicz et al.(2013)	pubmed:23834426	direct interaction	N/D	ENSG00000113734	BNIP1	BCL2 interacting protein 1(BNIP1)	Yes
ENSMUSG00000024193	PHF1	PHD finger protein 1(Phf1)	Kus-Liśkiewicz et al.(2013)	pubmed:23834426	direct interaction	N/D	ENSG00000112511	PHF1	PHD finger protein 1(PHF1)	Yes
ENSMUSG00000024197	PLIN3	perilipin 3(Plin3)	Kus-Liśkiewicz et al.(2013)	pubmed:23834426	direct interaction	N/D	ENSG00000105355	PLIN3	perilipin 3(PLIN3)	Yes
ENSMUSG00000024207	ACSBG2	acyl-CoA synthetase bubblegum family member 2(Acsbg2)	Korfanty et al.(2014)	pubmed:25450459	direct interaction	N/D	ENSG00000130377	ACSBG2	acyl-CoA synthetase bubblegum family member 2(ACSBG2)	Yes
ENSMUSG00000024213	NUDT3	nudix (nucleotide diphosphate linked moiety X)-type motif 3(Nudt3)	Kus-Liśkiewicz et al.(2013)	pubmed:23834426	direct interaction	N/D	ENSG00000272325	NUDT3	nudix hydrolase 3(NUDT3)	Yes
ENSMUSG00000024223	ARMC12	armadillo repeat containing 12(Armc12)	Korfanty et al.(2014)	pubmed:25450459	direct interaction	N/D	ENSG00000157343	ARMC12	armadillo repeat containing 12(ARMC12)	Yes
ENSMUSG00000024228	NUDT12	nudix (nucleoside diphosphate linked moiety X)-type motif 12(Nudt12)	Korfanty et al.(2014)	pubmed:25450459	direct interaction	N/D	ENSG00000112874	NUDT12	nudix hydrolase 12(NUDT12)	Yes
ENSMUSG00000024232	BAMBI	BMP and activin membrane-bound inhibitor(Bambi)	Korfanty et al.(2014)	pubmed:25450459	direct interaction	N/D	ENSG00000095739	BAMBI	BMP and activin membrane bound inhibitor(BAMBI)	Yes
ENSMUSG00000024233	LYZL1	lysozyme-like 1(Lyzl1)	Korfanty et al.(2014)	pubmed:25450459	direct interaction	N/D	ENSG00000151033	LYZL2	lysozyme like 2(LYZL2)	Yes
ENSMUSG00000024233	LYZL1	lysozyme-like 1(Lyzl1)	Korfanty et al.(2014)	pubmed:25450459	direct interaction	N/D	ENSG00000120563	LYZL1	lysozyme like 1(LYZL1)	Yes
ENSMUSG00000024236	svil	supervillin(Svil)	Korfanty et al.(2014)	pubmed:25450459	direct interaction	N/D	ENSG00000197321	svil	supervillin(SVIL)	Yes
ENSMUSG00000024241	SOS1	son of sevenless homolog 1 (Drosophila)(Sos1)	Korfanty et al.(2014)	pubmed:25450459	direct interaction	N/D	ENSG00000115904	SOS1	SOS Ras/Rac guanine nucleotide exchange factor 1(SOS1)	Yes
ENSMUSG00000024246	THUMPD2	THUMP domain containing 2(Thumpd2)	Kus-Liśkiewicz et al.(2013)	pubmed:23834426	direct interaction	N/D	ENSG00000138050	THUMPD2	THUMP domain containing 2(THUMPD2)	Yes
ENSMUSG00000024251	THADA	thyroid adenoma associated(Thada)	Korfanty et al.(2014)	pubmed:25450459	direct interaction	N/D	ENSG00000115970	THADA	THADA, armadillo repeat containing(THADA)	Yes
ENSMUSG00000024253	DYNC2LI1	dynein cytoplasmic 2 light intermediate chain 1(Dync2li1)	Korfanty et al.(2014)	pubmed:25450459	direct interaction	N/D	ENSG00000138036	DYNC2LI1	dynein cytoplasmic 2 light intermediate chain 1(DYNC2LI1)	Yes
ENSMUSG00000024256	ADCYAP1	adenylate cyclase activating polypeptide 1(Adcyap1)	Korfanty et al.(2014)	pubmed:25450459	direct interaction	N/D	ENSG00000141433	ADCYAP1	adenylate cyclase activating polypeptide 1(ADCYAP1)	Yes
ENSMUSG00000024258	POLR2D	polymerase (RNA) II (DNA directed) polypeptide D(Polr2d)	Kus-Liśkiewicz et al.(2013)	pubmed:23834426	direct interaction	inhibits	ENSG00000144231	POLR2D	RNA polymerase II subunit D(POLR2D)	Yes
ENSMUSG00000024260	SAP130	Sin3A associated protein(Sap130)	Kus-Liśkiewicz et al.(2013)	pubmed:23834426	direct interaction	N/D	ENSG00000136715	SAP130	Sin3A associated protein 130(SAP130)	Yes
ENSMUSG00000024268	CELF4	CUGBP, Elav-like family member 4(Celf4)	Korfanty et al.(2014)	pubmed:25450459	direct interaction	N/D	ENSG00000101489	CELF4	CUGBP, Elav-like family member 4(CELF4)	Yes
ENSMUSG00000024269	TPGS2	tubulin polyglutamylase complex subunit 2(Tpgs2)	Kus-Liśkiewicz et al.(2013)	pubmed:23834426	direct interaction	N/D	ENSG00000134779	TPGS2	tubulin polyglutamylase complex subunit 2(TPGS2)	Yes
ENSMUSG00000024270	SLC39A6	solute carrier family 39 (metal ion transporter), member 6(Slc39a6)	Kus-Liśkiewicz et al.(2013)	pubmed:23834426	direct interaction	N/D	ENSG00000141424	SLC39A6	solute carrier family 39 member 6(SLC39A6)	Yes
ENSMUSG00000024271	ELP2	elongator acetyltransferase complex subunit 2(Elp2)	Kus-Liśkiewicz et al.(2013)	pubmed:23834426	direct interaction	N/D	ENSG00000134759	ELP2	elongator acetyltransferase complex subunit 2(ELP2)	Yes
ENSMUSG00000024276	Zfp397	zinc finger protein 397(Zfp397)	Kus-Liśkiewicz et al.(2013)	pubmed:23834426	direct interaction	N/D	ENSG00000186812	ZNF397	zinc finger protein 397(ZNF397)	Yes
ENSMUSG00000024294	MIB1	mindbomb E3 ubiquitin protein ligase 1(Mib1)	Kus-Liśkiewicz et al.(2013)	pubmed:23834426	direct interaction	N/D	ENSG00000101752	MIB1	mindbomb E3 ubiquitin protein ligase 1(MIB1)	Yes
ENSMUSG00000024304	CDH2	cadherin 2(Cdh2)	Korfanty et al.(2014)	pubmed:25450459	direct interaction	N/D	ENSG00000170558	CDH2	cadherin 2(CDH2)	Yes
ENSMUSG00000024313	MEP1B	meprin 1 beta(Mep1b)	Korfanty et al.(2014)	pubmed:25450459	direct interaction	N/D	ENSG00000141434	MEP1B	meprin A subunit beta(MEP1B)	Yes
ENSMUSG00000024335	BRD2	bromodomain containing 2(Brd2)	Kus-Liśkiewicz et al.(2013)	pubmed:23834426	direct interaction	N/D	ENSG00000204256	BRD2	bromodomain containing 2(BRD2)	Yes
ENSMUSG00000024352	SPATA24	spermatogenesis associated 24(Spata24)	Korfanty et al.(2014)	pubmed:25450459	direct interaction	N/D	ENSG00000170469	SPATA24	spermatogenesis associated 24(SPATA24)	Yes
ENSMUSG00000024354	SLC23A1	solute carrier family 23 (nucleobase transporters), member 1(Slc23a1)	Kus-Liśkiewicz et al.(2013)	pubmed:23834426	direct interaction	N/D	ENSG00000170482	SLC23A1	solute carrier family 23 member 1(SLC23A1)	Yes
ENSMUSG00000024360	ETF1	eukaryotic translation termination factor 1(Etf1)	Kus-Liśkiewicz et al.(2013)	pubmed:23834426	direct interaction	N/D	ENSG00000120705	ETF1	eukaryotic translation termination factor 1(ETF1)	Yes
ENSMUSG00000024365	Cyp21a1	cytochrome P450, family 21, subfamily a, polypeptide 1(Cyp21a1)	Kus-Liśkiewicz et al.(2013)	pubmed:23834426	direct interaction	N/D	ENSG00000231852	CYP21A2	cytochrome P450 family 21 subfamily A member 2(CYP21A2)	Yes
ENSMUSG00000024370	CDC23	CDC23 cell division cycle 23(Cdc23)	Korfanty et al.(2014)	pubmed:25450459	direct interaction	N/D	ENSG00000094880	CDC23	cell division cycle 23(CDC23)	Yes
ENSMUSG00000024400	WDR33	WD repeat domain 33(Wdr33)	Kus-Liśkiewicz et al.(2013)	pubmed:23834426	direct interaction	N/D	ENSG00000136709	WDR33	WD repeat domain 33(WDR33)	Yes
ENSMUSG00000024401	TNF	tumor necrosis factor(Tnf)	Ambade et al.(2012)	pubmed:22105779	direct interaction	inhibits	ENSG00000232810	TNF	tumor necrosis factor(TNF)	No
ENSMUSG00000024409	PSORS1C2	psoriasis susceptibility 1 candidate 2 (human)(Psors1c2)	Kus-Liśkiewicz et al.(2013)	pubmed:23834426	direct interaction	N/D	ENSG00000204538	PSORS1C2	psoriasis susceptibility 1 candidate 2(PSORS1C2)	Yes
ENSMUSG00000024411	AQP4	aquaporin 4(Aqp4)	Korfanty et al.(2014)	pubmed:25450459	direct interaction	N/D	ENSG00000171885	AQP4	aquaporin 4(AQP4)	Yes
ENSMUSG00000024413	NPC1	Niemann-Pick type C1(Npc1)	Korfanty et al.(2014)	pubmed:25450459	direct interaction	N/D	ENSG00000141458	NPC1	NPC intracellular cholesterol transporter 1(NPC1)	Yes
ENSMUSG00000024414	MRPL27	mitochondrial ribosomal protein L27(Mrpl27)	Kus-Liśkiewicz et al.(2013)	pubmed:23834426	direct interaction	N/D	ENSG00000108826	MRPL27	mitochondrial ribosomal protein L27(MRPL27)	Yes
ENSMUSG00000024420	Zfp521	zinc finger protein 521(Zfp521)	Korfanty et al.(2014)	pubmed:25450459	direct interaction	N/D	ENSG00000198795	ZNF521	zinc finger protein 521(ZNF521)	Yes
ENSMUSG00000024426	ATAT1	alpha tubulin acetyltransferase 1(Atat1)	Kus-Liśkiewicz et al.(2013)	pubmed:23834426	direct interaction	N/D	ENSG00000137343	ATAT1	alpha tubulin acetyltransferase 1(ATAT1)	Yes
ENSMUSG00000024431	NR3C1	nuclear receptor subfamily 3, group C, member 1(Nr3c1)	Korfanty et al.(2014)	pubmed:25450459	direct interaction	N/D	ENSG00000113580	NR3C1	nuclear receptor subfamily 3 group C member 1(NR3C1)	Yes
ENSMUSG00000024446	RPP21	ribonuclease P 21 subunit(Rpp21)	Kus-Liśkiewicz et al.(2013)	pubmed:23834426	direct interaction	N/D	ENSG00000241370	RPP21	ribonuclease P/MRP subunit p21(RPP21)	Yes
ENSMUSG00000024456	DIAPH1	diaphanous related formin 1(Diaph1)	Kus-Liśkiewicz et al.(2013)	pubmed:23834426	direct interaction	N/D	ENSG00000131504	DIAPH1	diaphanous related formin 1(DIAPH1)	Yes
ENSMUSG00000024474	IK	IK cytokine(Ik)	Kus-Liśkiewicz et al.(2013)	pubmed:23834426	direct interaction	N/D	ENSG00000113141	MIR3655	microRNA 3655(MIR3655)	Yes
ENSMUSG00000024477	PGGT1B	protein geranylgeranyltransferase type I, beta subunit(Pggt1b)	Korfanty et al.(2014)	pubmed:25450459	direct interaction	N/D	ENSG00000164219	PGGT1B	protein geranylgeranyltransferase type I subunit beta(PGGT1B)	Yes
ENSMUSG00000024485	SLC4A9	solute carrier family 4, sodium bicarbonate cotransporter, member 9(Slc4a9)	Kus-Liśkiewicz et al.(2013)	pubmed:23834426	direct interaction	N/D	ENSG00000113073	SLC4A9	solute carrier family 4 member 9(SLC4A9)	Yes
ENSMUSG00000024491	RBM27	RNA binding motif protein 27(Rbm27)	Korfanty et al.(2014)	pubmed:25450459	direct interaction	N/D	ENSG00000091009	RBM27	RNA binding motif protein 27(RBM27)	Yes
ENSMUSG00000024493	LARS	leucyl-tRNA synthetase(Lars)	Korfanty et al.(2014)	pubmed:25450459	direct interaction	N/D	ENSG00000133706	LARS	leucyl-tRNA synthetase(LARS)	Yes
ENSMUSG00000024516	SEC11C	SEC11 homolog C, signal peptidase complex subunit(Sec11c)	Korfanty et al.(2014)	pubmed:25450459	direct interaction	N/D	ENSG00000166562	SEC11C	SEC11 homolog C, signal peptidase complex subunit(SEC11C)	Yes
ENSMUSG00000024517	GRP	gastrin releasing peptide(Grp)	Korfanty et al.(2014)	pubmed:25450459	direct interaction	N/D	ENSG00000134443	GRP	gastrin releasing peptide(GRP)	Yes
ENSMUSG00000024518	RAX	retina and anterior neural fold homeobox(Rax)	Korfanty et al.(2014)	pubmed:25450459	direct interaction	N/D	ENSG00000134438	RAX	retina and anterior neural fold homeobox(RAX)	Yes
ENSMUSG00000024524	GNAL	guanine nucleotide binding protein, alpha stimulating, olfactory type(Gnal)	Kus-Liśkiewicz et al.(2013)	pubmed:23834426	direct interaction	N/D	ENSG00000141404	GNAL	G protein subunit alpha L(GNAL)	Yes
[truncated: 7,839 more rows]

## Sheet: Nonvertebrate_unique
Ensemble ID of original gene	Official gene Symbol of original gene	Description of original gene	First author for original gene	Identifier of the publication for original gene	Interaction types for original gene	Regulatory information for original gene	Ensemble Gene ID of human orthologue	Official gene Symbol of human orthologue	Description of human orthologue	Novelty (target not characterized in detail)
[truncated: 268 more rows]
