# Supplementary material for: HSF1Base: A Comprehensive Database of HSF1 (Heat Shock Factor 1) Target Genes
Source: Int J Mol Sci. 2019 Nov 19;20(22):5815. doi: 10.3390/ijms20225815 (PMC6888953; doi:10.3390/ijms20225815)
Supplement: Supplementary file 1 [file ijms-20-05815-s001.zip › Table_S6.xlsx]

## Sheet: Selected HSF1 targets in human
Selected putative HSF1 target genes overrepresented in GO categories
chaperone-mediated protein folding	Ensemle Gene ID	Official Gene Symbol	Description	Cell type	Novelty (target not characterized in detail)	regulated directly by HSF1	Regulatory information
	ENSG00000204390	HSPA1L	heat shock protein family A (Hsp70) member 1 like(HSPA1L)	cervix adenocarcinoma|erythroleukemia cells|breast epithelium	Yes	Yes	activated
	ENSG00000204389	HSPA1A	heat shock protein family A (Hsp70) member 1A(HSPA1A)	cervix adenocarcinoma|erythroleukemia cells|breast epithelium	No	Yes	activated
	ENSG00000204388	hspa1b	heat shock protein family A (Hsp70) member 1B(HSPA1B)	cervix adenocarcinoma|erythroleukemia cells|breast epithelium	No	Yes	activated
	ENSG00000173110	HSPA6	heat shock protein family A (Hsp70) member 6(HSPA6)	cervix adenocarcinoma|erythroleukemia cells|breast epithelium	Yes	Yes	activated
	ENSG00000162616	DNAJB4	DnaJ heat shock protein family (Hsp40) member B4(DNAJB4)	cervix adenocarcinoma|erythroleukemia cells|breast epithelium	Yes	Yes	activated
	ENSG00000132002	DNAJB1	DnaJ heat shock protein family (Hsp40) member B1(DNAJB1)	cervix adenocarcinoma|erythroleukemia cells|breast epithelium	No	Yes	activated
	ENSG00000115541	hspe1	heat shock protein family E (Hsp10) member 1(HSPE1)	cervix adenocarcinoma|erythroleukemia cells|breast epithelium	No	Yes	activated
	ENSG00000113013	HSPA9	heat shock protein family A (Hsp70) member 9(HSPA9)	cervix adenocarcinoma|erythroleukemia cells|breast epithelium	No	N/D	N/D
	ENSG00000109971	HSPA8	heat shock protein family A (Hsp70) member 8(HSPA8)	cervix adenocarcinoma|erythroleukemia cells|breast epithelium	Yes	Yes	activated
	ENSG00000100380	ST13	suppression of tumorigenicity 13 (colon carcinoma) (Hsp70 interacting protein)(ST13)	cervix adenocarcinoma|erythroleukemia cells|breast epithelium	Yes	Yes	activated
	ENSG00000004478	FKBP4	FK506 binding protein 4(FKBP4)	cervix adenocarcinoma|erythroleukemia cells|breast epithelium	No	Yes	activated
ubiquitin protein ligase binding	ENSG00000204390	HSPA1L	heat shock protein family A (Hsp70) member 1 like(HSPA1L)	cervix adenocarcinoma|erythroleukemia cells|breast epithelium	Yes	Yes	activated
	ENSG00000204389	HSPA1A	heat shock protein family A (Hsp70) member 1A(HSPA1A)	cervix adenocarcinoma|erythroleukemia cells|breast epithelium	No	Yes	activated
	ENSG00000204388	hspa1b	heat shock protein family A (Hsp70) member 1B(HSPA1B)	cervix adenocarcinoma|erythroleukemia cells|breast epithelium	No	Yes	activated
	ENSG00000173110	HSPA6	heat shock protein family A (Hsp70) member 6(HSPA6)	cervix adenocarcinoma|erythroleukemia cells|breast epithelium	Yes	Yes	activated
	ENSG00000170315	UBB	ubiquitin B(UBB)	cervix adenocarcinoma|erythroleukemia cells|breast epithelium	No	Yes	activated
	ENSG00000150991	UBC	ubiquitin C(UBC)	cervix adenocarcinoma|erythroleukemia cells|breast epithelium	Yes	Yes	activated
chaperone binding	ENSG00000162616	DNAJB4	DnaJ heat shock protein family (Hsp40) member B4(DNAJB4)	cervix adenocarcinoma|erythroleukemia cells|breast epithelium	Yes	Yes	activated
	ENSG00000132002	DNAJB1	DnaJ heat shock protein family (Hsp40) member B1(DNAJB1)	cervix adenocarcinoma|erythroleukemia cells|breast epithelium	No	Yes	activated
	ENSG00000115541	hspe1	heat shock protein family E (Hsp10) member 1(HSPE1)	cervix adenocarcinoma|erythroleukemia cells|breast epithelium	No	Yes	activated
	ENSG00000110958	PTGES3	prostaglandin E synthase 3(PTGES3)	cervix adenocarcinoma|erythroleukemia cells|breast epithelium	Yes	N/D	N/D
	ENSG00000109971	HSPA8	heat shock protein family A (Hsp70) member 8(HSPA8)	cervix adenocarcinoma|erythroleukemia cells|breast epithelium	Yes	Yes	activated
unfolded protein binding	ENSG00000204390	HSPA1L	heat shock protein family A (Hsp70) member 1 like(HSPA1L)	cervix adenocarcinoma|erythroleukemia cells|breast epithelium	Yes	Yes	activated
	ENSG00000204389	HSPA1A	heat shock protein family A (Hsp70) member 1A(HSPA1A)	cervix adenocarcinoma|erythroleukemia cells|breast epithelium	No	Yes	activated
	ENSG00000204388	hspa1b	heat shock protein family A (Hsp70) member 1B(HSPA1B)	cervix adenocarcinoma|erythroleukemia cells|breast epithelium	No	Yes	activated
	ENSG00000173110	HSPA6	heat shock protein family A (Hsp70) member 6(HSPA6)	cervix adenocarcinoma|erythroleukemia cells|breast epithelium	Yes	Yes	activated
	ENSG00000162616	DNAJB4	DnaJ heat shock protein family (Hsp40) member B4(DNAJB4)	cervix adenocarcinoma|erythroleukemia cells|breast epithelium	Yes	Yes	activated
	ENSG00000144381	HSPD1	heat shock protein family D (Hsp60) member 1(HSPD1)	cervix adenocarcinoma|erythroleukemia cells|breast epithelium	No	Yes	activated
	ENSG00000132002	DNAJB1	DnaJ heat shock protein family (Hsp40) member B1(DNAJB1)	cervix adenocarcinoma|erythroleukemia cells|breast epithelium	No	Yes	activated
	ENSG00000115541	hspe1	heat shock protein family E (Hsp10) member 1(HSPE1)	cervix adenocarcinoma|erythroleukemia cells|breast epithelium	No	Yes	activated
	ENSG00000113013	HSPA9	heat shock protein family A (Hsp70) member 9(HSPA9)	cervix adenocarcinoma|erythroleukemia cells|breast epithelium	No	N/D	N/D
	ENSG00000109971	HSPA8	heat shock protein family A (Hsp70) member 8(HSPA8)	cervix adenocarcinoma|erythroleukemia cells|breast epithelium	Yes	Yes	activated
	ENSG00000096384	HSP90AB1	heat shock protein 90 alpha family class B member 1(HSP90AB1)	cervix adenocarcinoma|erythroleukemia cells|breast epithelium	Yes	Yes	activated
	ENSG00000090273	NUDC	nuclear distribution C, dynein complex regulator(NUDC)	cervix adenocarcinoma|erythroleukemia cells|breast epithelium	Yes	Yes	activated
	ENSG00000080824	HSP90AA1	heat shock protein 90 alpha family class A member 1(HSP90AA1)	cervix adenocarcinoma|erythroleukemia cells|breast epithelium	No	Yes	activated
chaperone	ENSG00000198162	MAN1A2	mannosidase alpha class 1A member 2(MAN1A2)	cervix adenocarcinoma|erythroleukemia cells|breast epithelium	Yes	N/D	N/D
	ENSG00000187189	TSPYL4	TSPY like 4(TSPYL4)	cervix adenocarcinoma|erythroleukemia cells|breast epithelium	Yes	Yes	activated
	ENSG00000184205	TSPYL2	TSPY like 2(TSPYL2)	cervix adenocarcinoma|erythroleukemia cells|breast epithelium	Yes	Yes	activated
	ENSG00000135624	CCT7	chaperonin containing TCP1 subunit 7(CCT7)	cervix adenocarcinoma|erythroleukemia cells|breast epithelium	Yes	N/D	N/D
	ENSG00000120438	TCP1	t-complex 1(TCP1)	cervix adenocarcinoma|erythroleukemia cells|breast epithelium	Yes	Yes	activated
	ENSG00000115541	hspe1	heat shock protein family E (Hsp10) member 1(HSPE1)	cervix adenocarcinoma|erythroleukemia cells|breast epithelium	No	Yes	activated
	ENSG00000115484	CCT4	chaperonin containing TCP1 subunit 4(CCT4)	cervix adenocarcinoma|erythroleukemia cells|breast epithelium	Yes	N/D	N/D
	ENSG00000110958	PTGES3	prostaglandin E synthase 3(PTGES3)	cervix adenocarcinoma|erythroleukemia cells|breast epithelium	Yes	N/D	N/D
	ENSG00000096384	HSP90AB1	heat shock protein 90 alpha family class B member 1(HSP90AB1)	cervix adenocarcinoma|erythroleukemia cells|breast epithelium	Yes	Yes	activated
	ENSG00000080824	HSP90AA1	heat shock protein 90 alpha family class A member 1(HSP90AA1)	cervix adenocarcinoma|erythroleukemia cells|breast epithelium	No	Yes	activated
	ENSG00000004478	FKBP4	FK506 binding protein 4(FKBP4)	cervix adenocarcinoma|erythroleukemia cells|breast epithelium	No	Yes	activated
chaperonin	ENSG00000135624	CCT7	chaperonin containing TCP1 subunit 7(CCT7)	cervix adenocarcinoma|erythroleukemia cells|breast epithelium	Yes	N/D	N/D
	ENSG00000120438	TCP1	t-complex 1(TCP1)	cervix adenocarcinoma|erythroleukemia cells|breast epithelium	Yes	Yes	activated
	ENSG00000115541	hspe1	heat shock protein family E (Hsp10) member 1(HSPE1)	cervix adenocarcinoma|erythroleukemia cells|breast epithelium	No	Yes	activated
	ENSG00000115484	CCT4	chaperonin containing TCP1 subunit 4(CCT4)	cervix adenocarcinoma|erythroleukemia cells|breast epithelium	Yes	N/D	N/D
extracellular matrix structural protein	ENSG00000163703	creld1	cysteine rich with EGF like domains 1(CRELD1)	cervix adenocarcinoma|erythroleukemia cells|breast epithelium	Yes	Yes	activated
	ENSG00000115380	EFEMP1	EGF containing fibulin like extracellular matrix protein 1(EFEMP1)	cervix adenocarcinoma|erythroleukemia cells|breast epithelium	Yes	Yes	activated
	ENSG00000090006	LTBP4	latent transforming growth factor beta binding protein 4(LTBP4)	cervix adenocarcinoma|erythroleukemia cells|breast epithelium	Yes	Yes	activated
	ENSG00000049323	LTBP1	latent transforming growth factor beta binding protein 1(LTBP1)	cervix adenocarcinoma|erythroleukemia cells|breast epithelium	Yes	N/D	N/D
Signaling by NOTCH1	ENSG00000170315	UBB	ubiquitin B(UBB)	cervix adenocarcinoma|erythroleukemia cells|breast epithelium	No	Yes	activated
	ENSG00000150991	UBC	ubiquitin C(UBC)	cervix adenocarcinoma|erythroleukemia cells|breast epithelium	Yes	Yes	activated
	ENSG00000148400	notch1	notch 1(NOTCH1)	cervix adenocarcinoma|erythroleukemia cells|breast epithelium	Yes	Yes	activated
	ENSG00000101849	TBL1X	transducin beta like 1X-linked(TBL1X)	cervix adenocarcinoma|erythroleukemia cells|breast epithelium	Yes	Yes	inhibited
	ENSG00000091073	DTX2	deltex E3 ubiquitin ligase 2(DTX2)	cervix adenocarcinoma|erythroleukemia cells|breast epithelium	Yes	Yes	activated
Apoptosis signaling pathway	ENSG00000204390	HSPA1L	heat shock protein family A (Hsp70) member 1 like(HSPA1L)	cervix adenocarcinoma|erythroleukemia cells|breast epithelium	Yes	Yes	activated
	ENSG00000204389	HSPA1A	heat shock protein family A (Hsp70) member 1A(HSPA1A)	cervix adenocarcinoma|erythroleukemia cells|breast epithelium	No	Yes	activated
	ENSG00000204388	hspa1b	heat shock protein family A (Hsp70) member 1B(HSPA1B)	cervix adenocarcinoma|erythroleukemia cells|breast epithelium	No	Yes	activated
	ENSG00000177606	JUN	Jun proto-oncogene, AP-1 transcription factor subunit(JUN)	cervix adenocarcinoma|erythroleukemia cells|breast epithelium	No	Yes	activated
	ENSG00000173110	HSPA6	heat shock protein family A (Hsp70) member 6(HSPA6)	cervix adenocarcinoma|erythroleukemia cells|breast epithelium	Yes	Yes	activated
	ENSG00000171552	BCL2L1	BCL2 like 1(BCL2L1)	cervix adenocarcinoma|erythroleukemia cells|breast epithelium	Yes	Yes	activated
	ENSG00000171132	PRKCE	protein kinase C epsilon(PRKCE)	cervix adenocarcinoma|erythroleukemia cells|breast epithelium	Yes	N/D	N/D
	ENSG00000170345	FOS	Fos proto-oncogene, AP-1 transcription factor subunit(FOS)	cervix adenocarcinoma|erythroleukemia cells|breast epithelium	Yes	Yes	activated
	ENSG00000162772	ATF3	activating transcription factor 3(ATF3)	cervix adenocarcinoma|erythroleukemia cells|breast epithelium	No	Yes	activated
	ENSG00000151929	BAG3	BCL2 associated athanogene 3(BAG3)	cervix adenocarcinoma|erythroleukemia cells|breast epithelium	No	Yes	activated
	ENSG00000109971	HSPA8	heat shock protein family A (Hsp70) member 8(HSPA8)	cervix adenocarcinoma|erythroleukemia cells|breast epithelium	Yes	Yes	activated
	ENSG00000104814	MAP4K1	mitogen-activated protein kinase kinase kinase kinase 1(MAP4K1)	cervix adenocarcinoma|erythroleukemia cells|breast epithelium	Yes	Yes	activated
	ENSG00000077150	NFKB2	nuclear factor kappa B subunit 2(NFKB2)	cervix adenocarcinoma|erythroleukemia cells|breast epithelium	Yes	Yes	activated
	ENSG00000071054	map4k4	mitogen-activated protein kinase kinase kinase kinase 4(MAP4K4)	cervix adenocarcinoma|erythroleukemia cells|breast epithelium	Yes	N/D	N/D
	ENSG00000003402	CFLAR	CASP8 and FADD like apoptosis regulator(CFLAR)	cervix adenocarcinoma|erythroleukemia cells|breast epithelium	Yes	Yes	activated
	ENSG00000003400	CASP10	caspase 10(CASP10)	cervix adenocarcinoma|erythroleukemia cells|breast epithelium	Yes	N/D	N/D
Inflammasomes	ENSG00000171552	BCL2L1	BCL2 like 1(BCL2L1)	breast epithelium|cervix adenocarcinoma	Yes	Yes	activated
	ENSG00000165416	SUGT1	SGT1 homolog, MIS12 kinetochore complex assembly cochaperone(SUGT1)	breast epithelium|cervix adenocarcinoma|erythroleukemia cells	Yes	Yes	activated
	ENSG00000142192	APP	amyloid beta precursor protein(APP)	breast epithelium|cervix adenocarcinoma	Yes	Yes	activated
	ENSG00000103313	MEFV	Mediterranean fever(MEFV)	breast epithelium|cervix adenocarcinoma|erythroleukemia cells	Yes	Yes	activated
	ENSG00000096384	HSP90AB1	heat shock protein 90 alpha family class B member 1(HSP90AB1)	breast epithelium|cervix adenocarcinoma|erythroleukemia cells	Yes	Yes	activated
	ENSG00000077150	NFKB2	nuclear factor kappa B subunit 2(NFKB2)	breast epithelium|cervix adenocarcinoma	Yes	Yes	activated
BMAL1:CLOCK,NPAS2 activates circadian gene expression	ENSG00000186350	RXRA	retinoid X receptor alpha(RXRA)	breast epithelium|cervix adenocarcinoma	Yes	Yes	activated
	ENSG00000151014	NOCT	nocturnin(NOCT)	breast epithelium|cervix adenocarcinoma	Yes	Yes	activated
	ENSG00000140396	NCOA2	nuclear receptor coactivator 2(NCOA2)	breast epithelium|cervix adenocarcinoma	Yes	Yes	inhibited
	ENSG00000134107	BHLHE40	basic helix-loop-helix family member e40(BHLHE40)	breast epithelium|cervix adenocarcinoma	Yes	Yes	activated
	ENSG00000133794	ARNTL	aryl hydrocarbon receptor nuclear translocator like(ARNTL)	breast epithelium|cervix adenocarcinoma	Yes	Yes	inhibited
	ENSG00000106366	SERPINE1	serpin family E member 1(SERPINE1)	breast epithelium|cervix adenocarcinoma	No	Yes	activated
	ENSG00000105516	DBP	D-box binding PAR bZIP transcription factor(DBP)	breast epithelium|cervix adenocarcinoma|erythroleukemia cells	Yes	Yes	activated
	ENSG00000101849	TBL1X	transducin beta like 1X-linked(TBL1X)	breast epithelium|cervix adenocarcinoma|erythroleukemia cells	Yes	Yes	inhibited
RAF-independent MAPK1/3 activation	ENSG00000160712	IL6R	interleukin 6 receptor(IL6R)	breast epithelium|erythroleukemia cells	Yes	N/D	N/D
	ENSG00000158050	DUSP2	dual specificity phosphatase 2(DUSP2)	breast epithelium|cervix adenocarcinoma	Yes	Yes	activated
	ENSG00000143507	DUSP10	dual specificity phosphatase 10(DUSP10)	breast epithelium|cervix adenocarcinoma	Yes	Yes	activated
	ENSG00000138166	DUSP5	dual specificity phosphatase 5(DUSP5)	breast epithelium|cervix adenocarcinoma	Yes	Yes	activated
	ENSG00000126934	MAP2K2	mitogen-activated protein kinase kinase 2(MAP2K2)	breast epithelium|cervix adenocarcinoma	Yes	Yes	activated
	ENSG00000120129	DUSP1	dual specificity phosphatase 1(DUSP1)	breast epithelium|cervix adenocarcinoma|erythroleukemia cells	Yes	Yes	activated
HDMs demethylate histones	ENSG00000172943	PHF8	PHD finger protein 8(PHF8)	breast epithelium|cervix adenocarcinoma	Yes	Yes	activated
	ENSG00000158406	Hist1h4h	histone cluster 1 H4 family member h(HIST1H4H)	breast epithelium|erythroleukemia cells	Yes	N/D	N/D
	ENSG00000150347	ARID5B	AT-rich interaction domain 5B(ARID5B)	breast epithelium|cervix adenocarcinoma	Yes	Yes	activated
	ENSG00000147050	KDM6A	lysine demethylase 6A(KDM6A)	breast epithelium|erythroleukemia cells	Yes	N/D	N/D
	ENSG00000127663	KDM4B	lysine demethylase 4B(KDM4B)	breast epithelium|cervix adenocarcinoma|erythroleukemia cells	Yes	Yes	activated
	ENSG00000070495	JMJD6	arginine demethylase and lysine hydroxylase(JMJD6)	breast epithelium|cervix adenocarcinoma|erythroleukemia cells	Yes	Yes	activated
	ENSG00000004487	KDM1A	lysine demethylase 1A(KDM1A)	breast epithelium|erythroleukemia cells	Yes	N/D	N/D
Negative regulation of MAPK pathway	ENSG00000170315	UBB	ubiquitin B(UBB)	breast epithelium|cervix adenocarcinoma|erythroleukemia cells	No	Yes	activated
	ENSG00000158050	DUSP2	dual specificity phosphatase 2(DUSP2)	breast epithelium|cervix adenocarcinoma	Yes	Yes	activated
	ENSG00000150991	UBC	ubiquitin C(UBC)	breast epithelium|cervix adenocarcinoma|erythroleukemia cells	Yes	Yes	activated
	ENSG00000143507	DUSP10	dual specificity phosphatase 10(DUSP10)	breast epithelium|cervix adenocarcinoma	Yes	Yes	activated
	ENSG00000141068	KSR1	kinase suppressor of ras 1(KSR1)	breast epithelium|erythroleukemia cells	Yes	N/D	N/D
	ENSG00000138166	DUSP5	dual specificity phosphatase 5(DUSP5)	breast epithelium|cervix adenocarcinoma	Yes	Yes	activated
	ENSG00000126934	MAP2K2	mitogen-activated protein kinase kinase 2(MAP2K2)	breast epithelium|cervix adenocarcinoma	Yes	Yes	activated
	ENSG00000120129	DUSP1	dual specificity phosphatase 1(DUSP1)	breast epithelium|cervix adenocarcinoma|erythroleukemia cells	Yes	Yes	activated
DNA binding, bending	ENSG00000273802	Hist1h2bg	histone cluster 1 H2B family member g(HIST1H2BG)	cervix adenocarcinoma	Yes	N/D	N/D
	ENSG00000273703	hist1h2bm	histone cluster 1 H2B family member m(HIST1H2BM)	cervix adenocarcinoma	Yes	N/D	N/D
	ENSG00000270882	Hist2h4a	histone cluster 2 H4 family member a(HIST2H4A)	cervix adenocarcinoma	Yes	N/D	N/D
	ENSG00000233822	Hist1h2bn	histone cluster 1 H2B family member n(HIST1H2BN)	cervix adenocarcinoma	Yes	N/D	N/D
	ENSG00000203814	HIST2H2BF	histone cluster 2 H2B family member f(HIST2H2BF)	cervix adenocarcinoma	Yes	N/D	N/D
	ENSG00000189060	H1F0	H1 histone family member 0(H1F0)	cervix adenocarcinoma	Yes	N/D	N/D
	ENSG00000187837	HIST1H1C	histone cluster 1 H1 family member c(HIST1H1C)	cervix adenocarcinoma	Yes	N/D	N/D
	ENSG00000184897	H1FX	H1 histone family member X(H1FX)	cervix adenocarcinoma	Yes	N/D	N/D
	ENSG00000184678	HIST2H2BE	histone cluster 2 H2B family member e(HIST2H2BE)	cervix adenocarcinoma	Yes	Yes	activated
	ENSG00000184357	HIST1H1B	histone cluster 1 H1 family member b(HIST1H1B)	cervix adenocarcinoma	Yes	N/D	N/D
	ENSG00000168298	HIST1H1E	histone cluster 1 H1 family member e(HIST1H1E)	cervix adenocarcinoma	Yes	N/D	N/D
	ENSG00000158373	HIST1H2BD	histone cluster 1 H2B family member d(HIST1H2BD)	cervix adenocarcinoma	Yes	N/D	N/D
	ENSG00000151503	NCAPD3	non-SMC condensin II complex subunit D3(NCAPD3)	cervix adenocarcinoma	Yes	N/D	N/D
	ENSG00000137804	NUSAP1	nucleolar and spindle associated protein 1(NUSAP1)	cervix adenocarcinoma	Yes	N/D	N/D
	ENSG00000124635	Hist1h2bj	histone cluster 1 H2B family member j(HIST1H2BJ)	cervix adenocarcinoma	Yes	N/D	N/D
	ENSG00000124610	Hist1h1a	histone cluster 1 H1 family member a(HIST1H1A)	cervix adenocarcinoma	Yes	N/D	N/D
histone	ENSG00000278677	hist1h2am	histone cluster 1 H2A family member m(HIST1H2AM)	cervix adenocarcinoma	Yes	N/D	N/D
	ENSG00000276903	hist1h2al	histone cluster 1 H2A family member l(HIST1H2AL)	cervix adenocarcinoma	Yes	N/D	N/D
	ENSG00000275221	Hist1h2ak	histone cluster 1 H2A family member k(HIST1H2AK)	cervix adenocarcinoma	Yes	N/D	N/D
	ENSG00000274997	hist1h2ah	histone cluster 1 H2A family member h(HIST1H2AH)	cervix adenocarcinoma	Yes	N/D	N/D
	ENSG00000273802	Hist1h2bg	histone cluster 1 H2B family member g(HIST1H2BG)	cervix adenocarcinoma	Yes	N/D	N/D
	ENSG00000273703	hist1h2bm	histone cluster 1 H2B family member m(HIST1H2BM)	cervix adenocarcinoma	Yes	N/D	N/D
	ENSG00000270882	Hist2h4a	histone cluster 2 H4 family member a(HIST2H4A)	cervix adenocarcinoma	Yes	N/D	N/D
	ENSG00000233822	Hist1h2bn	histone cluster 1 H2B family member n(HIST1H2BN)	cervix adenocarcinoma	Yes	N/D	N/D
	ENSG00000203814	HIST2H2BF	histone cluster 2 H2B family member f(HIST2H2BF)	cervix adenocarcinoma	Yes	N/D	N/D
	ENSG00000203812	Hist2h2aa3	histone cluster 2 H2A family member a3(HIST2H2AA3)	cervix adenocarcinoma	Yes	Yes	activated
	ENSG00000196787	Hist1h2ag	histone cluster 1 H2A family member g(HIST1H2AG)	cervix adenocarcinoma	Yes	N/D	N/D
	ENSG00000196747	Hist1h2ai	histone cluster 1 H2A family member i(HIST1H2AI)	cervix adenocarcinoma	Yes	N/D	N/D
	ENSG00000189060	H1F0	H1 histone family member 0(H1F0)	cervix adenocarcinoma	Yes	N/D	N/D
	ENSG00000187837	HIST1H1C	histone cluster 1 H1 family member c(HIST1H1C)	cervix adenocarcinoma	Yes	N/D	N/D
	ENSG00000184897	H1FX	H1 histone family member X(H1FX)	cervix adenocarcinoma	Yes	N/D	N/D
	ENSG00000184678	HIST2H2BE	histone cluster 2 H2B family member e(HIST2H2BE)	cervix adenocarcinoma	Yes	Yes	activated
	ENSG00000184357	HIST1H1B	histone cluster 1 H1 family member b(HIST1H1B)	cervix adenocarcinoma	Yes	N/D	N/D
	ENSG00000180573	Hist1h2ac	histone cluster 1 H2A family member c(HIST1H2AC)	cervix adenocarcinoma	Yes	N/D	N/D
	ENSG00000168298	HIST1H1E	histone cluster 1 H1 family member e(HIST1H1E)	cervix adenocarcinoma	Yes	N/D	N/D
	ENSG00000158373	HIST1H2BD	histone cluster 1 H2B family member d(HIST1H2BD)	cervix adenocarcinoma	Yes	N/D	N/D
	ENSG00000124635	Hist1h2bj	histone cluster 1 H2B family member j(HIST1H2BJ)	cervix adenocarcinoma	Yes	N/D	N/D
	ENSG00000124610	Hist1h1a	histone cluster 1 H1 family member a(HIST1H1A)	cervix adenocarcinoma	Yes	N/D	N/D
	ENSG00000105556	MIER2	MIER family member 2(MIER2)	cervix adenocarcinoma	Yes	N/D	N/D
TGF-beta signaling pathway	ENSG00000243709	lefty1	left-right determination factor 1(LEFTY1)	cervix adenocarcinoma	Yes	N/D	N/D
	ENSG00000213281	NRAS	neuroblastoma RAS viral oncogene homolog(NRAS)	cervix adenocarcinoma	Yes	N/D	N/D
	ENSG00000175592	fosl1	FOS like 1, AP-1 transcription factor subunit(FOSL1)	cervix adenocarcinoma	Yes	N/D	N/D
	ENSG00000171223	JUNB	JunB proto-oncogene, AP-1 transcription factor subunit(JUNB)	cervix adenocarcinoma	Yes	N/D	N/D
	ENSG00000170365	SMAD1	SMAD family member 1(SMAD1)	cervix adenocarcinoma	Yes	N/D	N/D
	ENSG00000166949	SMAD3	SMAD family member 3(SMAD3)	cervix adenocarcinoma	Yes	N/D	N/D
	ENSG00000164442	CITED2	Cbp/p300 interacting transactivator with Glu/Asp rich carboxy-terminal domain 2(CITED2)	cervix adenocarcinoma	Yes	N/D	N/D
	ENSG00000164404	GDF9	growth differentiation factor 9(GDF9)	cervix adenocarcinoma	Yes	N/D	N/D
	ENSG00000163877	SNIP1	Smad nuclear interacting protein 1(SNIP1)	cervix adenocarcinoma	Yes	N/D	N/D
	ENSG00000143768	LEFTY2	left-right determination factor 2(LEFTY2)	cervix adenocarcinoma	Yes	N/D	N/D
	ENSG00000138379	MSTN	myostatin(MSTN)	cervix adenocarcinoma	Yes	N/D	N/D
	ENSG00000130522	jund	JunD proto-oncogene, AP-1 transcription factor subunit(JUND)	cervix adenocarcinoma	Yes	N/D	N/D
	ENSG00000130513	GDF15	growth differentiation factor 15(GDF15)	cervix adenocarcinoma	Yes	N/D	N/D
	ENSG00000125378	BMP4	bone morphogenetic protein 4(BMP4)	cervix adenocarcinoma	Yes	Yes	activated
	ENSG00000107643	MAPK8	mitogen-activated protein kinase 8(MAPK8)	cervix adenocarcinoma	Yes	N/D	N/D
	ENSG00000106799	TGFBR1	transforming growth factor beta receptor 1(TGFBR1)	cervix adenocarcinoma	Yes	N/D	N/D
	ENSG00000105329	TGFB1	transforming growth factor beta 1(TGFB1)	cervix adenocarcinoma	Yes	N/D	N/D
	ENSG00000101665	SMAD7	SMAD family member 7(SMAD7)	cervix adenocarcinoma	Yes	N/D	N/D
	ENSG00000095739	BAMBI	BMP and activin membrane bound inhibitor(BAMBI)	cervix adenocarcinoma	Yes	N/D	N/D
	ENSG00000092969	TGFB2	transforming growth factor beta 2(TGFB2)	cervix adenocarcinoma	Yes	N/D	N/D
Integrin signalling pathway	ENSG00000213281	NRAS	neuroblastoma RAS viral oncogene homolog(NRAS)	cervix adenocarcinoma	Yes	N/D	N/D
	ENSG00000204291	COL15A1	collagen type XV alpha 1 chain(COL15A1)	cervix adenocarcinoma	Yes	N/D	N/D
	ENSG00000197565	COL4A6	collagen type IV alpha 6 chain(COL4A6)	cervix adenocarcinoma	Yes	Yes	activated
	ENSG00000197442	MAP3K5	mitogen-activated protein kinase kinase kinase 5(MAP3K5)	cervix adenocarcinoma	Yes	N/D	N/D
	ENSG00000187908	DMBT1	deleted in malignant brain tumors 1(DMBT1)	cervix adenocarcinoma	Yes	N/D	N/D
	ENSG00000181467	RAP2B	RAP2B, member of RAS oncogene family(RAP2B)	cervix adenocarcinoma	Yes	N/D	N/D
	ENSG00000172037	LAMB2	laminin subunit beta 2(LAMB2)	cervix adenocarcinoma	Yes	N/D	N/D
	ENSG00000169896	ITGAM	integrin subunit alpha M(ITGAM)	cervix adenocarcinoma	Yes	N/D	N/D
	ENSG00000169756	LIMS1	LIM zinc finger domain containing 1(LIMS1)	cervix adenocarcinoma	Yes	N/D	N/D
	ENSG00000169067	ACTBL2	actin, beta like 2(ACTBL2)	cervix adenocarcinoma	Yes	N/D	N/D
	ENSG00000169031	COL4A3	collagen type IV alpha 3 chain(COL4A3)	cervix adenocarcinoma	Yes	N/D	N/D
	ENSG00000163466	ARPC2	actin related protein 2/3 complex subunit 2(ARPC2)	cervix adenocarcinoma	Yes	N/D	N/D
	ENSG00000155366	RHOC	ras homolog family member C(RHOC)	cervix adenocarcinoma	Yes	N/D	N/D
	ENSG00000143632	ACTA1	actin, alpha 1, skeletal muscle(ACTA1)	cervix adenocarcinoma	Yes	N/D	N/D
	ENSG00000132470	ITGB4	integrin subunit beta 4(ITGB4)	cervix adenocarcinoma	Yes	N/D	N/D
	ENSG00000127947	PTPN12	protein tyrosine phosphatase, non-receptor type 12(PTPN12)	cervix adenocarcinoma	Yes	N/D	N/D
	ENSG00000125249	RAP2A	RAP2A, member of RAS oncogene family(RAP2A)	cervix adenocarcinoma	Yes	N/D	N/D
	ENSG00000117461	PIK3R3	phosphoinositide-3-kinase regulatory subunit 3(PIK3R3)	cervix adenocarcinoma	Yes	N/D	N/D
	ENSG00000115414	FN1	fibronectin 1(FN1)	cervix adenocarcinoma	No	Yes	activated
	ENSG00000112280	COL9A1	collagen type IX alpha 1 chain(COL9A1)	cervix adenocarcinoma	Yes	N/D	N/D
	ENSG00000108830	RND2	Rho family GTPase 2(RND2)	cervix adenocarcinoma	Yes	N/D	N/D
	ENSG00000107643	MAPK8	mitogen-activated protein kinase 8(MAPK8)	cervix adenocarcinoma	Yes	N/D	N/D
	ENSG00000106780	MEGF9	multiple EGF like domains 9(MEGF9)	cervix adenocarcinoma	Yes	N/D	N/D
	ENSG00000100485	SOS2	SOS Ras/Rho guanine nucleotide exchange factor 2(SOS2)	cervix adenocarcinoma	Yes	N/D	N/D
	ENSG00000099942	CRKL	CRK like proto-oncogene, adaptor protein(CRKL)	cervix adenocarcinoma	Yes	N/D	N/D
	ENSG00000089159	PXN	paxillin(PXN)	cervix adenocarcinoma	Yes	N/D	N/D
	ENSG00000084636	COL16A1	collagen type XVI alpha 1 chain(COL16A1)	cervix adenocarcinoma	Yes	N/D	N/D
	ENSG00000081052	COL4A4	collagen type IV alpha 4 chain(COL4A4)	cervix adenocarcinoma	Yes	N/D	N/D
	ENSG00000051382	pik3cb	phosphatidylinositol-4,5-bisphosphate 3-kinase catalytic subunit beta(PIK3CB)	cervix adenocarcinoma	Yes	N/D	N/D
	ENSG00000005884	ITGA3	integrin subunit alpha 3(ITGA3)	cervix adenocarcinoma	Yes	N/D	N/D
WNT5A-dependent internalization of FZD4	ENSG00000196961	AP2A1	adaptor related protein complex 2 alpha 1 subunit(AP2A1)	erythroleukemia cells	Yes	N/D	N/D
	ENSG00000174804	FZD4	frizzled class receptor 4	erythroleukemia cells	No	Yes	activated
	ENSG00000166501	PRKCB	protein kinase C beta(PRKCB)	erythroleukemia cells	Yes	N/D	N/D
	ENSG00000141367	CLTC	clathrin heavy chain(CLTC)	erythroleukemia cells	Yes	N/D	N/D
Clathrin-mediated endocytosis	ENSG00000196961	AP2A1	adaptor related protein complex 2 alpha 1 subunit(AP2A1)	erythroleukemia cells	Yes	N/D	N/D
	ENSG00000174804	FZD4	frizzled class receptor 4	erythroleukemia cells	No	Yes	activated
	ENSG00000170315	UBB	ubiquitin B	erythroleukemia cells	No	Yes	activated
	ENSG00000141985	SH3GL1	SH3 domain containing GRB2 like 1, endophilin A2(SH3GL1)	erythroleukemia cells	Yes	N/D	N/D
	ENSG00000141367	CLTC	clathrin heavy chain(CLTC)	erythroleukemia cells	Yes	N/D	N/D
	ENSG00000137486	ARRB1	arrestin beta 1(ARRB1)	erythroleukemia cells	Yes	N/D	N/D
	ENSG00000136717	BIN1	bridging integrator 1(BIN1)	erythroleukemia cells	Yes	N/D	N/D
	ENSG00000109971	HSPA8	heat shock protein family A (Hsp70) member 8	erythroleukemia cells	No	Yes	activated
	ENSG00000085832	EPS15	epidermal growth factor receptor pathway substrate 15(EPS15)	erythroleukemia cells	Yes	N/D	N/D
	ENSG00000081479	LRP2	LDL receptor related protein 2(LRP2)	erythroleukemia cells	Yes	N/D	N/D
	ENSG00000079805	DNM2	dynamin 2(DNM2)	erythroleukemia cells	Yes	N/D	N/D
cell adhesion	ENSG00000276547	PCDHGB5	protocadherin gamma subfamily B, 5(PCDHGB5)	breast epithelium	Yes	N/D	N/D
	ENSG00000264343	NOTCH2NL	notch 2 N-terminal like(NOTCH2NL)	breast epithelium	Yes	N/D	N/D
	ENSG00000253767	PCDHGA8	protocadherin gamma subfamily A, 8(PCDHGA8)	breast epithelium	Yes	N/D	N/D
	ENSG00000214944	ARHGEF28	Rho guanine nucleotide exchange factor 28(ARHGEF28)	breast epithelium	Yes	N/D	N/D
	ENSG00000204956	PCDHGA1	protocadherin gamma subfamily A, 1(PCDHGA1)	breast epithelium	Yes	N/D	N/D
	ENSG00000197885	nkiras1	NFKB inhibitor interacting Ras like 1(NKIRAS1)	breast epithelium	Yes	N/D	N/D
	ENSG00000184226	pcdh9	protocadherin 9(PCDH9)	breast epithelium	Yes	N/D	N/D
	ENSG00000183230	CTNNA3	catenin alpha 3(CTNNA3)	breast epithelium	Yes	N/D	N/D
	ENSG00000169398	PTK2	protein tyrosine kinase 2(PTK2)	breast epithelium	Yes	N/D	N/D
	ENSG00000158714	SLAMF8	SLAM family member 8(SLAMF8)	breast epithelium	Yes	N/D	N/D
	ENSG00000154162	CDH12	cadherin 12(CDH12)	breast epithelium	Yes	N/D	N/D
	ENSG00000145934	TENM2	teneurin transmembrane protein 2(TENM2)	breast epithelium	Yes	N/D	N/D
	ENSG00000143217	NECTIN4	nectin cell adhesion molecule 4(NECTIN4)	breast epithelium	Yes	N/D	N/D
	ENSG00000140945	CDH13	cadherin 13(CDH13)	breast epithelium	Yes	N/D	N/D
	ENSG00000137251	TINAG	tubulointerstitial nephritis antigen(TINAG)	breast epithelium	Yes	N/D	N/D
	ENSG00000135424	itga7	integrin subunit alpha 7(ITGA7)	breast epithelium	Yes	N/D	N/D
	ENSG00000135046	ANXA1	annexin A1(ANXA1)	breast epithelium	Yes	N/D	N/D
	ENSG00000117215	PLA2G2D	phospholipase A2 group IID(PLA2G2D)	breast epithelium	Yes	N/D	N/D
	ENSG00000117090	SLAMF1	signaling lymphocytic activation molecule family member 1(SLAMF1)	breast epithelium	Yes	N/D	N/D
	ENSG00000116473	RAP1A	RAP1A, member of RAS oncogene family(RAP1A)	breast epithelium	Yes	N/D	N/D
	ENSG00000116117	PARD3B	par-3 family cell polarity regulator beta(PARD3B)	breast epithelium	Yes	N/D	N/D
	ENSG00000096696	DSP	desmoplakin(DSP)	breast epithelium	Yes	N/D	N/D
	ENSG00000081277	pkp1	plakophilin 1(PKP1)	breast epithelium	Yes	Yes	inhibited
	ENSG00000079308	TNS1	tensin 1(TNS1)	breast epithelium	Yes	N/D	N/D
	ENSG00000076356	PLXNA2	plexin A2(PLXNA2)	breast epithelium	Yes	N/D	N/D
	ENSG00000074527	NTN4	netrin 4(NTN4)	breast epithelium	Yes	N/D	N/D
	ENSG00000062038	CDH3	cadherin 3(CDH3)	breast epithelium	Yes	N/D	N/D
	ENSG00000057294	PKP2	plakophilin 2(PKP2)	breast epithelium	Yes	N/D	N/D
	ENSG00000044115	CTNNA1	catenin alpha 1(CTNNA1)	breast epithelium	Yes	N/D	N/D
	ENSG00000005844	ITGAL	integrin subunit alpha L(ITGAL)	breast epithelium	Yes	N/D	N/D
cadherin binding	ENSG00000198561	CTNND1	catenin delta 1(CTNND1)	breast epithelium	Yes	N/D	N/D
	ENSG00000179242	CDH4	cadherin 4(CDH4)	breast epithelium	Yes	N/D	N/D
	ENSG00000178209	PLEC	plectin(PLEC)	breast epithelium	Yes	N/D	N/D
	ENSG00000169862	CTNND2	catenin delta 2(CTNND2)	breast epithelium	Yes	N/D	N/D
	ENSG00000168036	CTNNB1	catenin beta 1(CTNNB1)	breast epithelium	Yes	N/D	N/D
	ENSG00000167880	EVPL	envoplakin(EVPL)	breast epithelium	Yes	N/D	N/D
	ENSG00000154162	CDH12	cadherin 12(CDH12)	breast epithelium	Yes	N/D	N/D
	ENSG00000151914	DST	dystonin(DST)	breast epithelium	Yes	N/D	N/D
	ENSG00000145526	CDH18	cadherin 18(CDH18)	breast epithelium	Yes	N/D	N/D
	ENSG00000140945	CDH13	cadherin 13(CDH13)	breast epithelium	Yes	N/D	N/D
	ENSG00000135046	ANXA1	annexin A1(ANXA1)	breast epithelium	Yes	N/D	N/D
	ENSG00000118898	PPL	periplakin(PPL)	breast epithelium	Yes	N/D	N/D
	ENSG00000096696	DSP	desmoplakin(DSP)	breast epithelium	Yes	N/D	N/D
	ENSG00000081277	pkp1	plakophilin 1(PKP1)	breast epithelium	Yes	Yes	inhibited
	ENSG00000062038	CDH3	cadherin 3(CDH3)	breast epithelium	Yes	N/D	N/D
	ENSG00000057294	PKP2	plakophilin 2(PKP2)	breast epithelium	Yes	N/D	N/D
intermediate filament	ENSG00000198561	CTNND1	catenin delta 1(CTNND1)	breast epithelium	Yes	N/D	N/D
	ENSG00000178209	PLEC	plectin(PLEC)	breast epithelium	Yes	N/D	N/D
	ENSG00000169862	CTNND2	catenin delta 2(CTNND2)	breast epithelium	Yes	N/D	N/D
	ENSG00000167880	EVPL	envoplakin(EVPL)	breast epithelium	Yes	N/D	N/D
	ENSG00000151914	DST	dystonin(DST)	breast epithelium	Yes	N/D	N/D
	ENSG00000118898	PPL	periplakin(PPL)	breast epithelium	Yes	N/D	N/D
	ENSG00000096696	DSP	desmoplakin(DSP)	breast epithelium	Yes	N/D	N/D
	ENSG00000081277	pkp1	plakophilin 1(PKP1)	breast epithelium	Yes	Yes	inhibited
	ENSG00000057294	PKP2	plakophilin 2(PKP2)	breast epithelium	Yes	N/D	N/D

## Sheet: Selected HSF1 targets in mouse
Selected putative HSF1 target genes overrepresented in GO categories
	Ensemle Gene ID	Official Gene Symbol	Description	Cell type	Novelty (target not characterized in detail)	regulated directly by HSF1	Regulatory information
RNA binding	ENSMUSG00000090862	RPS13	ribosomal protein S13(Rps13)	Hepatocyte|Spermatocyte	Yes	N/D	N/D
	ENSMUSG00000074656	EIF2S2	eukaryotic translation initiation factor 2, subunit 2 (beta)(Eif2s2)	Hepatocyte|Spermatocyte	Yes	N/D	N/D
	ENSMUSG00000074129	RPL13A	ribosomal protein L13A(Rpl13a)	Hepatocyte|Spermatocyte	Yes	N/D	N/D
	ENSMUSG00000063919	SRRM4	serine/arginine repetitive matrix 4(Srrm4)	Hepatocyte|Spermatocyte	Yes	N/D	N/D
	ENSMUSG00000063888	RPL7L1	ribosomal protein L7-like 1(Rpl7l1)	Hepatocyte|Spermatocyte	Yes	Yes	inhibited
	ENSMUSG00000063511	SNRNP70	small nuclear ribonucleoprotein 70 (U1)(Snrnp70)	Hepatocyte|Spermatocyte	Yes	N/D	N/D
	ENSMUSG00000062647	RPL7A	ribosomal protein L7A(Rpl7a)	Hepatocyte|Spermatocyte	Yes	N/D	N/D
	ENSMUSG00000060657	Marf1	meiosis arrest female 1(Marf1)	Hepatocyte|Spermatocyte	Yes	N/D	N/D
	ENSMUSG00000058600	RPL30	ribosomal protein L30(Rpl30)	Hepatocyte|Spermatocyte	Yes	N/D	N/D
	ENSMUSG00000057561	eif1A	eukaryotic translation initiation factor 1A(Eif1a)	Hepatocyte|Spermatocyte	Yes	N/D	N/D
	ENSMUSG00000057388	MRPL18	mitochondrial ribosomal protein L18(Mrpl18)	Hepatocyte|Spermatocyte	Yes	N/D	N/D
	ENSMUSG00000053581	ZFAND2A	zinc finger, AN1-type domain 2A(Zfand2a)	Hepatocyte|Spermatocyte	No	Yes	activated
	ENSMUSG00000051732	Pabpc2	poly(A) binding protein, cytoplasmic 2(Pabpc2)	Hepatocyte|Spermatocyte	Yes	N/D	N/D
	ENSMUSG00000045983	EIF4G1	eukaryotic translation initiation factor 4, gamma 1(Eif4g1)	Hepatocyte|Spermatocyte	Yes	N/D	N/D
	ENSMUSG00000044595	DND1	DND microRNA-mediated repression inhibitor 1(Dnd1)	Hepatocyte|Spermatocyte	Yes	N/D	N/D
	ENSMUSG00000043535	SETX	senataxin(Setx)	Hepatocyte|Spermatocyte	Yes	Yes	inhibited
	ENSMUSG00000041438	CIRH1A	cirrhosis, autosomal recessive 1A (human)(Cirh1a)	Hepatocyte|Spermatocyte	Yes	N/D	N/D
	ENSMUSG00000040620	DHX33	DEAH (Asp-Glu-Ala-His) box polypeptide 33(Dhx33)	Hepatocyte|Spermatocyte	Yes	N/D	N/D
	ENSMUSG00000039850	ENDOV	endonuclease V(Endov)	Hepatocyte|Spermatocyte	Yes	N/D	N/D
	ENSMUSG00000039826	TRUB2	TruB pseudouridine (psi) synthase family member 2(Trub2)	Hepatocyte|Spermatocyte	Yes	N/D	N/D
	ENSMUSG00000039680	mrps6	mitochondrial ribosomal protein S6(Mrps6)	Hepatocyte|Spermatocyte	Yes	N/D	N/D
	ENSMUSG00000039607	RBMS3	RNA binding motif, single stranded interacting protein(Rbms3)	Hepatocyte|Spermatocyte	Yes	N/D	N/D
	ENSMUSG00000039218	SRRM2	serine/arginine repetitive matrix 2(Srrm2)	Hepatocyte|Spermatocyte	Yes	N/D	N/D
	ENSMUSG00000038398	UPF3A	UPF3 regulator of nonsense transcripts homolog A (yeast)(Upf3a)	Hepatocyte|Spermatocyte	Yes	N/D	N/D
	ENSMUSG00000038335	TSR1	TSR1 20S rRNA accumulation(Tsr1)	Hepatocyte|Spermatocyte	Yes	N/D	N/D
	ENSMUSG00000038290	SMG6	Smg-6 homolog, nonsense mediated mRNA decay factor (C. elegans)(Smg6)	Hepatocyte|Spermatocyte	Yes	N/D	N/D
	ENSMUSG00000037742	EEF1A1	eukaryotic translation elongation factor 1 alpha 1(Eef1a1)	Hepatocyte|Spermatocyte	Yes	N/D	N/D
	ENSMUSG00000037331	LARP1	La ribonucleoprotein domain family, member 1(Larp1)	Hepatocyte|Spermatocyte	Yes	N/D	N/D
	ENSMUSG00000036875	DNA2	DNA replication helicase/nuclease 2(Dna2)	Hepatocyte|Spermatocyte	Yes	N/D	N/D
	ENSMUSG00000035530	EIF1	eukaryotic translation initiation factor 1(Eif1)	Hepatocyte|Spermatocyte	Yes	N/D	N/D
	ENSMUSG00000035051	DHX57	DEAH (Asp-Glu-Ala-Asp/His) box polypeptide 57(Dhx57)	Hepatocyte|Spermatocyte	Yes	N/D	N/D
	ENSMUSG00000034931	DHX8	DEAH (Asp-Glu-Ala-His) box polypeptide 8(Dhx8)	Hepatocyte|Spermatocyte	Yes	N/D	N/D
	ENSMUSG00000034820	CPSF7	cleavage and polyadenylation specific factor 7(Cpsf7)	Hepatocyte|Spermatocyte	Yes	N/D	N/D
	ENSMUSG00000033565	RBFOX2	RNA binding protein, fox-1 homolog (C. elegans) 2(Rbfox2)	Hepatocyte|Spermatocyte	Yes	N/D	N/D
	ENSMUSG00000033499	LARP4B	La ribonucleoprotein domain family, member 4B(Larp4b)	Hepatocyte|Spermatocyte	Yes	N/D	N/D
	ENSMUSG00000032621	SREK1	splicing regulatory glutamine/lysine-rich protein 1(Srek1)	Hepatocyte|Spermatocyte	Yes	Yes	inhibited
	ENSMUSG00000032399	RPL4	ribosomal protein L4(Rpl4)	Hepatocyte|Spermatocyte	Yes	N/D	N/D
	ENSMUSG00000032077	BUD13	BUD13 homolog(Bud13)	Hepatocyte|Spermatocyte	Yes	N/D	N/D
	ENSMUSG00000031960	AARS	alanyl-tRNA synthetase(Aars)	Hepatocyte|Spermatocyte	Yes	N/D	N/D
	ENSMUSG00000031948	KARS	lysyl-tRNA synthetase(Kars)	Hepatocyte|Spermatocyte	Yes	N/D	N/D
	ENSMUSG00000030986	DHX32	DEAH (Asp-Glu-Ala-His) box polypeptide 32(Dhx32)	Hepatocyte|Spermatocyte	Yes	N/D	N/D
	ENSMUSG00000030870	UBFD1	ubiquitin family domain containing 1(Ubfd1)	Hepatocyte|Spermatocyte	Yes	N/D	N/D
	ENSMUSG00000030738	EIF3C	eukaryotic translation initiation factor 3, subunit C(Eif3c)	Hepatocyte|Spermatocyte	Yes	N/D	N/D
	ENSMUSG00000029701	RBM28	RNA binding motif protein 28(Rbm28)	Hepatocyte|Spermatocyte	Yes	N/D	N/D
	ENSMUSG00000029625	CPSF4	cleavage and polyadenylation specific factor 4(Cpsf4)	Hepatocyte|Spermatocyte	Yes	N/D	N/D
	ENSMUSG00000029614	RPL6	ribosomal protein L6(Rpl6)	Hepatocyte|Spermatocyte	Yes	N/D	N/D
	ENSMUSG00000029169	DHX15	DEAH (Asp-Glu-Ala-His) box polypeptide 15(Dhx15)	Hepatocyte|Spermatocyte	Yes	N/D	N/D
	ENSMUSG00000028798	EIF3I	eukaryotic translation initiation factor 3, subunit I(Eif3i)	Hepatocyte|Spermatocyte	Yes	N/D	N/D
	ENSMUSG00000028580	PUM1	pumilio RNA-binding family member 1(Pum1)	Hepatocyte|Spermatocyte	Yes	N/D	N/D
	ENSMUSG00000028411	APTX	aprataxin(Aptx)	Hepatocyte|Spermatocyte	Yes	N/D	N/D
	ENSMUSG00000027981	RNPC3	RNA-binding region (RNP1, RRM) containing 3(Rnpc3)	Hepatocyte|Spermatocyte	Yes	N/D	N/D
	ENSMUSG00000027763	MBNL1	muscleblind-like 1 (Drosophila)(Mbnl1)	Hepatocyte|Spermatocyte	Yes	N/D	N/D
	ENSMUSG00000027752	EXOSC8	exosome component 8(Exosc8)	Hepatocyte|Spermatocyte	Yes	N/D	N/D
	ENSMUSG00000027091	ZC3H15	zinc finger CCCH-type containing 15(Zc3h15)	Hepatocyte|Spermatocyte	Yes	N/D	N/D
	ENSMUSG00000026915	STRBP	spermatid perinuclear RNA binding protein(Strbp)	Hepatocyte|Spermatocyte	Yes	N/D	N/D
	ENSMUSG00000026889	RBM18	RNA binding motif protein 18(Rbm18)	Hepatocyte|Spermatocyte	Yes	N/D	N/D
	ENSMUSG00000026083	EIF5B	eukaryotic translation initiation factor 5B(Eif5b)	Hepatocyte|Spermatocyte	Yes	N/D	N/D
	ENSMUSG00000025047	PDCD11	programmed cell death 11(Pdcd11)	Hepatocyte|Spermatocyte	Yes	N/D	N/D
	ENSMUSG00000024491	RBM27	RNA binding motif protein 27(Rbm27)	Hepatocyte|Spermatocyte	Yes	Yes	inhibited
	ENSMUSG00000024258	POLR2D	polymerase (RNA) II (DNA directed) polypeptide D(Polr2d)	Hepatocyte|Spermatocyte	Yes	Yes	inhibited
	ENSMUSG00000023988	BYSL	bystin-like(Bysl)	Hepatocyte|Spermatocyte	Yes	N/D	N/D
	ENSMUSG00000022201	ZFR	zinc finger RNA binding protein(Zfr)	Hepatocyte|Spermatocyte	Yes	N/D	N/D
	ENSMUSG00000022191	DROSHA	drosha, ribonuclease type III(Drosha)	Hepatocyte|Spermatocyte	Yes	N/D	N/D
	ENSMUSG00000022119	RBM26	RNA binding motif protein 26(Rbm26)	Hepatocyte|Spermatocyte	Yes	N/D	N/D
	ENSMUSG00000022009	NUFIP1	nuclear fragile X mental retardation protein interacting protein 1(Nufip1)	Hepatocyte|Spermatocyte	Yes	N/D	N/D
	ENSMUSG00000021666	GFM2	G elongation factor, mitochondrial 2(Gfm2)	Hepatocyte|Spermatocyte	Yes	N/D	N/D
	ENSMUSG00000021595	NSUN2	NOL1/NOP2/Sun domain family member 2(Nsun2)	Hepatocyte|Spermatocyte	Yes	N/D	N/D
	ENSMUSG00000021040	SLIRP	SRA stem-loop interacting RNA binding protein(Slirp)	Hepatocyte|Spermatocyte	Yes	N/D	N/D
	ENSMUSG00000020982	NEMF	nuclear export mediator factor(Nemf)	Hepatocyte|Spermatocyte	Yes	N/D	N/D
	ENSMUSG00000020721	HELZ	helicase with zinc finger domain(Helz)	Hepatocyte|Spermatocyte	Yes	N/D	N/D
	ENSMUSG00000020358	HNRNPAB	heterogeneous nuclear ribonucleoprotein A/B(Hnrnpab)	Hepatocyte|Spermatocyte	Yes	N/D	N/D
	ENSMUSG00000020224	llph	LLP homolog, long-term synaptic facilitation (Aplysia)(Llph)	Hepatocyte|Spermatocyte	Yes	N/D	N/D
	ENSMUSG00000019297	NOP9	NOP9 nucleolar protein(Nop9)	Hepatocyte|Spermatocyte	Yes	Yes	inhibited
	ENSMUSG00000016510	MTIF3	mitochondrial translational initiation factor 3(Mtif3)	Hepatocyte|Spermatocyte	Yes	N/D	N/D
	ENSMUSG00000012405	RPL15	ribosomal protein L15(Rpl15)	Hepatocyte|Spermatocyte	Yes	N/D	N/D
	ENSMUSG00000005506	CELF1	CUGBP, Elav-like family member 1(Celf1)	Hepatocyte|Spermatocyte	Yes	Yes	inhibited
	ENSMUSG00000004980	HNRNPA2B1	heterogeneous nuclear ribonucleoprotein A2/B1(Hnrnpa2b1)	Hepatocyte|Spermatocyte	Yes	N/D	N/D
	ENSMUSG00000004642	SLBP	stem-loop binding protein(Slbp)	Hepatocyte|Spermatocyte	Yes	Yes	inhibited
	ENSMUSG00000004268	EMG1	EMG1 N1-specific pseudouridine methyltransferase(Emg1)	Hepatocyte|Spermatocyte	Yes	N/D	N/D
	ENSMUSG00000004096	CWC15	CWC15 spliceosome-associated protein(Cwc15)	Hepatocyte|Spermatocyte	Yes	N/D	N/D
	ENSMUSG00000003435	Supt5	suppressor of Ty 5(Supt5)	Hepatocyte|Spermatocyte	Yes	N/D	N/D
	ENSMUSG00000002129	SF3A1	splicing factor 3a, subunit 1(Sf3a1)	Hepatocyte|Spermatocyte	Yes	N/D	N/D
	ENSMUSG00000001380	HARS	histidyl-tRNA synthetase(Hars)	Hepatocyte|Spermatocyte	Yes	N/D	N/D
mRNA processing	ENSMUSG00000063919	SRRM4	serine/arginine repetitive matrix 4(Srrm4)	Hepatocyte|Spermatocyte	Yes	N/D	N/D
	ENSMUSG00000032212	SLTM	SAFB-like, transcription modulator(Sltm)	Hepatocyte|Spermatocyte	Yes	N/D	N/D
	ENSMUSG00000030002	DUSP11	dual specificity phosphatase 11 (RNA/RNP complex 1-interacting)(Dusp11)	Hepatocyte|Spermatocyte	Yes	N/D	N/D
	ENSMUSG00000029625	CPSF4	cleavage and polyadenylation specific factor 4(Cpsf4)	Hepatocyte|Spermatocyte	Yes	N/D	N/D
	ENSMUSG00000028580	PUM1	pumilio RNA-binding family member 1(Pum1)	Hepatocyte|Spermatocyte	Yes	N/D	N/D
	ENSMUSG00000028106	RPRD2	regulation of nuclear pre-mRNA domain containing 2(Rprd2)	Hepatocyte|Spermatocyte	Yes	N/D	N/D
	ENSMUSG00000024258	POLR2D	polymerase (RNA) II (DNA directed) polypeptide D(Polr2d)	Hepatocyte|Spermatocyte	Yes	Yes	inhibited
	ENSMUSG00000004642	SLBP	stem-loop binding protein(Slbp)	Hepatocyte|Spermatocyte	Yes	Yes	inhibited
ribosome biogenesis	ENSMUSG00000063888	RPL7L1	ribosomal protein L7-like 1(Rpl7l1)	Hepatocyte|Spermatocyte	Yes	Yes	inhibited
	ENSMUSG00000062647	RPL7A	ribosomal protein L7A(Rpl7a)	Hepatocyte|Spermatocyte	Yes	N/D	N/D
	ENSMUSG00000058392	RRP1B	ribosomal RNA processing 1 homolog B (S. cerevisiae)(Rrp1b)	Hepatocyte|Spermatocyte	Yes	N/D	N/D
	ENSMUSG00000050244	HEATR1	HEAT repeat containing 1(Heatr1)	Hepatocyte|Spermatocyte	Yes	N/D	N/D
	ENSMUSG00000042660	WDR55	WD repeat domain 55(Wdr55)	Hepatocyte|Spermatocyte	Yes	N/D	N/D
	ENSMUSG00000041438	CIRH1A	cirrhosis, autosomal recessive 1A (human)(Cirh1a)	Hepatocyte|Spermatocyte	Yes	N/D	N/D
	ENSMUSG00000038335	TSR1	TSR1 20S rRNA accumulation(Tsr1)	Hepatocyte|Spermatocyte	Yes	N/D	N/D
	ENSMUSG00000038299	WDR36	WD repeat domain 36(Wdr36)	Hepatocyte|Spermatocyte	Yes	N/D	N/D
	ENSMUSG00000035575	UTP6	UTP6 small subunit processome component(Utp6)	Hepatocyte|Spermatocyte	Yes	N/D	N/D
	ENSMUSG00000032834	PWP2	PWP2 periodic tryptophan protein homolog (yeast)(Pwp2)	Hepatocyte|Spermatocyte	Yes	N/D	N/D
	ENSMUSG00000031917	NIP7	NIP7, nucleolar pre-rRNA processing protein(Nip7)	Hepatocyte|Spermatocyte	Yes	N/D	N/D
	ENSMUSG00000031657	HEATR3	HEAT repeat containing 3(Heatr3)	Hepatocyte|Spermatocyte	Yes	N/D	N/D
	ENSMUSG00000027185	NAT10	N-acetyltransferase 10(Nat10)	Hepatocyte|Spermatocyte	Yes	N/D	N/D
	ENSMUSG00000026273	MTERF4	mitochondrial transcription termination factor 4(Mterf4)	Hepatocyte|Spermatocyte	Yes	N/D	N/D
	ENSMUSG00000023988	BYSL	bystin-like(Bysl)	Hepatocyte|Spermatocyte	Yes	N/D	N/D
	ENSMUSG00000023852	CHD1	chromodomain helicase DNA binding protein 1(Chd1)	Hepatocyte|Spermatocyte	Yes	N/D	N/D
	ENSMUSG00000020706	FTSJ3	FtsJ RNA methyltransferase homolog 3 (E. coli)(Ftsj3)	Hepatocyte|Spermatocyte	Yes	N/D	N/D
	ENSMUSG00000020290	XPO1	exportin 1(Xpo1)	Hepatocyte|Spermatocyte	Yes	Yes	inhibited
	ENSMUSG00000000167	PIH1D2	PIH1 domain containing 2(Pih1d2)	Hepatocyte|Spermatocyte	Yes	N/D	N/D
heat shock protein binding	ENSMUSG00000091971	HSPA1A	heat shock protein 1A(Hspa1a)	Hepatocyte|Spermatocyte	Yes	Yes	activated
	ENSMUSG00000071072	PTGES3	prostaglandin E synthase 3 (cytosolic)(Ptges3)	Hepatocyte|Spermatocyte	Yes	N/D	N/D
	ENSMUSG00000026864	HSPA5	heat shock protein 5(Hspa5)	Hepatocyte|Spermatocyte	Yes	N/D	N/D
	ENSMUSG00000024966	STIP1	stress-induced phosphoprotein 1(Stip1)	Hepatocyte|Spermatocyte	No	N/D	N/D
	ENSMUSG00000024359	HSPA9	heat shock protein 9(Hspa9)	Hepatocyte|Spermatocyte	No	N/D	N/D
	ENSMUSG00000020109	DNAJB12	DnaJ heat shock protein family (Hsp40) member B12(Dnajb12)	Hepatocyte|Spermatocyte	Yes	N/D	N/D
	ENSMUSG00000015656	HSPA8	heat shock protein 8(Hspa8)	Oocyte|Spermatocyte	Yes	Yes	activated
	ENSMUSG00000007033	HSPA1L	heat shock protein 1-like(Hspa1l)	Hepatocyte|Spermatocyte	Yes	N/D	N/D
mitotic DNA integrity checkpoint	ENSMUSG00000032555	TOPBP1	topoisomerase (DNA) II binding protein 1(Topbp1)	Hepatocyte|Spermatocyte	Yes	Yes	inhibited
	ENSMUSG00000028587	ORC1	origin recognition complex, subunit 1(Orc1)	Hepatocyte|Spermatocyte	Yes	N/D	N/D
	ENSMUSG00000021635	RAD17	RAD17 checkpoint clamp loader component(Rad17)	Hepatocyte|Spermatocyte	Yes	N/D	N/D
	ENSMUSG00000017499	CDC6	cell division cycle 6(Cdc6)	Hepatocyte|Spermatocyte	Yes	N/D	N/D
G2/M Checkpoints	ENSMUSG00000043909	Trp53bp1	usculus transformation related protein 53 binding protein 1(Trp53bp1)	Hepatocyte|Spermatocyte	Yes	N/D	N/D
	ENSMUSG00000040044	ORC3	origin recognition complex, subunit 3(Orc3)	Hepatocyte|Spermatocyte	Yes	N/D	N/D
	ENSMUSG00000036875	DNA2	DNA replication helicase/nuclease 2(Dna2)	Hepatocyte|Spermatocyte	Yes	N/D	N/D
	ENSMUSG00000035367	RMI1	RecQ mediated genome instability 1(Rmi1)	Hepatocyte|Spermatocyte	Yes	N/D	N/D
	ENSMUSG00000032555	TOPBP1	topoisomerase (DNA) II binding protein 1(Topbp1)	Hepatocyte|Spermatocyte	Yes	Yes	inhibited
	ENSMUSG00000032301	PSMA4	proteasome (prosome, macropain) subunit, alpha type 4(Psma4)	Hepatocyte|Spermatocyte	Yes	N/D	N/D
	ENSMUSG00000032218	CCNB2	cyclin B2(Ccnb2)	Hepatocyte|Spermatocyte	Yes	N/D	N/D
	ENSMUSG00000032113	CHEK1	checkpoint kinase 1(Chek1)	Hepatocyte|Spermatocyte	Yes	N/D	N/D
	ENSMUSG00000029730	MCM7	minichromosome maintenance complex component 7(Mcm7)	Hepatocyte|Spermatocyte	Yes	N/D	N/D
	ENSMUSG00000028587	ORC1	origin recognition complex, subunit 1(Orc1)	Hepatocyte|Spermatocyte	Yes	N/D	N/D
	ENSMUSG00000026355	MCM6	minichromosome maintenance complex component 6(Mcm6)	Hepatocyte|Spermatocyte	Yes	N/D	N/D
	ENSMUSG00000025487	PSMD13	proteasome (prosome, macropain) 26S subunit, non-ATPase, 13(Psmd13)	Hepatocyte|Spermatocyte	Yes	N/D	N/D
	ENSMUSG00000022248	RAD1	RAD1 checkpoint DNA exonuclease(Rad1)	Hepatocyte|Spermatocyte	Yes	Yes	inhibited
	ENSMUSG00000021635	RAD17	RAD17 checkpoint clamp loader component(Rad17)	Hepatocyte|Spermatocyte	Yes	N/D	N/D
	ENSMUSG00000020708	PSMC5	protease (prosome, macropain) 26S subunit, ATPase 5(Psmc5)	Hepatocyte|Spermatocyte	Yes	N/D	N/D
	ENSMUSG00000017499	CDC6	cell division cycle 6(Cdc6)	Hepatocyte|Spermatocyte	Yes	N/D	N/D
	ENSMUSG00000017146	BRCA1	breast cancer 1, early onset(Brca1)	Hepatocyte|Spermatocyte	Yes	N/D	N/D
	ENSMUSG00000008348	UBC	ubiquitin C(Ubc)	Hepatocyte|Oocyte|Spermatocyte	No	Yes	activated
sister chromatid segregation	ENSMUSG00000040084	BUB1B	BUB1B, mitotic checkpoint serine/threonine kinase(Bub1b)	Oocyte	Yes	N/D	N/D
	ENSMUSG00000036928	STAG3	stromal antigen 3(Stag3)	Oocyte	Yes	Yes	inhibited
	ENSMUSG00000035842	DDX11	DEAD/H (Asp-Glu-Ala-Asp/His) box helicase 11(Ddx11)	Oocyte	Yes	N/D	N/D
	ENSMUSG00000025862	STAG2	stromal antigen 2(Stag2)	Oocyte	Yes	Yes	activated
negative regulation of protein serine/threonine kinase activity	ENSMUSG00000037664	CDKN1C	cyclin-dependent kinase inhibitor 1C (P57)(Cdkn1c)	Oocyte	Yes	N/D	N/D
	ENSMUSG00000024190	DUSP1	dual specificity phosphatase 1(Dusp1)	Oocyte	Yes	N/D	N/D
	ENSMUSG00000003031	CDKN1B	cyclin-dependent kinase inhibitor 1B(Cdkn1b)	Oocyte	Yes	N/D	N/D
Regulation of mitotic cell cycle	ENSMUSG00000040084	BUB1B	BUB1B, mitotic checkpoint serine/threonine kinase(Bub1b)	Oocyte	Yes	N/D	N/D
	ENSMUSG00000038416	CDC16	CDC16 cell division cycle 16(Cdc16)	Oocyte	Yes	N/D	N/D
	ENSMUSG00000003031	CDKN1B	cyclin-dependent kinase inhibitor 1B(Cdkn1b)	Oocyte	Yes	N/D	N/D
cell-cell adhesion via plasma-membrane adhesion molecules	ENSMUSG00000063681	CRB1	crumbs family member 1, photoreceptor morphogenesis associated(Crb1)	Spermatocyte	Yes	N/D	N/D
	ENSMUSG00000048078	TENM4	teneurin transmembrane protein 4(Tenm4)	Spermatocyte	Yes	N/D	N/D
	ENSMUSG00000047216	CDH19	cadherin 19, type 2(Cdh19)	Spermatocyte	Yes	N/D	N/D
	ENSMUSG00000044033	CCDC141	coiled-coil domain containing 141(Ccdc141)	Spermatocyte	Yes	N/D	N/D
	ENSMUSG00000040452	CDH12	cadherin 12(Cdh12)	Spermatocyte	Yes	N/D	N/D
	ENSMUSG00000040420	CDH18	cadherin 18(Cdh18)	Spermatocyte	Yes	N/D	N/D
	ENSMUSG00000039683	SDK1	sidekick cell adhesion molecule 1(Sdk1)	Spermatocyte	Yes	N/D	N/D
	ENSMUSG00000039488	CNTN5	contactin 5(Cntn5)	Spermatocyte	Yes	N/D	N/D
	ENSMUSG00000039385	CDH6	cadherin 6(Cdh6)	Spermatocyte	Yes	N/D	N/D
	ENSMUSG00000039155	CDH26	cadherin-like 26(Cdh26)	Spermatocyte	Yes	N/D	N/D
	ENSMUSG00000032012	NECTIN1	nectin cell adhesion molecule 1(Nectin1)	Spermatocyte	Yes	N/D	N/D
	ENSMUSG00000031962	CDH15	cadherin 15(Cdh15)	Spermatocyte	Yes	N/D	N/D
	ENSMUSG00000031841	CDH13	cadherin 13(Cdh13)	Spermatocyte	Yes	N/D	N/D
	ENSMUSG00000030092	CNTN6	contactin 6(Cntn6)	Spermatocyte	Yes	N/D	N/D
	ENSMUSG00000024304	CDH2	cadherin 2(Cdh2)	Spermatocyte	Yes	N/D	N/D
	ENSMUSG00000022656	NECTIN3	nectin cell adhesion molecule 3(Nectin3)	Spermatocyte	Yes	N/D	N/D
	ENSMUSG00000022321	CDH10	cadherin 10(Cdh10)	Spermatocyte	Yes	N/D	N/D
	ENSMUSG00000020067	MYPN	myopalladin(Mypn)	Spermatocyte	Yes	N/D	N/D
	ENSMUSG00000000305	CDH4	cadherin 4(Cdh4)	Spermatocyte	Yes	N/D	N/D
mRNA Splicing	ENSMUSG00000071662	POLR2G	polymerase (RNA) II (DNA directed) polypeptide G(Polr2g)	Hepatocyte	Yes	Yes	inhibited
	ENSMUSG00000063480	NHP2L1	NHP2 non-histone chromosome protein 2-like 1 (S. cerevisiae)(Nhp2l1)	Hepatocyte	Yes	N/D	N/D
	ENSMUSG00000061360	PHF5A	PHD finger protein 5A(Phf5a)	Hepatocyte	Yes	N/D	N/D
	ENSMUSG00000059005	HNRNPA3	heterogeneous nuclear ribonucleoprotein A3(Hnrnpa3)	Hepatocyte	Yes	N/D	N/D
	ENSMUSG00000046434	HNRNPA1	heterogeneous nuclear ribonucleoprotein A1(Hnrnpa1)	Hepatocyte	Yes	N/D	N/D
	ENSMUSG00000039148	SART1	squamous cell carcinoma antigen recognized by T cells 1(Sart1)	Hepatocyte	Yes	N/D	N/D
	ENSMUSG00000038374	RBM8A	RNA binding motif protein 8a(Rbm8a)	Hepatocyte	Yes	N/D	N/D
	ENSMUSG00000036572	UPF3B	UPF3 regulator of nonsense transcripts homolog B (yeast)(Upf3b)	Hepatocyte	Yes	N/D	N/D
	ENSMUSG00000034681	RNPS1	ribonucleic acid binding protein S1(Rnps1)	Hepatocyte	Yes	N/D	N/D
	ENSMUSG00000031256	CSTF2	cleavage stimulation factor, 3' pre-RNA subunit 2(Cstf2)	Hepatocyte	Yes	N/D	N/D
	ENSMUSG00000031157	PQBP1	polyglutamine binding protein 1(Pqbp1)	Hepatocyte	Yes	N/D	N/D
	ENSMUSG00000028902	SF3A3	splicing factor 3a, subunit 3(Sf3a3)	Hepatocyte	Yes	N/D	N/D
	ENSMUSG00000027079	CLP1	CLP1, cleavage and polyadenylation factor I subunit(Clp1)	Hepatocyte	Yes	N/D	N/D
	ENSMUSG00000025580	EIF4A3	eukaryotic translation initiation factor 4A3(Eif4a3)	Hepatocyte	Yes	N/D	N/D
	ENSMUSG00000024949	SF1	splicing factor 1(Sf1)	Hepatocyte	Yes	N/D	N/D
	ENSMUSG00000022774	NCBP2	nuclear cap binding protein subunit 2(Ncbp2)	Hepatocyte	Yes	N/D	N/D
	ENSMUSG00000022023	WBP4	WW domain binding protein 4(Wbp4)	Hepatocyte	Yes	N/D	N/D
	ENSMUSG00000021134	SRSF5	serine/arginine-rich splicing factor 5(Srsf5)	Hepatocyte	Yes	N/D	N/D
	ENSMUSG00000020850	PRPF8	pre-mRNA processing factor 8(Prpf8)	Hepatocyte	Yes	N/D	N/D
	ENSMUSG00000015165	HNRNPL	heterogeneous nuclear ribonucleoprotein L(Hnrnpl)	Hepatocyte	Yes	Yes	inhibited
	ENSMUSG00000007050	LSM2	LSM2 homolog, U6 small nuclear RNA and mRNA degradation associated(Lsm2)	Hepatocyte	Yes	N/D	N/D
	ENSMUSG00000004667	POLR2E	polymerase (RNA) II (DNA directed) polypeptide E(Polr2e)	Hepatocyte	Yes	N/D	N/D
	ENSMUSG00000003360	DDX23	DEAD (Asp-Glu-Ala-Asp) box polypeptide 23(Ddx23)	Hepatocyte	Yes	N/D	N/D
Metabolism of vitamins and cofactors	ENSMUSG00000073988	TTPA	tocopherol (alpha) transfer protein(Ttpa)	Hepatocyte	Yes	N/D	N/D
	ENSMUSG00000073725	LMBRD1	LMBR1 domain containing 1(Lmbrd1)	Hepatocyte	Yes	N/D	N/D
	ENSMUSG00000066441	RDH11	retinol dehydrogenase 11(Rdh11)	Hepatocyte	Yes	N/D	N/D
	ENSMUSG00000034422	PARP14	poly (ADP-ribose) polymerase family, member 14(Parp14)	Hepatocyte	Yes	N/D	N/D
	ENSMUSG00000032527	PCCB	propionyl Coenzyme A carboxylase, beta polypeptide(Pccb)	Hepatocyte	Yes	N/D	N/D
	ENSMUSG00000032420	NT5E	5' nucleotidase, ecto(Nt5e)	Hepatocyte	Yes	Yes	inhibited
	ENSMUSG00000032271	NNMT	nicotinamide N-methyltransferase(Nnmt)	Hepatocyte	Yes	Yes	inhibited
	ENSMUSG00000031119	GPC4	glypican 4(Gpc4)	Hepatocyte	Yes	N/D	N/D
	ENSMUSG00000027340	SLC23A2	solute carrier family 23 (nucleobase transporters), member 2(Slc23a2)	Hepatocyte	Yes	N/D	N/D
	ENSMUSG00000025069	GSTO2	glutathione S-transferase omega 2(Gsto2)	Hepatocyte	Yes	N/D	N/D
	ENSMUSG00000022906	PARP9	poly (ADP-ribose) polymerase family, member 9(Parp9)	Hepatocyte	Yes	N/D	N/D
	ENSMUSG00000021646	MCCC2	methylcrotonoyl-Coenzyme A carboxylase 2 (beta)(Mccc2)	Hepatocyte	Yes	N/D	N/D
	ENSMUSG00000021211	Akr1c12	aldo-keto reductase family 1, member C12(Akr1c12)	Hepatocyte	Yes	N/D	N/D
	ENSMUSG00000020829	SLC46A1	solute carrier family 46, member 1(Slc46a1)	Hepatocyte	Yes	N/D	N/D
	ENSMUSG00000020744	SLC25A19	solute carrier family 25 (mitochondrial thiamine pyrophosphate carrier), member 19(Slc25a19)	Hepatocyte	Yes	N/D	N/D
	ENSMUSG00000020592	sdc1	syndecan 1(Sdc1)	Hepatocyte	Yes	N/D	N/D
	ENSMUSG00000020432	TCN2	transcobalamin 2(Tcn2)	Hepatocyte	Yes	N/D	N/D
	ENSMUSG00000020062	SLC5A8	solute carrier family 5 (iodide transporter), member 8(Slc5a8)	Hepatocyte	Yes	N/D	N/D
	ENSMUSG00000015568	LPL	lipoprotein lipase(Lpl)	Hepatocyte	Yes	N/D	N/D
	ENSMUSG00000009566	FPGS	folylpolyglutamyl synthetase(Fpgs)	Hepatocyte	Yes	N/D	N/D
	ENSMUSG00000006641	SLC5A6	solute carrier family 5 (sodium-dependent vitamin transporter), member 6(Slc5a6)	Hepatocyte	Yes	Yes	activated
	ENSMUSG00000005667	mthfd2	methylenetetrahydrofolate dehydrogenase (NAD+ dependent), methenyltetrahydrofolate cyclohydrolase(Mthfd2)	Hepatocyte	Yes	N/D	N/D
	ENSMUSG00000004939	NMRK2	nicotinamide riboside kinase 2(Nmrk2)	Hepatocyte	Yes	N/D	N/D
	ENSMUSG00000002308	CD320	CD320 antigen(Cd320)	Hepatocyte	Yes	N/D	N/D

## Sheet: Selected conserved HSF1 targets
Selected conserved HSF1 target genes overrepresented in GO categories shared between Vertebrate and Non-vertebrate species
		Human			Mouse			Rat			Worm			Fly			Yeast
	Shared targets between Vertebrate and Non-vertebrate	Ensembl ID	Official gene symbol	Directly regulated targets (Regualtory information)	Ensembl ID	Official gene symbol	Directly regulated targets (Regualtory information)	Ensembl ID	Official gene symbol	Directly regulated targets (Regualtory information)	Ensembl ID	Official gene symbol	Directly regulated targets (Regualtory information)	Ensembl ID	Official gene symbol	Directly regulated targets (Regualtory information)	Ensembl ID	Official gene symbol	Directly regulated targets (Regualtory information)
ATP biosynthetic process	ENSG00000152556	ENSG00000152556	PFKM	N/D	N/D	N/D	N/D	N/D	N/D	N/D	WBGene00022199	pfk-1.1	N/D	N/D	N/D	N/D	N/D	N/D	N/D
	ENSG00000141959	ENSG00000141959	PFKL	N/D	N/D	N/D	N/D	N/D	N/D	N/D	WBGene00022199	pfk-1.1	N/D	N/D	N/D	N/D	N/D	N/D	N/D
	ENSG00000111640	ENSG00000111640	GAPDH	N/D	ENSMUSG00000057666	GAPDH	N/D	N/D	N/D	N/D	WBGene00001684	gpd-2	N/D	N/D	N/D	N/D	N/D	N/D	N/D
	ENSG00000105220	ENSG00000105220	GPI	N/D	ENSMUSG00000036427	Gpi1	N/D	N/D	N/D	N/D	N/D	N/D	N/D	FBgn0003074	Pgi	activated	N/D	N/D	N/D
	ENSG00000067057	ENSG00000067057	PFKP	N/D	ENSMUSG00000021196	PFKP	N/D	N/D	N/D	N/D	WBGene00022199	pfk-1.1	N/D	N/D	N/D	N/D	N/D	N/D	N/D
pyruvate metabolic process	ENSG00000167720	ENSG00000167720	SRR	N/D	ENSMUSG00000001323	SRR	N/D	N/D	N/D	N/D	WBGene00011353	T01H8.2	N/D	N/D	N/D	N/D	N/D	N/D	N/D
	ENSG00000152556	ENSG00000152556	PFKM	N/D	N/D	N/D	N/D	N/D	N/D	N/D	WBGene00022199	pfk-1.1	N/D	N/D	N/D	N/D	N/D	N/D	N/D
	ENSG00000141959	ENSG00000141959	PFKL	N/D	N/D	N/D	N/D	N/D	N/D	N/D	WBGene00022199	pfk-1.1	N/D	N/D	N/D	N/D	N/D	N/D	N/D
	ENSG00000111640	ENSG00000111640	GAPDH	N/D	ENSMUSG00000057666	GAPDH	N/D	N/D	N/D	N/D	WBGene00001684	gpd-2	N/D	N/D	N/D	N/D	N/D	N/D	N/D
	ENSG00000105220	ENSG00000105220	GPI	N/D	ENSMUSG00000036427	Gpi1	N/D	N/D	N/D	N/D	N/D	N/D	N/D	FBgn0003074	Pgi	activated	N/D	N/D	N/D
	ENSG00000102144	ENSG00000102144	PGK1	N/D	ENSMUSG00000062070	PGK1	N/D	N/D	N/D	N/D	N/D	N/D	N/D	N/D	N/D	N/D	YCR012W	PGK1	activated
	ENSG00000067057	ENSG00000067057	PFKP	N/D	ENSMUSG00000021196	PFKP	N/D	N/D	N/D	N/D	WBGene00022199	pfk-1.1	N/D	N/D	N/D	N/D	N/D	N/D	N/D
autophagy of mitochondrion	ENSG00000214253	ENSG00000214253	FIS1	N/D	N/D	N/D	N/D	N/D	N/D	N/D	WBGene00001424	fis-1	N/D	N/D	N/D	N/D	N/D	N/D	N/D
	ENSG00000198925	ENSG00000198925	atg9a	N/D	ENSMUSG00000033124	atg9a	N/D	ENSRNOG00000018975	atg9a	N/D	WBGene00020706	atg-9	N/D	N/D	N/D	N/D	N/D	N/D	N/D
	ENSG00000110046	ENSG00000110046	ATG2A	N/D	ENSMUSG00000024773	ATG2A	N/D	N/D	N/D	N/D	WBGene00019748	atg-2	N/D	N/D	N/D	N/D	N/D	N/D	N/D
	ENSG00000066739	ENSG00000066739	atg2b	N/D	ENSMUSG00000041341	atg2b	N/D	N/D	N/D	N/D	WBGene00019748	atg-2	N/D	N/D	N/D	N/D	N/D	N/D	N/D
	ENSG00000023287	ENSG00000023287	RB1CC1	N/D	N/D	N/D	N/D	N/D	N/D	N/D	WBGene00020334	epg-7	N/D	N/D	N/D	N/D	N/D	N/D	N/D
autophagy	ENSG00000214253	ENSG00000214253	FIS1	N/D	N/D	N/D	N/D	N/D	N/D	N/D	WBGene00001424	fis-1	N/D	N/D	N/D	N/D	N/D	N/D	N/D
	ENSG00000198925	ENSG00000198925	atg9a	N/D	ENSMUSG00000033124	atg9a	N/D	ENSRNOG00000018975	atg9a	N/D	WBGene00020706	atg-9	N/D	N/D	N/D	N/D	N/D	N/D	N/D
	ENSG00000110046	ENSG00000110046	ATG2A	N/D	ENSMUSG00000024773	ATG2A	N/D	N/D	N/D	N/D	WBGene00019748	atg-2	N/D	N/D	N/D	N/D	N/D	N/D	N/D
	ENSG00000109971	ENSG00000109971	HSPA8	activated	ENSMUSG00000015656	HSPA8	activated	N/D	N/D	N/D	WBGene00002005	HSP-1	activated	N/D	N/D	N/D	N/D	N/D	N/D
	ENSG00000066739	ENSG00000066739	atg2b	N/D	ENSMUSG00000041341	atg2b	N/D	N/D	N/D	N/D	WBGene00019748	atg-2	N/D	N/D	N/D	N/D	N/D	N/D	N/D
	ENSG00000023287	ENSG00000023287	RB1CC1	N/D	N/D	N/D	N/D	N/D	N/D	N/D	WBGene00020334	epg-7	N/D	N/D	N/D	N/D	N/D	N/D	N/D
cellular polysaccharide metabolic process	ENSG00000169764	ENSG00000169764	UGP2	N/D	N/D	N/D	N/D	N/D	N/D	N/D	N/D	N/D	N/D	N/D	N/D	N/D	YKL035W	ugp1	activated
	ENSG00000109323	ENSG00000109323	MANBA	N/D	N/D	N/D	N/D	ENSRNOG00000052247	MANBA	N/D	WBGene00007904	C33G3.4	N/D	N/D	N/D	N/D	N/D	N/D	N/D
	ENSG00000079739	ENSG00000079739	PGM1	N/D	ENSMUSG00000025791	PGM2	N/D	N/D	N/D	N/D	WBGene00019890	R05F9.6	activated	N/D	N/D	N/D	N/D	N/D	N/D
	ENSG00000023287	ENSG00000023287	RB1CC1	N/D	N/D	N/D	N/D	N/D	N/D	N/D	WBGene00020334	epg-7	N/D	N/D	N/D	N/D	N/D	N/D	N/D
ribosome biogenesis	ENSG00000182899	ENSG00000182899	RPL35A	N/D	ENSMUSG00000060636	RPL35A	N/D	N/D	N/D	N/D	WBGene00004447	rpl-33	N/D	N/D	N/D	N/D	N/D	N/D	N/D
	ENSG00000177954	ENSG00000177954	RPS27	N/D	N/D	N/D	N/D	N/D	N/D	N/D	WBGene00004496	rps-27	N/D	N/D	N/D	N/D	N/D	N/D	N/D
	ENSG00000175467	ENSG00000175467	SART1	N/D	ENSMUSG00000039148	SART1	N/D	N/D	N/D	N/D	WBGene00017605	F19F10.9	N/D	N/D	N/D	N/D	N/D	N/D	N/D
	ENSG00000171863	ENSG00000171863	RPS7	N/D	N/D	N/D	N/D	N/D	N/D	N/D	WBGene00004476	rps-7	N/D	N/D	N/D	N/D	N/D	N/D	N/D
	ENSG00000171858	ENSG00000171858	RPS21	N/D	ENSMUSG00000039001	RPS21	N/D	N/D	N/D	N/D	WBGene00004490	rps-21	N/D	N/D	N/D	N/D	N/D	N/D	N/D
	ENSG00000166167	ENSG00000166167	BTRC	N/D	N/D	N/D	N/D	N/D	N/D	N/D	WBGene00003009	lin-23	N/D	N/D	N/D	N/D	N/D	N/D	N/D
	ENSG00000164587	ENSG00000164587	RPS14	activated	N/D	N/D	N/D	N/D	N/D	N/D	WBGene00004483	rps-14	N/D	N/D	N/D	N/D	N/D	N/D	N/D
	ENSG00000161970	ENSG00000161970	RPL26	N/D	ENSMUSG00000060938	RPL26	N/D	N/D	N/D	N/D	WBGene00004440	rpl-26	N/D	N/D	N/D	N/D	N/D	N/D	N/D
	ENSG00000155393	ENSG00000155393	HEATR3	N/D	ENSMUSG00000031657	HEATR3	N/D	N/D	N/D	N/D	N/D	N/D	N/D	FBgn0037439	CG10286	activated	N/D	N/D	N/D
	ENSG00000053372	ENSG00000053372	MRTO4	N/D	N/D	N/D	N/D	ENSRNOG00000017979	MRTO4	N/D	N/D	N/D	N/D	N/D	N/D	N/D	YKL009W	MRT4	activated
	ENSG00000037241	ENSG00000037241	RPL26L1	N/D	ENSMUSG00000060938	RPL26	N/D	N/D	N/D	N/D	WBGene00004440	rpl-26	N/D	N/D	N/D	N/D	N/D	N/D	N/D
Wnt-protein binding	ENSG00000185483	ENSG00000185483	ROR1	N/D	N/D	N/D	N/D	N/D	N/D	N/D	WBGene00000289	cam-1	N/D	N/D	N/D	N/D	N/D	N/D	N/D
	ENSG00000177283	ENSG00000177283	MIR4683	N/D	N/D	N/D	N/D	N/D	N/D	N/D	WBGene00000478	cfz-2	N/D	N/D	N/D	N/D	N/D	N/D	N/D
	ENSG00000169071	ENSG00000169071	ROR2	N/D	ENSMUSG00000021464	ROR2	N/D	N/D	N/D	N/D	WBGene00000289	cam-1	N/D	N/D	N/D	N/D	N/D	N/D	N/D
	ENSG00000157240	ENSG00000157240	FZD1	N/D	ENSMUSG00000044674	FZD1	N/D	N/D	N/D	N/D	WBGene00003397	mom-5	N/D	N/D	N/D	N/D	N/D	N/D	N/D
Atg12 conjugating enzyme activity	ENSG00000198925	ENSG00000198925	atg9a	N/D	ENSMUSG00000033124	atg9a	N/D	ENSRNOG00000018975	atg9a	N/D	WBGene00020706	atg-9	N/D	N/D	N/D	N/D	N/D	N/D	N/D
	ENSG00000123395	ENSG00000123395	ATG101	N/D	ENSMUSG00000037204	ATG101	N/D	N/D	N/D	N/D	WBGene00022078	epg-9	inhibited	N/D	N/D	N/D	N/D	N/D	N/D
	ENSG00000110046	ENSG00000110046	ATG2A	N/D	ENSMUSG00000024773	ATG2A	N/D	N/D	N/D	N/D	WBGene00019748	atg-2	N/D	N/D	N/D	N/D	N/D	N/D	N/D
	ENSG00000066739	ENSG00000066739	atg2b	N/D	ENSMUSG00000041341	atg2b	N/D	N/D	N/D	N/D	WBGene00019748	atg-2	N/D	N/D	N/D	N/D	N/D	N/D	N/D
	ENSG00000023287	ENSG00000023287	RB1CC1	N/D	N/D	N/D	N/D	N/D	N/D	N/D	WBGene00020334	epg-7	N/D	N/D	N/D	N/D	N/D	N/D	N/D
Atg8-specific protease activity	ENSG00000198925	ENSG00000198925	atg9a	N/D	ENSMUSG00000033124	atg9a	N/D	ENSRNOG00000018975	atg9a	N/D	WBGene00020706	atg-9	N/D	N/D	N/D	N/D	N/D	N/D	N/D
	ENSG00000123395	ENSG00000123395	ATG101	N/D	ENSMUSG00000037204	ATG101	N/D	N/D	N/D	N/D	WBGene00022078	epg-9	inhibited	N/D	N/D	N/D	N/D	N/D	N/D
	ENSG00000110046	ENSG00000110046	ATG2A	N/D	ENSMUSG00000024773	ATG2A	N/D	N/D	N/D	N/D	WBGene00019748	atg-2	N/D	N/D	N/D	N/D	N/D	N/D	N/D
	ENSG00000066739	ENSG00000066739	atg2b	N/D	ENSMUSG00000041341	atg2b	N/D	N/D	N/D	N/D	WBGene00019748	atg-2	N/D	N/D	N/D	N/D	N/D	N/D	N/D
	ENSG00000023287	ENSG00000023287	RB1CC1	N/D	N/D	N/D	N/D	N/D	N/D	N/D	WBGene00020334	epg-7	N/D	N/D	N/D	N/D	N/D	N/D	N/D
ubiquitin-like protein-specific protease activity	ENSG00000198925	ENSG00000198925	atg9a	N/D	ENSMUSG00000033124	atg9a	N/D	ENSRNOG00000018975	atg9a	N/D	WBGene00020706	atg-9	N/D	N/D	N/D	N/D	N/D	N/D	N/D
	ENSG00000135093	ENSG00000135093	USP30	N/D	ENSMUSG00000029592	USP30	N/D	N/D	N/D	N/D	N/D	N/D	N/D	FBgn0029819	USP30	N/D	N/D	N/D	N/D
	ENSG00000131864	ENSG00000131864	USP29	N/D	ENSMUSG00000051527	USP29	N/D	N/D	N/D	N/D	WBGene00001112	duo-3	N/D	N/D	N/D	N/D	N/D	N/D	N/D
	ENSG00000123395	ENSG00000123395	ATG101	N/D	ENSMUSG00000037204	ATG101	N/D	N/D	N/D	N/D	WBGene00022078	epg-9	inhibited	N/D	N/D	N/D	N/D	N/D	N/D
	ENSG00000115233	ENSG00000115233	PSMD14	N/D	ENSMUSG00000026914	PSMD14	N/D	N/D	N/D	N/D	WBGene00018135	F37A4.5	N/D	N/D	N/D	N/D	N/D	N/D	N/D
	ENSG00000110046	ENSG00000110046	ATG2A	N/D	ENSMUSG00000024773	ATG2A	N/D	N/D	N/D	N/D	WBGene00019748	atg-2	N/D	N/D	N/D	N/D	N/D	N/D	N/D
	ENSG00000066739	ENSG00000066739	atg2b	N/D	ENSMUSG00000041341	atg2b	N/D	N/D	N/D	N/D	WBGene00019748	atg-2	N/D	N/D	N/D	N/D	N/D	N/D	N/D
	ENSG00000023287	ENSG00000023287	RB1CC1	N/D	N/D	N/D	N/D	N/D	N/D	N/D	WBGene00020334	epg-7	N/D	N/D	N/D	N/D	N/D	N/D	N/D
oxidoreductase activity	ENSG00000197448	ENSG00000197448	GSTK1	N/D	N/D	N/D	N/D	ENSRNOG00000016484	GSTK1	N/D	WBGene00014251	gstk-1	N/D	N/D	N/D	N/D	N/D	N/D	N/D
	ENSG00000166816	ENSG00000166816	LDHD	N/D	ENSMUSG00000031958	LDHD	N/D	N/D	N/D	N/D	WBGene00009334	F32D8.12	N/D	N/D	N/D	N/D	N/D	N/D	N/D
	ENSG00000165097	ENSG00000165097	KDM1B	N/D	N/D	N/D	N/D	N/D	N/D	N/D	WBGene00000137	amx-1	N/D	N/D	N/D	N/D	N/D	N/D	N/D
	ENSG00000164904	ENSG00000164904	ALDH7A1	N/D	ENSMUSG00000053644	ALDH7A1	N/D	N/D	N/D	N/D	WBGene00000115	alh-9	activated	N/D	N/D	N/D	N/D	N/D	N/D
	ENSG00000159423	ENSG00000159423	ALDH4A1	N/D	N/D	N/D	N/D	N/D	N/D	N/D	WBGene00000112	alh-6	N/D	N/D	N/D	N/D	N/D	N/D	N/D
	ENSG00000152556	ENSG00000152556	PFKM	N/D	N/D	N/D	N/D	N/D	N/D	N/D	WBGene00022199	pfk-1.1	N/D	N/D	N/D	N/D	N/D	N/D	N/D
	ENSG00000148248	ENSG00000148248	SURF4	N/D	ENSMUSG00000014867	SURF4	N/D	N/D	N/D	N/D	N/D	N/D	N/D	N/D	N/D	N/D	YGR284C	ERV29	activated
	ENSG00000141959	ENSG00000141959	PFKL	N/D	N/D	N/D	N/D	N/D	N/D	N/D	WBGene00022199	pfk-1.1	N/D	N/D	N/D	N/D	N/D	N/D	N/D
	ENSG00000134716	ENSG00000134716	CYP2J2	N/D	ENSMUSG00000052914	Cyp2j6	N/D	N/D	N/D	N/D	WBGene00018261	cyp-33C5	N/D	N/D	N/D	N/D	N/D	N/D	N/D
	ENSG00000130313	ENSG00000130313	PGLS	N/D	ENSMUSG00000031807	PGLS	N/D	N/D	N/D	N/D	N/D	N/D	N/D	N/D	N/D	N/D	YGR248W	SOL4	N/D
	ENSG00000129596	ENSG00000129596	CDO1	N/D	ENSMUSG00000033022	CDO1	N/D	N/D	N/D	N/D	WBGene00018986	cdo-1	N/D	N/D	N/D	N/D	N/D	N/D	N/D
	ENSG00000126432	ENSG00000126432	PRDX5	N/D	N/D	N/D	N/D	N/D	N/D	N/D	N/D	N/D	N/D	N/D	N/D	N/D	YLR109W	AHP1	activated
	ENSG00000122884	ENSG00000122884	P4HA1	N/D	ENSMUSG00000019916	P4HA1	N/D	ENSRNOG00000050655	P4HA1	N/D	N/D	N/D	N/D	FBgn0039776	PH4alphaEFB	N/D	N/D	N/D	N/D
	ENSG00000112992	ENSG00000112992	NNT	N/D	ENSMUSG00000025453	NNT	N/D	N/D	N/D	N/D	WBGene00003778	nnt-1	N/D	N/D	N/D	N/D	N/D	N/D	N/D
	ENSG00000111640	ENSG00000111640	GAPDH	N/D	ENSMUSG00000057666	GAPDH	N/D	N/D	N/D	N/D	WBGene00001684	gpd-2	N/D	N/D	N/D	N/D	N/D	N/D	N/D
	ENSG00000105220	ENSG00000105220	GPI	N/D	ENSMUSG00000036427	Gpi1	N/D	N/D	N/D	N/D	N/D	N/D	N/D	FBgn0003074	Pgi	activated	N/D	N/D	N/D
	ENSG00000102144	ENSG00000102144	PGK1	N/D	ENSMUSG00000062070	PGK1	N/D	N/D	N/D	N/D	N/D	N/D	N/D	N/D	N/D	N/D	YCR012W	PGK1	activated
	ENSG00000101323	ENSG00000101323	HAO1	N/D	ENSMUSG00000027261	HAO1	N/D	N/D	N/D	N/D	WBGene00018286	F41E6.5	N/D	N/D	N/D	N/D	N/D	N/D	N/D
	ENSG00000087008	ENSG00000087008	ACOX3	N/D	ENSMUSG00000029098	ACOX3	N/D	N/D	N/D	N/D	WBGene00019060	F58F9.7	N/D	N/D	N/D	N/D	N/D	N/D	N/D
	ENSG00000086619	N/D	N/D	N/D	N/D	N/D	N/D	N/D	N/D	N/D	N/D	N/D	N/D	N/D	N/D	N/D	N/D	N/D	N/D
	ENSG00000072682	ENSG00000072682	P4HA2	N/D	N/D	N/D	N/D	N/D	N/D	N/D	N/D	N/D	N/D	FBgn0039776	PH4alphaEFB	N/D	N/D	N/D	N/D
	ENSG00000067057	ENSG00000067057	PFKP	N/D	ENSMUSG00000021196	PFKP	N/D	N/D	N/D	N/D	WBGene00022199	pfk-1.1	N/D	N/D	N/D	N/D	N/D	N/D	N/D
actin binding motor protein	ENSG00000198467	ENSG00000198467	TPM2	N/D	N/D	N/D	N/D	N/D	N/D	N/D	WBGene00002978	lev-11	N/D	N/D	N/D	N/D	N/D	N/D	N/D
	ENSG00000167460	ENSG00000167460	TPM4	N/D	N/D	N/D	N/D	N/D	N/D	N/D	WBGene00002978	lev-11	N/D	N/D	N/D	N/D	N/D	N/D	N/D
	ENSG00000157483	ENSG00000157483	MYO1E	N/D	ENSMUSG00000032220	MYO1E	N/D	N/D	N/D	N/D	WBGene00002035	hum-1	N/D	N/D	N/D	N/D	N/D	N/D	N/D
	ENSG00000143549	ENSG00000143549	TPM3	N/D	ENSMUSG00000027940	TPM3	N/D	ENSRNOG00000017441	TPM3	N/D	WBGene00002978	lev-11	N/D	N/D	N/D	N/D	N/D	N/D	N/D
	ENSG00000142347	ENSG00000142347	MYO1F	N/D	N/D	N/D	N/D	ENSRNOG00000008409	MYO1F	N/D	WBGene00002035	hum-1	N/D	N/D	N/D	N/D	N/D	N/D	N/D
	ENSG00000140416	ENSG00000140416	TPM1	N/D	N/D	N/D	N/D	N/D	N/D	N/D	WBGene00002978	lev-11	N/D	N/D	N/D	N/D	N/D	N/D	N/D
cytoskeletal protein	ENSG00000198467	ENSG00000198467	TPM2	N/D	N/D	N/D	N/D	N/D	N/D	N/D	WBGene00002978	lev-11	N/D	N/D	N/D	N/D	N/D	N/D	N/D
	ENSG00000183785	ENSG00000183785	TUBA8	N/D	N/D	N/D	N/D	N/D	N/D	N/D	WBGene00006528	tba-1	N/D	N/D	N/D	N/D	N/D	N/D	N/D
	ENSG00000172725	ENSG00000172725	CORO1B	N/D	N/D	N/D	N/D	N/D	N/D	N/D	WBGene00000768	cor-1	N/D	N/D	N/D	N/D	N/D	N/D	N/D
	ENSG00000167553	ENSG00000167553	TUBA1C	N/D	N/D	N/D	N/D	N/D	N/D	N/D	WBGene00003175	mec-12	N/D	N/D	N/D	N/D	N/D	N/D	N/D
	ENSG00000167460	ENSG00000167460	TPM4	N/D	N/D	N/D	N/D	N/D	N/D	N/D	WBGene00002978	lev-11	N/D	N/D	N/D	N/D	N/D	N/D	N/D
	ENSG00000163017	ENSG00000163017	ACTG2	N/D	ENSMUSG00000059430	ACTG2	N/D	N/D	N/D	N/D	N/D	N/D	N/D	N/D	N/D	N/D	YFL039C	acT1	N/D
	ENSG00000162512	ENSG00000162512	SDC3	N/D	N/D	N/D	N/D	N/D	N/D	N/D	WBGene00013033	Y49E10.10	N/D	N/D	N/D	N/D	N/D	N/D	N/D
	ENSG00000157483	ENSG00000157483	MYO1E	N/D	ENSMUSG00000032220	MYO1E	N/D	N/D	N/D	N/D	WBGene00002035	hum-1	N/D	N/D	N/D	N/D	N/D	N/D	N/D
	ENSG00000154114	ENSG00000154114	TBCEL	N/D	ENSMUSG00000037287	TBCEL	N/D	N/D	N/D	N/D	WBGene00016866	coel-1	N/D	N/D	N/D	N/D	N/D	N/D	N/D
	ENSG00000143632	ENSG00000143632	ACTA1	N/D	ENSMUSG00000031972	ACTA1	N/D	N/D	N/D	N/D	N/D	N/D	N/D	N/D	N/D	N/D	YFL039C	acT1	N/D
	ENSG00000143549	ENSG00000143549	TPM3	N/D	ENSMUSG00000027940	TPM3	N/D	ENSRNOG00000017441	TPM3	N/D	WBGene00002978	lev-11	N/D	N/D	N/D	N/D	N/D	N/D	N/D
	ENSG00000142347	ENSG00000142347	MYO1F	N/D	N/D	N/D	N/D	ENSRNOG00000008409	MYO1F	N/D	WBGene00002035	hum-1	N/D	N/D	N/D	N/D	N/D	N/D	N/D
	ENSG00000141556	ENSG00000141556	TBCD	N/D	N/D	N/D	N/D	N/D	N/D	N/D	WBGene00008887	tbcd-1	N/D	N/D	N/D	N/D	N/D	N/D	N/D
	ENSG00000140416	ENSG00000140416	TPM1	N/D	N/D	N/D	N/D	N/D	N/D	N/D	WBGene00002978	lev-11	N/D	N/D	N/D	N/D	N/D	N/D	N/D
	ENSG00000138778	ENSG00000138778	CENPE	N/D	N/D	N/D	N/D	N/D	N/D	N/D	WBGene00016800	C50C3.2	N/D	N/D	N/D	N/D	N/D	N/D	N/D
	ENSG00000133112	ENSG00000133112	TPT1	activated	ENSMUSG00000060126	TPT1	N/D	N/D	N/D	N/D	N/D	N/D	N/D	FBgn0037874	TCTP	N/D	N/D	N/D	N/D
	ENSG00000130294	ENSG00000130294	KIF1A	N/D	N/D	N/D	N/D	N/D	N/D	N/D	WBGene00006831	unc-104	N/D	N/D	N/D	N/D	N/D	N/D	N/D
	ENSG00000110880	ENSG00000110880	CORO1C	inhibited	N/D	N/D	N/D	N/D	N/D	N/D	WBGene00000768	cor-1	N/D	N/D	N/D	N/D	N/D	N/D	N/D
	ENSG00000102879	ENSG00000102879	coro1a	N/D	N/D	N/D	N/D	N/D	N/D	N/D	WBGene00000768	cor-1	N/D	N/D	N/D	N/D	N/D	N/D	N/D
	ENSG00000075886	ENSG00000075886	TUBA3D	N/D	N/D	N/D	N/D	N/D	N/D	N/D	WBGene00003175	mec-12	N/D	N/D	N/D	N/D	N/D	N/D	N/D
carbohydrate kinase	ENSG00000152556	ENSG00000152556	PFKM	N/D	N/D	N/D	N/D	N/D	N/D	N/D	WBGene00022199	pfk-1.1	N/D	N/D	N/D	N/D	N/D	N/D	N/D
	ENSG00000141959	ENSG00000141959	PFKL	N/D	N/D	N/D	N/D	N/D	N/D	N/D	WBGene00022199	pfk-1.1	N/D	N/D	N/D	N/D	N/D	N/D	N/D
	ENSG00000102144	ENSG00000102144	PGK1	N/D	ENSMUSG00000062070	PGK1	N/D	N/D	N/D	N/D	N/D	N/D	N/D	N/D	N/D	N/D	YCR012W	PGK1	activated
	ENSG00000067057	ENSG00000067057	PFKP	N/D	ENSMUSG00000021196	PFKP	N/D	N/D	N/D	N/D	WBGene00022199	pfk-1.1	N/D	N/D	N/D	N/D	N/D	N/D	N/D
extracellular matrix protein	ENSG00000198799	ENSG00000198799	LRIG2	N/D	ENSMUSG00000032913	LRIG2	N/D	N/D	N/D	N/D	WBGene00020649	sma-10	N/D	N/D	N/D	N/D	N/D	N/D	N/D
	ENSG00000175467	ENSG00000175467	SART1	N/D	ENSMUSG00000039148	SART1	N/D	N/D	N/D	N/D	WBGene00017605	F19F10.9	N/D	N/D	N/D	N/D	N/D	N/D	N/D
	ENSG00000162512	ENSG00000162512	SDC3	N/D	N/D	N/D	N/D	N/D	N/D	N/D	WBGene00013033	Y49E10.10	N/D	N/D	N/D	N/D	N/D	N/D	N/D
	ENSG00000154734	ENSG00000154734	adamts1	activated	N/D	N/D	N/D	N/D	N/D	N/D	WBGene00020567	T19D2.1	N/D	N/D	N/D	N/D	N/D	N/D	N/D
	ENSG00000144749	ENSG00000144749	LRIG1	N/D	ENSMUSG00000030029	LRIG1	N/D	N/D	N/D	N/D	WBGene00020649	sma-10	N/D	N/D	N/D	N/D	N/D	N/D	N/D
	ENSG00000142798	ENSG00000142798	HSPG2	N/D	N/D	N/D	N/D	N/D	N/D	N/D	WBGene00006787	unc-52	N/D	N/D	N/D	N/D	N/D	N/D	N/D
	ENSG00000142303	ENSG00000142303	ADAMTS10	N/D	ENSMUSG00000024299	ADAMTS10	N/D	ENSRNOG00000008857	ADAMTS10	N/D	WBGene00020567	T19D2.1	N/D	N/D	N/D	N/D	N/D	N/D	N/D
	ENSG00000139263	ENSG00000139263	LRIG3	N/D	N/D	N/D	N/D	N/D	N/D	N/D	WBGene00020649	sma-10	N/D	N/D	N/D	N/D	N/D	N/D	N/D
	ENSG00000113140	ENSG00000113140	SPARC	N/D	ENSMUSG00000018593	SPARC	N/D	N/D	N/D	N/D	WBGene00003893	ost-1	N/D	N/D	N/D	N/D	N/D	N/D	N/D
	ENSG00000065320	ENSG00000065320	NTN1	N/D	ENSMUSG00000020902	NTN1	N/D	N/D	N/D	N/D	WBGene00006746	unc-6	N/D	N/D	N/D	N/D	N/D	N/D	N/D
Glycolysis	ENSG00000171314	ENSG00000171314	PGAM1	N/D	ENSMUSG00000011752	PGAM1	N/D	N/D	N/D	N/D	N/D	N/D	N/D	N/D	N/D	N/D	YKL152C	GPM1	activated
	ENSG00000152556	ENSG00000152556	PFKM	N/D	N/D	N/D	N/D	N/D	N/D	N/D	WBGene00022199	pfk-1.1	N/D	N/D	N/D	N/D	N/D	N/D	N/D
	ENSG00000141959	ENSG00000141959	PFKL	N/D	N/D	N/D	N/D	N/D	N/D	N/D	WBGene00022199	pfk-1.1	N/D	N/D	N/D	N/D	N/D	N/D	N/D
	ENSG00000111640	ENSG00000111640	GAPDH	N/D	ENSMUSG00000057666	GAPDH	N/D	N/D	N/D	N/D	WBGene00001684	gpd-2	N/D	N/D	N/D	N/D	N/D	N/D	N/D
	ENSG00000105220	ENSG00000105220	GPI	N/D	ENSMUSG00000036427	Gpi1	N/D	N/D	N/D	N/D	N/D	N/D	N/D	FBgn0003074	Pgi	activated	N/D	N/D	N/D
	ENSG00000102144	ENSG00000102144	PGK1	N/D	ENSMUSG00000062070	PGK1	N/D	N/D	N/D	N/D	N/D	N/D	N/D	N/D	N/D	N/D	YCR012W	PGK1	activated
Wnt signaling pathway	ENSG00000177283	ENSG00000177283	MIR4683	N/D	N/D	N/D	N/D	N/D	N/D	N/D	WBGene00000478	cfz-2	N/D	N/D	N/D	N/D	N/D	N/D	N/D
	ENSG00000171132	ENSG00000171132	PRKCE	N/D	N/D	N/D	N/D	N/D	N/D	N/D	WBGene00004032	pkc-1	N/D	N/D	N/D	N/D	N/D	N/D	N/D
	ENSG00000170365	ENSG00000170365	SMAD1	N/D	ENSMUSG00000031681	SMAD1	inhibited	N/D	N/D	N/D	WBGene00004856	sma-2	N/D	N/D	N/D	N/D	N/D	N/D	N/D
	ENSG00000166167	ENSG00000166167	BTRC	N/D	N/D	N/D	N/D	N/D	N/D	N/D	WBGene00003009	lin-23	N/D	N/D	N/D	N/D	N/D	N/D	N/D
	ENSG00000163017	ENSG00000163017	ACTG2	N/D	ENSMUSG00000059430	ACTG2	N/D	N/D	N/D	N/D	N/D	N/D	N/D	N/D	N/D	N/D	YFL039C	acT1	N/D
	ENSG00000157240	ENSG00000157240	FZD1	N/D	ENSMUSG00000044674	FZD1	N/D	N/D	N/D	N/D	WBGene00003397	mom-5	N/D	N/D	N/D	N/D	N/D	N/D	N/D
	ENSG00000151292	ENSG00000151292	csnk1g3	N/D	ENSMUSG00000073563	csnk1g3	N/D	N/D	N/D	N/D	WBGene00013709	csnk-1	N/D	N/D	N/D	N/D	N/D	N/D	N/D
	ENSG00000143632	ENSG00000143632	ACTA1	N/D	ENSMUSG00000031972	ACTA1	N/D	N/D	N/D	N/D	N/D	N/D	N/D	N/D	N/D	N/D	YFL039C	acT1	N/D
	ENSG00000138814	ENSG00000138814	PPP3CA	N/D	ENSMUSG00000028161	PPP3CA	N/D	N/D	N/D	N/D	WBGene00006527	tax-6	N/D	N/D	N/D	N/D	N/D	N/D	N/D
	ENSG00000120910	ENSG00000120910	PPP3CC	N/D	N/D	N/D	N/D	N/D	N/D	N/D	WBGene00006527	tax-6	N/D	N/D	N/D	N/D	N/D	N/D	N/D
	ENSG00000120693	ENSG00000120693	SMAD9	N/D	N/D	N/D	N/D	ENSRNOG00000000091	LOC103691556	N/D	WBGene00004856	sma-2	N/D	N/D	N/D	N/D	N/D	N/D	N/D
	ENSG00000113658	ENSG00000113658	SMAD5	N/D	ENSMUSG00000021540	SMAD5	N/D	N/D	N/D	N/D	WBGene00004856	sma-2	N/D	N/D	N/D	N/D	N/D	N/D	N/D
	ENSG00000107758	ENSG00000107758	PPP3CB	N/D	ENSMUSG00000021816	PPP3CB	inhibited	N/D	N/D	N/D	WBGene00006527	tax-6	N/D	N/D	N/D	N/D	N/D	N/D	N/D
	ENSG00000072803	ENSG00000072803	FBXW11	inhibited	ENSMUSG00000020271	FBXW11	N/D	N/D	N/D	N/D	WBGene00003009	lin-23	N/D	N/D	N/D	N/D	N/D	N/D	N/D
Scavenging by Class F Receptors	ENSG00000179218	ENSG00000179218	CALR	N/D	ENSMUSG00000003814	CALR	N/D	N/D	N/D	N/D	WBGene00000802	CRT-1	N/D	N/D	N/D	N/D	N/D	N/D	N/D
	ENSG00000149428	ENSG00000149428	HYOU1	N/D	ENSMUSG00000032115	HYOU1	N/D	N/D	N/D	N/D	N/D	N/D	N/D	FBgn0023529	CG2918	activated	N/D	N/D	N/D
	ENSG00000120694	ENSG00000120694	HSPH1	activated	ENSMUSG00000029657	HSPH1	activated	ENSRNOG00000000902	HSPH1	N/D	WBGene00016250	hsp-110	activated	FBgn0026418	Hsc70Cb	activated	N/D	N/D	N/D
	ENSG00000080824	N/D	N/D	N/D	N/D	N/D	N/D	N/D	N/D	N/D	N/D	N/D	N/D	N/D	N/D	N/D	N/D	N/D	N/D
Cohesin Loading onto Chromatin	ENSG00000121892	ENSG00000121892	PDS5A	N/D	ENSMUSG00000029202	PDS5A	N/D	N/D	N/D	N/D	WBGene00001352	evl-14	N/D	N/D	N/D	N/D	N/D	N/D	N/D
	ENSG00000108055	ENSG00000108055	SMC3	N/D	ENSMUSG00000024974	SMC3	N/D	N/D	N/D	N/D	N/D	N/D	N/D	N/D	N/D	N/D	YJL074C	SMC3	activated
	ENSG00000083642	ENSG00000083642	PDS5B	N/D	ENSMUSG00000034021	PDS5B	N/D	N/D	N/D	N/D	WBGene00001352	evl-14	N/D	N/D	N/D	N/D	N/D	N/D	N/D
Mitotic Telophase Cytokinesis	ENSG00000121892	ENSG00000121892	PDS5A	N/D	ENSMUSG00000029202	PDS5A	N/D	N/D	N/D	N/D	WBGene00001352	evl-14	N/D	N/D	N/D	N/D	N/D	N/D	N/D
	ENSG00000108055	ENSG00000108055	SMC3	N/D	ENSMUSG00000024974	SMC3	N/D	N/D	N/D	N/D	N/D	N/D	N/D	N/D	N/D	N/D	YJL074C	SMC3	activated
	ENSG00000083642	ENSG00000083642	PDS5B	N/D	ENSMUSG00000034021	PDS5B	N/D	N/D	N/D	N/D	WBGene00001352	evl-14	N/D	N/D	N/D	N/D	N/D	N/D	N/D
Establishment of Sister Chromatid Cohesion	ENSG00000121892	ENSG00000121892	PDS5A	N/D	ENSMUSG00000029202	PDS5A	N/D	N/D	N/D	N/D	WBGene00001352	evl-14	N/D	N/D	N/D	N/D	N/D	N/D	N/D
	ENSG00000108055	ENSG00000108055	SMC3	N/D	ENSMUSG00000024974	SMC3	N/D	N/D	N/D	N/D	N/D	N/D	N/D	N/D	N/D	N/D	YJL074C	SMC3	activated
	ENSG00000083642	ENSG00000083642	PDS5B	N/D	ENSMUSG00000034021	PDS5B	N/D	N/D	N/D	N/D	WBGene00001352	evl-14	N/D	N/D	N/D	N/D	N/D	N/D	N/D
chaperone-mediated protein folding	ENSG00000197860	ENSG00000197860	SGTB	N/D	N/D		N/D	N/D	N/D	N/D	N/D	N/D	N/D	N/D	N/D	N/D	YOR007C	SGT2	activated
	ENSG00000162616	ENSG00000162616	DNAJB4	activated	N/D		N/D	N/D	N/D	N/D	N/D	N/D	N/D	N/D	N/D	N/D	YNL007C	SIS1	activated
	ENSG00000137094	ENSG00000137094	DNAJB5	N/D	N/D		N/D	N/D	N/D	N/D	WBGene00001031	dnj-13	activated	N/D	N/D	N/D	YNL007C	SIS1	activated
	ENSG00000132002	N/D	N/D	N/D	N/D		N/D	N/D	N/D	N/D	N/D	N/D	N/D	N/D	N/D	N/D	N/D		N/D
	ENSG00000115541	N/D	N/D	N/D	N/D		N/D	N/D	N/D	N/D	N/D	N/D	N/D	N/D	N/D	N/D	N/D		N/D
	ENSG00000113013	N/D	N/D	N/D	N/D		N/D	N/D	N/D	N/D	N/D	N/D	N/D	N/D	N/D	N/D	N/D		N/D
	ENSG00000109971	ENSG00000109971	HSPA8	activated	ENSMUSG00000015656	HSPA8	activated	N/D	N/D	N/D	WBGene00002005	hsp-1	activated	N/D	N/D	N/D	N/D		N/D
	ENSG00000044574	ENSG00000044574	HSPA5	N/D	ENSMUSG00000026864	HSPA5	N/D	N/D	N/D	N/D	WBGene00002007	hsp-3	N/D	N/D	N/D	N/D	YJL034W	KAR2	activated
	ENSG00000004478	N/D	N/D	N/D	N/D		N/D	N/D	N/D	N/D	N/D	N/D	N/D	N/D	N/D	N/D	N/D		N/D

## Sheet: Selected HSF1 targets in Verteb
Selected conserved HSF1 target genes overrepresented in GO categories in Vertebrate
		Human			Mouse			Rat
	Shared targets between Vertebrate and Non-vertebrate	Ensembl ID	Official gene symbol	Directly regulated targets (Regualtory information)	Ensembl ID	Official gene symbol	Directly regulated targets (Regualtory information)	Ensembl ID	Official gene symbol	Directly regulated targets (Regualtory information)
cell adhesion molecule binding	ENSG00000261150	ENSG00000261150	EPPK1	N/D	N/D	N/D	N/D	N/D	N/D	N/D
	ENSG00000218336	ENSG00000218336	TENM3	N/D	N/D	N/D	N/D	N/D	N/D	N/D
	ENSG00000198561	ENSG00000198561	CTNND1	N/D	ENSMUSG00000034101	CTNND1	N/D	N/D	N/D	N/D
	ENSG00000179776	ENSG00000179776	CDH5	N/D	ENSMUSG00000031871	CDH5	N/D	N/D	N/D	N/D
	ENSG00000179242	ENSG00000179242	CDH4	N/D	ENSMUSG00000000305	CDH4	N/D	N/D	N/D	N/D
	ENSG00000178209	ENSG00000178209	PLEC	N/D	N/D	N/D	N/D	N/D	N/D	N/D
	ENSG00000177707	ENSG00000177707	NECTIN3	N/D	ENSMUSG00000022656	NECTIN3	N/D	N/D	N/D	N/D
	ENSG00000170558	ENSG00000170558	CDH2	N/D	ENSMUSG00000024304	CDH2	N/D	N/D	N/D	N/D
	ENSG00000169862	ENSG00000169862	CTNND2	N/D	ENSMUSG00000022240	CTNND2	N/D	N/D	N/D	N/D
	ENSG00000168036	ENSG00000168036	CTNNB1	N/D	ENSMUSG00000006932	CTNNB1	inhibited	N/D	N/D	N/D
	ENSG00000167880	ENSG00000167880	EVPL	N/D	N/D	N/D	N/D	N/D	N/D	N/D
	ENSG00000154162	ENSG00000154162	CDH12	N/D	ENSMUSG00000040452	CDH12	N/D	N/D	N/D	N/D
	ENSG00000151914	ENSG00000151914	DST	N/D	ENSMUSG00000026131	DST	N/D	N/D	N/D	N/D
	ENSG00000149256	ENSG00000149256	TENM4	N/D	ENSMUSG00000048078	TENM4	N/D	N/D	N/D	N/D
	ENSG00000145934	ENSG00000145934	TENM2	N/D	ENSMUSG00000049336	TENM2	N/D	N/D	N/D	N/D
	ENSG00000145526	ENSG00000145526	CDH18	N/D	ENSMUSG00000040420	CDH18	N/D	N/D	N/D	N/D
	ENSG00000144283	ENSG00000144283	PKP4	inhibited	N/D	N/D	N/D	N/D	N/D	N/D
	ENSG00000143217	ENSG00000143217	NECTIN4	N/D	N/D	N/D	N/D	N/D	N/D	N/D
	ENSG00000140945	ENSG00000140945	CDH13	N/D	ENSMUSG00000031841	CDH13	N/D	N/D	N/D	N/D
	ENSG00000140937	ENSG00000140937	CDH11	N/D	N/D	N/D	N/D	N/D	N/D	N/D
	ENSG00000139880	ENSG00000139880	cdh24	N/D	ENSMUSG00000059674	cdh24	N/D	N/D	N/D	N/D
	ENSG00000135046	ENSG00000135046	ANXA1	N/D	ENSMUSG00000024659	ANXA1	N/D	N/D	N/D	N/D
	ENSG00000133110	ENSG00000133110	POSTN	N/D	ENSMUSG00000027750	POSTN	N/D	N/D	N/D	N/D
	ENSG00000130396	ENSG00000130396	AFDN	N/D	N/D	N/D	N/D	N/D	N/D	N/D
	ENSG00000129910	ENSG00000129910	CDH15	N/D	ENSMUSG00000031962	CDH15	N/D	N/D	N/D	N/D
	ENSG00000127603	ENSG00000127603	MACF1	N/D	N/D	N/D	N/D	N/D	N/D	N/D
	ENSG00000124215	ENSG00000124215	CDH26	N/D	ENSMUSG00000039155	CDH26	N/D	N/D	N/D	N/D
	ENSG00000120708	ENSG00000120708	TGFBI	N/D	ENSMUSG00000035493	TGFBI	N/D	N/D	N/D	N/D
	ENSG00000119888	ENSG00000119888	EPCAM	N/D	ENSMUSG00000045394	EPCAM	N/D	N/D	N/D	N/D
	ENSG00000118898	ENSG00000118898	PPL	N/D	N/D	N/D	N/D	N/D	N/D	N/D
	ENSG00000117154	ENSG00000117154	IGSF21	N/D	N/D	N/D	N/D	N/D	N/D	N/D
	ENSG00000113361	ENSG00000113361	CDH6	N/D	ENSMUSG00000039385	CDH6	N/D	N/D	N/D	N/D
	ENSG00000113100	ENSG00000113100	CDH9	N/D	ENSMUSG00000025370	CDH9	N/D	N/D	N/D	N/D
	ENSG00000110400	ENSG00000110400	NECTIN1	N/D	ENSMUSG00000032012	NECTIN1	N/D	N/D	N/D	N/D
	ENSG00000107736	ENSG00000107736	CDH23	N/D	N/D	N/D	N/D	N/D	N/D	N/D
	ENSG00000103353	ENSG00000103353	UBFD1	N/D	ENSMUSG00000030870	UBFD1	N/D	N/D	N/D	N/D
	ENSG00000099889	ENSG00000099889	arvcf	N/D	N/D	N/D	N/D	N/D	N/D	N/D
	ENSG00000096696	ENSG00000096696	DSP	N/D	N/D	N/D	N/D	N/D	N/D	N/D
	ENSG00000081277	ENSG00000081277	pkp1	inhibited	N/D	N/D	N/D	N/D	N/D	N/D
	ENSG00000073008	ENSG00000073008	PVR	N/D	N/D	N/D	N/D	N/D	N/D	N/D
	ENSG00000071991	ENSG00000071991	CDH19	N/D	ENSMUSG00000047216	CDH19	N/D	N/D	N/D	N/D
	ENSG00000062038	ENSG00000062038	CDH3	N/D	N/D	N/D	N/D	N/D	N/D	N/D
	ENSG00000057294	ENSG00000057294	PKP2	N/D	N/D	N/D	N/D	N/D	N/D	N/D
	ENSG00000040731	ENSG00000040731	CDH10	N/D	ENSMUSG00000022321	CDH10	N/D	N/D	N/D	N/D

## Sheet: HSF1 targets in Non-vertebrate
Selected conserved HSF1 target genes overrepresented in GO categories in Non-vertebrate
		Worm			Fly			Yest
	ALL novel non-vertebrate target genes	Ensembl ID	Official gene symbol	Directly regulated targets (Regualtory information)	Ensembl ID	Official gene symbol	Directly regulated targets (Regualtory information)	Ensembl ID	Official gene symbol	Directly regulated targets (Regualtory information)
cellular response to nitrogen starvation	ENSG00000258102	WBGene00002981	lgg-2	inhibited	N/D	N/D	N/D	N/D	N/D	N/D
	ENSG00000170296	WBGene00002980	lgg-1	inhibited	N/D	N/D	N/D	N/D	N/D	N/D
	ENSG00000170296	WBGene00002980	lgg-1	inhibited	N/D	N/D	N/D	N/D	N/D	N/D
	ENSG00000140941	WBGene00002981	lgg-2	inhibited	N/D	N/D	N/D	N/D	N/D	N/D
	ENSG00000101460	WBGene00002981	lgg-2	inhibited	N/D	N/D	N/D	N/D	N/D	N/D
autophagy of mitochondrion	ENSG00000258102	WBGene00002981	lgg-2	inhibited	N/D	N/D	N/D	N/D	N/D	N/D
	ENSG00000170296	WBGene00002980	lgg-1	inhibited	N/D	N/D	N/D	N/D	N/D	N/D
	ENSG00000170296	WBGene00002980	lgg-1	inhibited	N/D	N/D	N/D	N/D	N/D	N/D
	ENSG00000157954	WBGene00018294	atg-18	N/D	N/D	N/D	N/D	N/D	N/D	N/D
	ENSG00000140941	WBGene00002981	lgg-2	inhibited	N/D	N/D	N/D	N/D	N/D	N/D
	ENSG00000101460	WBGene00002981	lgg-2	inhibited	N/D	N/D	N/D	N/D	N/D	N/D
	ENSG00000070540	WBGene00018294	atg-18	N/D	N/D	N/D	N/D	N/D	N/D	N/D
autophagy	ENSG00000258102	WBGene00002981	lgg-2	inhibited	N/D	N/D	N/D	N/D	N/D	N/D
	ENSG00000170296	WBGene00002980	lgg-1	inhibited	N/D	N/D	N/D	N/D	N/D	N/D
	ENSG00000170296	WBGene00002980	lgg-1	inhibited	N/D	N/D	N/D	N/D	N/D	N/D
	ENSG00000157954	WBGene00018294	atg-18	N/D	N/D	N/D	N/D	N/D	N/D	N/D
	ENSG00000140941	WBGene00002981	lgg-2	inhibited	N/D	N/D	N/D	N/D	N/D	N/D
	ENSG00000101460	WBGene00002981	lgg-2	inhibited	N/D	N/D	N/D	N/D	N/D	N/D
	ENSG00000070540	WBGene00018294	atg-18	N/D	N/D	N/D	N/D	N/D	N/D	N/D
Atg1/ULK1 kinase complex assembly	ENSG00000258102	WBGene00002981	lgg-2	inhibited	N/D	N/D	N/D	N/D	N/D	N/D
	ENSG00000170296	WBGene00002980	lgg-1	inhibited	N/D	N/D	N/D	N/D	N/D	N/D
	ENSG00000170296	WBGene00002980	lgg-1	inhibited	N/D	N/D	N/D	N/D	N/D	N/D
	ENSG00000157954	WBGene00018294	atg-18	N/D	N/D	N/D	N/D	N/D	N/D	N/D
	ENSG00000140941	WBGene00002981	lgg-2	inhibited	N/D	N/D	N/D	N/D	N/D	N/D
	ENSG00000101460	WBGene00002981	lgg-2	inhibited	N/D	N/D	N/D	N/D	N/D	N/D
	ENSG00000070540	WBGene00018294	atg-18	N/D	N/D	N/D	N/D	N/D	N/D	N/D
autophagosome assembly	ENSG00000258102	WBGene00002981	lgg-2	inhibited	N/D	N/D	N/D	N/D	N/D	N/D
	ENSG00000170296	WBGene00002980	lgg-1	inhibited	N/D	N/D	N/D	N/D	N/D	N/D
	ENSG00000170296	WBGene00002980	lgg-1	inhibited	N/D	N/D	N/D	N/D	N/D	N/D
	ENSG00000157954	WBGene00018294	atg-18	N/D	N/D	N/D	N/D	N/D	N/D	N/D
	ENSG00000140941	WBGene00002981	lgg-2	inhibited	N/D	N/D	N/D	N/D	N/D	N/D
	ENSG00000101460	WBGene00002981	lgg-2	inhibited	N/D	N/D	N/D	N/D	N/D	N/D
	ENSG00000070540	WBGene00018294	atg-18	N/D	N/D	N/D	N/D	N/D	N/D	N/D
canonical Wnt signaling pathway	ENSG00000180340	WBGene00003397	mom-5	N/D	N/D	N/D	N/D	N/D	N/D	N/D
	ENSG00000169118	WBGene00013709	csnk-1	N/D	N/D	N/D	N/D	N/D	N/D	N/D
	ENSG00000163251	WBGene00000478	cfz-2	N/D	N/D	N/D	N/D	N/D	N/D	N/D
	ENSG00000155760	WBGene00003397	mom-5	N/D	N/D	N/D	N/D	N/D	N/D	N/D
	ENSG00000133275	WBGene00013709	csnk-1	N/D	N/D	N/D	N/D	N/D	N/D	N/D
	ENSG00000111432	WBGene00000478	cfz-2	N/D	N/D	N/D	N/D	N/D	N/D	N/D
microtubule cytoskeleton organization	ENSG00000198033	WBGene00003175	mec-12	N/D	N/D	N/D	N/D	N/D	N/D	N/D
	ENSG00000188229	WBGene00003171	mec-7	N/D	N/D	N/D	N/D	N/D	N/D	N/D
	ENSG00000167552	WBGene00003175	mec-12	N/D	N/D	N/D	N/D	N/D	N/D	N/D
	ENSG00000137285	WBGene00003171	mec-7	N/D	N/D	N/D	N/D	N/D	N/D	N/D
	ENSG00000137267	WBGene00003171	mec-7	N/D	N/D	N/D	N/D	N/D	N/D	N/D
	ENSG00000127824	WBGene00003175	mec-12	N/D	N/D	N/D	N/D	N/D	N/D	N/D
	ENSG00000123416	WBGene00003175	mec-12	N/D	N/D	N/D	N/D	N/D	N/D	N/D
mitotic cell cycle process	ENSG00000198033	WBGene00003175	mec-12	N/D	N/D	N/D	N/D	N/D	N/D	N/D
	ENSG00000188229	WBGene00003171	mec-7	N/D	N/D	N/D	N/D	N/D	N/D	N/D
	ENSG00000183765	WBGene00011612	T08D2.7	N/D	N/D	N/D	N/D	N/D	N/D	N/D
	ENSG00000167552	WBGene00003175	mec-12	N/D	N/D	N/D	N/D	N/D	N/D	N/D
	ENSG00000137285	WBGene00003171	mec-7	N/D	N/D	N/D	N/D	N/D	N/D	N/D
	ENSG00000137267	WBGene00003171	mec-7	N/D	N/D	N/D	N/D	N/D	N/D	N/D
	ENSG00000127824	WBGene00003175	mec-12	N/D	N/D	N/D	N/D	N/D	N/D	N/D
	ENSG00000123416	WBGene00003175	mec-12	N/D	N/D	N/D	N/D	N/D	N/D	N/D
	ENSG00000118816	WBGene00019831	R02F2.1	inhibited	N/D	N/D	N/D	N/D	N/D	N/D
	ENSG00000101003	N/D	N/D	N/D	N/D	N/D	N/D	YDR013W	Psf1	N/D
TBP-class protein binding	ENSG00000147133	WBGene00006382	taf-1	N/D	N/D	N/D	N/D	N/D	N/D	N/D
	ENSG00000122728	WBGene00006382	taf-1	N/D	N/D	N/D	N/D	N/D	N/D	N/D
	ENSG00000100764	N/D	N/D	N/D	N/D	N/D	N/D	YDL007W	rpt2	N/D
Wnt-protein binding	ENSG00000180340	WBGene00003397	mom-5	N/D	N/D	N/D	N/D	N/D	N/D	N/D
	ENSG00000163251	WBGene00000478	cfz-2	N/D	N/D	N/D	N/D	N/D	N/D	N/D
	ENSG00000155760	WBGene00003397	mom-5	N/D	N/D	N/D	N/D	N/D	N/D	N/D
	ENSG00000111432	WBGene00000478	cfz-2	N/D	N/D	N/D	N/D	N/D	N/D	N/D
