# Supplementary material for: HSF1Base: A Comprehensive Database of HSF1 (Heat Shock Factor 1) Target Genes
Source: Int J Mol Sci. 2019 Nov 19;20(22):5815. doi: 10.3390/ijms20225815 (PMC6888953; doi:10.3390/ijms20225815)
Supplement: Supplementary file 1 [file ijms-20-05815-s001.zip › Table_S7.xlsx]

## Sheet: Core targets
	PANTHER GO-Slim Molecular Function	#	#	expected	Fold Enrichment	+/-	raw P value	FDR
	chaperone binding	17	5	0.13	38.36	+	5.69E-07	5.74E-05
	heat shock protein binding	24	7	0.18	38.04	+	2.92E-09	7.38E-07
	unfolded protein binding	64	12	0.49	24.45	+	5.08E-13	2.56E-10
	ubiquitin protein ligase binding	34	6	0.26	23.01	+	5.48E-07	6.92E-05
	ATP binding	49	7	0.38	18.63	+	2.20E-07	3.70E-05
	purine ribonucleotide binding	65	7	0.5	14.04	+	1.26E-06	1.06E-04
	ribonucleotide binding	71	7	0.54	12.86	+	2.18E-06	1.57E-04
	nucleotide binding	133	7	1.02	6.86	+	9.98E-05	6.30E-03
	small molecule binding	245	8	1.88	4.26	+	7.30E-04	4.10E-02
	PANTHER GO-Slim Biological Process	#	#	expected	Fold Enrichment	+/-	raw P value	FDR
	chaperone-mediated protein folding	30	10	0.23	43.47	+	3.42E-13	3.07E-10
	protein folding	117	15	0.9	16.72	+	8.58E-14	1.54E-10
	cellular response to heat	29	7	0.22	31.48	+	8.99E-09	5.38E-06
	response to heat	30	7	0.23	30.43	+	1.10E-08	4.95E-06
	cellular response to unfolded protein	22	5	0.17	29.64	+	1.69E-06	5.06E-04
	response to topologically incorrect protein	33	5	0.25	19.76	+	9.82E-06	2.52E-03
	response to unfolded protein	22	5	0.17	29.64	+	1.69E-06	6.07E-04
	PANTHER Protein Class	#	#	expected	Fold Enrichment	+/-	raw P value	FDR
	chaperone	111	9	0.85	10.57	+	3.48E-07	7.48E-05
	chaperonin	13	4	0.1	40.13	+	7.12E-06	7.65E-04
	extracellular matrix structural protein	29	3	0.22	13.49	+	1.82E-03	1.31E-01
	Hsp90 family chaperone	10	2	0.08	26.08	+	3.61E-03	1.94E-01
	annexin	90	4	0.69	5.8	+	5.79E-03	2.49E-01
	lyase	97	4	0.74	5.38	+	7.45E-03	2.67E-01
	Unclassified	12714	82	97.49	0.84	-	1.50E-02	4.61E-01
	acetyltransferase	69	3	0.53	5.67	+	1.76E-02	4.73E-01
	epimerase/racemase	31	2	0.24	8.41	+	2.60E-02	6.22E-01
	extracellular matrix glycoprotein	81	3	0.62	4.83	+	2.63E-02	5.66E-01
	isomerase	85	3	0.65	4.6	+	2.97E-02	5.80E-01
	deaminase	34	2	0.26	7.67	+	3.06E-02	5.49E-01
	calcium-binding protein	237	5	1.82	2.75	+	3.79E-02	6.27E-01
	PANTHER Pathways	#	#	expected	Fold Enrichment	+/-	raw P value	FDR
	Apoptosis signaling pathway	118	7	0.9	7.74	+	4.88E-05	8.00E-03
	Parkinson disease	100	5	0.77	6.52	+	1.26E-03	1.03E-01
	VEGF signaling pathway	69	4	0.53	7.56	+	2.34E-03	1.28E-01
	Angiogenesis	173	6	1.33	4.52	+	2.52E-03	1.03E-01
	Metabotropic glutamate receptor group II pathway	47	3	0.36	8.32	+	6.52E-03	2.14E-01
	Thyrotropin-releasing hormone receptor signaling pathway	60	3	0.46	6.52	+	1.23E-02	3.36E-01
	Endogenous cannabinoid signaling	24	2	0.18	10.87	+	1.66E-02	3.89E-01
	Beta3 adrenergic receptor signaling pathway	28	2	0.21	9.31	+	2.18E-02	4.46E-01
	Cysteine biosynthesis	2	1	0.02	65.2	+	2.27E-02	4.13E-01
	Cortocotropin releasing factor receptor signaling pathway	32	2	0.25	8.15	+	2.75E-02	4.52E-01
	Opioid prodynorphin pathway	33	2	0.25	7.9	+	2.91E-02	4.33E-01
	5HT4 type receptor mediated signaling pathway	33	2	0.25	7.9	+	2.91E-02	3.97E-01
	Opioid proopiomelanocortin pathway	34	2	0.26	7.67	+	3.06E-02	3.86E-01
	Opioid proenkephalin pathway	34	2	0.26	7.67	+	3.06E-02	3.59E-01
	Nicotine pharmacodynamics pathway	35	2	0.27	7.45	+	3.22E-02	3.52E-01
	Gonadotropin-releasing hormone receptor pathway	230	5	1.76	2.83	+	3.41E-02	3.49E-01
	GABA-B receptor II signaling	38	2	0.29	6.86	+	3.72E-02	3.59E-01
	Ornithine degradation	4	1	0.03	32.6	+	3.75E-02	3.41E-01
	p38 MAPK pathway	42	2	0.32	6.21	+	4.42E-02	3.82E-01
	Reactome pathways	#	#	expected	Fold Enrichment	+/-	raw P value	FDR
	Attenuation phase	14	9	0.11	83.83	+	5.09E-14	3.72E-11
	HSF1-dependent transactivation	24	10	0.18	54.34	+	5.50E-14	3.01E-11
	Cellular response to heat stress	87	18	0.67	26.98	+	1.26E-19	2.76E-16
	Cellular responses to stress	393	23	3.01	7.63	+	1.09E-13	4.80E-11
	Folding of actin by CCT/TriC	10	3	0.08	39.12	+	1.17E-04	2.33E-02
	HSF1 activation	12	3	0.09	32.6	+	1.84E-04	3.10E-02
	Constitutive Signaling by NOTCH1 HD Domain Mutants	15	3	0.12	26.08	+	3.25E-04	3.95E-02
	Signaling by NOTCH1 HD Domain Mutants in Cancer	15	3	0.12	26.08	+	3.25E-04	3.74E-02
	HSP90 chaperone cycle for steroid hormone receptors (SHR)	56	11	0.43	25.62	+	3.12E-12	9.78E-10
	Regulation of HSF1-mediated heat shock response	67	13	0.51	25.3	+	3.56E-14	3.91E-11
	Constitutive Signaling by Ligand-Responsive EGFR Cancer Variants	18	3	0.14	21.73	+	5.20E-04	5.18E-02
	Signaling by Ligand-Responsive EGFR Variants in Cancer	18	3	0.14	21.73	+	5.20E-04	4.75E-02
	Signaling by EGFR in Cancer	18	3	0.14	21.73	+	5.20E-04	4.95E-02
	Activated NOTCH1 Transmits Signal to the Nucleus	31	4	0.24	16.83	+	1.41E-04	2.57E-02
	Signaling by NOTCH1	71	5	0.54	9.18	+	2.87E-04	4.19E-02
	N-glycan trimming in the ER and Calnexin/Calreticulin cycle	35	4	0.27	14.9	+	2.16E-04	3.38E-02
	Cooperation of PDCL (PhLP1) and TRiC/CCT in G-protein beta folding	42	4	0.32	12.42	+	4.11E-04	4.29E-02
	AUF1 (hnRNP D0) binds and destabilizes mRNA	54	5	0.41	12.07	+	8.62E-05	1.89E-02
	NOTCH1 Intracellular Domain Regulates Transcription	45	4	0.35	11.59	+	5.24E-04	4.59E-02
	Clathrin derived vesicle budding	72	5	0.55	9.06	+	3.05E-04	4.17E-02
	trans-Golgi Network Vesicle Budding	72	5	0.55	9.06	+	3.05E-04	3.93E-02
	Estrogen-dependent gene expression	118	7	0.9	7.74	+	4.88E-05	1.34E-02
	ESR-mediated signaling	124	7	0.95	7.36	+	6.57E-05	1.60E-02
	Signaling by Nuclear Receptors	167	7	1.28	5.47	+	3.80E-04	4.16E-02

## Sheet: Shared targets
	PANTHER GO-Slim Biological Process	#	#	expected	Fold Enrichment	+/-	raw P value	FDR
	chaperone-mediated protein folding	30	12	1.38	8.7	+	1.58E-07	1.42E-04
	protein folding	117	23	5.38	4.28	+	4.62E-08	8.29E-05
	cellular process	6070	336	278.98	1.2	+	1.05E-04	3.13E-02
	cellular response to heat	29	8	1.33	6	+	1.67E-04	4.29E-02
	response to heat	30	8	1.38	5.8	+	2.04E-04	4.07E-02
	cellular protein modification process	907	67	41.69	1.61	+	2.94E-04	4.40E-02
	cellular protein metabolic process	998	73	45.87	1.59	+	2.23E-04	4.00E-02
	cellular macromolecule metabolic process	1001	73	46.01	1.59	+	2.28E-04	3.72E-02
	regulation of metabolic process	1347	95	61.91	1.53	+	8.09E-05	3.63E-02
	Unclassified	10588	415	486.64	0.85	-	7.32E-06	4.38E-03
	immune response	350	3	16.09	0.19	-	1.95E-04	4.37E-02
	sensory perception of chemical stimulus	224	0	10.3	< 0.01	-	9.42E-05	3.38E-02
	PANTHER GO-Slim Molecular Function	#	#	expected	Fold Enrichment	+/-	raw P value	FDR
	heat shock protein binding	24	10	1.1	9.07	+	1.28E-06	2.16E-04
	protein binding	2772	171	127.4	1.34	+	1.07E-04	7.68E-03
	binding	5173	310	237.76	1.3	+	3.23E-07	1.63E-04
	chaperone binding	17	7	0.78	8.96	+	5.55E-05	5.61E-03
	ubiquitin protein ligase binding	34	9	1.56	5.76	+	8.61E-05	7.25E-03
	enzyme binding	580	47	26.66	1.76	+	3.46E-04	1.34E-02
	unfolded protein binding	64	16	2.94	5.44	+	3.27E-07	8.25E-05
	ATP binding	49	10	2.25	4.44	+	2.27E-04	1.27E-02
	purine ribonucleotide binding	65	12	2.99	4.02	+	1.27E-04	8.05E-03
	ribonucleotide binding	71	12	3.26	3.68	+	2.64E-04	1.11E-02
	heterocyclic compound binding	1738	112	79.88	1.4	+	4.60E-04	1.55E-02
	DNA binding	996	71	45.78	1.55	+	5.31E-04	1.58E-02
	nucleic acid binding	1649	109	75.79	1.44	+	2.59E-04	1.31E-02
	catalytic activity	4490	253	206.37	1.23	+	4.93E-04	1.56E-02
	Unclassified	11177	440	513.71	0.86	-	3.76E-06	4.75E-04
	G-protein coupled receptor activity	666	12	30.61	0.39	-	2.63E-04	1.21E-02
	transmembrane signaling receptor activity	898	20	41.27	0.48	-	3.75E-04	1.35E-02
	signaling receptor activity	1148	30	52.76	0.57	-	9.57E-04	2.69E-02
	molecular transducer activity	1223	34	56.21	0.6	-	1.77E-03	4.69E-02
	PANTHER Protein Class	#	#	expected	Fold Enrichment	+/-	raw P value	FDR
	chaperonin	13	8	0.6	13.39	+	1.65E-06	3.54E-04
	Unclassified	12714	511	584.35	0.87	-	2.86E-06	3.07E-04
	chaperone	111	17	5.1	3.33	+	4.61E-05	3.30E-03
	transcription factor	1138	76	52.3	1.45	+	1.88E-03	1.01E-01
	defense/immunity protein	386	6	17.74	0.34	-	2.62E-03	1.13E-01
	immunoglobulin receptor superfamily	130	0	5.97	< 0.01	-	4.61E-03	1.65E-01
	basic leucine zipper transcription factor	31	6	1.42	4.21	+	5.13E-03	1.58E-01
	extracellular matrix structural protein	29	5	1.33	3.75	+	1.56E-02	4.21E-01
	enzyme modulator	1079	67	49.59	1.35	+	1.76E-02	4.20E-01
	ligase	250	20	11.49	1.74	+	2.34E-02	5.03E-01
	heterotrimeric G-protein	45	6	2.07	2.9	+	2.37E-02	4.63E-01
	immunoglobulin	101	0	4.64	< 0.01	-	2.39E-02	4.29E-01
	guanyl-nucleotide exchange factor	77	8	3.54	2.26	+	3.31E-02	5.48E-01
	annexin	90	9	4.14	2.18	+	4.17E-02	6.40E-01
	calcium-binding protein	237	18	10.89	1.65	+	4.45E-02	6.38E-01
	G-protein modulator	284	21	13.05	1.61	+	4.67E-02	6.28E-01
	membrane-bound signaling molecule	127	1	5.84	0.17	-	4.72E-02	5.97E-01
	G-protein coupled receptor	261	5	12	0.42	-	4.82E-02	5.75E-01
	PANTHER Pathways	#	#	expected	Fold Enrichment	+/-	raw P value	FDR
	Histamine H1 receptor mediated signaling pathway	44	9	2.02	4.45	+	4.57E-04	1.50E-02
	Thyrotropin-releasing hormone receptor signaling pathway	60	10	2.76	3.63	+	9.27E-04	2.53E-02
	Muscarinic acetylcholine receptor 1 and 3 signaling pathway	60	10	2.76	3.63	+	9.27E-04	2.17E-02
	Oxytocin receptor mediated signaling pathway	58	9	2.67	3.38	+	2.55E-03	4.18E-02
	Apoptosis signaling pathway	118	18	5.42	3.32	+	2.92E-05	2.39E-03
	CCKR signaling map	174	21	8	2.63	+	1.43E-04	5.88E-03
	Gonadotropin-releasing hormone receptor pathway	230	27	10.57	2.55	+	3.58E-05	1.96E-03
	PDGF signaling pathway	148	17	6.8	2.5	+	1.57E-03	3.22E-02
	Angiogenesis	173	18	7.95	2.26	+	2.14E-03	3.90E-02
	Unclassified	18383	790	844.9	0.94	-	7.04E-07	1.15E-04
	Reactome pathways	#	#	expected	Fold Enrichment	+/-	raw P value	FDR
	Attenuation phase	14	10	0.64	15.54	+	2.86E-08	1.26E-05
	HSF1-dependent transactivation	24	12	1.1	10.88	+	2.28E-08	1.67E-05
	Cellular response to heat stress	87	25	4	6.25	+	1.36E-11	1.49E-08
	Cellular responses to stress	393	46	18.06	2.55	+	5.13E-08	1.87E-05
	Folding of actin by CCT/TriC	10	7	0.46	15.23	+	4.09E-06	9.95E-04
	Cooperation of Prefoldin and TriC/CCT in actin and tubulin folding	32	8	1.47	5.44	+	2.96E-04	2.24E-02
	Chaperonin-mediated protein folding	94	13	4.32	3.01	+	8.32E-04	3.96E-02
	Protein folding	100	14	4.6	3.05	+	4.78E-04	2.99E-02
	Constitutive Signaling by Ligand-Responsive EGFR Cancer Variants	18	6	0.83	7.25	+	4.83E-04	2.94E-02
	Signaling by Ligand-Responsive EGFR Variants in Cancer	18	6	0.83	7.25	+	4.83E-04	2.78E-02
	Signaling by EGFR in Cancer	18	6	0.83	7.25	+	4.83E-04	2.86E-02
	Formation of tubulin folding intermediates by CCT/TriC	25	8	1.15	6.96	+	7.03E-05	8.56E-03
	SHC1 events in ERBB2 signaling	19	6	0.87	6.87	+	6.12E-04	3.27E-02
	Signaling by ERBB2	47	10	2.16	4.63	+	1.69E-04	1.61E-02
	Signaling by Receptor Tyrosine Kinases	440	38	20.22	1.88	+	4.17E-04	2.95E-02
	BBSome-mediated cargo-targeting to cilium	23	7	1.06	6.62	+	2.59E-04	2.18E-02
	Inflammasomes	20	6	0.92	6.53	+	7.66E-04	3.81E-02
	Prefoldin mediated transfer of substrate to CCT/TriC	27	8	1.24	6.45	+	1.10E-04	1.27E-02
	BMAL1:CLOCK,NPAS2 activates circadian gene expression	27	8	1.24	6.45	+	1.10E-04	1.21E-02
	RAF-independent MAPK1/3 activation	22	6	1.01	5.93	+	1.16E-03	4.72E-02
	Regulation of HSF1-mediated heat shock response	67	18	3.08	5.85	+	2.38E-08	1.30E-05
	Cooperation of PDCL (PhLP1) and TRiC/CCT in G-protein beta folding	42	11	1.93	5.7	+	1.56E-05	2.63E-03
	HDMs demethylate histones	27	7	1.24	5.64	+	5.88E-04	3.22E-02
	Chromatin modifying enzymes	241	27	11.08	2.44	+	6.13E-05	8.39E-03
	HSP90 chaperone cycle for steroid hormone receptors (SHR)	56	13	2.57	5.05	+	8.25E-06	1.81E-03
	Association of TriC/CCT with target proteins during biosynthesis	38	8	1.75	4.58	+	7.97E-04	3.88E-02
	Negative regulation of MAPK pathway	40	8	1.84	4.35	+	1.07E-03	4.58E-02
	Cell death signalling via NRAGE, NRIF and NADE	76	12	3.49	3.44	+	4.58E-04	3.04E-02
	p75 NTR receptor-mediated signalling	98	13	4.5	2.89	+	1.18E-03	4.68E-02
	Amplification of signal from unattached kinetochores via a MAD2 inhibitory signal	92	13	4.23	3.07	+	6.95E-04	3.63E-02
	Amplification of signal from the kinetochores	92	13	4.23	3.07	+	6.95E-04	3.54E-02
	Mitotic Spindle Checkpoint	108	15	4.96	3.02	+	3.29E-04	2.40E-02
	Estrogen-dependent gene expression	118	16	5.42	2.95	+	2.69E-04	2.11E-02
	ESR-mediated signaling	124	17	5.7	2.98	+	1.56E-04	1.55E-02
	Signaling by Nuclear Receptors	167	22	7.68	2.87	+	3.10E-05	4.86E-03
	Toll Like Receptor 3 (TLR3) Cascade	96	13	4.41	2.95	+	9.91E-04	4.52E-02
	Interleukin-4 and Interleukin-13 signaling	111	15	5.1	2.94	+	4.27E-04	2.92E-02
	Signaling by Interleukins	449	40	20.64	1.94	+	1.88E-04	1.71E-02
	TRIF(TICAM1)-mediated TLR4 signaling	97	13	4.46	2.92	+	1.08E-03	4.55E-02
	MyD88-independent TLR4 cascade	97	13	4.46	2.92	+	1.08E-03	4.46E-02
	SUMO E3 ligases SUMOylate target proteins	156	19	7.17	2.65	+	2.63E-04	2.13E-02
	SUMOylation	162	20	7.45	2.69	+	1.56E-04	1.62E-02
	RHO GTPases Activate Formins	135	16	6.2	2.58	+	1.02E-03	4.54E-02
	Signaling by Rho GTPases	408	39	18.75	2.08	+	5.44E-05	7.95E-03
	Membrane Trafficking	621	48	28.54	1.68	+	1.02E-03	4.48E-02
	Unclassified	10452	362	480.39	0.75	-	7.82E-14	1.71E-10
	Olfactory Signaling Pathway	432	2	19.86	0.1	-	1.26E-06	3.45E-04
	G alpha (s) signalling events	575	10	26.43	0.38	-	4.68E-04	3.01E-02

## Sheet: Adenocarcinoma
	PANTHER GO-Slim Biological Process	#	#	expected	Fold Enrichment	+/-	raw P value	FDR
	cellular component assembly	69	17	5.68	2.99	+	2.25E-04	3.11E-02
	regulation of phosphorylation	219	39	18.02	2.16	+	4.23E-05	8.44E-03
	regulation of phosphate metabolic process	250	43	20.58	2.09	+	3.11E-05	7.97E-03
	regulation of phosphorus metabolic process	250	43	20.58	2.09	+	3.11E-05	9.30E-03
	regulation of cellular metabolic process	473	65	38.93	1.67	+	1.96E-04	2.94E-02
	regulation of biological process	2673	282	219.99	1.28	+	3.53E-05	7.93E-03
	biological regulation	3089	310	254.23	1.22	+	3.91E-04	4.68E-02
	regulation of metabolic process	1347	158	110.86	1.43	+	2.80E-05	1.01E-02
	transcription by RNA polymerase II	1011	119	83.21	1.43	+	2.75E-04	3.53E-02
	transcription, DNA-templated	1251	158	102.96	1.53	+	5.70E-07	3.41E-04
	metabolic process	4072	402	335.13	1.2	+	1.38E-04	2.26E-02
	macromolecule metabolic process	2419	273	199.09	1.37	+	3.66E-07	3.29E-04
	organic substance metabolic process	3338	338	274.72	1.23	+	1.05E-04	1.89E-02
	gene expression	1842	221	151.6	1.46	+	9.75E-08	1.75E-04
	Unclassified	10588	766	871.41	0.88	-	1.18E-06	5.28E-04
	PANTHER GO-Slim Molecular Function	#	#	expected	Fold Enrichment	+/-	raw P value	FDR
	DNA binding, bending	57	16	4.69	3.41	+	9.62E-05	8.10E-03
	DNA binding	996	126	81.97	1.54	+	8.13E-06	1.03E-03
	nucleic acid binding	1649	196	135.71	1.44	+	1.10E-06	2.79E-04
	heterocyclic compound binding	1738	202	143.04	1.41	+	3.00E-06	5.06E-04
	binding	5173	494	425.75	1.16	+	3.32E-04	1.86E-02
	MAP kinase activity	73	19	6.01	3.16	+	5.30E-05	5.35E-03
	protein kinase activity	540	70	44.44	1.58	+	6.13E-04	2.58E-02
	phosphotransferase activity, alcohol group as acceptor	631	78	51.93	1.5	+	9.07E-04	3.52E-02
	RNA polymerase II transcription factor activity, sequence-specific DNA binding	287	44	23.62	1.86	+	3.27E-04	2.06E-02
	DNA-binding transcription factor activity	789	96	64.94	1.48	+	4.53E-04	2.29E-02
	transcription regulator activity	925	112	76.13	1.47	+	1.51E-04	1.09E-02
	transcription regulatory region DNA binding	395	55	32.51	1.69	+	5.82E-04	2.67E-02
	Unclassified	11177	807	919.88	0.88	-	1.81E-07	9.13E-05
	PANTHER Protein Class	#	#	expected	Fold Enrichment	+/-	raw P value	FDR
	histone	57	19	4.69	4.05	+	2.86E-06	2.05E-04
	DNA binding protein	457	74	37.61	1.97	+	4.76E-07	5.11E-05
	nucleic acid binding	1567	199	128.97	1.54	+	1.02E-08	2.20E-06
	transcription factor	1138	137	93.66	1.46	+	3.37E-05	1.45E-03
	Unclassified	12714	955	1046.38	0.91	-	1.94E-05	1.04E-03
	defense/immunity protein	386	14	31.77	0.44	-	8.19E-04	2.93E-02
	PANTHER Pathways	#	#	expected	Fold Enrichment	+/-	raw P value	FDR
	Unclassified	18383	1428	1512.95	0.94	-	1.78E-08	2.93E-06
	Integrin signalling pathway	193	34	15.88	2.14	+	1.30E-04	1.07E-02
	TGF-beta signaling pathway	97	20	7.98	2.51	+	5.98E-04	3.27E-02
	Gonadotropin-releasing hormone receptor pathway	230	33	18.93	1.74	+	4.60E-03	1.89E-01
	CCKR signaling map	174	26	14.32	1.82	+	6.86E-03	2.25E-01
	Angiogenesis	173	25	14.24	1.76	+	1.43E-02	3.90E-01
	Oxidative stress response	55	11	4.53	2.43	+	1.59E-02	3.73E-01
	p53 pathway	87	14	7.16	1.96	+	2.37E-02	4.85E-01
	Inflammation mediated by chemokine and cytokine signaling pathway	260	33	21.4	1.54	+	2.56E-02	4.66E-01
	PI3 kinase pathway	53	10	4.36	2.29	+	2.67E-02	4.37E-01
	Apoptosis signaling pathway	118	17	9.71	1.75	+	3.41E-02	5.08E-01
	Dopamine receptor mediated signaling pathway	57	10	4.69	2.13	+	3.43E-02	4.69E-01
	Cholesterol biosynthesis	13	4	1.07	3.74	+	3.56E-02	4.50E-01
	5-Hydroxytryptamine degredation	20	5	1.65	3.04	+	3.74E-02	4.38E-01
	Synaptic vesicle trafficking	28	6	2.3	2.6	+	4.10E-02	4.48E-01
	Enkephalin release	36	7	2.96	2.36	+	4.20E-02	4.30E-01
	Reactome pathways	#	#	expected	Fold Enrichment	+/-	raw P value	FDR
	Formation of Senescence-Associated Heterochromatin Foci (SAHF)	16	8	1.32	6.08	+	2.68E-04	2.44E-02
	DNA Damage/Telomere Stress Induced Senescence	61	19	5.02	3.78	+	6.46E-06	4.72E-03
	Cellular Senescence	162	33	13.33	2.48	+	1.47E-05	6.46E-03
	Condensation of Prophase Chromosomes	42	15	3.46	4.34	+	1.61E-05	5.86E-03
	Mitotic Prophase	103	24	8.48	2.83	+	2.79E-05	8.73E-03
	SIRT1 negatively regulates rRNA expression	37	13	3.05	4.27	+	6.70E-05	1.47E-02
	Negative epigenetic regulation of rRNA expression	78	18	6.42	2.8	+	2.98E-04	2.33E-02
	Epigenetic regulation of gene expression	116	24	9.55	2.51	+	1.55E-04	2.12E-02
	RNA Polymerase I Promoter Opening	32	11	2.63	4.18	+	2.81E-04	2.37E-02
	RNA Polymerase I Promoter Clearance	78	17	6.42	2.65	+	7.58E-04	4.05E-02
	DNA methylation	34	11	2.8	3.93	+	4.31E-04	2.86E-02
	PRC2 methylates histones and DNA	42	13	3.46	3.76	+	1.92E-04	2.10E-02
	Activated PKN1 stimulates transcription of AR (androgen receptor) regulated genes KLK2 and KLK3	36	11	2.96	3.71	+	6.43E-04	3.52E-02
	RHO GTPases activate PKNs	63	18	5.18	3.47	+	2.96E-05	8.11E-03
	ERCC6 (CSB) and EHMT2 (G9a) positively regulate rRNA expression	45	13	3.7	3.51	+	3.36E-04	2.46E-02
	Positive epigenetic regulation of rRNA expression	74	18	6.09	2.96	+	1.71E-04	2.20E-02
	B-WICH complex positively regulates rRNA expression	59	17	4.86	3.5	+	4.47E-05	1.09E-02
	Pre-NOTCH Transcription and Translation	62	16	5.1	3.14	+	2.19E-04	2.08E-02
	Pre-NOTCH Expression and Processing	78	18	6.42	2.8	+	2.98E-04	2.42E-02
	HDACs deacetylate histones	60	15	4.94	3.04	+	4.53E-04	2.84E-02
	Chromatin modifying enzymes	241	37	19.83	1.87	+	8.52E-04	4.44E-02
	Transcriptional regulation by small RNAs	72	18	5.93	3.04	+	1.28E-04	2.00E-02
	Gene Silencing by RNA	102	22	8.39	2.62	+	2.10E-04	2.19E-02
	Activation of anterior HOX genes in hindbrain development during early embryogenesis	91	21	7.49	2.8	+	9.71E-05	1.93E-02
	Activation of HOX genes during differentiation	91	21	7.49	2.8	+	9.71E-05	1.77E-02
	NoRC negatively regulates rRNA expression	75	17	6.17	2.75	+	5.17E-04	2.98E-02
	Oxidative Stress Induced Senescence	92	20	7.57	2.64	+	4.18E-04	2.86E-02
	Estrogen-dependent gene expression	118	24	9.71	2.47	+	1.88E-04	2.28E-02
	ESR-mediated signaling	124	24	10.21	2.35	+	4.37E-04	2.82E-02
	SUMO E3 ligases SUMOylate target proteins	156	29	12.84	2.26	+	2.11E-04	2.10E-02
	SUMOylation	162	29	13.33	2.18	+	3.09E-04	2.33E-02
	Interferon Signaling	193	34	15.88	2.14	+	1.30E-04	1.90E-02
	Cytokine Signaling in Immune system	669	94	55.06	1.71	+	3.83E-06	4.20E-03
	Ub-specific processing proteases	205	34	16.87	2.02	+	4.84E-04	2.94E-02
	Deubiquitination	282	45	23.21	1.94	+	1.26E-04	2.13E-02
	Signaling by Interleukins	449	61	36.95	1.65	+	4.86E-04	2.88E-02
	Unclassified	10452	715	860.21	0.83	-	1.82E-11	3.98E-08

## Sheet: Erythroleukemia
	PANTHER GO-Slim Biological Process	#	#	expected	Fold Enrichment	+/-	raw P value	FDR
	chaperone-mediated protein folding	30	6	0.43	14	+	1.01E-05	1.82E-02
	response to topologically incorrect protein	33	5	0.47	10.6	+	1.84E-04	1.65E-01
	protein folding	117	8	1.67	4.79	+	4.00E-04	2.39E-01
	response to unfolded protein	22	4	0.31	12.72	+	4.52E-04	2.03E-01
	cellular response to unfolded protein	22	4	0.31	12.72	+	4.52E-04	1.62E-01
	regulation of nucleobase-containing compound metabolic process	180	8	2.57	3.11	+	5.31E-03	1.00E00
	protein-containing complex subunit organization	227	9	3.24	2.77	+	6.47E-03	1.00E00
	protein homooligomerization	7	2	0.1	20	+	6.67E-03	1.00E00
	protein complex oligomerization	8	2	0.11	17.5	+	8.26E-03	1.00E00
	cellular process	6070	108	86.73	1.25	+	8.53E-03	1.00E00
	regulation of RNA metabolic process	85	5	1.21	4.12	+	8.91E-03	1.00E00
	cellular response to heat	29	3	0.41	7.24	+	1.02E-02	1.00E00
	phosphate-containing compound metabolic process	88	5	1.26	3.98	+	1.02E-02	1.00E00
	response to heat	30	3	0.43	7	+	1.11E-02	1.00E00
	axo-dendritic transport	10	2	0.14	14	+	1.19E-02	1.00E00
	transport along microtubule	10	2	0.14	14	+	1.19E-02	1.00E00
	negative regulation of T cell activation	12	2	0.17	11.66	+	1.61E-02	1.00E00
	positive regulation of RNA metabolic process	13	2	0.19	10.77	+	1.84E-02	1.00E00
	phosphorus metabolic process	104	5	1.49	3.36	+	1.91E-02	1.00E00
	cell-cell adhesion	104	5	1.49	3.36	+	1.91E-02	1.00E00
	protein-containing complex assembly	185	7	2.64	2.65	+	1.94E-02	1.00E00
	cellular protein-containing complex assembly	106	5	1.51	3.3	+	2.05E-02	1.00E00
	ATP biosynthetic process	14	2	0.2	10	+	2.08E-02	1.00E00
	regulation of RNA splicing	14	2	0.2	10	+	2.08E-02	1.00E00
	regulation of synapse structure or activity	14	2	0.2	10	+	2.08E-02	1.00E00
	protein acylation	40	3	0.57	5.25	+	2.26E-02	1.00E00
	regulation of T cell proliferation	15	2	0.21	9.33	+	2.34E-02	1.00E00
	histone deacetylation	15	2	0.21	9.33	+	2.34E-02	1.00E00
	protein deacetylation	15	2	0.21	9.33	+	2.34E-02	1.00E00
	protein acetylation	15	2	0.21	9.33	+	2.34E-02	1.00E00
	T cell proliferation	15	2	0.21	9.33	+	2.34E-02	1.00E00
	membrane fission	41	3	0.59	5.12	+	2.40E-02	1.00E00
	purine nucleoside triphosphate biosynthetic process	16	2	0.23	8.75	+	2.61E-02	1.00E00
	purine ribonucleoside triphosphate biosynthetic process	16	2	0.23	8.75	+	2.61E-02	1.00E00
	T cell activation	43	3	0.61	4.88	+	2.69E-02	1.00E00
	Unclassified	10588	132	151.29	0.87	-	2.72E-02	1.00E00
	arginine transport	1	1	0.01	69.99	+	2.80E-02	1.00E00
	basic amino acid transport	1	1	0.01	69.99	+	2.80E-02	1.00E00
	regulation of cellular metabolic process	473	13	6.76	1.92	+	2.85E-02	1.00E00
	calcium ion regulated exocytosis	17	2	0.24	8.23	+	2.89E-02	1.00E00
	nucleotide metabolic process	117	5	1.67	2.99	+	2.93E-02	1.00E00
	cofactor metabolic process	159	6	2.27	2.64	+	2.97E-02	1.00E00
	cytokinesis	81	4	1.16	3.46	+	3.21E-02	1.00E00
	biological regulation	3089	58	44.14	1.31	+	3.27E-02	1.00E00
	cellular component organization	1723	35	24.62	1.42	+	3.45E-02	1.00E00
	cell division	83	4	1.19	3.37	+	3.46E-02	1.00E00
	protein deacylation	19	2	0.27	7.37	+	3.48E-02	1.00E00
	coenzyme biosynthetic process	49	3	0.7	4.28	+	3.69E-02	1.00E00
	sister chromatid cohesion	20	2	0.29	7	+	3.80E-02	1.00E00
	nucleoside phosphate metabolic process	126	5	1.8	2.78	+	3.81E-02	1.00E00
	regulation of cellular amide metabolic process	50	3	0.71	4.2	+	3.87E-02	1.00E00
	nucleoside triphosphate biosynthetic process	21	2	0.3	6.67	+	4.12E-02	1.00E00
	regulation of mRNA stability	21	2	0.3	6.67	+	4.12E-02	1.00E00
	regulation of RNA stability	21	2	0.3	6.67	+	4.12E-02	1.00E00
	regulation of cell growth	21	2	0.3	6.67	+	4.12E-02	1.00E00
	generation of precursor metabolites and energy	21	2	0.3	6.67	+	4.12E-02	1.00E00
	leukocyte cell-cell adhesion	21	2	0.3	6.67	+	4.12E-02	1.00E00
	positive regulation of adaptive immune response	21	2	0.3	6.67	+	4.12E-02	1.00E00
	B cell proliferation	22	2	0.31	6.36	+	4.45E-02	1.00E00
	regulated exocytosis	22	2	0.31	6.36	+	4.45E-02	1.00E00
	regulation of T cell activation	22	2	0.31	6.36	+	4.45E-02	1.00E00
	positive regulation of immune response	22	2	0.31	6.36	+	4.45E-02	1.00E00
	cytoskeleton-dependent intracellular transport	23	2	0.33	6.09	+	4.80E-02	1.00E00
	pyruvate metabolic process	23	2	0.33	6.09	+	4.80E-02	1.00E00
	nucleosome organization	23	2	0.33	6.09	+	4.80E-02	1.00E00
	regulation of growth	23	2	0.33	6.09	+	4.80E-02	1.00E00
	cofactor biosynthetic process	55	3	0.79	3.82	+	4.84E-02	1.00E00
	carboxylic acid metabolic process	55	3	0.79	3.82	+	4.84E-02	1.00E00
	PANTHER GO-Slim Molecular Function	#	#	expected	Fold Enrichment	+/-	raw P value	FDR
	heat shock protein binding	24	5	0.34	14.58	+	4.83E-05	2.44E-02
	unfolded protein binding	64	6	0.91	6.56	+	4.58E-04	1.16E-01
	ATP binding	49	5	0.7	7.14	+	9.65E-04	1.62E-01
	protein binding	2772	59	39.61	1.49	+	1.94E-03	2.45E-01
	chaperone binding	17	3	0.24	12.35	+	2.64E-03	2.67E-01
	purine ribonucleotide binding	65	5	0.93	5.38	+	3.08E-03	2.59E-01
	identical protein binding	20	3	0.29	10.5	+	3.98E-03	2.87E-01
	ribonucleotide binding	71	5	1.01	4.93	+	4.39E-03	2.77E-01
	double-stranded RNA binding	21	3	0.3	10	+	4.50E-03	2.52E-01
	Hsp90 protein binding	7	2	0.1	20	+	6.67E-03	3.37E-01
	histone deacetylase activity	9	2	0.13	15.55	+	1.00E-02	4.59E-01
	ATPase activity, coupled	208	8	2.97	2.69	+	1.18E-02	4.96E-01
	nucleotide binding	133	6	1.9	3.16	+	1.41E-02	5.46E-01
	receptor tyrosine kinase binding	12	2	0.17	11.66	+	1.61E-02	5.81E-01
	3'-5' DNA helicase activity	13	2	0.19	10.77	+	1.84E-02	6.20E-01
	RNA binding	558	15	7.97	1.88	+	1.89E-02	5.96E-01
	monosaccharide binding	15	2	0.21	9.33	+	2.34E-02	6.95E-01
	small molecule binding	245	8	3.5	2.29	+	2.75E-02	7.71E-01
	hydro-lyase activity	45	3	0.64	4.67	+	3.00E-02	7.99E-01
	carbon-oxygen lyase activity	45	3	0.64	4.67	+	3.00E-02	7.59E-01
	carbohydrate kinase activity	19	2	0.27	7.37	+	3.48E-02	8.37E-01
	binding	5173	90	73.91	1.22	+	3.65E-02	8.38E-01
	ATP-dependent DNA helicase activity	22	2	0.31	6.36	+	4.45E-02	9.78E-01
	DNA helicase activity	22	2	0.31	6.36	+	4.45E-02	9.37E-01
	PANTHER Protein Class	#	#	expected	Fold Enrichment	+/-	raw P value	FDR
	deacetylase	16	3	0.23	13.12	+	2.27E-03	4.88E-01
	carbohydrate kinase	25	3	0.36	8.4	+	6.99E-03	7.51E-01
	chromatin/chromatin-binding protein	119	6	1.7	3.53	+	8.63E-03	6.18E-01
	SNARE protein	32	3	0.46	6.56	+	1.30E-02	6.98E-01
	Unclassified	12714	161	181.66	0.89	-	1.73E-02	7.43E-01
	chaperonin	13	2	0.19	10.77	+	1.84E-02	6.59E-01
	membrane traffic protein	280	9	4	2.25	+	2.18E-02	6.71E-01
	chaperone	111	5	1.59	3.15	+	2.43E-02	6.52E-01
	kinase	374	11	5.34	2.06	+	2.52E-02	6.03E-01
	helicase	2	1	0.03	34.99	+	4.17E-02	8.96E-01
	PANTHER Pathways	#	#	expected	Fold Enrichment	+/-	raw P value	FDR
	Oxytocin receptor mediated signaling pathway	58	6	0.83	7.24	+	2.81E-04	4.60E-02
	Thyrotropin-releasing hormone receptor signaling pathway	60	6	0.86	7	+	3.32E-04	2.72E-02
	Muscarinic acetylcholine receptor 1 and 3 signaling pathway	60	6	0.86	7	+	3.32E-04	1.82E-02
	5HT2 type receptor mediated signaling pathway	67	6	0.96	6.27	+	5.73E-04	2.35E-02
	Reactome pathways	#	#	expected	Fold Enrichment	+/-	raw P value	FDR
	Attenuation phase	14	4	0.2	20	+	1.01E-04	4.43E-02
	Cellular response to heat stress	87	10	1.24	8.04	+	1.13E-06	2.48E-03
	WNT5A-dependent internalization of FZD4	15	4	0.21	18.66	+	1.27E-04	3.47E-02
	HSP90 chaperone cycle for steroid hormone receptors (SHR)	56	7	0.8	8.75	+	2.89E-05	1.58E-02
	Regulation of HSF1-mediated heat shock response	67	8	0.96	8.36	+	1.05E-05	7.68E-03
	Clathrin derived vesicle budding	72	7	1.03	6.8	+	1.25E-04	4.57E-02
	trans-Golgi Network Vesicle Budding	72	7	1.03	6.8	+	1.25E-04	3.91E-02
	Cargo recognition for clathrin-mediated endocytosis	98	8	1.4	5.71	+	1.29E-04	3.14E-02
	Clathrin-mediated endocytosis	138	11	1.97	5.58	+	8.90E-06	9.75E-03

## Sheet: Breast epithelium
	PANTHER GO-Slim Biological Process	#	#	expected	Fold Enrichment	+/-	raw P value	FDR
	cell adhesion	373	75	45.78	1.64	+	1.68E-04	1.77E-02
	biological adhesion	373	75	45.78	1.64	+	1.68E-04	1.68E-02
	localization	2059	316	252.72	1.25	+	1.35E-04	1.51E-02
	Unclassified	10588	1193	1299.55	0.92	-	7.93E-05	1.02E-02
	innate immune response	173	5	21.23	0.24	-	9.30E-05	1.11E-02
	immune response	350	12	42.96	0.28	-	1.51E-07	2.71E-04
	chromatin organization	142	4	17.43	0.23	-	4.45E-04	3.47E-02
	cellular process	6070	847	745.02	1.14	+	3.67E-05	5.08E-03
	immune effector process	175	3	21.48	0.14	-	4.85E-06	2.90E-03
	adaptive immune response	137	2	16.82	0.12	-	2.88E-05	5.18E-03
	humoral immune response	139	2	17.06	0.12	-	3.06E-05	5.00E-03
	detection of chemical stimulus involved in sensory perception	184	2	22.58	0.09	-	1.94E-07	1.74E-04
	sensory perception of chemical stimulus	224	7	27.49	0.25	-	1.67E-05	3.75E-03
	B cell receptor signaling pathway	100	1	12.27	0.08	-	1.76E-04	1.66E-02
	antigen receptor-mediated signaling pathway	125	3	15.34	0.2	-	5.26E-04	3.94E-02
	immune response-activating cell surface receptor signaling pathway	136	3	16.69	0.18	-	1.79E-04	1.61E-02
	cellular response to stimulus	1977	302	242.65	1.24	+	2.71E-04	2.21E-02
	immune response-regulating cell surface receptor signaling pathway	136	3	16.69	0.18	-	1.79E-04	1.53E-02
	defense response to bacterium	124	1	15.22	0.07	-	1.73E-05	3.45E-03
	response to other organism	126	1	15.46	0.06	-	1.12E-05	4.01E-03
	response to external biotic stimulus	126	1	15.46	0.06	-	1.12E-05	5.01E-03
	response to biotic stimulus	127	1	15.59	0.06	-	1.14E-05	2.92E-03
	response to bacterium	126	1	15.46	0.06	-	1.12E-05	3.34E-03
	positive regulation of lymphocyte activation	92	0	11.29	< 0.01	-	3.52E-05	5.27E-03
	PANTHER GO-Slim Molecular Function	#	#	expected	Fold Enrichment	+/-	raw P value	FDR
	cadherin binding	43	16	5.28	3.03	+	4.41E-04	1.86E-02
	cell adhesion molecule binding	55	23	6.75	3.41	+	6.07E-06	6.13E-04
	protein kinase activity	540	107	66.28	1.61	+	1.26E-05	9.07E-04
	catalytic activity	4490	642	551.09	1.16	+	5.73E-05	2.63E-03
	transferase activity, transferring phosphorus-containing groups	796	151	97.7	1.55	+	1.58E-06	2.00E-04
	transferase activity	1649	268	202.39	1.32	+	1.55E-05	9.77E-04
	phosphotransferase activity, alcohol group as acceptor	631	120	77.45	1.55	+	1.77E-05	9.94E-04
	enzyme regulator activity	593	106	72.78	1.46	+	5.45E-04	2.12E-02
	transporter activity	956	158	117.34	1.35	+	5.63E-04	2.03E-02
	Unclassified	11177	1257	1371.84	0.92	-	1.99E-05	1.00E-03
	G-protein coupled receptor activity	666	37	81.74	0.45	-	1.48E-07	3.74E-05
	transmembrane signaling receptor activity	898	57	110.22	0.52	-	7.86E-08	3.97E-05
	signaling receptor activity	1148	83	140.9	0.59	-	3.67E-07	6.17E-05
	molecular transducer activity	1223	97	150.11	0.65	-	8.17E-06	6.88E-04
	PANTHER Protein Class	#	#	expected	Fold Enrichment	+/-	raw P value	FDR
	intermediate filament binding protein	15	9	1.84	4.89	+	6.20E-04	1.90E-02
	intermediate filament	15	9	1.84	4.89	+	6.20E-04	1.67E-02
	cytoskeletal protein	497	93	61	1.52	+	2.92E-04	1.26E-02
	G-protein modulator	284	60	34.86	1.72	+	2.39E-04	1.29E-02
	enzyme modulator	1079	170	132.43	1.28	+	2.43E-03	4.35E-02
	membrane traffic protein	280	59	34.37	1.72	+	2.99E-04	1.07E-02
	ligase	250	50	30.68	1.63	+	2.71E-03	4.47E-02
	protein kinase	259	51	31.79	1.6	+	3.18E-03	4.89E-02
	kinase	374	71	45.9	1.55	+	1.21E-03	2.89E-02
	transferase	867	142	106.41	1.33	+	1.62E-03	3.18E-02
	Unclassified	12714	1476	1560.49	0.95	-	1.38E-03	2.97E-02
	immunoglobulin receptor superfamily	130	2	15.96	0.13	-	6.19E-05	6.65E-03
	defense/immunity protein	386	23	47.38	0.49	-	2.22E-04	1.59E-02
	immunoglobulin	101	0	12.4	< 0.01	-	1.58E-05	3.40E-03
	PANTHER Pathways	#	#	expected	Fold Enrichment	+/-	raw P value	FDR
	Unclassified	18383	2189	2256.29	0.97	-	2.46E-04	4.03E-02
	Integrin signalling pathway	193	41	23.69	1.73	+	2.15E-03	1.76E-01
	Cadherin signaling pathway	158	33	19.39	1.7	+	7.19E-03	3.93E-01
	Axon guidance mediated by Slit/Robo	26	9	3.19	2.82	+	1.11E-02	4.54E-01
	Wnt signaling pathway	312	55	38.29	1.44	+	1.78E-02	5.84E-01
	GABA-B receptor II signaling	38	0	4.66	< 0.01	-	1.86E-02	5.09E-01
	EGF receptor signaling pathway	134	26	16.45	1.58	+	4.06E-02	9.52E-01
	Reactome pathways	#	#	expected	Fold Enrichment	+/-	raw P value	FDR
	Apoptotic cleavage of cellular proteins	37	15	4.54	3.3	+	3.19E-04	3.88E-02
	Apoptosis	165	41	20.25	2.02	+	1.73E-04	3.16E-02
	Death Receptor Signalling	141	36	17.31	2.08	+	2.32E-04	3.39E-02
	Signaling by Receptor Tyrosine Kinases	440	97	54	1.8	+	5.73E-07	3.14E-04
	Membrane Trafficking	621	116	76.22	1.52	+	5.47E-05	1.20E-02
	Unclassified	10452	1121	1282.85	0.87	-	1.77E-09	1.29E-06
	GPCR ligand binding	454	28	55.72	0.5	-	1.16E-04	2.31E-02
	Signaling by GPCR	1198	95	147.04	0.65	-	1.02E-05	4.48E-03
	Immunoregulatory interactions between a Lymphoid and a non-Lymphoid cell	194	7	23.81	0.29	-	2.30E-04	3.60E-02
	Olfactory Signaling Pathway	432	8	53.02	0.15	-	2.08E-13	4.56E-10
	G alpha (s) signalling events	575	17	70.57	0.24	-	2.42E-13	2.65E-10
	GPCR downstream signalling	1138	92	139.68	0.66	-	3.50E-05	1.09E-02
	Scavenging of heme from plasma	74	0	9.08	< 0.01	-	2.82E-04	3.86E-02
	Creation of C4 and C2 activators	77	0	9.45	< 0.01	-	3.04E-04	3.92E-02
