# Supplementary material for: HSF1Base: A Comprehensive Database of HSF1 (Heat Shock Factor 1) Target Genes
Source: Int J Mol Sci. 2019 Nov 19;20(22):5815. doi: 10.3390/ijms20225815 (PMC6888953; doi:10.3390/ijms20225815)
Supplement: Supplementary file 1 [file ijms-20-05815-s001.zip › Table_S8.xlsx]

## Sheet: All human HSF1 targets
HSF-1 target genes related to ageing
	Ensembl ID	Official gene symbol	Description	Cell type	Novelty (target not characterized in detail)	Regulatory information	lifespan effect	longevity influence
	ENSG00000140443	IGF1R	insulin like growth factor 1 receptor(IGF1R)	breast epithelium	Yes	N/D	Increase	Anti-Longevity
	ENSG00000169398	PTK2	protein tyrosine kinase 2(PTK2)	breast epithelium	Yes	N/D	Decrease	Necessary for fitness
	ENSG00000150281	CTF1	cardiotrophin 1(CTF1)	breast epithelium	Yes	N/D	Increase	Anti-Longevity
	ENSG00000102755	FLT1	fms related tyrosine kinase 1(FLT1)	breast epithelium	Yes	N/D	Unannotated	Unannotated
	ENSG00000175054	ATR	ATR serine/threonine kinase(ATR)	breast epithelium	Yes	N/D	Decrease	Necessary for fitness
	ENSG00000173757	STAT5B	signal transducer and activator of transcription 5B(STAT5B)	breast epithelium	Yes	N/D	Unannotated	Unannotated
	ENSG00000112062	MAPK14	mitogen-activated protein kinase 14(MAPK14)	breast epithelium	Yes	N/D	Unannotated	Unannotated
	ENSG00000196396	PTPN1	protein tyrosine phosphatase, non-receptor type 1(PTPN1)	breast epithelium	Yes	N/D	Unannotated	Unannotated
	ENSG00000196498	NCOR2	nuclear receptor corepressor 2(NCOR2)	breast epithelium	Yes	N/D	Decrease	Pro-Longevity
	ENSG00000141027	NCOR1	nuclear receptor corepressor 1(NCOR1)	breast epithelium	Yes	N/D	Unannotated	Unannotated
	ENSG00000087088	BAX	BCL2 associated X, apoptosis regulator(BAX)	breast epithelium	Yes	N/D	Increase	Anti-Longevity
	ENSG00000073282	TP63	tumor protein p63(TP63)	breast epithelium	Yes	N/D	Decrease	Pro-Longevity
	ENSG00000084073	ZMPSTE24	zinc metallopeptidase STE24(ZMPSTE24)	breast epithelium	Yes	N/D	Decrease	Pro-Longevity
	ENSG00000104320	NBN	nibrin(NBN)	breast epithelium	Yes	N/D	Unannotated	Unannotated
	ENSG00000118046	STK11	serine/threonine kinase 11(STK11)	breast epithelium	Yes	N/D	Unannotated	Unannotated
	ENSG00000168036	CTNNB1	catenin beta 1(CTNNB1)	breast epithelium	Yes	N/D	Unannotated	Unannotated
	ENSG00000171862	PTEN	phosphatase and tensin homolog(PTEN)	breast epithelium	Yes	inhibited	Increase and Decrease	Pro-Longevity
	ENSG00000112964	GHR	growth hormone receptor(GHR)	breast epithelium	Yes	N/D	Increase	Anti-Longevity
	ENSG00000113758	DBN1	drebrin 1(DBN1)	breast epithelium	Yes	N/D	Unannotated	Unannotated
	ENSG00000113721	PDGFRB	platelet derived growth factor receptor beta(PDGFRB)	breast epithelium	Yes	N/D	Unannotated	Unannotated
	ENSG00000139618	brca2	BRCA2, DNA repair associated(BRCA2)	breast epithelium	Yes	N/D	Unannotated	Unannotated
	ENSG00000134852	CLOCK	clock circadian regulator(CLOCK)	breast epithelium	Yes	N/D	Decrease	Pro-Longevity
	ENSG00000101868	POLA1	DNA polymerase alpha 1, catalytic subunit(POLA1)	breast epithelium	Yes	N/D	Decrease	Pro-Longevity
	ENSG00000064300	NGFR	nerve growth factor receptor(NGFR)	breast epithelium	Yes	N/D	Unannotated	Unannotated
	ENSG00000145386	CCNA2	cyclin A2(CCNA2)	breast epithelium	Yes	N/D	Unannotated	Unannotated
	ENSG00000132383	RPA1	replication protein A1(RPA1)	breast epithelium	Yes	N/D	Increase	Anti-Longevity
	ENSG00000113580	NR3C1	nuclear receptor subfamily 3 group C member 1(NR3C1)	breast epithelium	Yes	N/D	Unannotated	Unannotated
	ENSG00000253729	PRKDC	protein kinase, DNA-activated, catalytic polypeptide(PRKDC)	breast epithelium	Yes	N/D	Unannotated	Unannotated
	ENSG00000100983	GSS	glutathione synthetase(GSS)	breast epithelium	Yes	N/D	Unannotated	Unannotated
	ENSG00000146648	EGFR	epidermal growth factor receptor(EGFR)	breast epithelium	Yes	inhibited	Unannotated	Unannotated
	ENSG00000082701	GSK3B	glycogen synthase kinase 3 beta(GSK3B)	breast epithelium	Yes	N/D	Unannotated	Unannotated
	ENSG00000001084	GCLC	glutamate-cysteine ligase catalytic subunit(GCLC)	breast epithelium	Yes	N/D	Increase	Pro-Longevity
	ENSG00000132604	TERF2	telomeric repeat binding factor 2(TERF2)	breast epithelium	Yes	N/D	Decrease	Anti-Longevity
	ENSG00000121879	PIK3CA	phosphatidylinositol-4,5-bisphosphate 3-kinase catalytic subunit alpha(PIK3CA)	breast epithelium	Yes	N/D	Unannotated	Unannotated
	ENSG00000026103	FAS	Fas cell surface death receptor(FAS)	breast epithelium	No	activated	Unannotated	Unannotated
	ENSG00000196591	HDAC2	histone deacetylase 2(HDAC2)	breast epithelium	Yes	N/D	Unannotated	Unannotated
	ENSG00000145675	PIK3R1	phosphoinositide-3-kinase regulatory subunit 1(PIK3R1)	breast epithelium	Yes	N/D	Unannotated	Unannotated
	ENSG00000130522	jund	JunD proto-oncogene, AP-1 transcription factor subunit(JUND)	cervix adenocarcinoma	Yes	N/D	Decrease	Pro-Longevity
	ENSG00000115457	IGFBP2	insulin like growth factor binding protein 2(IGFBP2)	cervix adenocarcinoma	Yes	N/D	Unannotated	Unannotated
	ENSG00000197442	MAP3K5	mitogen-activated protein kinase kinase kinase 5(MAP3K5)	cervix adenocarcinoma	Yes	N/D	Unannotated	Unannotated
	ENSG00000110245	Apoc3	apolipoprotein C3(APOC3)	cervix adenocarcinoma	Yes	N/D	Unannotated	Unannotated
	ENSG00000154277	UCHL1	ubiquitin C-terminal hydrolase L1(UCHL1)	cervix adenocarcinoma	Yes	N/D	Decrease	Necessary for fitness
	ENSG00000118523	CTGF	connective tissue growth factor(CTGF)	cervix adenocarcinoma	Yes	N/D	Unannotated	Unannotated
	ENSG00000105329	TGFB1	transforming growth factor beta 1(TGFB1)	cervix adenocarcinoma	Yes	N/D	Unannotated	Unannotated
	ENSG00000120833	SOCS2	suppressor of cytokine signaling 2(SOCS2)	cervix adenocarcinoma	Yes	N/D	Decrease	Pro-Longevity
	ENSG00000196689	TRPV1	transient receptor potential cation channel subfamily V member 1(TRPV1)	cervix adenocarcinoma	Yes	N/D	Increase	Anti-Longevity
	ENSG00000139687	RB1	RB transcriptional corepressor 1(RB1)	cervix adenocarcinoma	Yes	N/D	Unannotated	Unannotated
	ENSG00000077782	FGFR1	fibroblast growth factor receptor 1(FGFR1)	cervix adenocarcinoma	Yes	N/D	Unannotated	Unannotated
	ENSG00000059728	MXD1	MAX dimerization protein 1(MXD1)	cervix adenocarcinoma	Yes	N/D	Unannotated	Unannotated
	ENSG00000140992	PDPK1	3-phosphoinositide dependent protein kinase 1(PDPK1)	cervix adenocarcinoma	Yes	N/D	Unannotated	Unannotated
	ENSG00000135679	MDM2	MDM2 proto-oncogene(MDM2)	cervix adenocarcinoma	Yes	N/D	Unannotated	Unannotated
	ENSG00000260027	HOXB7	homeobox B7(HOXB7)	cervix adenocarcinoma	Yes	N/D	Unannotated	Unannotated
	ENSG00000225830	ERCC6	ERCC excision repair 6, chromatin remodeling factor(ERCC6)	cervix adenocarcinoma	Yes	N/D	Unannotated	Unannotated
	ENSG00000175197	DDIT3	DNA damage inducible transcript 3(DDIT3)	cervix adenocarcinoma	Yes	N/D	Unannotated	Unannotated
	ENSG00000171791	BCL2	BCL2, apoptosis regulator(BCL2)	cervix adenocarcinoma	Yes	N/D	Unannotated	Unannotated
	ENSG00000100311	PDGFB	platelet derived growth factor subunit B(PDGFB)	cervix adenocarcinoma	Yes	N/D	Unannotated	Unannotated
	ENSG00000185950	IRS2	insulin receptor substrate 2(IRS2)	cervix adenocarcinoma	Yes	N/D	Increase	Anti-Longevity
	ENSG00000179295	PTPN11	protein tyrosine phosphatase, non-receptor type 11(PTPN11)	cervix adenocarcinoma	Yes	N/D	Unannotated	Unannotated
	ENSG00000002016	RAD52	RAD52 homolog, DNA repair protein(RAD52)	cervix adenocarcinoma	Yes	N/D	Decrease	Necessary for fitness
	ENSG00000232810	TNF	tumor necrosis factor(TNF)	cervix adenocarcinoma	No	activated	Unannotated	Unannotated
	ENSG00000245848	CEBPA	CCAAT/enhancer binding protein alpha(CEBPA)	cervix adenocarcinoma	Yes	N/D	Increase	Unannotated
	ENSG00000012061	ercc1	ERCC excision repair 1, endonuclease non-catalytic subunit(ERCC1)	cervix adenocarcinoma	Yes	N/D	Decrease	Pro-Longevity
	ENSG00000096717	SIRT1	sirtuin 1(SIRT1)	cervix adenocarcinoma	Yes	N/D	Increase	Pro-Longevity
	ENSG00000107643	MAPK8	mitogen-activated protein kinase 8(MAPK8)	cervix adenocarcinoma	Yes	N/D	Unannotated	Unannotated
	ENSG00000120738	EGR1	early growth response 1(EGR1)	cervix adenocarcinoma	Yes	N/D	Unannotated	Unannotated
	ENSG00000124762	CDKN1A	cyclin dependent kinase inhibitor 1A(CDKN1A)	cervix adenocarcinoma	Yes	N/D	Increase	Anti-Longevity
	ENSG00000119969	HELLS	helicase, lymphoid-specific(HELLS)	cervix adenocarcinoma	Yes	N/D	Decrease	Pro-Longevity
	ENSG00000147883	CDKN2B	cyclin dependent kinase inhibitor 2B(CDKN2B)	cervix adenocarcinoma	Yes	N/D	Unannotated	Unannotated
	ENSG00000109471	IL2	interleukin 2(IL2)	cervix adenocarcinoma	Yes	N/D	Unannotated	Unannotated
	ENSG00000173267	SNCG	synuclein gamma(SNCG)	cervix adenocarcinoma	Yes	N/D	Unannotated	Unannotated
	ENSG00000131747	TOP2A	topoisomerase (DNA) II alpha(TOP2A)	cervix adenocarcinoma	Yes	N/D	Unannotated	Unannotated
	ENSG00000051382	pik3cb	phosphatidylinositol-4,5-bisphosphate 3-kinase catalytic subunit beta(PIK3CB)	cervix adenocarcinoma	Yes	N/D	Decrease	Pro-Longevity
	ENSG00000137074	APTX	aprataxin(APTX)	cervix adenocarcinoma	Yes	N/D	Decrease	Necessary for fitness
	ENSG00000136244	IL6	interleukin 6(IL6)	cervix adenocarcinoma	Yes	N/D	Unannotated	Unannotated
	ENSG00000073756	PTGS2	prostaglandin-endoperoxide synthase 2(PTGS2)	cervix adenocarcinoma|breast epithelium	No	activated	Unannotated	Unannotated
	ENSG00000133794	ARNTL	aryl hydrocarbon receptor nuclear translocator like(ARNTL)	cervix adenocarcinoma|breast epithelium	Yes	inhibited	Decrease	Pro-Longevity
	ENSG00000077150	NFKB2	nuclear factor kappa B subunit 2(NFKB2)	cervix adenocarcinoma|breast epithelium	Yes	activated	Unannotated	Unannotated
	ENSG00000150907	FOXO1	forkhead box O1(FOXO1)	cervix adenocarcinoma|breast epithelium	Yes	activated	Decrease	Pro-Longevity
	ENSG00000116678	LEPR	leptin receptor(LEPR)	cervix adenocarcinoma|breast epithelium	Yes	inhibited	Unannotated	Unannotated
	ENSG00000170345	FOS	Fos proto-oncogene, AP-1 transcription factor subunit(FOS)	cervix adenocarcinoma|breast epithelium	Yes	activated	Unannotated	Unannotated
	ENSG00000115966	atf2	activating transcription factor 2(ATF2)	cervix adenocarcinoma|breast epithelium	Yes	inhibited	Unannotated	Unannotated
	ENSG00000175595	ERCC4	ERCC excision repair 4, endonuclease catalytic subunit(ERCC4)	cervix adenocarcinoma|breast epithelium	Yes	inhibited	Decrease	Pro-Longevity
	ENSG00000134259	NGF	nerve growth factor(NGF)	cervix adenocarcinoma|breast epithelium	Yes	activated	Unannotated	Unannotated
	ENSG00000188486	H2AFX	H2A histone family member X(H2AFX)	cervix adenocarcinoma|breast epithelium	Yes	activated	Unannotated	Unannotated
	ENSG00000106366	SERPINE1	serpin family E member 1(SERPINE1)	cervix adenocarcinoma|breast epithelium	No	activated	Increase	Anti-Longevity
	ENSG00000160789	LMNA	lamin A/C(LMNA)	cervix adenocarcinoma|breast epithelium	Yes	activated	Decrease	Pro-Longevity
	ENSG00000168685	IL7R	interleukin 7 receptor(IL7R)	cervix adenocarcinoma|breast epithelium	Yes	activated	Unannotated	Unannotated
	ENSG00000023909	GCLM	glutamate-cysteine ligase modifier subunit(GCLM)	cervix adenocarcinoma|breast epithelium	Yes	activated	Increase	Pro-Longevity
	ENSG00000198900	TOP1	topoisomerase (DNA) I(TOP1)	cervix adenocarcinoma|breast epithelium	Yes	inhibited	Decrease	Necessary for fitness
	ENSG00000142192	APP	amyloid beta precursor protein(APP)	cervix adenocarcinoma|breast epithelium	Yes	activated	Unannotated	Unannotated
	ENSG00000113013	HSPA9	heat shock protein family A (Hsp70) member 9(HSPA9)	cervix adenocarcinoma|erythroleukemia cells	Yes	N/D	Increase	Pro-Longevity
	ENSG00000177606	JUN	Jun proto-oncogene, AP-1 transcription factor subunit(JUN)	cervix adenocarcinoma|erythroleukemia cells|breast epithelium	No	activated	Unannotated	Unannotated
	ENSG00000115380	EFEMP1	EGF containing fibulin like extracellular matrix protein 1(EFEMP1)	cervix adenocarcinoma|erythroleukemia cells|breast epithelium	Yes	activated	Decrease	Pro-Longevity
	ENSG00000103275	UBE2I	ubiquitin conjugating enzyme E2 I(UBE2I)	cervix adenocarcinoma|erythroleukemia cells|breast epithelium	Yes	inhibited	Unannotated	Unannotated
	ENSG00000109971	HSPA8	heat shock protein family A (Hsp70) member 8(HSPA8)	cervix adenocarcinoma|erythroleukemia cells|breast epithelium	Yes	activated	Unannotated	Unannotated
	ENSG00000080824	HSP90AA1	heat shock protein 90 alpha family class A member 1(HSP90AA1)	cervix adenocarcinoma|erythroleukemia cells|breast epithelium	Yes	activated	Unannotated	Unannotated
	ENSG00000144381	HSPD1	heat shock protein family D (Hsp60) member 1(HSPD1)	cervix adenocarcinoma|erythroleukemia cells|breast epithelium	Yes	activated	Unannotated	Unannotated
	ENSG00000204388	hspa1b	heat shock protein family A (Hsp70) member 1B(HSPA1B)	cervix adenocarcinoma|erythroleukemia cells|breast epithelium	No	activated	Unannotated	Unannotated
	ENSG00000141837	CACNA1A	calcium voltage-gated channel subunit alpha1 A(CACNA1A)	cervix adenocarcinoma|erythroleukemia cells|breast epithelium	Yes	activated	Unannotated	Unannotated
	ENSG00000204389	HSPA1A	heat shock protein family A (Hsp70) member 1A(HSPA1A)	cervix adenocarcinoma|erythroleukemia cells|breast epithelium	No	activated	Unannotated	Unannotated
	ENSG00000170315	UBB	ubiquitin B(UBB)	cervix adenocarcinoma|erythroleukemia cells|breast epithelium	No	activated	Unannotated	Unannotated
	ENSG00000081479	LRP2	LDL receptor related protein 2(LRP2)	erythroleukemia cells	Yes	N/D	Unannotated	Unannotated
	ENSG00000062822	POLD1	DNA polymerase delta 1, catalytic subunit(POLD1)	erythroleukemia cells	Yes	N/D	Unannotated	Unannotated
	ENSG00000071564	TCF3	transcription factor 3(TCF3)	erythroleukemia cells	Yes	N/D	Unannotated	Unannotated
	ENSG00000160957	RECQL4	RecQ like helicase 4(RECQL4)	erythroleukemia cells	Yes	N/D	Unannotated	Unannotated
	ENSG00000067369	TP53BP1	tumor protein p53 binding protein 1(TP53BP1)	erythroleukemia cells	Yes	N/D	Increase	Anti-Longevity
	ENSG00000157168	NRG1	neuregulin 1(NRG1)	erythroleukemia cells|breast epithelium	Yes	N/D	Unannotated	Unannotated
	ENSG00000186868	MAPT	microtubule associated protein tau(MAPT)	erythroleukemia cells|breast epithelium	Yes	N/D	Unannotated	Unannotated
	ENSG00000091831	ESR1	estrogen receptor 1(ESR1)	erythroleukemia cells|breast epithelium	Yes	N/D	Decrease	Necessary for fitness
	ENSG00000076242	MLH1	mutL homolog 1(MLH1)	erythroleukemia cells|breast epithelium	Yes	N/D	Unannotated	Unannotated
	ENSG00000140521	POLG	DNA polymerase gamma, catalytic subunit(POLG)	erythroleukemia cells|breast epithelium	Yes	inhibited	Decrease	Pro-Longevity
	ENSG00000117450	PRDX1	peroxiredoxin 1(PRDX1)	erythroleukemia cells|breast epithelium	Yes	N/D	Increase and Decrease	Pro-Longevity
	ENSG00000154229	PRKCA	protein kinase C alpha(PRKCA)	erythroleukemia cells|breast epithelium	Yes	N/D	Unannotated	Unannotated
	ENSG00000160691	SHC1	SHC adaptor protein 1(SHC1)	erythroleukemia cells|breast epithelium	Yes	N/D	Increase	Anti-Longevity
	ENSG00000142168	SOD1	superoxide dismutase 1, soluble(SOD1)	erythroleukemia cells|breast epithelium	Yes	N/D	Increase and Decrease	Pro-Longevity
	ENSG00000171105	INSR	insulin receptor(INSR)	erythroleukemia cells|breast epithelium	Yes	N/D	Increase	Anti-Longevity
	ENSG00000142082	SIRT3	sirtuin 3(SIRT3)	erythroleukemia cells|breast epithelium	Yes	N/D	Unannotated	Unannotated

## Sheet: Directly regulated HSF1 targets
HSF-1 target genes related to ageing
	Ensembl ID	Official gene symbol	Description	Cell type	Novelty (target not characterized in detail)	Regulatory information	lifespan effect	longevity influence
	ENSG00000133794	ARNTL	aryl hydrocarbon receptor nuclear translocator like(ARNTL)	breast epithelium	Yes	inhibited	Decrease	Pro-Longevity
	ENSG00000077150	NFKB2	nuclear factor kappa B subunit 2(NFKB2)	breast epithelium	Yes	activated	Unannotated	Unannotated
	ENSG00000150907	FOXO1	forkhead box O1(FOXO1)	breast epithelium	Yes	activated	Decrease	Pro-Longevity
	ENSG00000116678	LEPR	leptin receptor(LEPR)	breast epithelium	Yes	inhibited	Unannotated	Unannotated
	ENSG00000171862	PTEN	phosphatase and tensin homolog(PTEN)	breast epithelium	Yes	inhibited	Increase and Decrease	Pro-Longevity
	ENSG00000170345	FOS	Fos proto-oncogene, AP-1 transcription factor subunit(FOS)	breast epithelium	Yes	activated	Unannotated	Unannotated
	ENSG00000115966	atf2	activating transcription factor 2(ATF2)	breast epithelium	Yes	inhibited	Unannotated	Unannotated
	ENSG00000175595	ERCC4	ERCC excision repair 4, endonuclease catalytic subunit(ERCC4)	breast epithelium	Yes	inhibited	Decrease	Pro-Longevity
	ENSG00000134259	NGF	nerve growth factor(NGF)	breast epithelium	Yes	activated	Unannotated	Unannotated
	ENSG00000188486	H2AFX	H2A histone family member X(H2AFX)	breast epithelium	Yes	activated	Unannotated	Unannotated
	ENSG00000106366	SERPINE1	serpin family E member 1(SERPINE1)	breast epithelium	No	activated	Increase	Anti-Longevity
	ENSG00000160789	LMNA	lamin A/C(LMNA)	breast epithelium	Yes	activated	Decrease	Pro-Longevity
	ENSG00000146648	EGFR	epidermal growth factor receptor(EGFR)	breast epithelium	Yes	inhibited	Unannotated	Unannotated
	ENSG00000023909	GCLM	glutamate-cysteine ligase modifier subunit(GCLM)	breast epithelium	Yes	activated	Increase	Pro-Longevity
	ENSG00000198900	TOP1	topoisomerase (DNA) I(TOP1)	breast epithelium	Yes	inhibited	Decrease	Necessary for fitness
	ENSG00000142192	APP	amyloid beta precursor protein(APP)	breast epithelium	Yes	activated	Unannotated	Unannotated
	ENSG00000026103	FAS	Fas cell surface death receptor(FAS)	breast epithelium	No	activated	Unannotated	Unannotated
	ENSG00000073756	PTGS2	prostaglandin-endoperoxide synthase 2(PTGS2)	cervix adenocarcinoma|breast epithelium	No	activated	Unannotated	Unannotated
	ENSG00000168685	IL7R	interleukin 7 receptor(IL7R)	cervix adenocarcinoma|breast epithelium	Yes	activated	Unannotated	Unannotated
	ENSG00000177606	JUN	Jun proto-oncogene, AP-1 transcription factor subunit(JUN)	cervix adenocarcinoma|erythroleukemia cells|breast epithelium	No	activated	Unannotated	Unannotated
	ENSG00000109971	HSPA8	heat shock protein family A (Hsp70) member 8(HSPA8)	cervix adenocarcinoma|erythroleukemia cells|breast epithelium	Yes	activated	Unannotated	Unannotated
	ENSG00000144381	HSPD1	heat shock protein family D (Hsp60) member 1(HSPD1)	cervix adenocarcinoma|erythroleukemia cells|breast epithelium	Yes	activated	Unannotated	Unannotated
	ENSG00000204388	hspa1b	heat shock protein family A (Hsp70) member 1B(HSPA1B)	cervix adenocarcinoma|erythroleukemia cells|breast epithelium	No	activated	Unannotated	Unannotated
	ENSG00000204389	HSPA1A	heat shock protein family A (Hsp70) member 1A(HSPA1A)	cervix adenocarcinoma|erythroleukemia cells|breast epithelium	No	activated	Unannotated	Unannotated
	ENSG00000170315	UBB	ubiquitin B(UBB)	cervix adenocarcinoma|erythroleukemia cells|breast epithelium	No	activated	Unannotated	Unannotated
	ENSG00000115380	EFEMP1	EGF containing fibulin like extracellular matrix protein 1(EFEMP1)	erythroleukemia cells|breast epithelium	Yes	activated	Decrease	Pro-Longevity
	ENSG00000103275	UBE2I	ubiquitin conjugating enzyme E2 I(UBE2I)	erythroleukemia cells|breast epithelium	Yes	inhibited	Unannotated	Unannotated
	ENSG00000080824	HSP90AA1	heat shock protein 90 alpha family class A member 1(HSP90AA1)	erythroleukemia cells|breast epithelium	Yes	activated	Unannotated	Unannotated
	ENSG00000140521	POLG	DNA polymerase gamma, catalytic subunit(POLG)	erythroleukemia cells|breast epithelium	Yes	inhibited	Decrease	Pro-Longevity
	ENSG00000141837	CACNA1A	calcium voltage-gated channel subunit alpha1 A(CACNA1A)	erythroleukemia cells|breast epithelium	Yes	activated	Unannotated	Unannotated
