# Supplementary material for: HSF1Base: A Comprehensive Database of HSF1 (Heat Shock Factor 1) Target Genes
Source: Int J Mol Sci. 2019 Nov 19;20(22):5815. doi: 10.3390/ijms20225815 (PMC6888953; doi:10.3390/ijms20225815)
Supplement: Supplementary file 1 [file ijms-20-05815-s001.zip › Table_S9.xlsx]

## Sheet: Core targets
	PANTHER GO-Slim Molecular Function	#	#	expected	Fold Enrichment	+/-	raw P value	FDR
	ubiquitin protein ligase binding	46	2	0.01	> 100	+	1.36E-05	6.86E-03
	PANTHER GO-Slim Biological Process	#	#	expected	Fold Enrichment	+/-	raw P value	FDR
	modification-dependent protein catabolic process	80	2	0.01	> 100	+	4.00E-05	7.16E-02
	protein ubiquitination	208	2	0.03	71.46	+	2.63E-04	2.36E-01
	protein modification by small protein conjugation or removal	228	2	0.03	65.19	+	3.16E-04	1.88E-01
	protein modification by small protein conjugation	228	2	0.03	65.19	+	3.16E-04	1.41E-01
	proteolysis involved in cellular protein catabolic process	277	2	0.04	53.66	+	4.64E-04	1.66E-01
	cellular protein catabolic process	279	2	0.04	53.28	+	4.71E-04	1.40E-01
	protein catabolic process	311	2	0.04	47.79	+	5.84E-04	1.49E-01
	macromolecule catabolic process	325	2	0.04	45.74	+	6.37E-04	1.43E-01
	cellular protein modification process	925	2	0.12	16.07	+	5.04E-03	1.00E00
	cellular protein metabolic process	1056	2	0.14	14.08	+	6.53E-03	1.00E00
	cellular macromolecule metabolic process	1059	2	0.14	14.04	+	6.57E-03	1.00E00
	cellular metabolic process	1859	2	0.25	8	+	1.97E-02	1.00E00
	macromolecule metabolic process	2347	2	0.32	6.33	+	3.09E-02	1.00E00
	PANTHER Protein Class	#	#	expected	Fold Enrichment	+/-	raw P value	FDR
	ribosomal protein	175	2	0.02	84.94	+	1.87E-04	4.02E-02
	RNA binding protein	633	2	0.09	23.48	+	2.38E-03	2.56E-01
	nucleic acid binding	1562	2	0.21	9.52	+	1.41E-02	1.00E00
	PANTHER Pathways	#	#	expected	Fold Enrichment	+/-	raw P value	FDR
	No Significant Value
	Reactome pathways	#	#	expected	Fold Enrichment	+/-	raw P value	FDR
	Josephin domain DUBs	8	1	0	> 100	+	1.21E-03	1.00E00
	Downregulation of ERBB4 signaling	8	1	0	> 100	+	1.21E-03	9.78E-01
	Regulation of expression of SLITs and ROBOs	8	1	0	> 100	+	1.21E-03	6.52E-01
	Regulation of PTEN localization	9	1	0	> 100	+	1.34E-03	5.43E-01
	IRAK2 mediated activation of TAK1 complex	9	1	0	> 100	+	1.34E-03	4.35E-01
	IRAK2 mediated activation of TAK1 complex upon TLR7/8 or 9 stimulation	9	1	0	> 100	+	1.34E-03	3.62E-01
	PTK6 Regulates RTKs and Their Effectors AKT1 and DOK1	9	1	0	> 100	+	1.34E-03	3.10E-01
	Activated NOTCH1 Transmits Signal to the Nucleus	10	1	0	> 100	+	1.48E-03	2.99E-01
	Downregulation of ERBB2:ERBB3 signaling	12	1	0	> 100	+	1.75E-03	3.14E-01
	NF-kB is activated and signals survival	12	1	0	> 100	+	1.75E-03	2.82E-01
	p75NTR recruits signalling complexes	12	1	0	> 100	+	1.75E-03	2.57E-01
	TRAF6-mediated induction of TAK1 complex within TLR4 complex	14	1	0	> 100	+	2.02E-03	2.72E-01
	MAP3K8 (TPL2)-dependent MAPK1/3 activation	14	1	0	> 100	+	2.02E-03	2.51E-01
	NRIF signals cell death from the nucleus	15	1	0	> 100	+	2.15E-03	2.48E-01
	Glycogen synthesis	15	1	0	> 100	+	2.15E-03	2.32E-01
	TGF-beta receptor signaling in EMT (epithelial to mesenchymal transition)	15	1	0	> 100	+	2.15E-03	2.17E-01
	p75NTR signals via NF-kB	15	1	0	> 100	+	2.15E-03	2.04E-01
	Spry regulation of FGF signaling	15	1	0	> 100	+	2.15E-03	1.93E-01
	Negative regulators of DDX58/IFIH1 signaling	15	1	0	> 100	+	2.15E-03	1.83E-01
	Downregulation of TGF-beta receptor signaling	16	1	0	> 100	+	2.29E-03	1.85E-01
	Regulation of necroptotic cell death	17	1	0	> 100	+	2.42E-03	1.86E-01
	Translesion synthesis by REV1	17	1	0	> 100	+	2.42E-03	1.78E-01
	Activation of IRF3/IRF7 mediated by TBK1/IKK epsilon	17	1	0	> 100	+	2.42E-03	1.70E-01
	Regulation of innate immune responses to cytosolic DNA	17	1	0	> 100	+	2.42E-03	1.63E-01
	JNK (c-Jun kinases) phosphorylation and activation mediated by activated human TAK1	18	1	0	> 100	+	2.55E-03	1.65E-01
	Translesion synthesis by POLK	18	1	0	> 100	+	2.55E-03	1.59E-01
	Regulation of TP53 Activity through Methylation	18	1	0	> 100	+	2.55E-03	1.53E-01
	Oncogene Induced Senescence	18	1	0	> 100	+	2.55E-03	1.47E-01
	Translesion synthesis by POLI	18	1	0	> 100	+	2.55E-03	1.42E-01
	activated TAK1 mediates p38 MAPK activation	19	1	0	> 100	+	2.69E-03	1.45E-01
	RIPK1-mediated regulated necrosis	19	1	0	> 100	+	2.69E-03	1.40E-01
	Regulated Necrosis	19	1	0	> 100	+	2.69E-03	1.36E-01
	Translesion Synthesis by POLH	20	1	0	> 100	+	2.82E-03	1.38E-01
	Signaling by NOTCH1	20	1	0	> 100	+	2.82E-03	1.34E-01
	IKK complex recruitment mediated by RIP1	20	1	0	> 100	+	2.82E-03	1.30E-01
	Negative regulation of MET activity	20	1	0	> 100	+	2.82E-03	1.27E-01
	Regulation of signaling by CBL	20	1	0	> 100	+	2.82E-03	1.23E-01
	ER Quality Control Compartment (ERQC)	20	1	0	> 100	+	2.82E-03	1.20E-01
	Signaling by NOTCH3	21	1	0	> 100	+	2.96E-03	1.23E-01
	NOTCH3 Activation and Transmission of Signal to the Nucleus	21	1	0	> 100	+	2.96E-03	1.19E-01
	Regulation of FZD by ubiquitination	21	1	0	> 100	+	2.96E-03	1.17E-01
	Gap-filling DNA repair synthesis and ligation in GG-NER	23	1	0	> 100	+	3.23E-03	1.24E-01
	Downregulation of SMAD2/3:SMAD4 transcriptional activity	23	1	0	> 100	+	3.23E-03	1.21E-01
	TGF-beta receptor signaling activates SMADs	23	1	0	> 100	+	3.23E-03	1.18E-01
	EGFR downregulation	23	1	0	> 100	+	3.23E-03	1.16E-01
	APC/C:Cdc20 mediated degradation of Cyclin B	24	1	0	> 100	+	3.36E-03	1.18E-01
	SMAD2/SMAD3:SMAD4 heterotrimer regulates transcription	25	1	0	> 100	+	3.49E-03	1.20E-01
	Glycogen metabolism	25	1	0	> 100	+	3.49E-03	1.18E-01
	Signaling by ROBO receptors	25	1	0	> 100	+	3.49E-03	1.15E-01
	Calnexin/calreticulin cycle	25	1	0	> 100	+	3.49E-03	1.13E-01
	Metalloprotease DUBs	26	1	0	> 100	+	3.63E-03	1.15E-01
	APC-Cdc20 mediated degradation of Nek2A	26	1	0	> 100	+	3.63E-03	1.13E-01
	Negative regulation of FGFR3 signaling	28	1	0	> 100	+	3.90E-03	1.19E-01
	TAK1 activates NFkB by phosphorylation and activation of IKKs complex	28	1	0	> 100	+	3.90E-03	1.17E-01
	Downregulation of ERBB2 signaling	28	1	0	> 100	+	3.90E-03	1.14E-01
	NOD1/2 Signaling Pathway	30	1	0	> 100	+	4.16E-03	1.20E-01
	Negative regulation of FGFR4 signaling	30	1	0	> 100	+	4.16E-03	1.18E-01
	Endosomal Sorting Complex Required For Transport (ESCRT)	30	1	0	> 100	+	4.16E-03	1.16E-01
	TNFR1-induced NFkappaB signaling pathway	30	1	0	> 100	+	4.16E-03	1.14E-01
	Synthesis of active ubiquitin: roles of E1 and E2 enzymes	30	1	0	> 100	+	4.16E-03	1.12E-01
	Ovarian tumor domain proteases	31	1	0	> 100	+	4.30E-03	1.14E-01
	Negative regulation of FGFR1 signaling	31	1	0	> 100	+	4.30E-03	1.12E-01
	Recognition of DNA damage by PCNA-containing replication complex	32	1	0	> 100	+	4.43E-03	1.14E-01
	Regulation of TNFR1 signaling	32	1	0	> 100	+	4.43E-03	1.12E-01
	Negative regulation of FGFR2 signaling	33	1	0	> 100	+	4.57E-03	1.14E-01
	Termination of translesion DNA synthesis	33	1	0	> 100	+	4.57E-03	1.12E-01
	E3 ubiquitin ligases ubiquitinate target proteins	33	1	0	> 100	+	4.57E-03	1.10E-01
	Signaling by ERBB4	34	1	0	> 100	+	4.70E-03	1.12E-01
	N-glycan trimming in the ER and Calnexin/Calreticulin cycle	34	1	0	> 100	+	4.70E-03	1.10E-01
	DDX58/IFIH1-mediated induction of interferon-alpha/beta	35	1	0	> 100	+	4.84E-03	1.12E-01
	Regulation of TP53 Expression and Degradation	35	1	0	> 100	+	4.84E-03	1.10E-01
	Regulation of TP53 Degradation	35	1	0	> 100	+	4.84E-03	1.09E-01
	Fanconi Anemia Pathway	37	1	0	> 100	+	5.10E-03	1.13E-01
	Signaling by EGFR	37	1	0	> 100	+	5.10E-03	1.11E-01
	DNA Damage Recognition in GG-NER	37	1	0	> 100	+	5.10E-03	1.10E-01
	Formation of Incision Complex in GG-NER	39	1	0.01	> 100	+	5.37E-03	1.14E-01
	Cytosolic sensors of pathogen-associated DNA	40	1	0.01	> 100	+	5.51E-03	1.16E-01
	Translesion synthesis by Y family DNA polymerases bypasses lesions on DNA template	40	1	0.01	> 100	+	5.51E-03	1.14E-01
	Transcriptional activity of SMAD2/SMAD3:SMAD4 heterotrimer	41	1	0.01	> 100	+	5.64E-03	1.15E-01
	Deactivation of the beta-catenin transactivating complex	41	1	0.01	> 100	+	5.64E-03	1.14E-01
	Negative regulation of MAPK pathway	41	1	0.01	> 100	+	5.64E-03	1.13E-01
	G1 Phase	42	1	0.01	> 100	+	5.77E-03	1.14E-01
	Cyclin D associated events in G1	42	1	0.01	> 100	+	5.77E-03	1.12E-01
	Dual Incision in GG-NER	42	1	0.01	> 100	+	5.77E-03	1.11E-01
	TNF signaling	42	1	0.01	> 100	+	5.77E-03	1.10E-01
	Signaling by NOTCH	44	1	0.01	> 100	+	6.04E-03	1.14E-01
	Nucleotide-binding domain, leucine rich repeat containing receptor (NLR) signaling pathways	45	1	0.01	> 100	+	6.18E-03	1.15E-01
	Interleukin-3, Interleukin-5 and GM-CSF signaling	45	1	0.01	> 100	+	6.18E-03	1.13E-01
	Signaling by ERBB2	46	1	0.01	> 100	+	6.31E-03	1.15E-01
	Signaling by FGFR4	48	1	0.01	> 100	+	6.58E-03	1.18E-01
	Signaling by FGFR3	49	1	0.01	> 100	+	6.71E-03	1.19E-01
	Ubiquitin-dependent degradation of Cyclin D1	50	1	0.01	> 100	+	6.85E-03	1.20E-01
	Signaling by Non-Receptor Tyrosine Kinases	50	1	0.01	> 100	+	6.85E-03	1.19E-01
	Ubiquitin-dependent degradation of Cyclin D	50	1	0.01	> 100	+	6.85E-03	1.18E-01
	DNA Damage Bypass	50	1	0.01	> 100	+	6.85E-03	1.16E-01
	Regulation of RUNX2 expression and activity	50	1	0.01	> 100	+	6.85E-03	1.15E-01
	Recruitment and ATM-mediated phosphorylation of repair and signaling proteins at DNA double strand breaks	50	1	0.01	> 100	+	6.85E-03	1.14E-01
	Signaling by PTK6	50	1	0.01	> 100	+	6.85E-03	1.13E-01
	DNA Double Strand Break Response	51	1	0.01	> 100	+	6.98E-03	1.14E-01
	Autodegradation of the E3 ubiquitin ligase COP1	51	1	0.01	> 100	+	6.98E-03	1.13E-01
	p53-Independent G1/S DNA damage checkpoint	51	1	0.01	> 100	+	6.98E-03	1.12E-01
	p53-Independent DNA Damage Response	51	1	0.01	> 100	+	6.98E-03	1.11E-01
	Ubiquitin Mediated Degradation of Phosphorylated Cdc25A	51	1	0.01	> 100	+	6.98E-03	1.10E-01
	Formation of TC-NER Pre-Incision Complex	52	1	0.01	> 100	+	7.11E-03	1.11E-01
	Regulation of RUNX3 expression and activity	53	1	0.01	> 100	+	7.25E-03	1.12E-01
	Protein ubiquitination	54	1	0.01	> 100	+	7.38E-03	1.13E-01
	Signaling by FGFR1	54	1	0.01	> 100	+	7.38E-03	1.11E-01
	Degradation of AXIN	54	1	0.01	> 100	+	7.38E-03	1.10E-01
	SCF-beta-TrCP mediated degradation of Emi1	54	1	0.01	> 100	+	7.38E-03	1.09E-01
	FBXL7 down-regulates AURKA during mitotic entry and in early mitosis	54	1	0.01	> 100	+	7.38E-03	1.08E-01
	Stabilization of p53	55	1	0.01	> 100	+	7.52E-03	1.09E-01
	MAP kinase activation	55	1	0.01	> 100	+	7.52E-03	1.08E-01
	AUF1 (hnRNP D0) binds and destabilizes mRNA	55	1	0.01	> 100	+	7.52E-03	1.07E-01
	Degradation of GLI1 by the proteasome	56	1	0.01	> 100	+	7.65E-03	1.08E-01
	Degradation of DVL	56	1	0.01	> 100	+	7.65E-03	1.07E-01
	HDR through Homologous Recombination (HRR)	56	1	0.01	> 100	+	7.65E-03	1.07E-01
	Iron uptake and transport	57	1	0.01	> 100	+	7.78E-03	1.08E-01
	GLI3 is processed to GLI3R by the proteasome	58	1	0.01	> 100	+	7.92E-03	1.08E-01
	NIK-->noncanonical NF-kB signaling	58	1	0.01	> 100	+	7.92E-03	1.08E-01
	CDT1 association with the CDC6:ORC:origin complex	58	1	0.01	> 100	+	7.92E-03	1.07E-01
	Dectin-1 mediated noncanonical NF-kB signaling	58	1	0.01	> 100	+	7.92E-03	1.06E-01
	SCF(Skp2)-mediated degradation of p27/p21	59	1	0.01	> 100	+	8.05E-03	1.07E-01
	Transcriptional regulation by RUNX2	61	1	0.01	> 100	+	8.32E-03	1.09E-01
	Senescence-Associated Secretory Phenotype (SASP)	61	1	0.01	> 100	+	8.32E-03	1.08E-01
	Asymmetric localization of PCP proteins	61	1	0.01	> 100	+	8.32E-03	1.08E-01
	p53-Dependent G1/S DNA damage checkpoint	63	1	0.01	> 100	+	8.59E-03	1.10E-01
	Autodegradation of Cdh1 by Cdh1:APC/C	63	1	0.01	> 100	+	8.59E-03	1.09E-01
	p53-Dependent G1 DNA Damage Response	63	1	0.01	> 100	+	8.59E-03	1.08E-01
	Hedgehog ligand biogenesis	63	1	0.01	> 100	+	8.59E-03	1.08E-01
	Signaling by TGF-beta Receptor Complex	63	1	0.01	> 100	+	8.59E-03	1.07E-01
	Interleukin-17 signaling	63	1	0.01	> 100	+	8.59E-03	1.06E-01
	Gap-filling DNA repair synthesis and ligation in TC-NER	64	1	0.01	> 100	+	8.72E-03	1.07E-01
	Dual incision in TC-NER	65	1	0.01	> 100	+	8.85E-03	1.08E-01
	G1/S DNA Damage Checkpoints	65	1	0.01	> 100	+	8.85E-03	1.07E-01
	Oxygen-dependent proline hydroxylation of Hypoxia-inducible Factor Alpha	65	1	0.01	> 100	+	8.85E-03	1.06E-01
	Activation of NF-kappaB in B cells	65	1	0.01	> 100	+	8.85E-03	1.05E-01
	APC/C:Cdc20 mediated degradation of Securin	67	1	0.01	> 100	+	9.12E-03	1.08E-01
	Assembly of the pre-replicative complex	67	1	0.01	> 100	+	9.12E-03	1.07E-01
	RUNX1 regulates transcription of genes involved in differentiation of HSCs	67	1	0.01	> 100	+	9.12E-03	1.06E-01
	Peroxisomal protein import	68	1	0.01	> 100	+	9.25E-03	1.07E-01
	Regulation of PTEN stability and activity	68	1	0.01	> 100	+	9.25E-03	1.06E-01
	Regulation of RAS by GAPs	68	1	0.01	> 100	+	9.25E-03	1.05E-01
	Cyclin E associated events during G1/S transition	69	1	0.01	> 100	+	9.39E-03	1.06E-01
	Toll Like Receptor 3 (TLR3) Cascade	69	1	0.01	> 100	+	9.39E-03	1.05E-01
	Cellular response to hypoxia	70	1	0.01	> 100	+	9.52E-03	1.06E-01
	Orc1 removal from chromatin	70	1	0.01	> 100	+	9.52E-03	1.05E-01
	Oxidative Stress Induced Senescence	70	1	0.01	> 100	+	9.52E-03	1.05E-01
	Regulation of Hypoxia-inducible Factor (HIF) by oxygen	70	1	0.01	> 100	+	9.52E-03	1.04E-01
	Cyclin A:Cdk2-associated events at S phase entry	71	1	0.01	> 100	+	9.66E-03	1.05E-01
	CDK-mediated phosphorylation and removal of Cdc6	72	1	0.01	> 100	+	9.79E-03	1.05E-01
	The role of GTSE1 in G2/M progression after G2 checkpoint	72	1	0.01	> 100	+	9.79E-03	1.05E-01
	Cdc20:Phospho-APC/C mediated degradation of Cyclin A	72	1	0.01	> 100	+	9.79E-03	1.04E-01
	APC/C:Cdh1 mediated degradation of Cdc20 and other APC/C:Cdh1 targeted proteins in late mitosis/early G1	72	1	0.01	> 100	+	9.79E-03	1.03E-01
	Cell death signalling via NRAGE, NRIF and NADE	72	1	0.01	> 100	+	9.79E-03	1.03E-01
	MAPK6/MAPK4 signaling	73	1	0.01	> 100	+	9.92E-03	1.03E-01
	APC:Cdc20 mediated degradation of cell cycle proteins prior to satisfation of the cell cycle checkpoint	73	1	0.01	> 100	+	9.92E-03	1.03E-01
	MyD88 cascade initiated on plasma membrane	73	1	0.01	> 100	+	9.92E-03	1.02E-01
	Toll Like Receptor 5 (TLR5) Cascade	73	1	0.01	> 100	+	9.92E-03	1.01E-01
	Toll Like Receptor 10 (TLR10) Cascade	73	1	0.01	> 100	+	9.92E-03	1.01E-01
	Toll Like Receptor 2 (TLR2) Cascade	74	1	0.01	> 100	+	1.01E-02	1.02E-01
	MyD88:Mal cascade initiated on plasma membrane	74	1	0.01	> 100	+	1.01E-02	1.01E-01
	Toll Like Receptor TLR6:TLR2 Cascade	74	1	0.01	> 100	+	1.01E-02	1.00E-01
	Toll Like Receptor TLR1:TLR2 Cascade	74	1	0.01	> 100	+	1.01E-02	9.97E-02
	Signaling by FGFR2	75	1	0.01	99.09	+	1.02E-02	1.00E-01
	APC/C:Cdc20 mediated degradation of mitotic proteins	75	1	0.01	99.09	+	1.02E-02	9.98E-02
	Activation of APC/C and APC/C:Cdc20 mediated degradation of mitotic proteins	76	1	0.01	97.79	+	1.03E-02	1.01E-01
	Signaling by MET	76	1	0.01	97.79	+	1.03E-02	9.99E-02
	HDR through Homologous Recombination (HRR) or Single Strand Annealing (SSA)	76	1	0.01	97.79	+	1.03E-02	9.93E-02
	Global Genome Nucleotide Excision Repair (GG-NER)	77	1	0.01	96.52	+	1.05E-02	1.00E-01
	Downstream signaling events of B Cell Receptor (BCR)	77	1	0.01	96.52	+	1.05E-02	9.94E-02
	TRAF6 mediated induction of NFkB and MAP kinases upon TLR7/8 or 9 activation	77	1	0.01	96.52	+	1.05E-02	9.88E-02
	Transcription-Coupled Nucleotide Excision Repair (TC-NER)	77	1	0.01	96.52	+	1.05E-02	9.83E-02
	Degradation of beta-catenin by the destruction complex	79	1	0.01	94.08	+	1.07E-02	1.00E-01
	Toll Like Receptor 7/8 (TLR7/8) Cascade	79	1	0.01	94.08	+	1.07E-02	9.96E-02
	MyD88 dependent cascade initiated on endosome	79	1	0.01	94.08	+	1.07E-02	9.90E-02
	Transcriptional regulation by RUNX3	81	1	0.01	91.75	+	1.10E-02	1.01E-01
	Regulation of mRNA stability by proteins that bind AU-rich elements	81	1	0.01	91.75	+	1.10E-02	1.00E-01
	Regulation of APC/C activators between G1/S and early anaphase	82	1	0.01	90.63	+	1.11E-02	1.01E-01
	Homology Directed Repair	82	1	0.01	90.63	+	1.11E-02	1.00E-01
	Signaling by FGFR	82	1	0.01	90.63	+	1.11E-02	9.99E-02
	DNA Replication Pre-Initiation	83	1	0.01	89.54	+	1.13E-02	1.01E-01
	Toll Like Receptor 9 (TLR9) Cascade	83	1	0.01	89.54	+	1.13E-02	1.00E-01
	M/G1 Transition	83	1	0.01	89.54	+	1.13E-02	9.94E-02
	Regulation of PLK1 Activity at G2/M Transition	85	1	0.01	87.44	+	1.15E-02	1.01E-01
	UCH proteinases	86	1	0.01	86.42	+	1.17E-02	1.02E-01
	PCP/CE pathway	87	1	0.01	85.43	+	1.18E-02	1.02E-01
	p75 NTR receptor-mediated signalling	88	1	0.01	84.45	+	1.19E-02	1.03E-01
	Regulation of mitotic cell cycle	88	1	0.01	84.45	+	1.19E-02	1.03E-01
	APC/C-mediated degradation of cell cycle proteins	88	1	0.01	84.45	+	1.19E-02	1.02E-01
	CLEC7A (Dectin-1) signaling	88	1	0.01	84.45	+	1.19E-02	1.01E-01
	MyD88-independent TLR4 cascade	89	1	0.01	83.51	+	1.21E-02	1.02E-01
	TRIF(TICAM1)-mediated TLR4 signaling	89	1	0.01	83.51	+	1.21E-02	1.02E-01
	Switching of origins to a post-replicative state	90	1	0.01	82.58	+	1.22E-02	1.02E-01
	Downstream TCR signaling	90	1	0.01	82.58	+	1.22E-02	1.02E-01
	Signaling by TGF-beta family members	92	1	0.01	80.78	+	1.25E-02	1.03E-01
	Regulation of TP53 Activity through Phosphorylation	93	1	0.01	79.91	+	1.26E-02	1.04E-01
	Interleukin-1 signaling	95	1	0.01	78.23	+	1.29E-02	1.05E-01
	Cargo recognition for clathrin-mediated endocytosis	97	1	0.01	76.62	+	1.31E-02	1.07E-01
	TNFR2 non-canonical NF-kB pathway	98	1	0.01	75.84	+	1.33E-02	1.08E-01
	Stimuli-sensing channels	101	1	0.01	73.58	+	1.37E-02	1.10E-01
	ABC-family proteins mediated transport	101	1	0.01	73.58	+	1.37E-02	1.10E-01
	Programmed Cell Death	103	1	0.01	72.16	+	1.39E-02	1.11E-01
	Hedgehog 'on' state	103	1	0.01	72.16	+	1.39E-02	1.11E-01
	G1/S Transition	104	1	0.01	71.46	+	1.41E-02	1.11E-01
	Nucleotide Excision Repair	104	1	0.01	71.46	+	1.41E-02	1.11E-01
	TCR signaling	107	1	0.01	69.46	+	1.45E-02	1.13E-01
	C-type lectin receptors (CLRs)	108	1	0.01	68.81	+	1.46E-02	1.14E-01
	Hedgehog 'off' state	109	1	0.01	68.18	+	1.47E-02	1.14E-01
	Toll Like Receptor 4 (TLR4) Cascade	110	1	0.01	67.56	+	1.49E-02	1.15E-01
	Interleukin-1 family signaling	111	1	0.01	66.95	+	1.50E-02	1.15E-01
	PTEN Regulation	114	1	0.02	65.19	+	1.54E-02	1.18E-01
	FCERI mediated NF-kB activation	114	1	0.02	65.19	+	1.54E-02	1.17E-01
	Synthesis of DNA	119	1	0.02	62.45	+	1.61E-02	1.22E-01
	Beta-catenin independent WNT signaling	123	1	0.02	60.42	+	1.66E-02	1.25E-01
	DNA Replication	127	1	0.02	58.52	+	1.71E-02	1.29E-01
	Death Receptor Signalling	129	1	0.02	57.61	+	1.74E-02	1.30E-01
	Mitotic G1-G1/S phases	133	1	0.02	55.88	+	1.79E-02	1.33E-01
	Cellular Senescence	133	1	0.02	55.88	+	1.79E-02	1.33E-01
	DNA Double-Strand Break Repair	133	1	0.02	55.88	+	1.79E-02	1.32E-01
	Clathrin-mediated endocytosis	134	1	0.02	55.46	+	1.81E-02	1.33E-01
	G2/M Checkpoints	139	1	0.02	53.47	+	1.87E-02	1.37E-01
	Signaling by Hedgehog	143	1	0.02	51.97	+	1.92E-02	1.40E-01
	Signaling by the B Cell Receptor (BCR)	145	1	0.02	51.26	+	1.95E-02	1.41E-01
	S Phase	147	1	0.02	50.56	+	1.98E-02	1.43E-01
	Toll-Like Receptors Cascades	150	1	0.02	49.55	+	2.02E-02	1.45E-01
	Fc epsilon receptor (FCERI) signaling	158	1	0.02	47.04	+	2.12E-02	1.52E-01
	Regulation of TP53 Activity	159	1	0.02	46.74	+	2.14E-02	1.52E-01
	Transcriptional regulation by RUNX1	167	1	0.02	44.5	+	2.24E-02	1.59E-01
	Ub-specific processing proteases	169	1	0.02	43.98	+	2.27E-02	1.60E-01
	Ion channel transport	175	1	0.02	42.47	+	2.35E-02	1.65E-01
	TCF dependent signaling in response to WNT	177	1	0.02	41.99	+	2.38E-02	1.66E-01
	G2/M Transition	177	1	0.02	41.99	+	2.38E-02	1.65E-01
	Mitotic G2-G2/M phases	179	1	0.02	41.52	+	2.40E-02	1.67E-01
	Separation of Sister Chromatids	185	1	0.02	40.17	+	2.48E-02	1.71E-01
	Mitotic Anaphase	188	1	0.03	39.53	+	2.52E-02	1.73E-01
	Mitotic Metaphase and Anaphase	189	1	0.03	39.32	+	2.53E-02	1.74E-01
	PIP3 activates AKT signaling	228	1	0.03	32.6	+	3.05E-02	2.08E-01
	Deubiquitination	237	1	0.03	31.36	+	3.17E-02	2.15E-01
	RAF/MAP kinase cascade	241	1	0.03	30.84	+	3.22E-02	2.18E-01
	Neddylation	246	1	0.03	30.21	+	3.29E-02	2.21E-01
	MAPK1/MAPK3 signaling	247	1	0.03	30.09	+	3.30E-02	2.21E-01
	Intracellular signaling by second messengers	253	1	0.03	29.38	+	3.38E-02	2.26E-01
	Signaling by WNT	257	1	0.03	28.92	+	3.43E-02	2.28E-01
	Metabolism of carbohydrates	261	1	0.04	28.48	+	3.48E-02	2.31E-01
	Cell Cycle Checkpoints	262	1	0.04	28.37	+	3.50E-02	2.31E-01
	MAPK family signaling cascades	271	1	0.04	27.42	+	3.62E-02	2.37E-01
	DNA Repair	271	1	0.04	27.42	+	3.62E-02	2.37E-01
	Transcriptional Regulation by TP53	276	1	0.04	26.93	+	3.68E-02	2.40E-01
	Axon guidance	277	1	0.04	26.83	+	3.69E-02	2.40E-01
	Asparagine N-linked glycosylation	287	1	0.04	25.9	+	3.82E-02	2.47E-01
	Signaling by Interleukins	288	1	0.04	25.81	+	3.84E-02	2.47E-01
	Antigen processing: Ubiquitination & Proteasome degradation	315	1	0.04	23.59	+	4.19E-02	2.69E-01
	M Phase	341	1	0.05	21.79	+	4.53E-02	2.89E-01
	Cellular responses to stress	354	1	0.05	20.99	+	4.70E-02	2.99E-01
	Class I MHC mediated antigen processing & presentation	370	1	0.05	20.09	+	4.91E-02	3.11E-01

## Sheet: Shared targets
	PANTHER GO-Slim Molecular Function	#	#	expected	Fold Enrichment	+/-	raw P value	FDR
	heat shock protein binding	22	8	1.16	6.87	+	8.64E-05	4.85E-03
	unfolded protein binding	49	11	2.59	4.24	+	1.75E-04	8.03E-03
	ATP binding	41	9	2.17	4.15	+	7.72E-04	2.60E-02
	heterocyclic compound binding	1764	167	93.36	1.79	+	2.21E-12	1.59E-10
	RNA binding	563	83	29.8	2.79	+	5.52E-15	5.58E-13
	nucleic acid binding	1642	161	86.9	1.85	+	5.75E-13	4.84E-11
	catalytic activity, acting on RNA	190	26	10.06	2.59	+	4.84E-05	3.06E-03
	structural constituent of ribosome	142	19	7.52	2.53	+	7.23E-04	2.81E-02
	transmembrane transporter activity	787	21	41.65	0.5	-	7.28E-04	2.63E-02
	signaling receptor binding	763	18	40.38	0.45	-	1.59E-04	8.04E-03
	oxidoreductase activity	593	13	31.38	0.41	-	4.41E-04	1.85E-02
	G-protein coupled receptor activity	1259	11	66.63	0.17	-	6.25E-17	7.89E-15
	transmembrane signaling receptor activity	1622	14	85.84	0.16	-	8.16E-22	2.06E-19
	signaling receptor activity	1897	21	100.4	0.21	-	3.97E-22	2.01E-19
	molecular transducer activity	1968	27	104.16	0.26	-	1.57E-19	2.65E-17
	PANTHER GO-Slim Biological Process	#	#	expected	Fold Enrichment	+/-	raw P value	FDR
	DNA replication-independent nucleosome organization	6	4	0.32	12.6	+	1.04E-03	2.49E-02
	cellular component organization or biogenesis	213	29	11.27	2.57	+	1.72E-05	1.40E-03
	protein-containing complex subunit organization	218	25	11.54	2.17	+	9.02E-04	2.21E-02
	mitotic DNA integrity checkpoint	6	4	0.32	12.6	+	1.04E-03	2.46E-02
	DNA integrity checkpoint	11	5	0.58	8.59	+	8.73E-04	2.23E-02
	cell cycle checkpoint	12	5	0.64	7.87	+	1.19E-03	2.69E-02
	negative regulation of mitotic cell cycle phase transition	12	6	0.64	9.45	+	1.75E-04	6.28E-03
	negative regulation of cell cycle phase transition	12	6	0.64	9.45	+	1.75E-04	6.15E-03
	negative regulation of cell cycle process	14	6	0.74	8.1	+	3.36E-04	1.09E-02
	DNA replication checkpoint	11	5	0.58	8.59	+	8.73E-04	2.20E-02
	regulation of G2/M transition of mitotic cell cycle	12	5	0.64	7.87	+	1.19E-03	2.65E-02
	regulation of cell cycle G2/M phase transition	12	5	0.64	7.87	+	1.19E-03	2.72E-02
	cellular response to heat	20	8	1.06	7.56	+	5.02E-05	2.43E-03
	response to heat	22	8	1.16	6.87	+	8.64E-05	3.77E-03
	cellular response to stress	322	33	17.04	1.94	+	7.97E-04	2.19E-02
	cellular response to unfolded protein	18	7	0.95	7.35	+	1.72E-04	6.29E-03
	response to topologically incorrect protein	29	8	1.53	5.21	+	4.17E-04	1.31E-02
	response to unfolded protein	18	7	0.95	7.35	+	1.72E-04	6.42E-03
	chaperone-mediated protein folding	25	9	1.32	6.8	+	3.33E-05	1.81E-03
	protein folding	101	17	5.35	3.18	+	8.52E-05	3.81E-03
	retrograde transport, endosome to Golgi	28	7	1.48	4.72	+	1.55E-03	3.19E-02
	intracellular transport	122	16	6.46	2.48	+	2.36E-03	4.55E-02
	cellular localization	884	70	46.79	1.5	+	1.45E-03	3.01E-02
	cytosolic transport	31	9	1.64	5.49	+	1.32E-04	5.51E-03
	mRNA processing	34	8	1.8	4.45	+	1.02E-03	2.47E-02
	mRNA metabolic process	38	9	2.01	4.48	+	4.80E-04	1.43E-02
	RNA metabolic process	249	39	13.18	2.96	+	1.83E-08	2.73E-06
	nucleic acid metabolic process	351	49	18.58	2.64	+	9.24E-09	1.50E-06
	macromolecule metabolic process	2347	212	124.21	1.71	+	9.93E-14	5.92E-11
	organic substance metabolic process	3291	264	174.17	1.52	+	1.54E-11	5.50E-09
	metabolic process	4091	304	216.51	1.4	+	9.91E-10	2.22E-07
	RNA processing	229	26	12.12	2.15	+	7.08E-04	1.98E-02
	gene expression	1771	162	93.73	1.73	+	6.93E-11	2.07E-08
	maturation of SSU-rRNA	31	7	1.64	4.27	+	2.55E-03	4.87E-02
	ribonucleoprotein complex biogenesis	135	22	7.14	3.08	+	1.30E-05	1.11E-03
	cellular component biogenesis	213	29	11.27	2.57	+	1.72E-05	1.34E-03
	ribosome biogenesis	117	19	6.19	3.07	+	5.15E-05	2.43E-03
	ncRNA metabolic process	132	20	6.99	2.86	+	7.83E-05	3.59E-03
	RNA catabolic process	81	14	4.29	3.27	+	2.75E-04	9.13E-03
	cellular macromolecule metabolic process	1059	83	56.05	1.48	+	8.16E-04	2.12E-02
	formation of translation initiation ternary complex	210	33	11.11	2.97	+	2.10E-07	2.50E-05
	translation	241	38	12.75	2.98	+	2.38E-08	3.27E-06
	cellular protein metabolic process	1056	83	55.89	1.49	+	6.37E-04	1.87E-02
	translational termination	210	33	11.11	2.97	+	2.10E-07	2.35E-05
	translational elongation	210	33	11.11	2.97	+	2.10E-07	2.21E-05
	DNA repair	168	20	8.89	2.25	+	1.95E-03	3.87E-02
	cellular response to DNA damage stimulus	212	25	11.22	2.23	+	4.57E-04	1.41E-02
	protein ubiquitination	208	23	11.01	2.09	+	2.01E-03	3.94E-02
	protein modification by small protein conjugation	228	26	12.07	2.15	+	6.87E-04	1.95E-02
	protein modification by small protein conjugation or removal	228	26	12.07	2.15	+	6.87E-04	1.98E-02
	cellular protein modification process	925	80	48.95	1.63	+	4.52E-05	2.25E-03
	regulation of cellular metabolic process	484	43	25.62	1.68	+	1.70E-03	3.46E-02
	regulation of metabolic process	1338	104	70.81	1.47	+	1.82E-04	6.28E-03
	cellular protein localization	799	66	42.29	1.56	+	8.12E-04	2.20E-02
	cellular macromolecule localization	802	67	42.45	1.58	+	4.78E-04	1.45E-02
	system development	480	11	25.4	0.43	-	2.34E-03	4.56E-02
	multicellular organism development	610	15	32.28	0.46	-	1.12E-03	2.60E-02
	multicellular organismal process	1791	35	94.79	0.37	-	1.85E-12	8.30E-10
	chemical synaptic transmission	323	5	17.09	0.29	-	1.33E-03	2.90E-02
	anterograde trans-synaptic signaling	323	5	17.09	0.29	-	1.33E-03	2.87E-02
	trans-synaptic signaling	324	5	17.15	0.29	-	1.33E-03	2.84E-02
	synaptic signaling	324	5	17.15	0.29	-	1.33E-03	2.81E-02
	cell-cell signaling	519	11	27.47	0.4	-	8.13E-04	2.17E-02
	cell communication	523	12	27.68	0.43	-	1.76E-03	3.53E-02
	innate immune response	306	4	16.19	0.25	-	8.96E-04	2.23E-02
	immune response	621	6	32.87	0.18	-	2.66E-08	3.41E-06
	immune system process	905	25	47.9	0.52	-	4.07E-04	1.30E-02
	defense response	384	5	20.32	0.25	-	1.45E-04	5.51E-03
	immune effector process	303	2	16.04	0.12	-	3.25E-05	1.82E-03
	B cell receptor signaling pathway	195	1	10.32	0.1	-	8.14E-04	2.14E-02
	antigen receptor-mediated signaling pathway	227	1	12.01	0.08	-	1.84E-04	6.21E-03
	immune response-activating cell surface receptor signaling pathway	239	1	12.65	0.08	-	1.35E-04	5.38E-03
	signal transduction	1795	65	95	0.68	-	1.30E-03	2.88E-02
	immune response-regulating cell surface receptor signaling pathway	239	1	12.65	0.08	-	1.35E-04	5.26E-03
	cell surface receptor signaling pathway	801	19	42.39	0.45	-	1.17E-04	4.98E-03
	defense response to bacterium	264	1	13.97	0.07	-	2.77E-05	1.91E-03
	response to other organism	266	1	14.08	0.07	-	2.81E-05	1.73E-03
	response to external biotic stimulus	266	1	14.08	0.07	-	2.81E-05	1.79E-03
	response to biotic stimulus	267	1	14.13	0.07	-	2.84E-05	1.64E-03
	response to bacterium	266	1	14.08	0.07	-	2.81E-05	1.67E-03
	B cell activation	222	0	11.75	< 0.01	-	1.74E-05	1.30E-03
	lymphocyte activation	248	0	13.13	< 0.01	-	5.52E-06	4.94E-04
	leukocyte activation	255	0	13.5	< 0.01	-	3.67E-06	3.46E-04
	detection of chemical stimulus involved in sensory perception	611	0	32.34	< 0.01	-	2.50E-14	4.47E-11
	sensory perception of chemical stimulus	659	1	34.88	0.03	-	7.03E-14	6.29E-11
	sensory perception	765	8	40.49	0.2	-	1.45E-09	2.88E-07
	nervous system process	1038	17	54.94	0.31	-	5.17E-09	9.26E-07
	system process	1139	18	60.28	0.3	-	3.18E-10	8.14E-08
	humoral immune response	280	0	14.82	< 0.01	-	1.17E-06	1.17E-04
	phagocytosis	219	0	11.59	< 0.01	-	2.78E-05	1.84E-03
	positive regulation of lymphocyte activation	188	0	9.95	< 0.01	-	1.34E-04	5.44E-03
	regulation of leukocyte activation	212	0	11.22	< 0.01	-	4.20E-05	2.15E-03
	regulation of cell activation	214	0	11.33	< 0.01	-	2.58E-05	1.85E-03
	regulation of lymphocyte activation	210	0	11.11	< 0.01	-	4.00E-05	2.11E-03
	PANTHER Protein Class	#	#	expected	Fold Enrichment	+/-	raw P value	FDR
	RNA helicase	34	9	1.8	5	+	2.38E-04	6.40E-03
	nucleic acid binding	1562	156	82.67	1.89	+	2.74E-13	2.94E-11
	RNA binding protein	633	87	33.5	2.6	+	2.86E-14	6.14E-12
	translation initiation factor	70	12	3.7	3.24	+	7.85E-04	1.53E-02
	translation factor	87	16	4.6	3.47	+	5.43E-05	1.95E-03
	ribosomal protein	175	28	9.26	3.02	+	1.25E-06	8.96E-05
	chaperone	91	13	4.82	2.7	+	2.14E-03	3.06E-02
	nuclease	122	16	6.46	2.48	+	2.36E-03	3.18E-02
	G-protein	163	20	8.63	2.32	+	1.01E-03	1.80E-02
	cysteine protease	210	24	11.11	2.16	+	1.25E-03	1.93E-02
	hydrolase	1339	96	70.87	1.35	+	4.06E-03	4.85E-02
	G-protein coupled receptor	381	4	20.16	0.2	-	3.08E-05	1.32E-03
	receptor	797	21	42.18	0.5	-	5.77E-04	1.24E-02
	ionotropic glutamate receptor	128	0	6.77	< 0.01	-	3.28E-03	4.15E-02
	ligand-gated ion channel	185	1	9.79	0.1	-	1.17E-03	1.94E-02
	ion channel	311	2	16.46	0.12	-	2.26E-05	1.21E-03
	immunoglobulin	198	0	10.48	< 0.01	-	5.69E-05	1.75E-03
	defense/immunity protein	480	9	25.4	0.35	-	3.45E-04	8.25E-03
	PANTHER Pathways	#	#	expected	Fold Enrichment	+/-	raw P value	FDR
	Transcription regulation by bZIP transcription factor	57	9	3.02	2.98	+	5.57E-03	9.14E-01
	General transcription regulation	38	7	2.01	3.48	+	6.78E-03	5.56E-01
	CCKR signaling map	158	15	8.36	1.79	+	3.51E-02	1.00E00
	Parkinson disease	94	10	4.97	2.01	+	4.10E-02	1.00E00
	Opioid proopiomelanocortin pathway	34	5	1.8	2.78	+	4.45E-02	1.00E00
	Opioid proenkephalin pathway	34	5	1.8	2.78	+	4.45E-02	1.00E00
	Alpha adrenergic receptor signaling pathway	24	4	1.27	3.15	+	4.98E-02	1.00E00
	Reactome pathways	#	#	expected	Fold Enrichment	+/-	raw P value	FDR
	Attenuation phase	14	7	0.74	9.45	+	4.97E-05	3.82E-03
	HSF1-dependent transactivation	24	7	1.27	5.51	+	7.23E-04	3.25E-02
	Cellular response to heat stress	87	16	4.6	3.47	+	5.43E-05	3.99E-03
	RNA Pol II CTD phosphorylation and interaction with CE	26	7	1.38	5.09	+	1.08E-03	4.46E-02
	RNA Polymerase II Transcription	851	77	45.04	1.71	+	1.54E-05	1.31E-03
	Major pathway of rRNA processing in the nucleolus and cytosol	76	20	4.02	4.97	+	5.08E-08	1.17E-05
	rRNA processing in the nucleus and cytosol	76	20	4.02	4.97	+	5.08E-08	1.03E-05
	rRNA processing	76	20	4.02	4.97	+	5.08E-08	9.12E-06
	RNA polymerase II transcribes snRNA genes	74	19	3.92	4.85	+	1.51E-07	2.45E-05
	mRNA Capping	28	7	1.48	4.72	+	1.55E-03	5.02E-02
	Formation of TC-NER Pre-Incision Complex	52	12	2.75	4.36	+	7.14E-05	4.81E-03
	Transcription-Coupled Nucleotide Excision Repair (TC-NER)	77	14	4.08	3.44	+	1.73E-04	1.04E-02
	Nucleotide Excision Repair	104	16	5.5	2.91	+	3.38E-04	1.65E-02
	Activation of ATR in response to replication stress	37	8	1.96	4.09	+	1.63E-03	4.79E-02
	G2/M Checkpoints	139	18	7.36	2.45	+	1.24E-03	4.77E-02
	HSP90 chaperone cycle for steroid hormone receptors (SHR)	51	11	2.7	4.08	+	2.37E-04	1.32E-02
	Dual incision in TC-NER	65	14	3.44	4.07	+	3.54E-05	2.86E-03
	Gap-filling DNA repair synthesis and ligation in TC-NER	64	13	3.39	3.84	+	1.12E-04	7.24E-03
	Retrograde transport at the Trans-Golgi-Network	45	9	2.38	3.78	+	1.37E-03	5.03E-02
	RNA Polymerase II Transcription Initiation	46	9	2.43	3.7	+	1.56E-03	4.86E-02
	RNA Polymerase II Transcription Initiation And Promoter Clearance	46	9	2.43	3.7	+	1.56E-03	4.96E-02
	RNA Polymerase II Transcription Pre-Initiation And Promoter Opening	46	9	2.43	3.7	+	1.56E-03	4.77E-02
	RNA Polymerase II Promoter Escape	46	9	2.43	3.7	+	1.56E-03	4.68E-02
	Regulation of mRNA stability by proteins that bind AU-rich elements	81	14	4.29	3.27	+	2.75E-04	1.44E-02
	Mitochondrial translation termination	85	14	4.5	3.11	+	4.25E-04	2.02E-02
	Mitochondrial translation	86	14	4.55	3.08	+	4.72E-04	2.18E-02
	Translation	163	25	8.63	2.9	+	8.79E-06	8.35E-04
	Recruitment of mitotic centrosome proteins and complexes	76	12	4.02	2.98	+	1.48E-03	4.98E-02
	Centrosome maturation	76	12	4.02	2.98	+	1.48E-03	5.08E-02
	G2/M Transition	177	23	9.37	2.46	+	2.22E-04	1.28E-02
	Mitotic G2-G2/M phases	179	23	9.47	2.43	+	2.50E-04	1.34E-02
	Cell Cycle, Mitotic	472	53	24.98	2.12	+	1.42E-06	1.92E-04
	HDR through Homologous Recombination (HRR) or Single Strand Annealing (SSA)	76	12	4.02	2.98	+	1.48E-03	4.87E-02
	mRNA Splicing - Major Pathway	170	26	9	2.89	+	6.12E-06	7.07E-04
	mRNA Splicing	177	28	9.37	2.99	+	1.52E-06	1.89E-04
	Processing of Capped Intron-Containing Pre-mRNA	231	31	12.23	2.54	+	1.03E-05	9.27E-04
	ESR-mediated signaling	85	13	4.5	2.89	+	1.24E-03	4.88E-02
	Recruitment of NuMA to mitotic centrosomes	86	13	4.55	2.86	+	1.36E-03	5.12E-02
	Mitotic Prometaphase	192	22	10.16	2.17	+	1.39E-03	4.99E-02
	M Phase	341	37	18.05	2.05	+	1.15E-04	7.14E-03
	Nonsense Mediated Decay (NMD) enhanced by the Exon Junction Complex (EJC)	94	14	4.97	2.81	+	1.03E-03	4.49E-02
	Nonsense-Mediated Decay (NMD)	94	14	4.97	2.81	+	1.03E-03	4.38E-02
	Transcriptional Regulation by TP53	276	33	14.61	2.26	+	5.63E-05	3.95E-03
	Class I MHC mediated antigen processing & presentation	370	36	19.58	1.84	+	1.16E-03	4.70E-02
	Unclassified	12915	595	683.52	0.87	-	4.36E-07	6.40E-05
	Olfactory Signaling Pathway	585	1	30.96	0.03	-	3.87E-12	3.13E-09
	G alpha (s) signalling events	720	4	38.11	0.1	-	8.55E-12	4.60E-09
	GPCR downstream signalling	1270	23	67.21	0.34	-	7.45E-10	3.01E-07
	Signaling by GPCR	1294	24	68.48	0.35	-	1.05E-09	3.39E-07
	Keratinization	140	0	7.41	< 0.01	-	1.39E-03	4.89E-02

## Sheet: Oocyte
	PANTHER GO-Slim Molecular Function	#	#	expected	Fold Enrichment	+/-	raw P value	FDR
	cyclin-dependent protein serine/threonine kinase activity	66	3	0.12	24.72	+	2.76E-04	2.33E-02
	phosphoprotein phosphatase activity	118	4	0.22	18.43	+	7.34E-05	3.70E-02
	phosphatase activity	192	4	0.35	11.33	+	4.52E-04	2.28E-02
	hydrolase activity	1963	12	3.61	3.32	+	1.53E-04	1.93E-02
	protein kinase binding	119	4	0.22	18.28	+	7.57E-05	1.91E-02
	kinase binding	136	4	0.25	15.99	+	1.25E-04	2.10E-02
	ATPase activity, coupled	211	4	0.39	10.31	+	6.39E-04	2.94E-02
	nucleoside-triphosphatase activity	681	7	1.25	5.59	+	2.30E-04	2.33E-02
	pyrophosphatase activity	708	7	1.3	5.38	+	2.91E-04	2.10E-02
	hydrolase activity, acting on acid anhydrides, in phosphorus-containing anhydrides	710	7	1.31	5.36	+	2.96E-04	1.87E-02
	hydrolase activity, acting on acid anhydrides	710	7	1.31	5.36	+	2.96E-04	1.66E-02
	PANTHER GO-Slim Biological Process	#	#	expected	Fold Enrichment	+/-	raw P value	FDR
	sister chromatid cohesion	14	4	0.03	> 100	+	2.93E-08	5.25E-05
	chromosome organization	196	5	0.36	13.87	+	3.23E-05	8.27E-03
	organelle organization	762	8	1.4	5.71	+	6.70E-05	1.20E-02
	cellular component organization	1748	13	3.21	4.04	+	9.40E-06	3.36E-03
	cellular process	6139	26	11.29	2.3	+	1.79E-06	1.07E-03
	sister chromatid segregation	18	4	0.03	> 100	+	6.98E-08	6.24E-05
	cell cycle	539	7	0.99	7.06	+	5.48E-05	1.09E-02
	negative regulation of protein serine/threonine kinase activity	23	3	0.04	70.93	+	1.45E-05	4.32E-03
	regulation of protein serine/threonine kinase activity	55	3	0.1	29.66	+	1.65E-04	1.97E-02
	regulation of protein kinase activity	67	3	0.12	24.35	+	2.88E-04	3.23E-02
	regulation of protein phosphorylation	68	3	0.13	23.99	+	3.01E-04	3.17E-02
	regulation of phosphate metabolic process	256	5	0.47	10.62	+	1.11E-04	1.53E-02
	regulation of phosphorus metabolic process	256	5	0.47	10.62	+	1.11E-04	1.66E-02
	negative regulation of mitotic cell cycle	31	3	0.06	52.63	+	3.30E-05	7.39E-03
	regulation of cell cycle	118	5	0.22	23.04	+	2.98E-06	1.33E-03
	negative regulation of cell cycle	48	3	0.09	33.99	+	1.12E-04	1.44E-02
	regulation of cyclin-dependent protein serine/threonine kinase activity	40	3	0.07	40.79	+	6.73E-05	1.10E-02
	mitotic nuclear division	199	4	0.37	10.93	+	5.15E-04	5.13E-02
	mitotic cell cycle process	203	4	0.37	10.72	+	5.55E-04	4.96E-02
	mitotic cell cycle	203	4	0.37	10.72	+	5.55E-04	5.23E-02
	PANTHER Protein Class	#	#	expected	Fold Enrichment	+/-	raw P value	FDR
	small GTPase	80	3	0.15	20.39	+	4.76E-04	1.02E-01
	G-protein	163	3	0.3	10.01	+	3.49E-03	3.75E-01
	DNA binding protein	461	4	0.85	4.72	+	1.02E-02	7.32E-01
	enzyme modulator	1066	6	1.96	3.06	+	1.29E-02	6.91E-01
	chromatin/chromatin-binding protein	113	2	0.21	9.62	+	1.89E-02	8.13E-01
	nucleic acid binding	1562	7	2.87	2.44	+	2.28E-02	8.17E-01
	kinase modulator	127	2	0.23	8.56	+	2.34E-02	7.20E-01
	PANTHER Pathways	#	#	expected	Fold Enrichment	+/-	raw P value	FDR
	Gonadotropin-releasing hormone receptor pathway	235	4	0.43	9.26	+	9.49E-04	1.56E-01
	p53 pathway feedback loops 2	50	2	0.09	21.75	+	4.11E-03	3.37E-01
	Oxidative stress response	56	2	0.1	19.42	+	5.09E-03	2.78E-01
	Unclassified	19719	30	36.26	0.83	-	5.73E-03	2.35E-01
	p53 pathway	84	2	0.15	12.95	+	1.09E-02	3.58E-01
	Interleukin signaling pathway	88	2	0.16	12.36	+	1.19E-02	3.25E-01
	Parkinson disease	94	2	0.17	11.57	+	1.34E-02	3.15E-01
	Cell cycle	21	1	0.04	25.9	+	3.96E-02	8.12E-01
	Axon guidance mediated by Slit/Robo	25	1	0.05	21.75	+	4.67E-02	8.50E-01
	Reactome pathways	#	#	expected	Fold Enrichment	+/-	raw P value	FDR
	PTK6 Regulates Cell Cycle	6	2	0.01	> 100	+	9.14E-05	2.11E-02
	TP53 Regulates Transcription of Genes Involved in G1 Cell Cycle Arrest	9	2	0.02	> 100	+	1.79E-04	2.41E-02
	G0 and Early G1	19	2	0.03	57.24	+	6.75E-04	4.96E-02
	Mitotic G1-G1/S phases	133	5	0.24	20.44	+	5.24E-06	1.70E-03
	Cell Cycle, Mitotic	472	10	0.87	11.52	+	1.23E-08	1.98E-05
	Cyclin D associated events in G1	42	4	0.08	51.79	+	1.51E-06	6.09E-04
	G1 Phase	42	4	0.08	51.79	+	1.51E-06	8.12E-04
	DNA Damage/Telomere Stress Induced Senescence	52	3	0.1	31.37	+	1.41E-04	2.28E-02
	Cellular Senescence	133	4	0.24	16.36	+	1.15E-04	2.06E-02
	Cellular responses to stress	354	5	0.65	7.68	+	4.86E-04	4.36E-02
	Senescence-Associated Secretory Phenotype (SASP)	61	3	0.11	26.74	+	2.21E-04	2.75E-02
	Regulation of APC/C activators between G1/S and early anaphase	82	3	0.15	19.9	+	5.11E-04	4.34E-02
	APC/C-mediated degradation of cell cycle proteins	88	3	0.16	18.54	+	6.23E-04	4.80E-02
	Regulation of mitotic cell cycle	88	3	0.16	18.54	+	6.23E-04	5.04E-02
	S Phase	147	4	0.27	14.8	+	1.67E-04	2.46E-02
	Cell Cycle Checkpoints	262	6	0.48	12.45	+	8.92E-06	2.40E-03
	Separation of Sister Chromatids	185	4	0.34	11.76	+	3.94E-04	4.54E-02
	Mitotic Anaphase	188	4	0.35	11.57	+	4.18E-04	4.22E-02
	Mitotic Metaphase and Anaphase	189	4	0.35	11.51	+	4.26E-04	4.05E-02
	M Phase	341	5	0.63	7.97	+	4.11E-04	4.42E-02
	RHO GTPase Effectors	253	5	0.47	10.75	+	1.06E-04	2.13E-02
	Signaling by Rho GTPases	383	5	0.7	7.1	+	6.91E-04	4.85E-02

## Sheet: Spermatocyte
	PANTHER GO-Slim Molecular Function	#	#	expected	Fold Enrichment	+/-	raw P value	FDR
	transporter activity	935	167	123.84	1.35	+	4.55E-04	3.28E-02
	hydrolase activity	1963	331	259.99	1.27	+	3.16E-05	2.66E-03
	catalytic activity	4592	734	608.19	1.21	+	1.63E-07	1.65E-05
	signaling receptor binding	763	67	101.06	0.66	-	6.48E-04	4.09E-02
	G-protein coupled receptor activity	1259	84	166.75	0.5	-	7.65E-12	9.66E-10
	transmembrane signaling receptor activity	1622	111	214.83	0.52	-	3.08E-14	7.77E-12
	signaling receptor activity	1897	138	251.25	0.55	-	1.86E-14	9.40E-12
	molecular transducer activity	1968	152	260.65	0.58	-	8.09E-13	1.36E-10
	PANTHER GO-Slim Biological Process	#	#	expected	Fold Enrichment	+/-	raw P value	FDR
	cell-cell adhesion via plasma-membrane adhesion molecules	50	19	6.62	2.87	+	2.60E-04	1.19E-02
	system development	480	100	63.57	1.57	+	6.30E-05	3.22E-03
	multicellular organism development	610	122	80.79	1.51	+	5.29E-05	2.79E-03
	cellular localization	884	156	117.08	1.33	+	1.12E-03	4.89E-02
	gene expression	1771	299	234.56	1.27	+	7.33E-05	3.65E-03
	macromolecule metabolic process	2347	401	310.85	1.29	+	1.07E-06	6.59E-05
	organic substance metabolic process	3291	541	435.88	1.24	+	7.61E-07	5.04E-05
	metabolic process	4091	632	541.83	1.17	+	8.02E-05	3.88E-03
	membrane invagination	292	15	38.67	0.39	-	5.08E-05	2.84E-03
	cellular process	6139	954	813.08	1.17	+	9.21E-08	7.85E-06
	vesicle budding from membrane	292	15	38.67	0.39	-	5.08E-05	2.76E-03
	innate immune response	306	12	40.53	0.3	-	9.71E-07	6.21E-05
	immune response	621	17	82.25	0.21	-	4.82E-17	2.16E-14
	response to stimulus	1351	134	178.93	0.75	-	7.40E-04	3.31E-02
	immune system process	905	54	119.86	0.45	-	1.11E-10	2.84E-08
	defense response	384	21	50.86	0.41	-	1.06E-05	6.34E-04
	immune effector process	303	8	40.13	0.2	-	6.79E-09	7.60E-07
	phagocytosis	219	5	29.01	0.17	-	3.09E-07	2.21E-05
	detection of chemical stimulus involved in sensory perception	611	12	80.92	0.15	-	4.18E-20	7.48E-17
	sensory perception of chemical stimulus	659	17	87.28	0.19	-	1.41E-18	1.27E-15
	sensory perception	765	26	101.32	0.26	-	1.05E-17	6.29E-15
	nervous system process	1038	89	137.48	0.65	-	2.35E-05	1.36E-03
	system process	1139	105	150.86	0.7	-	1.68E-04	7.93E-03
	defense response to bacterium	264	4	34.97	0.11	-	3.55E-10	7.06E-08
	response to other organism	266	5	35.23	0.14	-	1.75E-09	2.42E-07
	response to external biotic stimulus	266	5	35.23	0.14	-	1.75E-09	2.62E-07
	response to biotic stimulus	267	5	35.36	0.14	-	1.76E-09	2.10E-07
	response to bacterium	266	5	35.23	0.14	-	1.75E-09	2.24E-07
	humoral immune response	280	4	37.08	0.11	-	8.18E-11	2.44E-08
	B cell activation	222	2	29.4	0.07	-	7.56E-10	1.35E-07
	lymphocyte activation	248	6	32.85	0.18	-	6.72E-08	6.01E-06
	leukocyte activation	255	8	33.77	0.24	-	6.00E-07	4.13E-05
	adaptive immune response	266	2	35.23	0.06	-	4.22E-12	1.51E-09
	B cell receptor signaling pathway	195	1	25.83	0.04	-	9.80E-10	1.59E-07
	antigen receptor-mediated signaling pathway	227	5	30.07	0.17	-	1.54E-07	1.15E-05
	immune response-activating cell surface receptor signaling pathway	239	5	31.65	0.16	-	3.41E-08	3.39E-06
	immune response-regulating cell surface receptor signaling pathway	239	5	31.65	0.16	-	3.41E-08	3.21E-06
	positive regulation of lymphocyte activation	188	0	24.9	< 0.01	-	1.24E-10	2.78E-08
	regulation of leukocyte activation	212	4	28.08	0.14	-	1.03E-07	8.37E-06
	regulation of cell activation	214	4	28.34	0.14	-	1.07E-07	8.32E-06
	regulation of lymphocyte activation	210	3	27.81	0.11	-	2.09E-08	2.20E-06
	PANTHER Protein Class	#	#	expected	Fold Enrichment	+/-	raw P value	FDR
	immunoglobulin	198	0	26.22	< 0.01	-	3.56E-11	7.65E-09
	defense/immunity protein	480	22	63.57	0.35	-	1.37E-08	1.47E-06
	Unclassified	13814	1717	1829.6	0.94	-	6.74E-05	4.83E-03
	nucleic acid binding	1562	255	206.88	1.23	+	1.65E-03	8.85E-02
	serine protease	307	22	40.66	0.54	-	3.20E-03	1.38E-01
	transmembrane receptor regulatory/adaptor protein	58	17	7.68	2.21	+	6.19E-03	2.22E-01
	enzyme modulator	1066	175	141.19	1.24	+	8.54E-03	2.62E-01
	RNA binding protein	633	110	83.84	1.31	+	9.05E-03	2.43E-01
	immunoglobulin receptor superfamily	108	5	14.3	0.35	-	1.20E-02	2.87E-01
	kinase activator	50	14	6.62	2.11	+	1.79E-02	3.84E-01
	growth factor	135	8	17.88	0.45	-	1.86E-02	3.63E-01
	esterase	42	12	5.56	2.16	+	3.00E-02	5.38E-01
	kinase modulator	127	27	16.82	1.61	+	3.15E-02	5.21E-01
	receptor	797	129	105.56	1.22	+	3.27E-02	5.02E-01
	microtubule family cytoskeletal protein	192	37	25.43	1.46	+	3.88E-02	5.56E-01
	metalloprotease	200	38	26.49	1.43	+	4.28E-02	5.75E-01
	PANTHER Pathways	#	#	expected	Fold Enrichment	+/-	raw P value	FDR
	Unclassified	19719	2541	2611.69	0.97	-	2.15E-04	3.53E-02
	p53 pathway	84	22	11.13	1.98	+	6.17E-03	5.06E-01
	Oxidative stress response	56	16	7.42	2.16	+	9.42E-03	5.15E-01
	PDGF signaling pathway	140	31	18.54	1.67	+	1.19E-02	4.88E-01
	p53 pathway feedback loops 2	50	14	6.62	2.11	+	1.79E-02	5.86E-01
	Ras Pathway	71	18	9.4	1.91	+	1.92E-02	5.25E-01
	Huntington disease	150	32	19.87	1.61	+	1.98E-02	4.63E-01
	p38 MAPK pathway	41	12	5.43	2.21	+	2.85E-02	5.83E-01
	TGF-beta signaling pathway	96	22	12.71	1.73	+	2.96E-02	5.39E-01
	P53 pathway feedback loops 1	7	4	0.93	4.31	+	3.13E-02	5.13E-01
	Hypoxia response via HIF activation	30	9	3.97	2.27	+	4.08E-02	6.09E-01
	Integrin signalling pathway	188	36	24.9	1.45	+	4.67E-02	6.39E-01
	Reactome pathways	#	#	expected	Fold Enrichment	+/-	raw P value	FDR
	Olfactory Signaling Pathway	585	10	77.48	0.13	-	1.73E-20	2.80E-17
	G alpha (s) signalling events	720	28	95.36	0.29	-	7.06E-15	5.70E-12
	Unclassified	12915	1562	1710.53	0.91	-	2.34E-07	1.26E-04
	Signaling by GPCR	1294	110	171.38	0.64	-	1.31E-06	5.27E-04
	GPCR downstream signalling	1270	109	168.21	0.65	-	3.05E-06	9.87E-04
	Signaling by Rho GTPases	383	87	50.73	1.72	+	1.25E-05	3.36E-03
	Post-translational protein modification	1325	235	175.49	1.34	+	3.86E-05	8.91E-03
	Metabolism of proteins	1720	294	227.81	1.29	+	4.31E-05	8.71E-03
	Antigen processing: Ubiquitination & Proteasome degradation	315	67	41.72	1.61	+	7.07E-04	1.27E-01
	Toll Like Receptor 4 (TLR4) Cascade	110	30	14.57	2.06	+	8.69E-04	1.40E-01
	Golgi-to-ER retrograde transport	126	33	16.69	1.98	+	1.10E-03	1.62E-01
	Rho GTPase cycle	138	35	18.28	1.91	+	1.19E-03	1.60E-01
	FCGR activation	58	0	7.68	< 0.01	-	1.49E-03	1.85E-01
	Toll Like Receptor 3 (TLR3) Cascade	69	21	9.14	2.3	+	1.57E-03	1.81E-01
	MAP kinase activation	55	18	7.28	2.47	+	1.65E-03	1.78E-01
	Cell Cycle	541	101	71.65	1.41	+	1.84E-03	1.85E-01
	RHO GTPase Effectors	253	54	33.51	1.61	+	2.25E-03	2.14E-01
	Intra-Golgi and retrograde Golgi-to-ER traffic	185	42	24.5	1.71	+	2.47E-03	2.22E-01
	MyD88-independent TLR4 cascade	89	24	11.79	2.04	+	3.13E-03	2.66E-01
	TRIF(TICAM1)-mediated TLR4 signaling	89	24	11.79	2.04	+	3.13E-03	2.53E-01
	MyD88 cascade initiated on plasma membrane	73	21	9.67	2.17	+	3.22E-03	2.48E-01
	Toll Like Receptor 5 (TLR5) Cascade	73	21	9.67	2.17	+	3.22E-03	2.36E-01
	Toll Like Receptor 10 (TLR10) Cascade	73	21	9.67	2.17	+	3.22E-03	2.26E-01
	Toll Like Receptor 9 (TLR9) Cascade	83	23	10.99	2.09	+	3.41E-03	2.30E-01
	Toll Like Receptor 2 (TLR2) Cascade	74	21	9.8	2.14	+	3.50E-03	2.26E-01
	MyD88:Mal cascade initiated on plasma membrane	74	21	9.8	2.14	+	3.50E-03	2.18E-01
	Toll Like Receptor TLR6:TLR2 Cascade	74	21	9.8	2.14	+	3.50E-03	2.10E-01
	Toll Like Receptor TLR1:TLR2 Cascade	74	21	9.8	2.14	+	3.50E-03	2.02E-01
	Class I MHC mediated antigen processing & presentation	370	72	49	1.47	+	3.51E-03	1.96E-01
	Gene expression (Transcription)	961	163	127.28	1.28	+	3.73E-03	2.01E-01
	COPI-independent Golgi-to-ER retrograde traffic	47	15	6.22	2.41	+	4.89E-03	2.55E-01
	CD22 mediated BCR regulation	47	0	6.22	< 0.01	-	5.13E-03	2.59E-01
	Cell Cycle, Mitotic	472	87	62.51	1.39	+	5.15E-03	2.52E-01
	Glucose metabolism	82	22	10.86	2.03	+	5.30E-03	2.52E-01
	Metabolism of carbohydrates	261	53	34.57	1.53	+	5.97E-03	2.76E-01
	TRAF6 mediated induction of NFkB and MAP kinases upon TLR7/8 or 9 activation	77	21	10.2	2.06	+	6.44E-03	2.89E-01
	Golgi Cisternae Pericentriolar Stack Reorganization	10	6	1.32	4.53	+	7.19E-03	3.14E-01
	Toll Like Receptor 7/8 (TLR7/8) Cascade	79	21	10.46	2.01	+	7.21E-03	3.07E-01
	MyD88 dependent cascade initiated on endosome	79	21	10.46	2.01	+	7.21E-03	2.99E-01
	Membrane Trafficking	570	101	75.49	1.34	+	7.36E-03	2.97E-01
	Toll-Like Receptors Cascades	150	34	19.87	1.71	+	7.57E-03	2.98E-01
	Regulation of TP53 Activity through Methylation	18	8	2.38	3.36	+	7.77E-03	2.99E-01
	Signaling by NTRK1 (TRKA)	54	16	7.15	2.24	+	7.77E-03	2.92E-01
	Interleukin-17 signaling	63	18	8.34	2.16	+	8.01E-03	2.94E-01
	Neddylation	246	50	32.58	1.53	+	8.02E-03	2.88E-01
	EPHB-mediated forward signaling	40	13	5.3	2.45	+	8.27E-03	2.91E-01
	Creation of C4 and C2 activators	59	1	7.81	0.13	-	8.28E-03	2.85E-01
	Death Receptor Signalling	129	30	17.09	1.76	+	8.68E-03	2.92E-01
	Deubiquitination	237	48	31.39	1.53	+	9.20E-03	3.03E-01
	Gluconeogenesis	35	12	4.64	2.59	+	9.50E-03	3.07E-01
	Metabolism	1818	283	240.79	1.18	+	9.61E-03	3.05E-01
	Cellular responses to external stimuli	416	76	55.1	1.38	+	1.07E-02	3.33E-01
	RNA Polymerase II Transcription	851	141	112.71	1.25	+	1.35E-02	4.11E-01
	Myogenesis	25	9	3.31	2.72	+	1.39E-02	4.16E-01
	CDO in myogenesis	25	9	3.31	2.72	+	1.39E-02	4.09E-01
	Cellular responses to stress	354	66	46.89	1.41	+	1.40E-02	4.03E-01
	Keratinization	140	8	18.54	0.43	-	1.42E-02	4.02E-01
	Cell-cell junction organization	48	14	6.36	2.2	+	1.51E-02	4.22E-01
	Transcriptional Regulation by TP53	276	53	36.55	1.45	+	1.54E-02	4.21E-01
	Axon guidance	277	53	36.69	1.44	+	1.57E-02	4.22E-01
	Signaling by NTRKs	68	18	9.01	2	+	1.68E-02	4.46E-01
	RHO GTPases Activate NADPH Oxidases	13	6	1.72	3.48	+	1.79E-02	4.67E-01
	Classical antibody-mediated complement activation	53	1	7.02	0.14	-	1.80E-02	4.61E-01
	Regulation of TP53 Expression and Degradation	35	11	4.64	2.37	+	1.83E-02	4.63E-01
	Regulation of TP53 Degradation	35	11	4.64	2.37	+	1.83E-02	4.56E-01
	Biological oxidations	258	20	34.17	0.59	-	1.85E-02	4.53E-01
	Anchoring of the basal body to the plasma membrane	93	22	12.32	1.79	+	1.90E-02	4.57E-01
	EPH-Ephrin signaling	71	18	9.4	1.91	+	1.92E-02	4.56E-01
	Generic Transcription Pathway	733	122	97.08	1.26	+	1.98E-02	4.64E-01
	Signaling by Receptor Tyrosine Kinases	403	72	53.38	1.35	+	2.09E-02	4.83E-01
	JNK (c-Jun kinases) phosphorylation and activation mediated by activated human TAK1	18	7	2.38	2.94	+	2.13E-02	4.84E-01
	Binding and Uptake of Ligands by Scavenger Receptors	77	3	10.2	0.29	-	2.24E-02	5.03E-01
	DNA Damage Recognition in GG-NER	37	11	4.9	2.24	+	2.31E-02	5.11E-01
	Adherens junctions interactions	37	11	4.9	2.24	+	2.31E-02	5.04E-01
	Acyl chain remodelling of PS	23	8	3.05	2.63	+	2.31E-02	4.99E-01
	Mitotic Telophase/Cytokinesis	14	6	1.85	3.24	+	2.31E-02	4.92E-01
	PTK6 Regulates RHO GTPases, RAS GTPase and MAP kinases	14	6	1.85	3.24	+	2.31E-02	4.86E-01
	O-linked glycosylation of mucins	56	15	7.42	2.02	+	2.38E-02	4.94E-01
	Oxygen-dependent asparagine hydroxylation of Hypoxia-inducible Factor Alpha	3	3	0.4	7.55	+	2.43E-02	4.98E-01
	Metabolism of amino acids and derivatives	249	47	32.98	1.43	+	2.87E-02	5.80E-01
	GPVI-mediated activation cascade	33	10	4.37	2.29	+	2.88E-02	5.75E-01
	Complement cascade	98	5	12.98	0.39	-	3.00E-02	5.92E-01
	Voltage gated Potassium channels	42	12	5.56	2.16	+	3.00E-02	5.84E-01
	Scavenging of heme from plasma	62	2	8.21	0.24	-	3.01E-02	5.80E-01
	Translocation of SLC2A4 (GLUT4) to the plasma membrane	7	4	0.93	4.31	+	3.13E-02	5.95E-01
	Phase 1 - inactivation of fast Na+ channels	7	4	0.93	4.31	+	3.13E-02	5.88E-01
	Regulation of gene expression by Hypoxia-inducible Factor	7	4	0.93	4.31	+	3.13E-02	5.82E-01
	Cell Cycle Checkpoints	262	49	34.7	1.41	+	3.25E-02	5.97E-01
	MAPK targets/ Nuclear events mediated by MAP kinases	28	9	3.71	2.43	+	3.40E-02	6.17E-01
	p75 NTR receptor-mediated signalling	88	20	11.66	1.72	+	3.46E-02	6.21E-01
	Activation of BH3-only proteins	16	6	2.12	2.83	+	3.64E-02	6.46E-01
	Phospholipid metabolism	191	37	25.3	1.46	+	3.80E-02	6.67E-01
	Regulation of TP53 Activity	159	32	21.06	1.52	+	4.08E-02	7.09E-01
	Metabolism of RNA	500	84	66.22	1.27	+	4.34E-02	7.46E-01
	Phase I - Functionalization of compounds	144	10	19.07	0.52	-	4.36E-02	7.42E-01
	Neurexins and neuroligins	31	9	4.11	2.19	+	4.52E-02	7.61E-01
	Regulation of PLK1 Activity at G2/M Transition	85	19	11.26	1.69	+	4.55E-02	7.58E-01
	Glycolysis	63	15	8.34	1.8	+	4.99E-02	8.23E-01

## Sheet: Hepatocyte
	PANTHER GO-Slim Molecular Function	#	#	expected	Fold Enrichment	+/-	raw P value	FDR
	transmembrane signaling receptor activity	1622	40	87.73	0.46	-	1.28E-08	6.48E-06
	G-protein coupled receptor activity	1259	28	68.1	0.41	-	5.48E-08	1.38E-05
	catalytic activity	4592	329	248.38	1.32	+	7.04E-08	1.19E-05
	signaling receptor activity	1897	53	102.61	0.52	-	7.04E-08	8.89E-06
	molecular transducer activity	1968	63	106.45	0.59	-	5.54E-06	5.60E-04
	Unclassified	11589	547	626.85	0.87	-	7.78E-06	6.55E-04
	transferase activity	1655	122	89.52	1.36	+	9.43E-04	6.80E-02
	structural constituent of ribosome	142	18	7.68	2.34	+	1.69E-03	1.07E-01
	ubiquitin-like protein transferase activity	296	30	16.01	1.87	+	2.12E-03	1.19E-01
	transcription coregulator activity	192	22	10.39	2.12	+	2.53E-03	1.28E-01
	DNA-directed 5'-3' RNA polymerase activity	40	8	2.16	3.7	+	2.84E-03	1.30E-01
	5'-3' RNA polymerase activity	40	8	2.16	3.7	+	2.84E-03	1.19E-01
	RNA polymerase activity	40	8	2.16	3.7	+	2.84E-03	1.10E-01
	hydrolase activity	1963	137	106.18	1.29	+	3.12E-03	1.12E-01
	signal sequence binding	26	6	1.41	4.27	+	5.18E-03	1.74E-01
	structural molecule activity	489	42	26.45	1.59	+	5.20E-03	1.64E-01
	cyclin-dependent protein serine/threonine kinase activity	66	10	3.57	2.8	+	5.35E-03	1.59E-01
	transcription factor binding	173	19	9.36	2.03	+	7.33E-03	2.06E-01
	monovalent inorganic cation transmembrane transporter activity	174	19	9.41	2.02	+	7.50E-03	1.99E-01
	structural constituent of nuclear pore	21	5	1.14	4.4	+	9.42E-03	2.38E-01
	ubiquitin protein ligase activity	120	14	6.49	2.16	+	9.85E-03	2.37E-01
	ubiquitin-protein transferase activity	237	23	12.82	1.79	+	1.04E-02	2.38E-01
	solute:cation symporter activity	52	8	2.81	2.84	+	1.12E-02	2.47E-01
	peptidase activity, acting on L-amino acid peptides	527	43	28.51	1.51	+	1.21E-02	2.54E-01
	transporter activity	935	69	50.57	1.36	+	1.29E-02	2.60E-01
	monosaccharide binding	15	4	0.81	4.93	+	1.44E-02	2.80E-01
	heterocyclic compound binding	1764	119	95.42	1.25	+	1.66E-02	3.10E-01
	sodium ion transmembrane transporter activity	106	12	5.73	2.09	+	2.01E-02	3.62E-01
	nucleic acid binding	1642	111	88.82	1.25	+	2.09E-02	3.64E-01
	RNA polymerase II transcription factor binding	38	6	2.06	2.92	+	2.40E-02	4.04E-01
	carbohydrate derivative transmembrane transporter activity	18	4	0.97	4.11	+	2.41E-02	3.92E-01
	peptidase activity	566	44	30.62	1.44	+	2.50E-02	3.95E-01
	transmembrane transporter activity	787	58	42.57	1.36	+	2.57E-02	3.94E-01
	extracellular matrix binding	10	3	0.54	5.55	+	2.62E-02	3.89E-01
	nuclear localization sequence binding	19	4	1.03	3.89	+	2.80E-02	4.04E-01
	ubiquitin-like modifier activating enzyme activity	63	8	3.41	2.35	+	2.86E-02	4.02E-01
	transcription corepressor activity	64	8	3.46	2.31	+	3.08E-02	4.21E-01
	MAP kinase activity	74	0	4	< 0.01	-	3.34E-02	4.44E-01
	Atg12 conjugating enzyme activity	55	7	2.97	2.35	+	3.89E-02	5.04E-01
	Atg8-specific protease activity	55	7	2.97	2.35	+	3.89E-02	4.91E-01
	Atg12 activating enzyme activity	55	7	2.97	2.35	+	3.89E-02	4.79E-01
	Atg12 ligase activity	55	7	2.97	2.35	+	3.89E-02	4.68E-01
	ubiquitin-like protein ligase activity	55	7	2.97	2.35	+	3.89E-02	4.57E-01
	signaling receptor binding	763	28	41.27	0.68	-	4.00E-02	4.59E-01
	kinase activity	168	16	9.09	1.76	+	4.12E-02	4.63E-01
	proton-transporting ATP synthase activity, rotational mechanism	13	3	0.7	4.27	+	4.58E-02	5.02E-01
	phosphotransferase activity, alcohol group as acceptor	660	48	35.7	1.34	+	4.67E-02	5.01E-01
	RNA binding	563	42	30.45	1.38	+	4.92E-02	5.17E-01
	PANTHER GO-Slim Biological Process	#	#	expected	Fold Enrichment	+/-	raw P value	FDR
	gene expression	1771	133	95.79	1.39	+	2.72E-04	1.68E-02
	macromolecule metabolic process	2347	172	126.95	1.35	+	8.58E-05	1.18E-02
	organic substance metabolic process	3291	233	178.01	1.31	+	2.80E-05	5.57E-03
	metabolic process	4091	278	221.28	1.26	+	6.49E-05	1.06E-02
	cellular metabolic process	1859	136	100.55	1.35	+	5.57E-04	3.02E-02
	immune effector process	303	3	16.39	0.18	-	1.97E-04	1.41E-02
	immune system process	905	22	48.95	0.45	-	2.64E-05	5.92E-03
	detection of chemical stimulus involved in sensory perception	611	6	33.05	0.18	-	2.70E-08	1.61E-05
	sensory perception of chemical stimulus	659	6	35.65	0.17	-	3.33E-09	5.96E-06
	sensory perception	765	12	41.38	0.29	-	2.06E-07	9.20E-05
	nervous system process	1038	27	56.15	0.48	-	2.47E-05	6.32E-03
	system process	1139	34	61.61	0.55	-	1.77E-04	1.32E-02
	multicellular organismal process	1791	65	96.88	0.67	-	6.57E-04	3.46E-02
	innate immune response	306	3	16.55	0.18	-	1.33E-04	1.32E-02
	immune response	621	6	33.59	0.18	-	1.97E-08	1.76E-05
	defense response	384	5	20.77	0.24	-	1.04E-04	1.16E-02
	defense response to bacterium	264	2	14.28	0.14	-	2.04E-04	1.41E-02
	response to other organism	266	2	14.39	0.14	-	1.37E-04	1.22E-02
	response to external biotic stimulus	266	2	14.39	0.14	-	1.37E-04	1.29E-02
	response to biotic stimulus	267	2	14.44	0.14	-	1.37E-04	1.07E-02
	response to bacterium	266	2	14.39	0.14	-	1.37E-04	1.17E-02
	adaptive immune response	266	2	14.39	0.14	-	1.37E-04	1.11E-02
	phagocytosis	219	1	11.85	0.08	-	2.85E-04	1.70E-02
	humoral immune response	280	1	15.15	0.07	-	8.82E-06	3.16E-03
	B cell activation	222	0	12.01	< 0.01	-	1.86E-05	5.54E-03
	lymphocyte activation	248	2	13.41	0.15	-	4.14E-04	2.32E-02
	B cell receptor signaling pathway	195	0	10.55	< 0.01	-	5.66E-05	1.01E-02
	antigen receptor-mediated signaling pathway	227	1	12.28	0.08	-	1.24E-04	1.31E-02
	immune response-activating cell surface receptor signaling pathway	239	1	12.93	0.08	-	8.76E-05	1.12E-02
	immune response-regulating cell surface receptor signaling pathway	239	1	12.93	0.08	-	8.76E-05	1.05E-02
	positive regulation of lymphocyte activation	188	0	10.17	< 0.01	-	8.45E-05	1.26E-02
	regulation of leukocyte activation	212	1	11.47	0.09	-	2.63E-04	1.74E-02
	regulation of cell activation	214	1	11.58	0.09	-	2.64E-04	1.69E-02
	regulation of lymphocyte activation	210	1	11.36	0.09	-	4.02E-04	2.32E-02
	PANTHER Protein Class	#	#	expected	Fold Enrichment	+/-	raw P value	FDR
	Unclassified	13814	660	747.21	0.88	-	6.99E-07	1.50E-04
	transferase	887	79	47.98	1.65	+	5.14E-05	5.53E-03
	immunoglobulin	198	1	10.71	0.09	-	5.56E-04	3.98E-02
	cation transporter	165	21	8.92	2.35	+	6.49E-04	3.49E-02
	methyltransferase	74	12	4	3	+	1.44E-03	6.18E-02
	non-receptor tyrosine protein kinase	36	8	1.95	4.11	+	1.60E-03	5.73E-02
	transcription cofactor	158	19	8.55	2.22	+	2.84E-03	8.73E-02
	RNA binding protein	633	53	34.24	1.55	+	3.56E-03	9.56E-02
	nucleic acid binding	1562	110	84.49	1.3	+	6.81E-03	1.63E-01
	G-protein coupled receptor	381	9	20.61	0.44	-	7.45E-03	1.60E-01
	DNA-directed RNA polymerase	38	7	2.06	3.41	+	7.56E-03	1.48E-01
	transporter	767	60	41.49	1.45	+	7.84E-03	1.41E-01
	carbohydrate transporter	22	5	1.19	4.2	+	1.11E-02	1.83E-01
	protein kinase	283	26	15.31	1.7	+	1.30E-02	2.00E-01
	ribosomal protein	175	18	9.47	1.9	+	1.31E-02	1.88E-01
	ionotropic glutamate receptor	128	1	6.92	0.14	-	1.53E-02	2.06E-01
	non-receptor serine/threonine protein kinase	215	21	11.63	1.81	+	1.62E-02	2.04E-01
	defense/immunity protein	480	14	25.96	0.54	-	1.72E-02	2.06E-01
	kinase	393	33	21.26	1.55	+	1.92E-02	2.18E-01
	mRNA processing factor	154	16	8.33	1.92	+	2.09E-02	2.24E-01
	CREB-related transcription factor	3	2	0.16	12.33	+	2.37E-02	2.43E-01
	glycosyltransferase	121	13	6.54	1.99	+	2.74E-02	2.68E-01
	ATP synthase	34	5	1.84	2.72	+	4.79E-02	4.47E-01
	PANTHER Pathways	#	#	expected	Fold Enrichment	+/-	raw P value	FDR
	Blood coagulation	52	8	2.81	2.84	+	1.12E-02	1.00E00
	Adrenaline and noradrenaline biosynthesis	30	5	1.62	3.08	+	3.19E-02	1.00E00
	Succinate to proprionate conversion	4	2	0.22	9.24	+	3.44E-02	1.00E00
	5HT4 type receptor mediated signaling pathway	33	5	1.78	2.8	+	4.35E-02	1.00E00
	Methylmalonyl pathway	5	2	0.27	7.4	+	4.65E-02	1.00E00
	Reactome pathways	#	#	expected	Fold Enrichment	+/-	raw P value	FDR
	Olfactory Signaling Pathway	585	3	31.64	0.09	-	2.77E-10	4.48E-07
	G alpha (s) signalling events	720	7	38.95	0.18	-	1.10E-09	8.89E-07
	Unclassified	12915	593	698.58	0.85	-	2.97E-09	1.60E-06
	Metabolism	1818	148	98.34	1.51	+	1.84E-06	7.43E-04
	Metabolism of RNA	500	55	27.05	2.03	+	3.38E-06	1.09E-03
	Processing of Capped Intron-Containing Pre-mRNA	231	31	12.49	2.48	+	1.45E-05	3.92E-03
	Metabolism of proteins	1720	135	93.04	1.45	+	3.67E-05	8.47E-03
	Gene expression (Transcription)	961	82	51.98	1.58	+	1.30E-04	2.63E-02
	mRNA Splicing - Major Pathway	170	23	9.2	2.5	+	1.88E-04	3.38E-02
	Metabolism of vitamins and cofactors	187	24	10.11	2.37	+	2.39E-04	3.87E-02
	Metabolism of water-soluble vitamins and cofactors	121	18	6.54	2.75	+	2.76E-04	4.05E-02
	mRNA Splicing	177	23	9.57	2.4	+	2.82E-04	3.80E-02
	Signaling by GPCR	1294	42	69.99	0.6	-	4.25E-04	5.28E-02
	RNA polymerase II transcribes snRNA genes	74	13	4	3.25	+	4.77E-04	5.51E-02
